# Supplementary material for: Associations of epigenetic aging and COVID- 19: A 3-year longitudinal study
Source: GeroScience. 2025 Apr 10;47(3):4889–98. doi: 10.1007/s11357-025-01635-4 (PMC12181606; doi:10.1007/s11357-025-01635-4)
Supplement: Supplementary file 1 — Supplementary Figure S1 Principal component analysis (PCA) of the 54 methylomes of the study. Gender (M – males, F - females) and the time point of the measurement (Before COVID, and COVID) are indicated (CSV 1520 KB) [file 11357_2025_1635_MOESM1_ESM.csv]

gene	num_cpgs	before_mean	covid_mean	before_var	covid_var	t_stat	p_value	adjusted_p_value
H1FNT	12.0	0.8831118480243064	0.8207180446910637	0.0005918647701220572	0.0005390435026821049	32.97810803920626	5.338588079149472e-37	8.354890343868923e-33
CSTL1	5.0	0.7715564862763441	0.8388473863954897	0.0001682209333610256	0.00013472140049555466	-30.370342757405606	3.38766048589896e-35	2.6508443302159363e-31
TAF4	10.0	0.16971340239264623	0.103927223023924	0.00045145098548632557	0.00017575443125083962	29.08737606665104	2.9387782715834103e-34	1.5330626650093457e-30
SPRN	3.0	0.4186644560657901	0.32803447507781747	0.0012599386657600542	0.001544961752936292	28.696502839759926	5.771872169260884e-34	2.258244986223321e-30
LOC723972	2.0	0.660215665022532	0.8650658246543672	0.001947959872691844	0.0007806760272178491	-28.27971354309158	1.1962055487725638e-33	3.744123367658125e-30
CCDC48	6.0	0.1271967102739914	0.09372762146831295	6.990133302152565e-05	4.4404172828684974e-05	26.64726065516911	2.2806263069573644e-32	5.948633617313792e-29
TELO2	13.0	0.15799697878265864	0.18108616609052036	6.058421370140647e-05	3.539277775701581e-05	-25.29910490735071	2.93437081403433e-31	6.2096316948398625e-28
HIST1H3C	7.0	0.12566825585402353	0.08391811582875787	0.00013393359457953598	8.998261648116925e-05	25.258578302122682	3.1742526235603132e-31	6.2096316948398625e-28
C6orf62	11.0	0.05962832661560088	0.0805968255061744	2.1425606920068045e-05	1.796765272637376e-05	-24.50685313239522	1.3906371936256615e-30	2.418163564471289e-27
TAF8	3.0	0.047942013273866456	0.026971600369124868	5.0419079585064565e-05	9.920922934440092e-06	23.842906032624377	5.294074238624762e-30	8.285226183447752e-27
C1orf180	2.0	0.8850887444284227	0.8008240737296917	0.0005769451043494626	0.000463373315955735	23.26589106363515	1.7353761871636627e-29	2.4689670299192108e-26
ZNF598	13.0	0.06014813938393043	0.04269792211037712	3.07133639170663e-05	1.1149178769668148e-05	22.767000842513696	4.9404530039659975e-29	6.443174126005655e-26
PCOLCE	3.0	0.780219765925113	0.8283581593890249	0.00039203462623086006	0.0003261945630077424	-22.703140153443517	5.656100286543676e-29	6.809074575723734e-26
TMEM179B	2.0	0.04160520364840825	0.024477010101286903	2.5669728310417313e-05	6.555608642962264e-06	22.624427552052655	6.685238844109445e-29	7.473141993593772e-26
BHLHE40	8.0	0.02750675369110993	0.07146153525509699	6.05502047607984e-05	0.0001355675897514866	-22.538472302107813	8.028469501831758e-29	8.376369846911134e-26
LINC01311	1.0	0.03273098185851618	0.01739018653622932	2.040951714423234e-05	7.890982302925349e-06	22.470570351828474	9.281596343142324e-29	9.078561423136085e-26
PTPN12	1.0	0.038004330172858855	0.019871450305260992	3.0701971922208096e-05	1.0787375485946972e-05	21.550921054377138	6.859521516284177e-28	6.314794807638081e-25
BARHL1	11.0	0.16778275421738423	0.19461509905071922	0.00020173798888106033	0.00013142353002435682	-21.373677679810342	1.0165357394185097e-27	8.838213512166488e-25
RUFY1	12.0	0.15770508582936027	0.1351445283105505	7.025629387648711e-05	2.632957001956705e-05	21.25812556616092	1.3155322526132571e-27	1.0835831449156565e-24
TMEM87B	11.0	0.09944872628965161	0.07011802828171437	7.806793262645735e-05	4.061242804066132e-05	21.12475639475888	1.7739811266604748e-27	1.3881402316118214e-24
VTRNA1-2	7.0	0.5702891961115378	0.6582696148682209	0.0024942954829792934	0.0022810700621637785	-20.986422250630856	2.4228029036817207e-27	1.805565021077092e-24
FAM209B	2.0	0.8532661079565684	0.903444504848233	0.0002325159242324611	0.00011849754896486245	-20.95257621815245	2.615447307397209e-27	1.8605341073075598e-24
NPPB	12.0	0.20157564493434296	0.17669723914464774	0.00031515438185202786	0.00028310293738080793	20.76642470052484	3.990777615917991e-27	2.715463899526807e-24
GFPT2	6.0	0.09014757813642055	0.1277708676988604	0.000199939933891979	0.00015933970856157667	-20.700604129049207	4.6371824544280054e-27	3.023829392158262e-24
PIGZ	15.0	0.5248709672141958	0.5503927281609288	0.00042479533429319144	0.0005195556538106818	-20.45904579641868	8.070917745091379e-27	5.052394508427204e-24
C20orf108	10.0	0.13552676672030378	0.15465148274476329	2.2898996571504308e-05	3.1482922914704784e-05	-20.41470900591043	8.939993811742594e-27	5.3811885828373684e-24
SAMD1	7.0	0.040356488755652835	0.06041916218591194	8.643797899603194e-06	4.551604221084497e-05	-20.358875847204562	1.0171265255176172e-26	5.685010758696682e-24
COL18A1	10.0	0.17771083888383926	0.13169516721326444	0.00039915972419489254	0.00010469432664917412	20.37343130754076	9.834553916903134e-27	5.685010758696682e-24
KRT26	7.0	0.7724736685866401	0.6931000403153204	0.0005929084827223837	0.000753237633472317	20.28575920770189	1.2048711155476026e-26	6.28541098610666e-24
LOC728855	1.0	0.02934669514717879	0.08156528372179579	5.501514792185148e-05	0.00030416554195019263	-20.288953486362896	1.19597582252484e-26	6.28541098610666e-24
RPS17	1.0	0.04136054604086611	0.021548253139136015	4.816011926112974e-05	7.211902421267166e-06	20.243088081527336	1.330359297954287e-26	6.716168713865997e-24
ANGPT1	8.0	0.4117112498768364	0.3837753118843668	9.755867604783486e-05	0.00010047270481211652	20.22868606096164	1.375648317524242e-26	6.727780052891996e-24
ADCK5	8.0	0.31923489275328054	0.2917009309490418	0.0001773802797303556	0.00016334704730084024	20.169164827565723	1.5800753952230352e-26	7.493387859163789e-24
RUFY4	5.0	0.23596863689455722	0.2692306411969993	0.00014603876347605584	0.0002023929948826817	-20.104197855985927	1.8386981230267755e-26	8.463419301579129e-24
NMT2	5.0	0.1504661942134301	0.10930117688797138	0.00016370096452294892	8.628702422433835e-05	20.03498012548413	2.1618800849082406e-26	9.54967499396103e-24
RAB43	12.0	0.15022574105730027	0.11188575951669964	0.00018934663311807512	3.943611926994027e-05	20.02815394961792	2.1967303500485435e-26	9.54967499396103e-24
C14orf139	4.0	0.6604379828616425	0.70983309034879	0.006793867450878123	0.0067017417919042815	-19.917390130706245	2.8492256068315794e-26	1.2051454255922761e-23
TFCP2L1	6.0	0.24255804430555414	0.2149831244699013	0.00013534618843435292	5.511561579131077e-05	19.772925159090097	4.006556529604338e-26	1.6500686760081026e-23
DPP9	12.0	0.21444033776715765	0.19068680170860233	0.00015160746247002303	7.317109243116357e-05	19.569063232723853	6.502791495176238e-26	2.609453510243798e-23
NDUFS6	2.0	0.018096390385801592	0.012578783768091214	2.611030289595998e-06	1.2721596163951888e-06	19.460101984714452	8.437296123447427e-26	3.2456191797198544e-23
GRIFIN	8.0	0.6143137591388766	0.6403076159897156	0.00021272932004542356	0.00021339009594279604	-19.453878581348704	8.564022527493493e-26	3.2456191797198544e-23
FLJ40434	7.0	0.8573390575123843	0.8924687544189432	0.00012309331628353713	7.62965386070063e-05	-19.446810949625014	8.710287894455839e-26	3.2456191797198544e-23
GPR112	6.0	0.8139097050546128	0.8593810283475452	0.0008114813613201806	0.000765145302447645	-19.281753073990075	1.295310418476227e-25	4.7143274532913837e-23
FLJ40330	9.0	0.37467563545289967	0.34671682150030336	0.00033677187880981613	0.0003909011975629685	19.268135673571116	1.338572604725849e-25	4.761059378172622e-23
SUSD2	9.0	0.7919207904996205	0.8253446881172588	0.00010887054540667292	0.00013809022242639393	-19.237748438548557	1.440484608453687e-25	5.009685360511156e-23
ROGDI	7.0	0.042078568856709846	0.0319459252872519	1.3979397502308612e-05	4.791770661382103e-06	19.225772974528628	1.4827828991918072e-25	5.0446852983373446e-23
MIAT	10.0	0.032046584225790924	0.021462443897811073	9.96181864209241e-06	2.6681448123386004e-06	19.20814524193721	1.5473538809723506e-25	5.152359199407933e-23
LRP2	10.0	0.057573562890484375	0.11664849732899005	0.00013521076075132213	0.0003962429686043446	-19.138501720153453	1.8316921632736733e-25	5.972079657340206e-23
FAM105B	4.0	0.04138132234711062	0.03073130178058313	1.319982295728967e-05	8.825862119726548e-06	19.123596674983784	1.8991453307094328e-25	6.065637637878087e-23
PIM1	8.0	0.053045580850914126	0.03966577257529867	1.3523995717780903e-05	1.3943885322573819e-05	19.082923666368437	2.096345938449755e-25	6.561562787347734e-23
ICT1	9.0	0.14109908489698983	0.13077192664828627	9.581100159129087e-06	6.033160692852052e-06	19.043690906458547	2.306288108274646e-25	7.077138998921217e-23
C1QTNF8	10.0	0.7696153333248915	0.7991741454711666	0.00022325732695436577	0.00019739150691763932	-18.981034427549368	2.6868601846293887e-25	8.086415747971141e-23
CCDC144B	6.0	0.571982102294395	0.5298114356435375	0.001515335331888432	0.002081443883459034	18.95374754123569	2.871995166058642e-25	8.480514028078821e-23
EHD1	9.0	0.1286916225520825	0.14265396415712045	1.693426221337471e-05	1.4035454674978239e-05	-18.9262353101757	3.0717997534272047e-25	8.740666571115592e-23
MIR92B	6.0	0.06054860711410458	0.0370891138445586	5.636685830875489e-05	1.8471491097463036e-05	18.93208569830877	3.028161280223923e-25	8.740666571115592e-23
TMEM240	1.0	0.15875728531237002	0.08009479250069018	0.00076593265321883	0.00041917967512766584	18.891220642983342	3.346672559142903e-25	9.352754562604719e-23
AP1G2	7.0	0.0406273671317274	0.032531298285537455	6.5398071706304585e-06	4.322379314368892e-06	18.818086023328814	4.0042498809711244e-25	1.0994124673192648e-22
METT10D	11.0	0.2246628811009705	0.2118534631948755	1.9590770197557628e-05	9.176380080960335e-06	18.808976017134373	4.0948836681005856e-25	1.1049125759616236e-22
GADD45GIP1	9.0	0.0737728039086049	0.10329866993773745	5.7354314018966375e-05	8.626710438345908e-05	-18.796386662416136	4.223575000188766e-25	1.1203211653043083e-22
MAP4K2	1.0	0.028657925491807637	0.017851564170861686	1.5155799340838203e-05	2.73735621885934e-06	18.779537380006133	4.402269724264055e-25	1.1482586864122077e-22
PRB2	3.0	0.7978026267452004	0.8539495015585864	0.0006091947098969188	0.00033326822196120794	-18.759239673919577	4.627775157763282e-25	1.1872898560491043e-22
FNDC4	3.0	0.07064908147980402	0.03657215586461035	0.00024519609245093427	0.00011549084640832419	18.611247547671656	6.669384546825751e-25	1.6834817444810162e-22
LOC100421746	5.0	0.6878430852254233	0.7412348343818276	0.00044796070447416315	0.0005995681762333956	-18.553079355933562	7.704136556177498e-25	1.9138053508599655e-22
TMEM191C	1.0	0.9216069692594033	0.9634326056197837	0.0002955604886702715	3.641462487613669e-05	-18.52470157538571	8.266756827900883e-25	2.0214803805726377e-22
LINC00674	2.0	0.03697460188288931	0.0200800611982467	3.8953043751526515e-05	6.207052502315797e-06	18.51669707744744	8.432879510979945e-25	2.0303779130282483e-22
LCNL1	7.0	0.8288088355442835	0.8539884987646941	0.00038746030214885477	0.000387176741349146	-18.463921459339748	9.616464223621206e-25	2.246233807457789e-22
NOMO3	6.0	0.17342854314099676	0.18010463803592655	3.424687309620507e-06	3.5412751553145254e-06	-18.465149069101447	9.58710014736314e-25	2.246233807457789e-22
ENGASE	8.0	0.5376782381485595	0.5040256123368939	9.785482318718254e-05	8.424940761645933e-05	18.41880156299939	1.0761578788209845e-24	2.4767457064041776e-22
TMEM17	5.0	0.6898962833795282	0.7248934641135512	0.00014438167872690474	6.498159283590662e-05	-18.393656905441937	1.145891457495035e-24	2.5990146825793185e-22
LRRC37B2	5.0	0.6889978475544188	0.7288563935844986	0.00019473947208974618	0.00019591755406775133	-18.27163461863291	1.5554547683079907e-24	3.4285728343690213e-22
TNFRSF12A	7.0	0.212616198691978	0.17928206482803616	0.00019524898846827685	6.44936958317762e-05	18.274113676010145	1.5458048316510932e-24	3.4285728343690213e-22
ACVR2A	6.0	0.1109790814018084	0.150532161914686	0.00013402437734227516	0.00019797815276608385	-18.215584236809832	1.7907564056193123e-24	3.892408020547533e-22
LARP1	10.0	0.8945736010904666	0.8470009095138974	0.00026954261702382705	0.00034047485620075424	18.198264858850393	1.8705463247488578e-24	4.0101438331944693e-22
C20orf135	6.0	0.5850932291194245	0.5139362894826465	0.0008058506018368757	0.0004236464785248632	18.17474560760062	1.9847171322870046e-24	4.10572936458364e-22
DGCR2	7.0	0.10922715577652688	0.08157589006676245	0.00015611838658363808	4.272056323493944e-05	18.175967585168397	1.97861443198785e-24	4.10572936458364e-22
USPL1	14.0	0.09444561510013721	0.08598145326505853	6.282705169205345e-06	6.629197313782101e-06	18.172926656858184	1.9938366243345472e-24	4.10572936458364e-22
GMDS	5.0	0.055581927417163494	0.03985595362674859	3.310583845978072e-05	1.4185515836912256e-05	18.111552195562332	2.327838616837246e-24	4.731256409545831e-22
AKR1B1	13.0	0.1784355608646856	0.19453913917064541	2.148697299979477e-05	3.865597095500742e-05	-18.078291178490467	2.532063522391951e-24	5.080358221209491e-22
CCDC74A	3.0	0.43369736198713016	0.38608133564070785	0.00016355952899872064	0.0003894675373593771	18.064879291943626	2.619480220693842e-24	5.189223475171977e-22
MIR513A2	2.0	0.6637560037065435	0.7353378916504206	0.0034662976802030685	0.004368911271510622	-17.989816430782977	3.168553240448193e-24	6.198482276626777e-22
RPL23AP82	2.0	0.4250418176408167	0.36792035759599123	0.00043925147485260633	0.0006465210777166245	17.88597650623658	4.126708304793342e-24	7.9732080209896055e-22
SH3PXD2B	13.0	0.1798018196460252	0.15732821953639475	0.00013894666766439348	6.429381947753241e-05	17.850781943644737	4.514428811426817e-24	8.589517948899147e-22
FKBP1AP1	2.0	0.8057805566655264	0.8499082061979506	0.00021749310049737046	0.00015618916778490944	-17.84723833948514	4.555463193345873e-24	8.589517948899147e-22
ADAM6	5.0	0.802038116813589	0.8607107760729613	0.0007321793705281361	0.0003210380243993451	-17.840231154293534	4.637724229100286e-24	8.640521926835651e-22
OSTC	7.0	0.12801522027819404	0.09795052255873406	7.629994380633981e-05	7.428104172255216e-05	17.81664473761517	4.925872580911108e-24	9.069400693089276e-22
LOC102724612	4.0	0.7777664936847157	0.8304293111518577	0.0002631162787208347	0.00038579565069400245	-17.70150159984253	6.6166473643493686e-24	1.2040759447914838e-21
ECT2L	1.0	0.785525138731356	0.9043021930588616	0.0019375681965466468	0.00034346899802376756	-17.67787716666489	7.030820227566706e-24	1.264739500705965e-21
LINC00955	2.0	0.7610223351496237	0.8318821103484543	0.0010523247287564403	0.0005436217497996098	-17.665423685286434	7.259653480016978e-24	1.2895637461723662e-21
LOC595101	5.0	0.28483836652802097	0.2574455902704762	8.604327862653061e-05	6.235853498608237e-05	17.661483372240543	7.33362130411122e-24	1.2895637461723662e-21
ZNF639	10.0	0.05410485689499312	0.04360931513796526	1.5241682438183138e-05	9.318619521580332e-06	17.637815193122893	7.794319365125983e-24	1.3404516270793588e-21
LOC100506790	2.0	0.7497240964262574	0.8733311891555786	0.0029580227249413203	0.0007067766189655086	-17.641833824210874	7.714073987825796e-24	1.3404516270793588e-21
KRTAP5-3	4.0	0.6867084299988216	0.7477834989765176	0.001000908439611644	0.0015560338038602495	-17.575613974743288	9.150332924450637e-24	1.55655119856144e-21
HIST3H3	13.0	0.888073248082756	0.9093949888166878	7.728975977999932e-05	3.38057461482289e-05	-17.51791350576982	1.062215497299306e-23	1.7874916701864667e-21
CCDC144C	4.0	0.34764927619047187	0.32428459476472604	0.0008692216890468811	0.001003269710232166	17.50040079783435	1.1114829565526935e-23	1.8505008797925163e-21
CROCCL1	7.0	0.8316606552764853	0.8630155720723368	0.00010678465545815744	7.275279188481968e-05	-17.484365692851217	1.1586278201154499e-23	1.908686882611241e-21
MBD6	9.0	0.06720818101729692	0.08636977265247837	5.75919255602963e-05	3.666025437082298e-05	-17.431362652836324	1.3294181157093724e-23	2.1672284907137165e-21
ZNF280C	16.0	0.5373245533420532	0.5829270493014957	0.006262244171357122	0.005136355417131744	-17.368067704346867	1.567270233392834e-23	2.5286370260410158e-21
MDP1	5.0	0.37146403164295133	0.4064985346187044	8.987862092312094e-05	0.00013721203657448666	-17.35199559715736	1.6342718674616876e-23	2.609832114875042e-21
FAM82A2	5.0	0.07190119327731706	0.04701143578729696	6.781205744112719e-05	2.8668605246845684e-05	17.31125254907666	1.8174620093257396e-23	2.8730586309038207e-21
C3orf80	1.0	0.02846202193628307	0.015241605143442197	2.4826865336571352e-05	3.1302493662916807e-06	17.300767250329827	1.8678939955858943e-23	2.9232541030919248e-21
HIST2H2AB	4.0	0.2146830266389168	0.2355602748726529	0.0002459468658299207	0.00023760696171189533	-17.29658199236284	1.8884189642140532e-23	2.926114533658409e-21
ASPG	12.0	0.3332462920365326	0.3018894792925337	0.0007697039371150299	0.0005372975678704235	17.211377064499565	2.3599241786328412e-23	3.6208640583925456e-21
LOC284344	3.0	0.7974446235939309	0.8512717065987764	0.0010068557898105545	0.0005697749005227408	-17.204151253580324	2.405041935874642e-23	3.6486366054087856e-21
ANKRD37	11.0	0.04150697056737161	0.03432703479302903	6.512383025390636e-06	2.9444477079018462e-06	17.201053263862587	2.4246530796326755e-23	3.6486366054087856e-21
ADCY1	7.0	0.08735013841672076	0.0653496517272538	0.00032103096189293486	0.00025017421664420657	17.195059084629236	2.4630602924048214e-23	3.650910212593629e-21
SNORD115-3	2.0	0.8038144878502246	0.8406036921121456	0.00021009720308868285	0.00018247707134201596	-17.19355086976886	2.4728209746640555e-23	3.650910212593629e-21
PLK4	8.0	0.04776628078320236	0.060875680573560575	1.5312907836107746e-05	1.3062818133988644e-05	-17.18694408175908	2.5160430867503926e-23	3.680006944639593e-21
ANKRD20B	6.0	0.3217401117312687	0.2770552147455789	0.0004256713017347123	0.00030672629823900793	17.164449833043847	2.6690405331771136e-23	3.8676374392797994e-21
LRIG1	10.0	0.03778315253769634	0.05387854229796815	3.2524769756467465e-05	1.276522720427283e-05	-17.101504886307413	3.149343642959872e-23	4.521764037827707e-21
KDM5B	9.0	0.388239579568184	0.3658914530396829	0.00023780245576517472	0.00030646144257861433	17.036446054489577	3.7384633606850815e-23	5.31881378133832e-21
CGB1	5.0	0.6255961218127497	0.6670806409032257	0.0014865732774592233	0.0013443451516774677	-17.020524720520477	3.8989581208615726e-23	5.459261453767318e-21
TBC1D26	9.0	0.8320625683554896	0.8586443981516018	0.00019705685548258934	0.00010826025273133477	-17.01742272357811	3.931033219895859e-23	5.459261453767318e-21
TRIM64C	5.0	0.7762370526198987	0.8147926495031074	0.00019581186271025152	0.0003143942838114926	-17.016384249846443	3.941830953838383e-23	5.459261453767318e-21
POTEF	6.0	0.795924207198767	0.853152130672961	0.000308172402126076	0.0002995373229926188	-16.987321258856973	4.256553293449731e-23	5.8434262317972185e-21
ANKRD36	8.0	0.11787938872807555	0.0996451255438539	0.0003977850673660845	0.0003424512360561344	16.973806370948804	4.411484297947887e-23	6.00345471851169e-21
AFG3L2	13.0	0.07427745042737054	0.050871995198102586	8.513717040929798e-05	1.5937484170459015e-05	16.96904834444609	4.467381830198996e-23	6.0271142795357145e-21
LYSMD3	9.0	0.24518560014931876	0.2641737638731246	3.000326674183127e-05	3.800961087130879e-05	-16.949458511158355	4.705206043268765e-23	6.293715775825314e-21
LOC101927131	4.0	0.8100949655131058	0.8373492735403555	0.00017950481224260605	0.00023828711355541293	-16.945133256632264	4.7594253999275657e-23	6.31228877193783e-21
LOC154761	3.0	0.1066209521782987	0.0646733816276178	0.00021414255661794624	7.906010031035324e-05	16.92836716279626	4.9756633717662185e-23	6.543624518331203e-21
B4GALNT1	13.0	0.04823374777322269	0.037219256217036915	1.6962383233673082e-05	4.792290464860575e-06	16.90557101273414	5.2857775484141954e-23	6.893534886056846e-21
TMEM167B	11.0	0.20025665964563738	0.18667843256628625	0.0001969917785966944	0.00022164168783145546	16.886161994753213	5.565249663961419e-23	7.198029524049274e-21
RAB6C	3.0	0.1679818937390307	0.22382807598253826	0.00024960565481286714	0.00042513076443254647	-16.874656884036103	5.737950359382171e-23	7.360567469207458e-21
GSTA2	7.0	0.7898785311254876	0.825109552138697	0.0001767993161966253	0.00014924447809495797	-16.865860298749723	5.873657710815143e-23	7.473393754004634e-21
IFITM2	5.0	0.7919207864293346	0.7689868971153542	7.309348584430607e-05	4.4967495363451754e-05	16.85454677333691	6.052998846093859e-23	7.63947031785233e-21
C22orf9	3.0	0.04197730188246495	0.029359537613704616	2.2423852916015862e-05	9.003756959946945e-06	16.817826986388475	6.674320026057389e-23	8.356248672623852e-21
RUNDC2A	5.0	0.18423182442707042	0.20044979566915166	0.00012760902777532955	0.0001183643010602867	-16.813149784865885	6.757981328049137e-23	8.393841887616586e-21
P2RX6P	4.0	0.7502809204922782	0.7834270905565333	0.00024820440384287654	0.0002345333880460766	-16.78725788839281	7.240758928143154e-23	8.922667498066171e-21
DNPEP	12.0	0.2650179760749969	0.24220209939543297	0.0001937998628774964	0.00012969293909803012	16.773115525677017	7.519099547889782e-23	9.193274056599615e-21
LOC339529	1.0	0.01494989102030242	0.02217361334435366	1.0911101574218548e-05	5.098150581763476e-06	-16.739852581908856	8.217380593210122e-23	9.892462021826031e-21
NOTCH3	7.0	0.3001694937375961	0.26119692950317314	0.0003573042246634885	0.00016840336405225099	16.741858952988487	8.17345297466099e-23	9.892462021826031e-21
ESRRA	11.0	0.19560985116462415	0.1666542778625733	9.18846814494387e-05	7.953767536036077e-05	16.73561064862623	8.311044631914308e-23	9.92359077953697e-21
DCP1A	5.0	0.06458396154344082	0.052732087968400225	1.691535412012537e-05	1.136516306754816e-05	16.732962884573926	8.370057398714889e-23	9.92359077953697e-21
ARL17A	1.0	0.6293604670189046	0.8022073198247839	0.008594721760494686	0.0019662191992821576	-16.725842587651364	8.530872428809015e-23	1.0000715141522e-20
C16orf11	12.0	0.6147866820183893	0.6359996540920326	0.00014349072931475065	0.00013084301884459584	-16.72444025669169	8.562912645137048e-23	1.0000715141522e-20
LRRC37A3	10.0	0.19621711192702254	0.20468985218623723	1.1550046583859074e-05	5.961943762704079e-06	-16.655095071077167	1.0309714074699396e-22	1.1951631501410781e-20
ZNF322B	3.0	0.47422835220230947	0.5786503790705292	0.001038208868080068	0.001269529230213407	-16.642694421219087	1.0658318251781343e-22	1.2264902988263091e-20
ARFGAP2	9.0	0.10007347159725404	0.07816358919949137	7.232815768037378e-05	2.471918948838828e-05	16.611454531066837	1.159055026875464e-22	1.3240300124526285e-20
CRAMP1L	8.0	0.07403230531068726	0.054357457367047946	8.240907863292891e-05	4.5708118916007145e-05	16.606992214430306	1.1730309376900133e-22	1.3302850851339645e-20
USP43	12.0	0.05575615752709133	0.04289930029542265	2.8050704907648773e-05	1.2872913355662477e-05	16.599250499759044	1.197685123025169e-22	1.3484728183700646e-20
TH1L	4.0	0.034146948806320625	0.025285342811710305	1.076396671472483e-05	4.079889221309358e-06	16.514326743444638	1.505299625003739e-22	1.6624559798663515e-20
WDR34	4.0	0.4205352144199941	0.4495551575070109	9.253663530370816e-05	7.799134481855456e-05	-16.514853765623393	1.50316191569246e-22	1.6624559798663515e-20
ZBTB47	10.0	0.3872861135271688	0.42364200000409724	0.0003240771392329877	0.00016516193739647832	-16.51355722048079	1.508426512083207e-22	1.6624559798663515e-20
C16orf87	10.0	0.1658770223033649	0.14741827096376153	5.419484580121563e-05	3.7101926481873075e-05	16.487798687741336	1.6169887672400716e-22	1.76964155295854e-20
LCE2B	5.0	0.7373780012819502	0.7725341732855197	0.0005977522409510695	0.000619673512606377	-16.4571356212095	1.756623391295749e-22	1.9091080606790605e-20
MIR519A2	2.0	0.7756946985103467	0.8423978217222072	0.0006672370210234713	0.00032960897273006024	-16.40331319278703	2.032026908331032e-22	2.1781658298205926e-20
SPRY2	21.0	0.06807113365296807	0.05776865485352604	2.6811086789843343e-05	2.1225959034781468e-05	16.403923949812153	2.0286677194790795e-22	2.1781658298205926e-20
DHTKD1	8.0	0.042834450594287504	0.05798924819100648	1.8055940550910948e-05	2.2995002411694274e-05	-16.379114003470352	2.169769611052618e-22	2.3099928172090796e-20
FUBP1	7.0	0.05995790756915612	0.04893694625349429	3.0198390614064905e-05	8.03888834368953e-06	16.30711818405185	2.638314467043181e-22	2.7898392844071477e-20
ZNF846	11.0	0.1800162151011604	0.16732885666906533	7.32240798795718e-05	5.3688609833597674e-05	16.30224907749621	2.673488930953022e-22	2.8080605214372343e-20
EPB41L5	8.0	0.2487692761108521	0.2936358305526449	0.00016806626726042213	0.0003595889000614528	-16.277823689072765	2.857257467801558e-22	2.981071958072959e-20
GLYCAM1	3.0	0.8432245804527659	0.8767855292485085	0.00020222274644804406	0.00011730830690474712	-16.25903055733003	3.007342361052722e-22	3.1168813212235163e-20
ZNF227	8.0	0.16516740794528137	0.18201053271466797	1.627410552928785e-05	3.632611225669396e-05	-16.25140030645836	3.070540943079749e-22	3.1614451157367154e-20
MIR4634	1.0	0.04234509298370944	0.022945177603375028	7.18082263794392e-05	1.9090099639325997e-05	16.243827199311426	3.1345997452043713e-22	3.206306275323425e-20
TSC22D1	8.0	0.17736349242173688	0.1612192274985352	5.0800658830574e-05	3.92600803357309e-05	16.192388473579314	3.60715161454041e-22	3.665709270620612e-20
SOLH	32.0	0.8563917957472581	0.8713877122090371	6.376524007524093e-05	6.348668057226969e-05	-16.185346426563964	3.677249461441746e-22	3.712835746552473e-20
SAP25	5.0	0.8565039707907923	0.8832227949742917	7.832636316640794e-05	6.714917822967253e-05	-16.1604137814672	3.936742431723561e-22	3.9390827684594225e-20
TSGA14	9.0	0.04165396958977413	0.05714042208812855	3.96317490267126e-05	6.710188625743131e-06	-16.159030905507905	3.9516676974321363e-22	3.9390827684594225e-20
FAH	12.0	0.2388208037779241	0.2220195190259543	6.20775493863345e-05	5.60716171197672e-05	16.149617230847177	4.054806848355827e-22	4.01631184663093e-20
MIR518A1	1.0	0.5686266545189752	0.6618856279938309	0.0013477171091849688	0.0004432986098197612	-16.143568184457013	4.1225202468831915e-22	4.0577007461460345e-20
PPP3CC	11.0	0.14229178791964797	0.12424052959333114	5.7123782420838034e-05	1.3171178039520016e-05	16.13761745876737	4.1902532838050485e-22	4.098591493221813e-20
FLJ36031	6.0	0.32830746370167646	0.35012814338192527	2.590956982645876e-05	6.433600828339669e-05	-16.11875272596421	4.41253877609513e-22	4.158835230820596e-20
C19orf21	8.0	0.7922035093892503	0.818055130817272	0.00024354873735062558	0.00017042805223543871	-16.12994362293364	4.279270176489859e-22	4.158835230820596e-20
SEL1L	12.0	0.15309844450215682	0.13954954572527864	2.7849228682490134e-05	2.0358141390037743e-05	16.11666506640393	4.4378625146775695e-22	4.158835230820596e-20
HGFAC	9.0	0.7902928901758705	0.8208587212572372	0.00013911697497793435	0.00017465492148423123	-16.117025826241765	4.433475902797385e-22	4.158835230820596e-20
LASS6	4.0	0.2563807969496896	0.27593538468634643	4.084108669191944e-05	6.501228714547628e-05	-16.122224139887326	4.370754123346363e-22	4.158835230820596e-20
KLKP1	3.0	0.7759818051656088	0.81453553614793	0.0014492107932124404	0.0010987105514090744	-16.122205719192493	4.370974785857356e-22	4.158835230820596e-20
COG7	12.0	0.12330246517119677	0.13841946656459275	4.088085759047828e-05	4.869354255307136e-05	-16.12139765133955	4.38066581238429e-22	4.158835230820596e-20
CCDC111	1.0	0.9575909516899673	0.9737955044817042	2.7909856083647602e-05	2.4526280215182664e-05	-16.107655173744902	4.54885793735185e-22	4.2374777809259797e-20
BTG4	2.0	0.838029162230315	0.8987475269370608	0.0007080134340568488	0.00013922037271203987	-16.075238304067486	4.97205522360761e-22	4.6042996597313075e-20
HNRNPA3P1	3.0	0.7014372468759983	0.7468842547616842	0.0002788333257176415	0.00037034889208866406	-16.072099132572593	5.015103326723931e-22	4.6168451213664426e-20
DNAJC10	11.0	0.10665227344499192	0.09103463538091391	3.5444854259194546e-05	1.9662377972976782e-05	16.067730780882258	5.075637806244626e-22	4.645247465949029e-20
KLHDC2	16.0	0.1730355645951263	0.16167057537003765	1.4238620477016146e-05	1.2218128278168218e-05	16.056575574504297	5.233608958177159e-22	4.761975592760031e-20
AGAP5	8.0	0.8972486099965044	0.916573592496139	0.00016315346328219416	0.0001026196297355632	-15.986579825062634	6.345452539482465e-22	5.740250418664773e-20
LOC100506679	5.0	0.7182692631615533	0.7931644439697265	0.0011296243212973278	0.00014858288081858573	-15.962869652199915	6.774184033847205e-22	6.09287242124763e-20
SYNGR2	5.0	0.5643441612418051	0.59353375138232	0.0004958934831126331	0.0005225804172367608	-15.958783399650002	6.850990341363612e-22	6.126742790990888e-20
RAB39	7.0	0.05737041598802836	0.042320860554735176	4.284152520643783e-05	8.53998063238238e-06	15.955859065145487	6.906499076231213e-22	6.141290371762415e-20
HIST1H3G	4.0	0.25054908866931996	0.20832508382456447	0.0002850976548246342	0.00018359195265345456	15.946638253418813	7.0845328799694425e-22	6.264007885396711e-20
RSBN1L	10.0	0.05019391260501687	0.03791537624783814	3.502609308031922e-05	1.5317400479377792e-05	15.935505573709579	7.305701759766727e-22	6.423271491030858e-20
TRMT12	8.0	0.24812570469743675	0.2834876888880023	0.0027843294171272723	0.003087214014630657	-15.924208297381803	7.5373097422254475e-22	6.589882539990404e-20
TCF3	4.0	0.030330742020194455	0.022383516714735714	1.1275412711419942e-05	2.445630925449016e-06	15.895332238396128	8.163768256294521e-22	7.097942956167181e-20
PGBD1	9.0	0.10040371685260485	0.08568844791701055	3.757424208786494e-05	1.1607256401247552e-05	15.874489425795051	8.648574739828254e-22	7.477911308194042e-20
SLC38A3	15.0	0.45552221542545307	0.427017979696393	0.00017405208060135684	0.000198237611062569	15.866072979484997	8.852533822667366e-22	7.612206281579355e-20
SDE2	3.0	0.015868560233969747	0.020533065558813603	3.906360503390323e-06	1.6440873393075405e-06	-15.800122027451133	1.0629533854672734e-21	9.090284416700999e-20
SOX12	10.0	0.05908258827902652	0.04782164170475745	3.426722014922856e-05	2.1956765870994693e-05	15.788452988653894	1.0979784678247706e-21	9.338784250792207e-20
SFT2D2	9.0	0.0957006309355452	0.11740625079974165	0.00011751657721306604	0.00014318593892075765	-15.772262215981325	1.1485253290068795e-21	9.715903458896034e-20
LYSMD2	2.0	0.6833932223364159	0.7662545928248653	0.0005552856249208332	0.0009708440045789192	-15.724110730619106	1.3132598606486914e-21	1.104974022535055e-19
ZNF702P	6.0	0.12512395347882477	0.11468413814522878	3.375481060976379e-05	3.100081003351726e-05	15.72161255807941	1.3224336258689378e-21	1.1067425799384427e-19
TMEM223	6.0	0.05588799614049954	0.04101777348644387	3.542424011214542e-05	1.0662804275851138e-05	15.715617539571603	1.3447147151984627e-21	1.1194034730242521e-19
CYP4F12	5.0	0.6702386887170649	0.700745928508264	0.00029604617241561396	0.00024488469500042663	-15.703956959111634	1.3891499399074298e-21	1.1502749502408082e-19
FGF14	8.0	0.22341469041582335	0.19437829575811824	0.0003546946598450662	0.0004166095351649498	15.683128060222572	1.4722664708863418e-21	1.2126826457563814e-19
LOC642006	8.0	0.7308246109220717	0.7591480076123305	0.0003674434633664798	0.00042852405771581445	-15.644220462919165	1.6412979344112909e-21	1.3448331242689374e-19
UCHL3	10.0	0.21566222495398038	0.19986994460708013	5.0316107121610516e-05	2.521631279352579e-05	15.642227717678752	1.6504675671439412e-21	1.345302990927223e-19
HBQ1	9.0	0.5355157148938611	0.5059928062981294	0.0005585333573296812	0.0006776406593333521	15.634760467933106	1.68529309881822e-21	1.3665718651038935e-19
C16orf81	5.0	0.8675169518117551	0.8908218361713268	0.0001300388711625214	0.00014757056479290502	-15.626305688413355	1.7256256258634912e-21	1.392063971379569e-19
TBX2	16.0	0.08070979847205388	0.11352163325689078	5.251454018717685e-05	0.00023542512762103873	-15.619732452980111	1.7576583450068843e-21	1.410633492274756e-19
LOC349160	1.0	0.8460538889213844	0.9314333454326347	0.0016118134238997754	5.438334765911273e-05	-15.609605311794555	1.8081954550101536e-21	1.4437887179035155e-19
MANEA	9.0	0.09290711066632727	0.07214443987703005	0.00014292937535820768	6.329660916301354e-05	15.574078934105492	1.9974393715888907e-21	1.5867982825058953e-19
VSTM2B	5.0	0.08599162713167843	0.06890422664237796	9.77257007092102e-05	7.14599250843903e-05	15.55591116181014	2.1018647429331768e-21	1.6613223851971827e-19
KRTAP4-4	3.0	0.7532923148679145	0.8042732937100493	0.00028280868019208924	0.0004090376671129763	-15.548200025991344	2.147846252624901e-21	1.6891353695266182e-19
MON2	9.0	0.04526983430675027	0.05632750840987933	1.081976638066179e-05	1.890610780859501e-05	-15.542741795228416	2.1810095848452405e-21	1.7066400001414007e-19
LRRC37B	8.0	0.6129669373012666	0.6552570915729221	0.00037572822908153757	0.0003003098703271498	-15.488057234356415	2.543371101971465e-21	1.9802864550175834e-19
KRTAP4-3	5.0	0.7475222363948822	0.7938969022697872	0.0003121563042277663	0.00025783020043863993	-15.469002081375532	2.683525323597224e-21	2.0486425031364175e-19
LOC91450	3.0	0.6552946760139348	0.6868508093886905	0.0009300084374228915	0.0008468416520754487	-15.469170112969474	2.682255776218457e-21	2.0486425031364175e-19
RAB5B	11.0	0.11768942949055422	0.13888686542283205	6.544641209558476e-05	3.786233048081055e-05	-15.472981364930781	2.6536233299790868e-21	2.0486425031364175e-19
TTF2	5.0	0.04698743281193353	0.05954273375165132	1.59089939303862e-05	2.1650157742403965e-05	-15.469731132297714	2.6780214588609635e-21	2.0486425031364175e-19
MED17	11.0	0.22974619074522043	0.20980311514063413	6.994940427358357e-05	2.1612429615907284e-05	15.444010456807993	2.8793032410936945e-21	2.1874318312192385e-19
CLCNKB	8.0	0.8192887577259982	0.8525438359766094	0.0004483952924984695	0.0002946708435969925	-15.432376001520977	2.9753298320189163e-21	2.2494643415988426e-19
PSG9	4.0	0.7514972026767553	0.7874775810374154	0.0003461356786385185	0.0002464686779741029	-15.387817617926265	3.374161988356751e-21	2.5387324575857284e-19
TSHZ3	8.0	0.07556773384946779	0.059559888648369384	0.00010356890020317384	7.356229499330725e-05	15.346442483603244	3.793018504785929e-21	2.8402267751148226e-19
GBX1	13.0	0.1012942217004902	0.0908056892523611	3.6904494991676924e-05	2.5333331054163415e-05	15.3361749265702	3.9048979888595956e-21	2.910078739316794e-19
MIR663	12.0	0.22658948580607954	0.18677751245666985	0.0008753018822543258	0.0005861990086581186	15.31772818137461	4.114385197542347e-21	3.0516648503098453e-19
SNORD115-1	10.0	0.7745592261393865	0.830248360860127	0.0006990052765048318	0.0001731641058179735	-15.312296300825484	4.17821890449855e-21	3.0843927290284106e-19
MIR526A2	4.0	0.779089565301383	0.8247104563094951	0.0006527100821259702	0.0003604849179613562	-15.224329496728334	5.363931281447641e-21	3.9411044391857075e-19
MLLT1	3.0	0.3761999988746312	0.3297589015514578	0.00030073002572036293	0.0003828242438862986	15.19766214447931	5.786975444779833e-21	4.232063818261888e-19
LIPK	1.0	0.7141305662437721	0.5033308471794482	0.005241120319238962	0.0035203350430936435	15.11049764500881	7.42110139772296e-21	5.401871482528573e-19
PRSS33	7.0	0.6307051894721531	0.655900461530244	0.0005849827260826223	0.0006058859114805232	-15.102014390437127	7.603299181878424e-21	5.508871860944321e-19
EBLN3	3.0	0.01895113095457171	0.024894560894204512	5.121316325015786e-06	3.6250773815748912e-06	-15.065291539891998	8.445866089496738e-21	6.091143055328293e-19
MIR517A	2.0	0.7853982448180516	0.8533681934630429	0.0007853534514838788	0.0008694286733178942	-15.042696728236454	9.010765198422874e-21	6.468737401620091e-19
PCAT19	4.0	0.7193046310588166	0.6579033705509372	0.000606386604750882	0.0005633845873011796	15.028835841696054	9.376129843591282e-21	6.700293701013861e-19
ZNF254	2.0	0.18038900273762368	0.11187469152112801	0.0010609684912778906	0.00010708225881885504	15.004968458075318	1.0040857405428329e-20	7.142700836134243e-19
ZNF184	14.0	0.2527014050196324	0.24011520069171355	3.3881667592661195e-05	6.448035273679557e-06	14.99871596834352	1.0222768279280562e-20	7.239200161571981e-19
LINC01582	2.0	0.826397935990934	0.7847168318651341	0.0003657736185675127	0.00028331022705247784	14.983096144382015	1.0691964315773736e-20	7.494009798615751e-19
DTWD2	4.0	0.23575826639192246	0.20298384773303513	0.0004710724682689386	0.00041116375312647214	14.981982145093042	1.0726250446581011e-20	7.494009798615751e-19
SNORD115-41	5.0	0.7616531016597042	0.794085392466298	0.00028244139472092443	0.00019863557417912613	-14.983494027164307	1.0679745438393652e-20	7.494009798615751e-19
PYY	31.0	0.6060575291504827	0.6237810494594072	7.338735974497175e-05	8.527578675930334e-05	-14.968793764698873	1.1140735515341062e-20	7.749000480670561e-19
CHERP	9.0	0.03177193104092477	0.025922673809966802	5.611878146744111e-06	2.644568441820847e-06	14.966233303773999	1.1223070689035685e-20	7.771728154133118e-19
INTS1	7.0	0.0432991768145372	0.03319595452082694	2.1293618402926554e-05	5.688380133288508e-06	14.947791113510771	1.1834633233166669e-20	8.159119387623717e-19
ZNF815	7.0	0.15930136910392337	0.13249412689003207	0.0003782715123651254	0.00019453300836186552	14.920157166939854	1.281492532034389e-20	8.719720924494865e-19
MYO1D	6.0	0.05291610105947396	0.04114436135155919	2.291002602103433e-05	9.735893639117487e-06	14.92230532367013	1.273585151839528e-20	8.719720924494865e-19
KRTAP5-10	2.0	0.6095466910799344	0.668472612897555	0.0006238082749332518	0.0005578970183584584	-14.92026236369221	1.281104144688744e-20	8.719720924494865e-19
ZNF526	11.0	0.19280604132836815	0.20592508849183014	2.0697115912951883e-05	3.54710742555204e-05	-14.914372274339478	1.3030353459500415e-20	8.827923447670195e-19
HINT3	11.0	0.19291347504522563	0.2261784438150449	0.00046461380083367856	0.0004474179415907415	-14.908832639691497	1.3240091943925433e-20	8.931355125966941e-19
XPO6	4.0	0.25251546161428645	0.2702039664231793	2.5085240001734528e-05	4.6633802639456464e-05	-14.869502856015867	1.483106365677028e-20	9.961637177186904e-19
F10	12.0	0.7854928804032596	0.8097876843846875	0.00037996480979548685	0.0003408898876808832	-14.84156310504217	1.607795646852324e-20	1.0752992253520885e-18
BCRP2	7.0	0.3763238980058955	0.3917783936830582	0.00019774944070755085	0.00013181494507134267	-14.794411768754106	1.842845397434668e-20	1.2238885436018914e-18
WRB	10.0	0.376041940650951	0.3566651216880591	8.977963575171101e-05	5.66316566676334e-05	14.793894582776133	1.8456082830034912e-20	1.2238885436018914e-18
KCNC3	13.0	0.09478539443037279	0.07560107904881706	0.00015259136113212235	8.589879163446018e-05	14.778850955357456	1.9278392412270808e-20	1.2730246466330724e-18
CLEC12A	3.0	0.5390949622569261	0.47285935880593316	0.0010572841962377094	0.00047874485048436454	14.771218973894406	1.9709683568003848e-20	1.2906131708755658e-18
OMA1	12.0	0.2489099778780645	0.23616880786685662	0.0002326067968644695	0.0002458145675588951	14.772085302415087	1.9660237981430232e-20	1.2906131708755658e-18
NOL11	9.0	0.06228356228308913	0.049563170970252764	2.3879413374204387e-05	1.4082528589990556e-05	14.735284011400996	2.1875793608382735e-20	1.4264840415466241e-18
COMMD5	1.0	0.48642821438665745	0.5231966001016123	0.00038759270090099065	0.00027708294887017617	-14.717382026263676	2.3043517585976234e-20	1.4840783959692514e-18
PLCH2	9.0	0.6323709374138234	0.6553755677132694	0.00036405396456678157	0.0003666546205992774	-14.719155639429815	2.2925058265607033e-20	1.4840783959692514e-18
HAS1	6.0	0.5216094604112483	0.5477264984338371	0.0007934428140531982	0.0007925799805235344	-14.717535328348163	2.3033254096143834e-20	1.4840783959692514e-18
C2orf81	7.0	0.777967478517502	0.8088296397968575	0.0001962781932103663	0.00028174530574438773	-14.708738352107591	2.362977567388162e-20	1.515598316787899e-18
C14orf101	9.0	0.044659299359001495	0.03772735778326667	6.449187488804972e-06	4.773225185329719e-06	14.701928042054886	2.410232643270164e-20	1.5395975864154312e-18
C20orf43	8.0	0.12649436019129914	0.0828499679962449	0.00038965747055551243	9.824278471745361e-05	14.697432549335872	2.4419499377331988e-20	1.5535169319318929e-18
HMGN4	19.0	0.20753557266852662	0.2183572236524775	2.597963011156992e-05	2.5930785393713882e-05	-14.634925470547023	2.9295013475086756e-20	1.8475151182384118e-18
C20orf20	11.0	0.12676365410288173	0.10714765844289652	6.389799651440984e-05	3.314496818154745e-05	14.635033623032829	2.9285775967277537e-20	1.8475151182384118e-18
PSG2	4.0	0.8962186547451549	0.9216589872483854	0.0001285577346495301	5.5435241402413996e-05	-14.633757401691668	2.9394968973889105e-20	1.8475151182384118e-18
LGALS7	4.0	0.6395847989965092	0.6704997855359344	0.0057353523582531155	0.006075316233765772	-14.630302060316959	2.969268396269083e-20	1.858762016064446e-18
HOXB7	13.0	0.04415809187072295	0.03695625478821008	3.421009344506119e-05	1.9707499361274044e-05	14.610951975983964	3.141734521873483e-20	1.9588902496940242e-18
ZNF705G	3.0	0.7075143224869245	0.6227293673120898	0.0015153536165546002	0.001603652966510139	14.581841482316348	3.4205433852161734e-20	2.1242660308981393e-18
LINC01030	3.0	0.9048288697313379	0.8605338530040081	0.00018335744510565374	0.0003576698383297725	14.579404523385465	3.4449929548595455e-20	2.130993665753039e-18
SNORD115-35	7.0	0.7338384964920225	0.7700374332212265	0.0003821631512154242	0.0002930639529364756	-14.565836721607782	3.5843938988721e-20	2.2084946660373374e-18
ZNF90	6.0	0.514672910111002	0.5415094598299928	0.00018615249093190394	0.00012963608498217197	-14.558602972681872	3.661041102075403e-20	2.2468742449992176e-18
AQP7	4.0	0.6182135458271261	0.6397297130897641	0.00016682377761675546	0.00011247866563103947	-14.542496825186571	3.837725288564321e-20	2.34610940492311e-18
EVPLL	11.0	0.6394023216212238	0.6718888539657849	0.00022341889820306184	0.00018397434756562444	-14.534038913500757	3.9339474443235155e-20	2.39557500014253e-18
ZCCHC16	14.0	0.6616213731812264	0.7021633065872328	0.0005718212129175245	0.0007980869373176869	-14.527131438978607	4.014343994533536e-20	2.4350575005600718e-18
C16orf90	6.0	0.8861898742428532	0.9106820210998441	0.00012147840417102082	5.2317715255497016e-05	-14.521219528734372	4.0844756775824336e-20	2.4680326005469143e-18
NTN4	10.0	0.11538899127749934	0.10275088391887645	9.336268634781459e-05	0.00011227422072908593	14.513943374860073	4.1724998043814606e-20	2.5115239207142254e-18
PATE4	4.0	0.7178396352639905	0.7543185586454692	0.0004646035414566351	0.00039324373603680734	-14.51123248284575	4.2057849946917146e-20	2.521859584939668e-18
UNC5A	5.0	0.04540854408335355	0.03672224409464333	2.512838594795069e-05	1.3083707786933965e-05	14.50650713491767	4.264449552001659e-20	2.547276163695647e-18
ALDH9A1	7.0	0.1340847258537456	0.1201137797931633	3.668862884846113e-05	3.185701085962202e-05	14.483515740127547	4.5619513670085656e-20	2.7146212507104203e-18
C1orf112	1.0	0.8170855990427511	0.8909335644156845	0.0010265147969589824	0.00022783897955162025	-14.48127914996467	4.5919932656415564e-20	2.7221475230034227e-18
C15orf2	12.0	0.8582547723018094	0.8769887079611237	0.00017389701059114128	0.00013020590891769105	-14.470516184425103	4.7393921612555395e-20	2.7989240499490263e-18
SPATA31A6	2.0	0.8008901083822603	0.8641292684608035	0.001032787549508529	0.0002094308710415136	-14.450469562195586	5.0268507415465623e-20	2.957526846060289e-18
PPY	9.0	0.828908995058311	0.8475323035515876	0.00015739348420899397	0.0001610500383921938	-14.440567114186523	5.1753102416569275e-20	3.0334683626191354e-18
RPGRIP1	6.0	0.8631783432327671	0.8992110965428529	0.00027340310703715765	6.95360363811209e-05	-14.4376249269193	5.220271339981487e-20	3.0484047190563535e-18
LOC101928767	2.0	0.6406813438954176	0.5436696440533355	0.0023589721299977183	0.000950215594207093	14.42409951075272	5.432112429566904e-20	3.160318197870708e-18
TP53I13	4.0	0.02846162550675648	0.02236977732240188	7.888012712346925e-06	3.1410991623254263e-06	14.419394176550272	5.507836570696914e-20	3.1925052715335815e-18
FAM136A	4.0	0.640167927082352	0.6597153201043882	0.00012728200852043134	7.711244442748306e-05	-14.417529661217158	5.53813806679975e-20	3.1982236437422915e-18
SNX29P1	1.0	0.7030951855447557	0.7889784000538014	0.0012945319651333914	0.0009342607299577105	-14.395221670524498	5.914069113877577e-20	3.390299693486596e-18
FFAR1	11.0	0.783774550973767	0.8014369576868384	0.00019881101057411468	0.00019287080948077206	-14.396447104266898	5.892761801322982e-20	3.390299693486596e-18
LOC100133991	4.0	0.06456366008147597	0.04641472762967977	7.800878605523626e-05	2.518959172321391e-05	14.393978912409763	5.935757462788723e-20	3.3903140252789603e-18
MIR517C	2.0	0.7770838661723667	0.8327496791327441	0.0004963658385969011	0.00018699084308243153	-14.37865377651285	6.209934823740282e-20	3.534017454237652e-18
ZNF93	6.0	0.28192656869933375	0.258498070359138	0.00013130253456503124	4.0098215231642785e-05	14.334324342823905	7.077570778267676e-20	4.013187778256853e-18
GALNT11	10.0	0.18744165050695064	0.17667617487755638	3.776042270833793e-05	3.4288873518801855e-05	14.33087586718127	7.150015788770969e-20	4.03962985899876e-18
EMB	9.0	0.2523322196417783	0.20807748443903135	0.000554491971373512	0.0002258014710909074	14.327058058656648	7.231097297044684e-20	4.070743622257169e-18
LTBP2	8.0	0.18887052524417502	0.17614512974008298	7.26714049326233e-05	8.137957114221721e-05	14.314382053029327	7.507056062196042e-20	4.210947217683443e-18
GRID1	10.0	0.11088928633202556	0.09209862627364972	0.00010073194120977723	4.663244881290596e-05	14.304435503636261	7.731055565560868e-20	4.305730234912013e-18
LILRA6	3.0	0.6046878466988788	0.6530461910146254	0.0022355370946895944	0.0032520136703741184	-14.305238341461688	7.712726555773054e-20	4.305730234912013e-18
SNRNP27	8.0	0.16246072006925802	0.15046589572793218	3.465835939589168e-05	9.292306275211176e-06	14.29816634864747	7.875709869718316e-20	4.370739697201832e-18
SNORD115-8	5.0	0.6735658546712664	0.7095346354775958	0.0005798693494146992	0.0004771994274512186	-14.29453084251871	7.96084980167807e-20	4.402378070539286e-18
NKX1-1	5.0	0.18357574858831036	0.1461267188674322	0.001327151419149036	0.0009185123936381308	14.284396423022262	8.203148933899109e-20	4.520397211814121e-18
LOC339535	1.0	0.4617334981626935	0.5883946948581271	0.004264085775729527	0.0009307849939626022	-14.260766708309399	8.797566551917066e-20	4.830944439912354e-18
MAP9	12.0	0.2847106311772893	0.2630230865849435	0.00047573052623861383	0.0005028043545253506	14.249021460934111	9.10909445054127e-20	4.9694625591926305e-18
LINC01494	1.0	0.8079818132806708	0.8717975528151901	0.0010048325646843115	0.00022383064511743983	-14.248864686305819	9.113327504717477e-20	4.9694625591926305e-18
SNORD115-44	3.0	0.6620480337437288	0.7052477596350658	0.0009555326428942991	0.0007650994990633576	-14.242390627553625	9.289886191433084e-20	5.048149961664158e-18
FAM86HP	3.0	0.05500110007187834	0.032869647780180346	0.0001953905600580331	7.938750245001905e-05	14.235717162107946	9.475515475716825e-20	5.1312047472307374e-18
AACS	10.0	0.041094413577792824	0.04961603378566603	3.836490509415148e-06	1.7429516551106764e-05	-14.215762518929571	1.0053327570932129e-19	5.4253302236237186e-18
CDR2	8.0	0.03148148073764794	0.025631534858365303	6.334930043422975e-06	3.578293400319525e-06	14.187887476842574	1.0920847229529813e-19	5.873239145778061e-18
WASH5P	2.0	0.12261587224900722	0.07708633967019894	0.0003751745542434917	0.00021711019060595356	14.17564695708113	1.1325422856543642e-19	6.069961222770822e-18
MPZL3	8.0	0.05720274022183622	0.04975949185555456	1.4291999575100179e-05	6.9665291908600785e-06	14.16662405640752	1.1633353006874087e-19	6.213719268176774e-18
KIAA1644	15.0	0.7095238267289268	0.7313623570549636	0.00029771901335987115	0.0002840236342467629	-14.156451549220211	1.1990713835724006e-19	6.3828119567714516e-18
SNORD116-12	7.0	0.7139938565114188	0.6919885878525084	0.00042254639353757085	0.0003910244557546764	14.15316809735696	1.210842240690463e-19	6.423620700612117e-18
NUBP1	9.0	0.2082853348181878	0.22673318798772593	0.0002814030999737214	0.00020833464905707874	-14.151549772572382	1.216686818404502e-19	6.432820509469749e-18
SLC2A3	6.0	0.4296125429153075	0.47070102738561453	0.0002805050294928251	0.000362851616721177	-14.148737182401634	1.2269126342300341e-19	6.4650446887878905e-18
LEPREL1	3.0	0.8404736604719986	0.7694374486620044	0.0005525406017939327	0.0007529897869133419	14.116842227969993	1.3491579262432775e-19	7.085342800572916e-18
MAGEA4	7.0	0.8304795981147302	0.8575008940444421	0.0005038644761018174	0.00039530026988627003	-14.103289352227394	1.4047760844670227e-19	7.352757766524718e-18
GSTTP1	3.0	0.48233436015432263	0.6243662901544644	0.03283150407969265	0.04849296440207992	-14.091892797835909	1.4533416769698035e-19	7.581599081525809e-18
REXO1L2P	6.0	0.8936511613822278	0.9144562311746456	0.0001642525941948499	9.40621574837433e-05	-14.058369503668935	1.6063021763286616e-19	8.351704006492875e-18
SNRPG	11.0	0.22282655828458695	0.23139882221604738	4.183856164470387e-05	4.3255239451194257e-05	-14.037783961861384	1.708222505463206e-19	8.85221265248317e-18
CCDC90A	7.0	0.14669369863726633	0.16149568762728778	3.769460540388394e-05	5.828020646992138e-05	-14.026009131938707	1.7694441631402638e-19	9.13920830136803e-18
UCN	12.0	0.7955066794234293	0.8133452715881077	0.0006631432444328298	0.0006372112302374319	-14.018030888300677	1.8121860524820833e-19	9.32918148728441e-18
C1QTNF2	11.0	0.5093172510603713	0.5288217724097096	0.00015787159094588228	0.00014217720025936031	-14.008275909759854	1.8658720441036e-19	9.574064750892242e-18
BHLHA15	12.0	0.7525309688316452	0.7741149152962514	0.000244696802144006	0.00027126026549918807	-14.003070734111816	1.895175432157177e-19	9.692645592568569e-18
OTOP3	10.0	0.3496974843421468	0.330916524057587	0.00038818298730972496	0.00038691253559740627	13.987422498524577	1.9861108051341473e-19	1.0124636514771794e-17
MNT	14.0	0.05911165610551045	0.04812079201890994	2.2032151040507607e-05	1.210018555428424e-05	13.975194016323217	2.0602438145858637e-19	1.0434568187141995e-17
FAHD2A	15.0	0.27406730419493935	0.26196088069980894	3.815470486471665e-05	3.2070953165577895e-05	13.97545642860292	2.058623892761504e-19	1.0434568187141995e-17
FAM214B	6.0	0.09008613657905364	0.07449185326235529	4.786434159547827e-05	2.7835694176004643e-05	13.966966534681475	2.1116945686837415e-19	1.0660651612871146e-17
DMC1	5.0	0.06300870673932411	0.048606449365615846	4.319694792148776e-05	1.9860564280824347e-05	13.953354815178606	2.199693309859149e-19	1.1069196237715655e-17
ADCY5	10.0	0.3044486516420488	0.2888907015565093	0.00029090954413052433	0.00023601598633251022	13.940338981921256	2.2873170086337867e-19	1.147324076446114e-17
NFIX	4.0	0.29644486442980944	0.33484580078058773	0.00023401989587876508	0.0003090741893574591	-13.937933939310186	2.303891309934864e-19	1.1519456549674318e-17
AK7	14.0	0.0573671515762668	0.04814908781123382	1.3508167497150617e-05	1.0285595537138605e-05	13.922491708896233	2.413251722582838e-19	1.2027831037713826e-17
ADPRHL1	15.0	0.8724438710601241	0.885850543519597	3.868445083975179e-05	4.925942549275367e-05	-13.909871108985607	2.5065291563165694e-19	1.2453073427414067e-17
LDLRAP1	11.0	0.5038687772592562	0.4898779292869999	6.867591110982806e-05	3.645856720265451e-05	13.906871682648866	2.5292301281210375e-19	1.2526092248447543e-17
PLGLA	1.0	0.5892919479299474	0.6865848512561233	0.0021957238756589352	0.0005778248655143074	-13.905055250687008	2.5430789098329865e-19	1.2554947930248024e-17
EP400NL	8.0	0.04487574233363072	0.06340486395681554	1.1915724081417246e-05	8.674350839984624e-05	-13.886820384737991	2.6864377756695607e-19	1.3220990940009002e-17
ATP8B3	7.0	0.0747904155772751	0.058772593211855684	6.0050356051732276e-05	1.5781986475869863e-05	13.86662226665301	2.8548225046086174e-19	1.4005633917594e-17
FTMT	12.0	0.9188052119899679	0.9302581397839534	8.133598243471171e-05	6.61871880961243e-05	-13.864734992692291	2.871092800407812e-19	1.4041438226994454e-17
CPEB3	9.0	0.5562542365495377	0.5811816010578179	0.00017695686311002895	0.00015875219891880554	-13.858111623895326	2.9289408582594006e-19	1.4279727237308293e-17
DPF2	5.0	0.033893836345578784	0.024644938901204755	1.853658105745512e-05	4.7936427004835775e-06	13.850206824764095	2.999530039310413e-19	1.4578461215903094e-17
ZNF439	2.0	0.77461986178822	0.6834653720811561	0.0014621552959228248	0.0007986753821828239	13.847205372435225	3.026782386146272e-19	1.4665369765693238e-17
CA5A	5.0	0.814342038737403	0.832006832074236	6.241066392841949e-05	5.2175240091914836e-05	-13.840127335020938	3.092047286535577e-19	1.493535186243265e-17
PCDHB7	17.0	0.48018089040399636	0.5026443513406518	0.0011631586089979316	0.0013478258252490934	-13.838436551071142	3.1078476010791696e-19	1.4965481525196616e-17
GBP1P1	2.0	0.8080434441566468	0.7032002227173911	0.003423262977500341	0.0017763827527195024	13.835439227938942	3.136058935433345e-19	1.505500685261713e-17
SNORD116-23	3.0	0.7641210416364081	0.7956146502200468	0.0002897490365361764	0.0003978761405742424	-13.822617807557167	3.2596974022801305e-19	1.5600692460453835e-17
RHOT2	9.0	0.036603348079378956	0.028223579408363307	1.5153226455681193e-05	3.5299274118869997e-06	13.81856450798914	3.299803120957595e-19	1.574448745212999e-17
SLC25A17	9.0	0.16843962927348144	0.1524887658931591	4.161138094779706e-05	3.756801639223493e-05	13.814877395207889	3.3367199828042497e-19	1.58722394318804e-17
PLEC	2.0	0.3227844273690824	0.3509082671392847	0.0003376547247881291	0.00036708270804637437	-13.806381382164515	3.4233876997189454e-19	1.6137354668855874e-17
CHRM5	6.0	0.7024639423140958	0.7376027965550253	0.00020744051493234555	0.00014499919106344	-13.808240337793377	3.404231491866163e-19	1.6137354668855874e-17
DNAJC3	7.0	0.10010224548242395	0.08121850409067025	7.068157856226846e-05	3.789473700209769e-05	13.806558911082739	3.421553585450728e-19	1.6137354668855874e-17
WDR74	6.0	0.31340969763916954	0.2850419150975843	0.0001713803270862069	8.269352346436921e-05	13.803276157802413	3.4556305560429603e-19	1.6240425886508207e-17
UFC1	8.0	0.38963474979274043	0.4117596471009569	8.734781292061377e-05	8.368308251676217e-05	-13.789166530185282	3.606059482142494e-19	1.6896655956745518e-17
HYLS1	5.0	0.8616703216005255	0.8226883673005635	0.0002435712469396931	0.0001367460957939915	13.774561915193912	3.7687655446622545e-19	1.7606322619093817e-17
PROKR2	7.0	0.41777512712958	0.44620090713182453	0.0002989779428835723	0.00019570242571405533	-13.745519852062726	4.1147820773174157e-19	1.9165577235124273e-17
TGM1	8.0	0.8120242052994392	0.8335602337287532	0.00021363475220092238	0.0001356503710057187	-13.736842878756903	4.2242856633747736e-19	1.961723164148819e-17
SPDYE4	10.0	0.8415755875949507	0.8655402759710947	0.00023341198612082805	9.896971319055084e-05	-13.702505438066181	4.687404741300304e-19	2.1703516035902295e-17
KLF5	8.0	0.380327538450559	0.3709277846695234	1.883553369431131e-05	1.686051029917918e-05	13.696626298238975	4.771713390376771e-19	2.2028706359703973e-17
LOC654342	9.0	0.37178664436384484	0.347396578501772	0.0010225892554814155	0.0013266945761191266	13.686799172609172	4.916084541506215e-19	2.2628447963109493e-17
REEP3	10.0	0.17665078501072193	0.20509729777221325	0.0005497830975946276	0.000516597391246479	-13.685233491080163	4.939491687823116e-19	2.2669514637663273e-17
PSMC2	4.0	0.23526596301987215	0.2638201066982691	0.00016483586227214475	2.9586259714575578e-05	-13.672286544458622	5.137432023597813e-19	2.3509009113832096e-17
GMNN	7.0	0.15118343360501307	0.18331004938396514	0.00030667264194040504	0.0003139651846841676	-13.663038605492599	5.283726382750729e-19	2.4107964399431172e-17
FZD4	8.0	0.053784668837742945	0.04334131532124485	2.5003077293426357e-05	9.796655415431272e-06	13.658002076172574	5.36516896336812e-19	2.4408399499043916e-17
MUC5B	9.0	0.6993045884542505	0.7231448855051779	0.00034131873888746056	0.0002881907842333771	-13.641041269990316	5.648909321988512e-19	2.5624762576556584e-17
MUC6	10.0	0.8039833858092627	0.8341178589397006	0.000852469514541362	0.0008105916125116835	-13.599984913392388	6.400401615723411e-19	2.8949793435280744e-17
MRPL42P5	2.0	0.9145254967080222	0.9416501958061148	0.00014274855111741478	6.049648920831863e-05	-13.591364752798231	6.570640668307323e-19	2.9588289036347816e-17
PLXNA1	11.0	0.7857636947768305	0.8047990745767599	7.178300075981161e-05	8.976481832277405e-05	-13.590928524384974	6.579376731405138e-19	2.9588289036347816e-17
UBB	12.0	0.13383933618844107	0.10448916712315913	0.0002230056004838573	2.8347270333886154e-05	13.580806671696708	6.785420126485943e-19	3.0427457014184816e-17
SLURP1	8.0	0.8312166812960748	0.8513008045653502	0.00014490841651425764	0.0001462306531305819	-13.571323781170163	6.984389345303794e-19	3.123019807257268e-17
DNAJC27	7.0	0.031922684398514256	0.040608881164598404	5.93523745311226e-06	1.7057651856447143e-05	-13.565785882666326	7.1033100819820005e-19	3.1671453784335697e-17
ZDHHC19	7.0	0.7222098033131745	0.7516443763302747	0.0003549830033734441	0.0002054081401041245	-13.55196417655081	7.409151098232966e-19	3.294125417254145e-17
MRGPRX3	7.0	0.6144488809632246	0.6450381860058144	0.0005566310658118417	0.00035838232086668855	-13.537812621505024	7.736132802066967e-19	3.429758593550936e-17
LOC150786	3.0	0.270218576590956	0.3003690930336346	0.0008024297679054405	0.0010981567036349755	-13.534205759360235	7.821786478497771e-19	3.457936677640964e-17
COG1	16.0	0.11939151940305062	0.1035654867591802	0.00044214050355842157	0.0007166318798011515	13.53047545069853	7.911383119903762e-19	3.48769424863363e-17
C7orf61	5.0	0.7852168491416507	0.8153816395335727	0.00016294136205678928	0.00015870687814814992	-13.525549733436845	8.031287699504277e-19	3.530608216214661e-17
LINC01600	1.0	0.04694075384956819	0.06302004783517784	3.702782935969216e-05	5.683469264263364e-05	-13.520668074296829	8.151937390673406e-19	3.573608407956269e-17
ZC3H11A	21.0	0.49243540159066257	0.4768444106403272	2.485814484478034e-05	4.242157450454778e-05	13.512171792223945	8.366320715199376e-19	3.657344111532688e-17
BCL6	47.0	0.07602264092708193	0.06953143617255692	1.1815465823015485e-05	1.3870988555474844e-05	13.508334871076274	8.465000772283989e-19	3.6901744313717106e-17
KLHL11	11.0	0.11993345645891648	0.10999286967809453	2.4205204836789477e-05	1.6129832788016612e-06	13.507176456747667	8.49502474990417e-19	3.6929760371111185e-17
FRMD1	10.0	0.8779803979873657	0.8956355959177017	9.68685338543557e-05	6.496747664816517e-05	-13.504826607233207	8.556260515547333e-19	3.709292993582154e-17
BTBD19	1.0	0.582755648639467	0.6644088758362664	0.0020654671356720613	0.003353931325789443	-13.49849918631238	8.723383410778674e-19	3.7712969717869125e-17
HRNBP3	162.0	0.6614495557572524	0.6710497962438026	5.8487631867748294e-05	6.226476777391542e-05	-13.495321547903384	8.808556930900552e-19	3.7976285390797144e-17
PIK3CA	23.0	0.36278997979160765	0.383088813284817	6.901312316255609e-05	8.331660846647912e-05	-13.486603666070902	9.046585569061806e-19	3.889534729555419e-17
USP39	10.0	0.1367546360977546	0.14762340512264657	5.458304613783748e-05	3.305006302500594e-05	-13.458015411753582	9.873877595488114e-19	4.225109579069712e-17
HTT	11.0	0.12103972688501682	0.10652462336288056	4.481268748818226e-05	3.2720935677508244e-05	13.457777100984243	9.881086938910636e-19	4.225109579069712e-17
TRIM27	38.0	0.22593542240497785	0.21781650309534437	1.8387496703799797e-05	9.035235277656286e-06	13.453004220432831	1.0026604236923255e-18	4.275650035636211e-17
ANKRD35	7.0	0.042471974242380056	0.034592561997847736	9.672942867865123e-06	7.316744776772675e-06	13.44331233065598	1.0328813379167027e-18	4.3925524289120643e-17
MIR769	4.0	0.8173979634863359	0.8426866495498905	9.308844989106325e-05	0.00013197832118797093	-13.435023634677068	1.0594584525916063e-18	4.4933671498803897e-17
FZD9	13.0	0.5703681440781112	0.5843691609712302	9.555333522555767e-05	0.0001194893993520088	-13.421915230183368	1.1029121459786285e-18	4.6650202931258206e-17
CMPK2	12.0	0.22345485805230286	0.20641187859273713	9.257388772523896e-05	3.35910239526635e-05	13.409509877275301	1.1456985304275925e-18	4.83293315396006e-17
SPANXC	1.0	0.7569534249835543	0.8085120331358027	0.003042897327767477	0.002056780039878136	-13.38946205051631	1.2184309181723605e-18	5.125925771343399e-17
CCDC46	10.0	0.22247371739620966	0.20876590153547347	8.751123273745044e-05	8.28424949434699e-05	13.38855304975125	1.2218374799663742e-18	5.1264762899393447e-17
PRORSD1P	1.0	0.01568440663041892	0.02293618420069968	1.4794359241684232e-05	5.2525025572241e-06	-13.38502318136546	1.2351577543562226e-18	5.168507715421092e-17
ZNF292	8.0	0.026488084740384863	0.03247383217051349	4.483429013992097e-06	5.630634269011471e-06	-13.380981064558826	1.250591925517417e-18	5.219136969159353e-17
TOX	15.0	0.12344709565284442	0.11154602913783841	0.00014566466977939803	0.00018901262009334433	13.371380150900658	1.2880396967707997e-18	5.361122674059312e-17
PRAMEF22	1.0	0.5861577918971027	0.7369502517912123	0.005799193830192147	0.0008426588442519839	-13.366221120285871	1.3086295604797226e-18	5.4323747006651614e-17
EEF1AL7	2.0	0.8385929511476446	0.8891144240344012	0.0006511090761672501	0.0004480751709683544	-13.364884337821337	1.3140189105945106e-18	5.4403163891016114e-17
PRPF40B	15.0	0.09511189019845592	0.08747552049311774	1.3592663165992682e-05	9.381633490373201e-06	13.356220939082593	1.3494956509190094e-18	5.572455656169525e-17
ZNF816A	15.0	0.1921879743560229	0.18260419722646476	3.935094714981244e-05	3.2259397134625895e-05	13.350238963446067	1.374557057715693e-18	5.66100472453963e-17
STAG3L2	1.0	0.6660267591299834	0.7940574211102945	0.008707851358131425	0.0027002203372607676	-13.346239789054929	1.3915741293201015e-18	5.701082493156961e-17
MIR519C	5.0	0.8281799304061466	0.866640133327908	0.00036091433538882906	0.00011677452836038232	-13.34636704226569	1.3910293733106685e-18	5.701082493156961e-17
AQP12A	7.0	0.7046193451988634	0.7310457127907919	0.000871492188089567	0.001108915794313959	-13.336770745866676	1.4327226115233894e-18	5.85433651967129e-17
AK3	6.0	0.12487738227789048	0.10459254500398665	0.00036166986598155275	0.00035603723709032976	13.332428759250053	1.452001340891824e-18	5.917661714832564e-17
PEX11G	6.0	0.06400053128623116	0.05250112936590557	2.402862423249544e-05	1.537389664037283e-05	13.327475573658036	1.4743151160579874e-18	5.992995212027923e-17
B3GNT1	5.0	0.3576294039228448	0.38026710914240947	0.00022663213508691872	0.0003233321509691096	-13.304641344173536	1.5817627202820306e-18	6.413105329640876e-17
ARPC5L	11.0	0.04453719703323813	0.03905154900117354	4.8130518117801135e-06	5.656187907495768e-06	13.281098008623372	1.7008706916378126e-18	6.878198016571515e-17
LOC100133091	5.0	0.04809250993389222	0.026324169258414593	0.00014451819801143331	6.813321548288726e-06	13.268892354567962	1.7661580265236607e-18	7.123807503890539e-17
LY6D	15.0	0.7709771496843408	0.7896900864295018	0.00011332703697079843	0.00015703736134301403	-13.263514303461056	1.7957254935208958e-18	7.22444832226273e-17
RAB2A	6.0	0.0773339724957391	0.05881023363865636	6.68338664155872e-05	3.0318834162284626e-05	13.257343280101594	1.830271230463723e-18	7.344549937630068e-17
HIST1H4C	11.0	0.20206751792383718	0.212694749261193	1.4852441145750978e-05	3.4946469605024884e-05	-13.240042646032324	1.930755596642998e-18	7.708246195781357e-17
ABCC1	3.0	0.32916071230191507	0.3228566431854334	7.944888873437884e-06	4.554245160042189e-06	13.24065286795541	1.9271179654821246e-18	7.708246195781357e-17
SNORD115-38	7.0	0.8078782741455804	0.8347882127793378	0.00020196302129765756	0.0001654728861360127	-13.230037452330777	1.9914004397414344e-18	7.93013152212556e-17
LGALS1	10.0	0.1766171606082883	0.19226898538742077	0.00034696750857959836	0.00038104079384203033	-13.22759230677452	2.0065125692091936e-18	7.970030890386771e-17
TUBA3C	7.0	0.8693499832809287	0.8870968465451841	0.000394717792180757	0.00029126582274223233	-13.22341941453436	2.032571887330807e-18	8.032765160789678e-17
NME4	1.0	0.062393460986238936	0.03452197565800614	0.00024532737464943175	0.00026012847091822676	13.223881881062345	2.0296670093027478e-18	8.032765160789678e-17
AGAP11	10.0	0.5266315676595326	0.5489828957589689	0.00012621844798280224	8.105675889721313e-05	-13.209570079149817	2.1215435049478956e-18	8.363263438900395e-17
RPL10L	9.0	0.8607070170547736	0.8811837732791901	0.00016912791094084495	0.00012119181470017086	-13.203102933939716	2.1644319371532536e-18	8.510894426243321e-17
TPBGL	5.0	0.38167427357087536	0.36687044717923356	0.00019957355896516775	0.0001762549153280733	13.197548992220522	2.2019649871170957e-18	8.611891557078851e-17
PNMT	7.0	0.17395697730460338	0.14851985518480576	0.00013520456286093886	5.296778309368987e-05	13.19686609575534	2.2066252488106195e-18	8.611891557078851e-17
FOXC1	12.0	0.08282895329100207	0.06640548759174568	0.00014009134373065465	8.180283477294292e-05	13.197660594206344	2.2012043350352872e-18	8.611891557078851e-17
C21orf99	5.0	0.6705883715311686	0.6947932004928589	0.0006453586370877057	0.0005977304845888486	-13.19269351049901	2.2353179556549465e-18	8.702170648258685e-17
LOC400927	8.0	0.09088351961118342	0.07384908292011393	9.508879232536681e-05	2.0683261972138703e-05	13.182664507675746	2.305838521611111e-18	8.932270510696506e-17
SNORA76	6.0	0.024764468868389542	0.019976172170797248	5.65548325182366e-06	1.8992532961015139e-06	13.18318544374996	2.3021205630453605e-18	8.932270510696506e-17
DNAJC14	7.0	0.08666083010045623	0.09812383450291774	5.843433531649398e-05	7.277550556434537e-05	-13.163349117603886	2.44807610002552e-18	9.459849621086269e-17
NKTR	10.0	0.04864791842111283	0.04149054813509186	8.995670148352822e-06	6.345610504525716e-06	13.159689093671933	2.476014401847076e-18	9.544242706627276e-17
GZMM	4.0	0.6978217596621425	0.7267496901805754	0.0026985418557801703	0.00321229142557419	-13.142401001356047	2.6124126174180528e-18	1.0045272103831088e-16
C4orf34	18.0	0.17624023342276673	0.16589556448257417	6.173179238675531e-05	2.660975367802535e-05	13.126896485588771	2.7412071155723868e-18	1.0514679254585258e-16
NPM3	9.0	0.24286856818580885	0.23379314859079603	1.544647362484143e-05	9.210723582915285e-06	13.125083121749698	2.7566849513745558e-18	1.0548195474086014e-16
LOC651250	5.0	0.25346155548559296	0.2907353257484458	0.0007066233444620626	0.0005540001715955312	-13.120182941271977	2.7989545369583292e-18	1.0683814269121428e-16
TMEM245	4.0	0.16012705441612612	0.20350213936116132	0.0005224469460605925	6.464358016814605e-05	-13.11661992204015	2.830101463094007e-18	1.0776420412997861e-16
PHF13	12.0	0.11415567061133729	0.10076821882157	6.461244906029443e-05	2.4588187794634727e-05	13.110161503263493	2.8874573146687754e-18	1.0968132760817071e-16
CNIH2	9.0	0.029644357958356293	0.024100323313072998	5.699263865615087e-06	3.068064362872207e-06	13.107922770120291	2.9076127626853134e-18	1.1017951509933451e-16
RNGTT	10.0	0.04808757913968077	0.04181789242386542	9.555148501145179e-06	9.177715935945916e-06	13.096577019841709	3.0119727693399748e-18	1.138583909182865e-16
PLEKHA1	15.0	0.1898719277324316	0.14567806942066477	0.00019548502306953203	0.000388402171503894	13.08185532738286	3.153065665936466e-18	1.1861893671131174e-16
RLN3	10.0	0.835419197152279	0.8523541825237098	0.00021478628322479438	0.0001521745535451285	-13.082509233311667	3.1466587388165563e-18	1.1861893671131174e-16
BEST2	11.0	0.706709061308742	0.7228441532914486	0.00025006817892423615	0.00022416838483822966	-13.059646501420229	3.3786975530778443e-18	1.2680243814308936e-16
PAQR8	30.0	0.3705301118038227	0.3645529796777546	2.472847143008872e-05	1.744112577298633e-05	13.055775379373546	3.4196694721307177e-18	1.280330795187697e-16
LOC728392	4.0	0.08066122525723445	0.054995521415818344	0.0002477794842571387	6.086007832422284e-05	13.046231445293772	3.52284629625671e-18	1.3158125187689142e-16
GPC4	8.0	0.2985335856883407	0.2609692225750122	0.026729584791444834	0.023411915326992015	13.040324146378873	3.588283236849932e-18	1.337062682302415e-16
ZNF264	20.0	0.4776645510976651	0.4908919703862113	0.0003118877108469921	0.000265090479937909	-13.031427356491939	3.6891677714714445e-18	1.3713889696800026e-16
BAT2	33.0	0.10399556233026465	0.118295323143386	1.7074786467088177e-05	6.529819428665908e-05	-13.028802804894777	3.719474137670668e-18	1.3793784420508523e-16
MBLAC1	8.0	0.32318649728044313	0.30666337217445727	6.4916545951951e-05	2.1944376101594403e-05	13.02473768156457	3.766913898041785e-18	1.3874122152458475e-16
KRTAP9-3	3.0	0.7635049899713493	0.723464345306526	0.00047408179273778845	0.0004476460775783708	13.024667961472408	3.767732852904059e-18	1.3874122152458475e-16
TEKT2	3.0	0.8575155691717877	0.7859693533844418	0.0005876192664654897	0.0014287528092512937	13.025893742701427	3.753360686530479e-18	1.3874122152458475e-16
ZNF121	14.0	0.13745087186883762	0.15114500085704974	6.355532771906251e-05	5.7553821309600214e-05	-13.011088756232192	3.9307278167250595e-18	1.444034984313314e-16
FRMD4B	9.0	0.24687985700436335	0.26173073629400245	4.400277500378077e-05	2.3137275617523063e-05	-12.995376199586756	4.128271420508925e-18	1.513054981989805e-16
FLJ40504	3.0	0.6438165181242389	0.7009090803287648	0.001360378137191312	0.0008798773292549494	-12.992720819883623	4.162636071165629e-18	1.5220853858350955e-16
ASAH2B	13.0	0.3759496413223509	0.3938931065513368	6.841299837613336e-05	7.125303802380256e-05	-12.985002005420524	4.264184094785271e-18	1.5555823096361187e-16
MIR142	8.0	0.05682291180516282	0.048992901005678706	1.2424858365137815e-05	1.0691895637300395e-05	12.984158409103218	4.2754334417146594e-18	1.5560589154147538e-16
TRIM43	3.0	0.7256665631959467	0.8099554545349545	0.002447778368070619	0.00042375301641898853	-12.982312410807337	4.300154806529856e-18	1.5614251211645534e-16
TPSG1	7.0	0.720022580464681	0.7476085135861048	0.0006735638020161435	0.0006661046118467467	-12.949552733703788	4.763776487916123e-18	1.7257662508307253e-16
PRPSAP2	11.0	0.07322166915792307	0.06646618722727905	9.694866932716542e-06	8.300329375167752e-06	12.943460136278258	4.8554325771876475e-18	1.754908079283757e-16
RAB12	6.0	0.33834364190601085	0.31921157857437654	0.00035073024144331505	0.00033832067619261625	12.93788247608394	4.940908028476653e-18	1.781686881236397e-16
LCE1F	5.0	0.6142224416070514	0.6415818595223958	0.00032406889997828043	0.00035308497540545566	-12.936470380536136	4.962788637627534e-18	1.7854630385947335e-16
PRR23A	14.0	0.7930537725377966	0.8186739055567949	0.0013133402836811672	0.001498792178781741	-12.931736918204917	5.0368529178438056e-18	1.807952939547146e-16
MRPS22	12.0	0.2941911706825098	0.3051733511879488	2.8005747290468974e-05	2.3821092245912204e-05	-12.914444686802074	5.317073085633675e-18	1.904169194282998e-16
CHRNG	6.0	0.5494041258150045	0.573024072120955	0.00043345938439675805	0.00048220110111202845	-12.89946986454173	5.572477457370798e-18	1.991079274151895e-16
CABLES1	3.0	0.6271458544686989	0.5826003249780631	0.000770973750166492	0.0010536374914351494	12.887804484342375	5.780023885551778e-18	2.0605324330042215e-16
PLXNB1	1.0	0.9181319587672199	0.9364523258474138	7.698290271041974e-05	3.8650007754293035e-05	-12.872377057159603	6.066584698051925e-18	2.1577738755571052e-16
TOP3B	11.0	0.24830669063122737	0.25821438445223605	4.248822859633178e-05	4.88015471694273e-05	-12.855925803213136	6.388047427908301e-18	2.251642843395606e-16
ZNF786	5.0	0.04518349316131186	0.056866086460649966	1.504618948370938e-05	2.7734256631743338e-05	-12.8564888213489	6.3767657156319034e-18	2.251642843395606e-16
FANCC	15.0	0.6500139245507894	0.6754513049889126	0.00010893912559167466	0.0001010246894064977	-12.85638981930892	6.378748047038075e-18	2.251642843395606e-16
MYO3A	12.0	0.5859421589972429	0.6072282024118819	0.0001476853121937818	0.0001253632649419726	-12.857880861151312	6.34895869870286e-18	2.251642843395606e-16
OR2J3	5.0	0.6873914272334841	0.7263012480956538	0.000664791122773415	0.0007215869300273508	-12.854409848144448	6.418524634181478e-18	2.257301360111014e-16
C13orf33	6.0	0.5521296667603799	0.579041635548627	0.00160678026601363	0.001645714138667406	-12.837816471688004	6.761911592985233e-18	2.3727335522470604e-16
HMGB1L1	9.0	0.7208127184728537	0.7633482142363065	0.0005673779215834005	0.00031062412654330384	-12.786894889379637	7.936430266715184e-18	2.754321404944388e-16
PLXNC1	13.0	0.19936299775778568	0.19264394293759451	5.629709431378469e-05	4.9359617159893414e-05	12.787766082392963	7.91469152234337e-18	2.754321404944388e-16
IFRD2	7.0	0.04361976695943762	0.0367583871052832	6.155187112365968e-06	7.642376159412257e-06	12.787138910472109	7.930335155332285e-18	2.754321404944388e-16
COL6A4P2	3.0	0.7614970315621222	0.8018081559811109	0.0004875833290441021	0.00031742167087005376	-12.787541035379812	7.920301300935421e-18	2.754321404944388e-16
ARG2	12.0	0.047651416668714384	0.03939002984416108	1.4835479669863512e-05	1.1939408478980511e-05	12.786857143260795	7.937373505622486e-18	2.754321404944388e-16
RAB14	14.0	0.25676142446759836	0.2663796061413392	3.30470935382447e-05	5.1377425445311196e-05	-12.765847381065429	8.480413999860205e-18	2.9362495375622167e-16
ZNF653	6.0	0.05653122497257995	0.04079726630143453	0.00010468093511323098	3.0774441473289356e-05	12.764457122536053	8.517648679645581e-18	2.9426313871181755e-16
LINC00595	1.0	0.7410960039915863	0.7770767289179342	0.0005523448667926602	0.000518596274068091	-12.725920165549413	9.61840967871022e-18	3.315597168982708e-16
ZNF556	5.0	0.825639885962451	0.8535944395595126	0.00041735837574763044	0.000256086604848686	-12.718657296017962	9.84147994596764e-18	3.3850365088877705e-16
MYO1E	10.0	0.1487055520348527	0.13646037584791582	4.2721311380135373e-05	2.7112330191400478e-05	12.70646745839212	1.0227721068609742e-17	3.5101718141171594e-16
ACAD9	11.0	0.10626286472059059	0.09677992395504757	8.384659958475244e-05	8.282775757399835e-05	12.703628531186792	1.0319856992871897e-17	3.5340429308193697e-16
PSG1	4.0	0.7744513260810464	0.7998930934678625	0.001233219160171353	0.0009470448271884447	-12.702087986828495	1.0370205997694629e-17	3.543531088731898e-16
LOC400578	2.0	0.7256870425211059	0.7503789536379002	0.00024954670910543714	0.00020091003846079656	-12.678692010421026	1.116616740710446e-17	3.8072008697425885e-16
SIDT1	6.0	0.3018447359290296	0.32023023079827795	8.34824669383867e-05	3.031402087524413e-05	-12.66056005097304	1.1825397742283777e-17	4.023205971016111e-16
NKX2-1	2.0	0.155329749368959	0.12679513605932394	0.00032211481224215036	0.00042120900058641744	12.64620098721464	1.2375330508532624e-17	4.201169684566932e-16
ISL2	12.0	0.08690868957681053	0.07292419027560103	7.495499951442381e-05	3.4795216860782385e-05	12.645406266851882	1.2406513032160615e-17	4.202639154833628e-16
LEO1	8.0	0.13206093447424333	0.12109831969805614	2.478874971108271e-05	2.1467390801586024e-05	12.641141865599504	1.2575200125947313e-17	4.250580604126899e-16
SEC63	8.0	0.25294483892821396	0.2604851357992394	9.578095216125334e-06	7.193678516353489e-06	-12.6225940901701	1.3336349095980563e-17	4.498143606726203e-16
NACAD	6.0	0.07141096304228277	0.06061948755365095	5.168736408274189e-05	2.2357860213073173e-05	12.619838705799616	1.3453337911403897e-17	4.527843834698301e-16
CLEC18B	7.0	0.7909138290427981	0.8103564484094186	0.00021499577655160855	0.0002762898852278386	-12.61820891521721	1.3523024653845861e-17	4.541530811860252e-16
RCOR2	6.0	0.18460332087974674	0.16814949333000884	9.041681491757592e-05	0.00010302277120442968	12.612589656666046	1.3766109070333208e-17	4.613267814790465e-16
ETNK2	10.0	0.35155413677888336	0.3667947088023303	0.0001641585777603197	0.0001878813613830017	-12.608932770826318	1.3926675506331808e-17	4.657104095600274e-16
GSTA5	5.0	0.7678054687870874	0.7915683205480929	0.00039816586000991763	0.00017430740812526507	-12.597734206887969	1.4430279049692923e-17	4.815221047498811e-16
ZNF876P	7.0	0.5274974466839796	0.5703136875594734	0.0006681051032552916	0.0005687559061125838	-12.591460126368823	1.4720448441630967e-17	4.901596130032439e-16
UBTD2	10.0	0.043264538290379226	0.03550220242253056	1.711371332489197e-05	3.847427623672072e-06	12.58264109941254	1.5138340284370355e-17	5.008774322418521e-16
DECR2	9.0	0.11216364452596983	0.09583340808864177	0.0008388608832206546	0.0008025595957637929	12.583560079029295	1.5094239152279662e-17	5.008774322418521e-16
FAM47B	11.0	0.8022490602125624	0.8303767504415127	0.0015075764994092115	0.0012932073414280354	-12.5831825596874	1.5112340249486874e-17	5.008774322418521e-16
UGT2B17	2.0	0.6227953531918702	0.6793976748983065	0.03186776131724163	0.031102866404788616	-12.570139319477043	1.5751419329628148e-17	5.189678158077484e-16
RNF44	17.0	0.11510123498143712	0.12125385619906916	9.896702970358251e-06	1.7273217620141985e-05	-12.57046492557804	1.5735137171349624e-17	5.189678158077484e-16
MACROD1	9.0	0.13375605370318938	0.12880688971828347	1.1152452936132798e-05	7.24503701660316e-06	12.544535030850422	1.7086704435841578e-17	5.617792529851274e-16
EP400	20.0	0.5120075665429372	0.5015756725488851	4.5072385041301995e-05	3.6339800406051895e-05	12.542398279720963	1.7203193444352828e-17	5.644234327130435e-16
SCTR	9.0	0.7642773887453745	0.7910434398263569	0.0007603413210187371	0.0009040362261533891	-12.524815910081308	1.8192789715449628e-17	5.956425921480893e-16
LOC284233	4.0	0.5709579216374292	0.596668594137386	0.0003351268914850904	0.00038015795224122776	-12.522872623659353	1.8305644801157456e-17	5.980863071776914e-16
EPPK1	34.0	0.7035450264327797	0.7160586959313122	0.00016751748767216613	0.00017163638032162385	-12.502910462762722	1.9506802746424346e-17	6.360030478782104e-16
ZNF727	7.0	0.2932778731721734	0.26385602082012505	0.0021890254217272333	0.0017218086248707563	12.501220031640747	1.961211461962259e-17	6.381072636114211e-16
UBR5	2.0	0.026392744954882398	0.034414065070450306	1.453484222968208e-05	1.1577368340514219e-05	-12.498148610375296	1.9804936334757818e-17	6.430440946866388e-16
EXOSC4	11.0	0.056238470871227256	0.046196057183686835	2.142777660091099e-05	1.0899083032497136e-05	12.495607568119988	1.9965911741679472e-17	6.469286102635274e-16
CYC1	10.0	0.113768191595072	0.10519825090067805	1.3298111805097958e-05	1.0381640966111204e-05	12.485389324939467	2.0626730481646904e-17	6.669593637144092e-16
LOC441601	7.0	0.6632101436329897	0.6985606052888133	0.0010419047264827847	0.0009799910029931055	-12.478104271378335	2.1111344995854854e-17	6.812217508971721e-16
BCAS2	10.0	0.29587723095466695	0.3022061894095882	7.4002822258947034e-06	5.036847813193769e-06	-12.456454203719868	2.262069889199272e-17	7.284237400405064e-16
CDK5R1	11.0	0.2912864119742279	0.2824520971092963	4.212283037795499e-05	1.704271694995675e-05	12.453562072978064	2.2830437963263153e-17	7.336680782855613e-16
ZNF259	9.0	0.19491456593821446	0.18370647859709804	4.6252104073074706e-05	2.9454023378509574e-05	12.450131784165842	2.3081759435295842e-17	7.402244572999589e-16
SHANK1	12.0	0.6417795812316746	0.6586554503574232	0.00038993568880882416	0.0003733253006353556	-12.449427602799728	2.3133697169043166e-17	7.403729257577209e-16
PRAMEF5	1.0	0.4944200426649164	0.5488923274808459	0.001512386564709248	0.0031834437784457933	-12.431684498959912	2.4482157193480135e-17	7.8193012260809e-16
ZNF845	18.0	0.42736644165360455	0.4367845809708039	2.2504800877464895e-05	1.423109754981066e-05	-12.421568124307498	2.528634732694704e-17	8.059701337407764e-16
ECEL1P2	6.0	0.6765981313520008	0.7207458780871497	0.0006000234151054309	0.0009746464104926383	-12.419406093027282	2.5461656141196066e-17	8.088272626336734e-16
TRIM64B	2.0	0.7444129793290739	0.7878057862873431	0.0019442942193621522	0.001647387024384903	-12.41918870779958	2.54793508292908e-17	8.088272626336734e-16
ALG1L2	6.0	0.4282545965762786	0.47127985420786306	0.001261996808761197	0.0007145844127546747	-12.417080313294504	2.5651616991905005e-17	8.126473804115655e-16
CDKN2AIP	7.0	0.049209166178942984	0.03944094975789388	2.648975951764382e-05	8.29723676030545e-06	12.412914120913674	2.599549117047838e-17	8.202206387459407e-16
PRKAG3	10.0	0.7381321165287936	0.7589752566483285	0.0004910000622538824	0.00040681712157724883	-12.41332632888655	2.5961260782084607e-17	8.202206387459407e-16
FGFRL1	4.0	0.05101483008886377	0.03316198717112894	0.00015758292154843893	2.208604964993991e-05	12.407662150829523	2.6435644899755035e-17	8.324302669641174e-16
C12orf5	3.0	0.0486208475538426	0.036194860486796605	3.053229474517574e-05	1.9172541058469565e-05	12.403127499867653	2.6821749412733673e-17	8.42892325922253e-16
KIR3DL3	5.0	0.8653192608886294	0.8822751873069339	0.00014243248744550544	0.00015453914902755785	-12.395996831152253	2.7440477464889668e-17	8.606081609729925e-16
KRT16P1	1.0	0.46169104381402337	0.5070408130133593	0.0006702778313002105	0.0006757378272348925	-12.369057055732998	2.9911413229433813e-17	9.362272340812783e-16
SALL4	8.0	0.8535817567242516	0.8701506928299312	0.00038350527505707935	0.0003331436077904023	-12.368369494244966	2.997734379089783e-17	9.364180246058901e-16
LOC100288162	1.0	0.6703810753027598	0.7095747567989208	0.0008231539582799813	0.001033517338029403	-12.36427447056654	3.037307689625059e-17	9.468897478611988e-16
STARD4	10.0	0.2537836662084416	0.26557688345201313	8.017641514334251e-05	5.190891006234877e-05	-12.36168114231224	3.0626421448632786e-17	9.528896534216761e-16
C12orf57	10.0	0.09623758094531519	0.10630247064486698	2.2725248388749083e-05	4.135227541154744e-05	-12.360385355209168	3.075380865756972e-17	9.549545743868376e-16
MIR365-2	7.0	0.8518255964347294	0.8676433113832323	0.00019766117268682382	0.000171547520373746	-12.357581451259039	3.1031296581956616e-17	9.616629534804377e-16
CGB	7.0	0.6383031302980645	0.6647765566274603	0.0002685379673823218	0.00026049420696309955	-12.353714194325418	3.141818403268714e-17	9.701825374942475e-16
CX3CL1	6.0	0.7767735252056593	0.8006484746749019	0.0004080755521834156	0.00036415951219826803	-12.352979968758781	3.149218715955768e-17	9.701825374942475e-16
TBCA	6.0	0.18746708734664652	0.17051535832155265	0.00010183563413198977	2.3076181560105262e-05	12.353429995655182	3.144680771249382e-17	9.701825374942475e-16
FAM64A	13.0	0.14998598190635826	0.1357920496748426	0.0001127100345759154	0.00011258888412019223	12.352246588307782	3.156628130298688e-17	9.705546215947832e-16
UNKL	32.0	0.624652290826672	0.6380326514125854	8.047193483581416e-05	0.00011660630950583296	-12.345201208179235	3.228713874620788e-17	9.903633240556493e-16
ZNF320	6.0	0.815530206768601	0.8377496324203633	0.00015606092265560388	0.00012595596205234935	-12.34471879716557	3.233710278545922e-17	9.903633240556493e-16
TBC1D10A	4.0	0.13432938741099226	0.1106283834669739	0.00013483844460844774	0.00011517397465914685	12.343937789909925	3.2418158919435166e-17	9.909066154085163e-16
CCKAR	9.0	0.7647604144473135	0.786130431809543	0.00026905958556079103	0.00023464275060843597	-12.337719936340553	3.3070855940851303e-17	1.0088867358173935e-15
IGSF5	3.0	0.6599008104197772	0.7075439715459022	0.000341104532299325	0.0004983668789110268	-12.331177372507765	3.377201335412272e-17	1.0282723910350595e-15
TRIM68	8.0	0.2486037682439028	0.26818257462043593	0.00011914002815804752	0.00017983512569799345	-12.329943756748975	3.3905895454987217e-17	1.0303442016903882e-15
KIAA1737	12.0	0.16479236956750168	0.15855885896958227	2.853322415424172e-05	2.5733684907455013e-05	12.325573618328889	3.4384517775653346e-17	1.0428637658701063e-15
MT1F	7.0	0.050094206554903875	0.038557775456596305	4.28617031198632e-05	9.451845273502585e-06	12.320771638030411	3.4918329343581317e-17	1.0570055207486414e-15
TUBA1C	7.0	0.1613402697742774	0.1671134737374448	8.518305554577875e-06	4.3714864369000326e-06	-12.309586402203106	3.6194506687396204e-17	1.0935212927755803e-15
DNASE2	10.0	0.20812308017357634	0.19546399856227692	6.7039396144722e-05	5.249391474631866e-05	12.304658027907692	3.677170009242942e-17	1.1088190875655501e-15
ZNF485	12.0	0.39571615695462414	0.41121406589180554	0.00015216068742647637	7.152173317486452e-05	-12.303877977273531	3.6863907359902034e-17	1.1094618272739747e-15
ARHGEF16	20.0	0.42402755255136915	0.43434061945881697	2.3711178212770222e-05	1.8223580062297564e-05	-12.287811269428927	3.881605628659079e-17	1.1659717483400112e-15
KRTAP4-11	3.0	0.7218337708343695	0.7503010155978026	0.00017166375580088608	0.00024618307763018323	-12.286440121789527	3.8987426727048614e-17	1.1688759162419748e-15
EFCAB6-AS1	5.0	0.631625159575321	0.6511880183661426	0.0010230583393369614	0.0011735202876442604	-12.281452514231402	3.961728126038719e-17	1.185488435420764e-15
PTPLB	12.0	0.03826652710284623	0.032551170009142365	6.300565319651526e-06	4.7313293943362005e-06	12.278583260265686	3.9984280040933793e-17	1.1941869897721637e-15
CCDC144A	11.0	0.5497449076499803	0.5835306464697576	0.001747959945272286	0.0027012238513632806	-12.277509051638855	4.0122563193091626e-17	1.1960345028035886e-15
UPK1A	7.0	0.8885323495486426	0.905674007992265	9.18160606713381e-05	8.382578705093402e-05	-12.276326415355314	4.027536434292609e-17	1.1983069429026487e-15
VWA5B1	15.0	0.5973539862220302	0.6138744389937248	0.00022894480093302216	0.00032061787270426355	-12.27515857848437	4.0426831535098444e-17	1.200178375219882e-15
LOC339862	3.0	0.8951602740258346	0.862902213393906	0.0004346670672805316	0.0005586404067692014	12.273814268800988	4.060190128542792e-17	1.200178375219882e-15
CDH5	20.0	0.6365636745923096	0.6598434792762553	0.00040683487019316163	0.00022971371077914758	-12.273484085258826	4.064501845792571e-17	1.200178375219882e-15
MED13	5.0	0.07101811450294875	0.05364845094995366	7.872600687134493e-05	2.0344116588985174e-05	12.274613521756265	4.0497722088125246e-17	1.200178375219882e-15
PLEKHA9	2.0	0.5842555802221652	0.49688608737455475	0.0022128649471125092	0.0011498043422419602	12.26993278465101	4.11117079012028e-17	1.2116727469940184e-15
PNRC2	19.0	0.04998215612217232	0.04169552781588269	1.823417369484544e-05	3.528782557825334e-06	12.267978323821698	4.137086159116497e-17	1.2170187667325784e-15
METRNL	8.0	0.3267135790866558	0.31003490742727147	0.00016902284448240196	0.00013950910377226285	12.25648715350222	4.2928350641246994e-17	1.2604665807420554e-15
CCRN4L	7.0	0.03694068562209843	0.030297154030964647	1.0177247934367457e-05	3.2637007418799802e-06	12.25402949822117	4.326908900608717e-17	1.2680922152533039e-15
TRAF7	7.0	0.7837546347297689	0.804804452433788	0.0001943460644353199	0.0001518685543115801	-12.250376960415684	4.378055624618999e-17	1.280683561220324e-15
GLTSCR1L	2.0	0.8530448195536932	0.905925989151001	0.0006808732199868669	0.00023198564519799186	-12.248255829638651	4.408038473937154e-17	1.287048546961128e-15
EIF3G	8.0	0.4254551277778767	0.4139866035310896	6.082335069339204e-05	3.393501818888324e-05	12.242677352944021	4.487888190414681e-17	1.3079227221599582e-15
NPHS1	6.0	0.6132067206568188	0.636903456883666	0.0008871196984657658	0.0009536812378920552	-12.233946345563643	4.615813469538258e-17	1.3427041040571325e-15
TACO1	9.0	0.32041229212373	0.3306320704512084	2.2783128267274604e-05	1.3474407184366259e-05	-12.232454735893375	4.638034701612897e-17	1.3466649922122791e-15
HES1	22.0	0.07110142769780549	0.07985324970123543	9.702861357360795e-06	1.814023913625859e-05	-12.222005308381226	4.7967722501894335e-17	1.3901756613974932e-15
ZNF434	1.0	0.8615894355509016	0.900106653019234	0.0003416925040308577	0.00014019195792503025	-12.215090274488075	4.9048324721074533e-17	1.4188655857390324e-15
HLA-DRB5	4.0	0.4029620494202331	0.44855943518794245	0.0018514212751272244	0.0015384707203851605	-12.211889073798151	4.9556885263824464e-17	1.43093220365102e-15
S100A7A	12.0	0.681164452581126	0.7037605451029024	0.0003970767088083834	0.0002963226916693321	-12.20669362112725	5.0393653163941064e-17	1.4503181991751532e-15
C9orf153	4.0	0.8358871391901262	0.862218259661286	0.00023932351082312165	0.00013794683976157455	-12.20657073822908	5.0413616635864746e-17	1.4503181991751532e-15
FAM92B	8.0	0.8187729169119288	0.8371403116594862	0.00011671279031304116	0.00015367751813933912	-12.198968931128363	5.166429808626511e-17	1.4835711285322e-15
GAN	13.0	0.21272747804466477	0.2242290746351635	4.5740882404640255e-05	6.242014956639821e-05	-12.197789495682489	5.1861139608643977e-17	1.4864960345701066e-15
UGT2B15	7.0	0.7749528209065635	0.8072113627321506	0.0005767615904898688	0.00031268240568211317	-12.19452522428645	5.24098971152157e-17	1.4994787748686029e-15
PI4KAP2	2.0	0.06263676503273073	0.0474861932883936	4.743513602492779e-05	3.992307680853486e-05	12.188609166162477	5.341947452990716e-17	1.5255744094763633e-15
LOC146880	1.0	0.7987899504061098	0.8827306153597655	0.0019825478330012924	0.000422935055298949	-12.184905341746251	5.4061532908986876e-17	1.5410983424875128e-15
KIR2DL3	2.0	0.6273139626604539	0.7004391777294653	0.002719757087469393	0.0018098887982288044	-12.176005759502663	5.563640418985945e-17	1.583108591947819e-15
ZFP62	13.0	0.36946309644256603	0.35730659922431	4.177533795556431e-05	4.1391013190741594e-05	12.173200965625414	5.614230495073118e-17	1.5946044872576096e-15
TDH	6.0	0.8292687803389114	0.8478802977888672	0.00018452215428321677	0.00015320877189857037	-12.15662623132769	5.9228439097963e-17	1.6792120867447844e-15
GOLGA6L6	2.0	0.7651281545206352	0.7903696375864523	0.0003553157080068075	0.00031459224932020113	-12.155952351935287	5.93574839438769e-17	1.6798275293339485e-15
SRMS	11.0	0.6609897685765417	0.6831814962806123	0.0014538240432586899	0.0015043622886518448	-12.15302564481216	5.99212458543372e-17	1.692721114838226e-15
TMEM117	5.0	0.055826034742207445	0.04577180380346598	2.2497904355509663e-05	1.2266840951610308e-05	12.138240321537102	6.28532626203355e-17	1.7723487567716228e-15
GUSB	10.0	0.23027948928171837	0.20847437749961736	0.00020707034804301485	6.640330188359404e-05	12.126866002817238	6.520738192468093e-17	1.832128414939419e-15
LIPH	7.0	0.8051281281476299	0.7798407300912514	0.00043528227864756726	0.0004023499901963156	12.127172963240943	6.514269363578426e-17	1.832128414939419e-15
SERPINB9	7.0	0.3866048545330842	0.40958135526765277	0.00037031861011164546	0.00042082479065577683	-12.11466661982949	6.783160411225664e-17	1.9024455275211766e-15
LINC00273	3.0	0.4279266841588197	0.47341270708007577	0.0007018825127992389	0.0005670049939215945	-12.110102691094658	6.884061588516601e-17	1.9272909456222685e-15
MRPL36	4.0	0.032537150390825616	0.02553805726563075	1.5062571460649149e-05	2.646687958534584e-06	12.10837482470565	6.922657285627185e-17	1.934635473572597e-15
ETV5	23.0	0.14155317172230536	0.13184560314960622	6.530062259066074e-05	5.227974618505919e-05	12.09240981637581	7.289799115019164e-17	2.033607061498216e-15
CCDC147	6.0	0.18456771867276156	0.19551253096878898	0.000536645870478984	0.0005497161318328649	-12.083767914209757	7.496694519432911e-17	2.08760265532251e-15
HIST1H2AI	3.0	0.039625340161500155	0.058592031249937455	5.3266375239514965e-05	0.00019089323298655038	-12.074210104393872	7.732449495315896e-17	2.1494286785380776e-15
C18orf54	8.0	0.05694519334117434	0.04611106324699466	2.578499859318475e-05	1.72650929748465e-05	12.06909349366613	7.861727051649687e-17	2.1814898645091774e-15
NBPF3	10.0	0.1821918907042455	0.16974280944818426	8.741521847891819e-05	5.7491843189247254e-05	12.053074327701946	8.280794739767929e-17	2.293706861546338e-15
SIK1	6.0	0.26784919004661983	0.25502331447097715	8.275881772252557e-05	6.714300836060781e-05	12.050432909405663	8.352036065623934e-17	2.309352728392484e-15
STK10	11.0	0.28923765923484207	0.2843174620120714	1.8697219735007758e-05	1.349029057174745e-05	12.046325878833533	8.464040605816013e-17	2.336194629294896e-15
ODF3L2	10.0	0.8075511333933583	0.8273511400929203	0.0003249051630236659	0.000236605747440041	-12.042027118134868	8.58290303295737e-17	2.3618694564097236e-15
KRTAP4-8	5.0	0.7867798072620674	0.841934507864493	0.0010793007963661061	0.00032614024952414494	-12.04187125821186	8.587244221706918e-17	2.3618694564097236e-15
NPY6R	2.0	0.8582638662611997	0.896595479161651	0.0004678350567415015	0.00026913824715112984	-12.034418782235054	8.797434098039367e-17	2.415435853233616e-15
TMEM161A	8.0	0.1447427414662067	0.14063034207491135	4.13206251552255e-06	2.9183243563597357e-06	12.028167612658414	8.977754254295447e-17	2.4606279173331653e-15
LAMP1	7.0	0.453633122543967	0.469554150486907	0.0001419466774824318	0.00012866280212281626	-12.01166610563172	9.471937814463661e-17	2.5915354335027325e-15
AP4E1	12.0	0.03578097791287956	0.02974891284319722	7.4829836816317915e-06	3.887620792063582e-06	11.989802231111303	1.016940700303825e-16	2.7775081954196965e-15
POLRMT	12.0	0.07469631718679758	0.06601616068754666	3.206388666872136e-05	3.7456155442158435e-05	11.969129359336145	1.0876673622326105e-16	2.9655042193275878e-15
LRP5L	14.0	0.7790863341216058	0.8016458994181699	0.00019450436459107954	0.00023085330979093238	-11.960641549162872	1.118129366185967e-16	3.0432564488365883e-15
LOC552889	6.0	0.10801993398658104	0.11946984765660247	3.07463059539882e-05	2.7854818859261456e-05	-11.957057255709646	1.1312510637192318e-16	3.073624851945482e-15
CYS1	8.0	0.06143117668207183	0.05101647509770744	2.9490651905433492e-05	2.0854051396856935e-05	11.953090975760716	1.1459529307201765e-16	3.108173893547792e-15
MIIP	22.0	0.32085233740736213	0.32694291541437537	6.865667150231698e-06	7.302971418445672e-06	-11.927775956836358	1.2444557336776562e-16	3.369503846376353e-15
DHX8	12.0	0.03756021897101568	0.03341641278799485	4.152967898889451e-06	3.3538838493529116e-06	11.917619559458759	1.286345309825067e-16	3.47690917077069e-15
RIIAD1	4.0	0.0455507170037125	0.03273039965683387	6.361247377614656e-05	7.287264627306106e-06	11.910819653183424	1.315186106700049e-16	3.5426269483400634e-15
PSMD9	9.0	0.17311697285922834	0.16225429199283384	6.951267645543825e-05	6.293055870707662e-05	11.9112425806098	1.3133733847511956e-16	3.5426269483400634e-15
PSG3	4.0	0.5894014839993583	0.6202102720185563	0.00048025784845693415	0.00047064863314647963	-11.901493305359725	1.355810077604439e-16	3.645777957819496e-15
TCAP	8.0	0.694964096053331	0.7119100681609578	0.00018612327936299482	0.00021122539179436355	-11.896587888629114	1.3776845474349633e-16	3.698244111038967e-15
PRKAG2	5.0	0.03560069432073721	0.02768062495592016	2.6472888868555616e-05	1.1171380327664607e-05	11.875936952467333	1.473759743340715e-16	3.949373284808595e-15
TERF2	13.0	0.3114504713942735	0.3059525146624047	6.1762429548373725e-06	4.261621708933002e-06	11.86408557832437	1.5319308546695373e-16	4.0982423718937194e-15
BNC2	7.0	0.07086387121239825	0.05364213246241133	0.00012087903660410037	4.3749598870863365e-05	11.861639441538369	1.5442238359659393e-16	4.120930080227392e-15
CLIC6	17.0	0.3020475573204702	0.2880398875512264	0.00040041076387721666	0.00032914554387506785	11.86135140123356	1.5456779278552583e-16	4.120930080227392e-15
PABPN1L	7.0	0.8073212025733221	0.8283062195651746	0.00023471576226426753	0.00025970277294131057	-11.858866416087324	1.5582803753255116e-16	4.147463924123172e-15
PPCDC	11.0	0.25920866539256543	0.2685816026581232	3.880994449003445e-05	1.1688639350267707e-05	-11.85260210010717	1.5905129409571487e-16	4.2260657938844446e-15
COPG1	1.0	0.21354279221208008	0.1287923154455644	0.0024610045715007353	0.0003396573386701344	11.850856515175408	1.5996143442463422e-16	4.243044828382246e-15
CNOT10	7.0	0.06304499688200534	0.05331238587362268	2.5767945910586474e-05	1.4446553681077896e-05	11.84759960543086	1.6167368879061973e-16	4.281206818228763e-15
C6orf126	6.0	0.3577621107933652	0.3842807130968589	0.0001359824945023358	0.00011230651298798636	-11.846803703575384	1.6209493089094408e-16	4.281965026301025e-15
LCN8	7.0	0.6217197997055988	0.6395734951254867	0.00028369876324692804	0.0002196335821748674	-11.846512112418454	1.622495374183072e-16	4.281965026301025e-15
PRICKLE4	4.0	0.7422964631032061	0.6932365003697298	0.0006438976283713463	0.0007327838521063063	11.843514862179987	1.638474069097261e-16	4.31685508103908e-15
CBLB	13.0	0.1271851302281956	0.13530872564662003	1.4126581868920767e-05	1.3589528234553629e-05	-11.84233148537496	1.6448265569001348e-16	4.3263085068045566e-15
IL13RA1	8.0	0.3028945051314378	0.2579743638375981	0.0209581876171949	0.014755692344742406	11.834710250374844	1.686339629298955e-16	4.428056241363867e-15
CPAMD8	8.0	0.12942997299279604	0.11221543952598478	0.00015305550168912972	7.044861366301857e-05	11.830764357298122	1.708248024195082e-16	4.478070616189788e-15
BLM	11.0	0.12417823232598728	0.11724896624571446	1.431892499729592e-05	4.418464465112829e-06	11.816982068679797	1.7870555788945985e-16	4.676826055133857e-15
PELP1	12.0	0.3170892990508381	0.32510832865596	3.023038235406058e-05	3.4310427505419975e-05	-11.814011543077596	1.804517515061587e-16	4.714640919985615e-15
C9orf172	5.0	0.4219228195225751	0.3896601111800582	0.0011923130537366616	0.0015438091948728565	11.803831615258641	1.8656797848181173e-16	4.8663147720672565e-15
LINC01336	4.0	0.039635749508385304	0.030759311509663583	2.2345861373490625e-05	1.3509641499815739e-05	11.792490476180463	1.9362934058433055e-16	5.042095141671835e-15
ZNF429	9.0	0.427954686722883	0.4014788986846743	0.00036687495786633497	0.0001308373401676655	11.79116113275203	1.944745511163933e-16	5.055692234172018e-15
LOC388282	8.0	0.1950952734273203	0.20411483117991505	0.00012587429313980558	0.00015271096949512407	-11.78494805505152	1.9847466814685255e-16	5.151125300992111e-15
PRSS56	4.0	0.7609045228582841	0.7821014294469798	0.000895975283704877	0.0009630701603299852	-11.779981151324556	2.017322867697543e-16	5.22700378799115e-15
APOC3	10.0	0.6852126083921504	0.7054028097126219	0.00030958053797742856	0.00038125225928280936	-11.777995214237388	2.0304988752993055e-16	5.2524475038734104e-15
CCL3	3.0	0.279607328745318	0.32527119132839605	0.0004756226656377098	0.0006092439806580306	-11.773217222551752	2.0625571492137877e-16	5.326570855642868e-15
SNORD56B	2.0	0.8019657813134017	0.8431288152933121	0.00037490578888010694	0.0003533486690995106	-11.770980007918876	2.077743487595487e-16	5.35694984857815e-15
ZNF627	6.0	0.2425261562548486	0.26165922992736285	9.549656647741048e-05	0.00010005910118969943	-11.767709309282747	2.1001490511825046e-16	5.4058112912839145e-15
LOC645961	2.0	0.8156016773912641	0.8456374528231444	0.0016847905717121347	0.0013423215153288528	-11.762533988359822	2.1361026633420633e-16	5.4893278622829705e-15
ZNF521	5.0	0.2506995961286955	0.22589200789591782	0.0002063328366184091	0.0001010497058788221	11.754866267729499	2.1905197441643464e-16	5.619939999372462e-15
KIAA0100	11.0	0.09791985030686766	0.09298193435771046	9.705230794087007e-06	9.640800984066318e-06	11.754182648577114	2.1954389190838403e-16	5.623341912219657e-15
FAM106A	3.0	0.6975867721151423	0.726790107142778	0.0004356673113029157	0.00037572433824283264	-11.753546522844891	2.2000263817730302e-16	5.625884456658157e-15
BAG2	8.0	0.23129587579672053	0.2172845827450079	4.083820616776578e-05	2.7434286165700774e-05	11.75302321061974	2.2038075536722886e-16	5.626360230827294e-15
LOC392364	2.0	0.9417898665622428	0.9542051377119841	3.773540079872669e-05	2.6055914340962763e-05	-11.749122443201463	2.2322003824818024e-16	5.689566121472346e-15
LINC01046	4.0	0.6261283627163481	0.6612290843493409	0.00050477806451669	0.0007978677643595602	-11.735591214140236	2.3335919810467535e-16	5.938327561525478e-15
FAM21B	1.0	0.841056618752303	0.6580172639202189	0.004174093351220909	0.013265089106261334	11.733776619147674	2.347538929293684e-16	5.96412081874126e-15
RPRD1A	5.0	0.02872293985800611	0.023519389065741386	5.591981850140308e-06	5.278934824391019e-06	11.728841467589547	2.385898591880162e-16	6.051752506146603e-15
KIF22	9.0	0.24190915395259674	0.23112654628485071	4.522314779620403e-05	3.2791074731604055e-05	11.715087507355186	2.4961856360999367e-16	6.3212467969197424e-15
WDR91	9.0	0.028167027626431893	0.022964020102541633	7.397986412734775e-06	2.44440296831414e-06	11.714266865408144	2.502926802340995e-16	6.328078264400092e-15
S1PR2	12.0	0.2585861238897836	0.24203466015643682	0.00015681368749064	0.00015618471635196605	11.71168072718677	2.524291382106096e-16	6.3718000209613555e-15
GPR20	18.0	0.5766525022844045	0.5908718524776675	0.0002414308172807543	0.00022678700179741567	-11.709278472042605	2.544302162998265e-16	6.411969219150217e-15
TMEM101	15.0	0.3244948209822913	0.33279309003142477	4.367152877127249e-05	4.204009631143035e-05	-11.708034121012654	2.554730634196594e-16	6.427899425269566e-15
TCEA2	13.0	0.6563121961107282	0.6758030131246969	0.0002860873855368041	0.0003222154555738707	-11.697519889300459	2.6445915791208754e-16	6.643315925078925e-15
TBC1D3P1-DHX40P1	2.0	0.6966596849362056	0.7349608154208572	0.0006231946412777621	0.0003672490169502447	-11.692013517768121	2.6929217092202924e-16	6.7538821713617905e-15
BEND6	3.0	0.8549071238982825	0.8211155000292224	0.0004258118632259949	0.000476914550468729	11.686568150327425	2.741595415094311e-16	6.864954919396155e-15
SLC25A34	10.0	0.7290383686030353	0.7512510586667944	0.00013939006902953077	0.00010727773274409462	-11.685593216818885	2.75040341215104e-16	6.8760085303776e-15
PAGE1	8.0	0.8291451619322653	0.8547170258782528	0.00021064530437072006	0.0001714957273903683	-11.670348805604563	2.8919130595060074e-16	7.218251894939237e-15
ALDH1L1	15.0	0.22738472506275148	0.21275794132394188	0.00021555593104444464	0.00019453327463919356	11.664010465481928	2.9528978304770997e-16	7.356700349038952e-15
FAM125A	6.0	0.09101213204120227	0.07648056265783071	8.674751137449275e-05	0.00010773282526658565	11.66361122411499	2.9567824406041536e-16	7.356700349038952e-15
WDYHV1	6.0	0.041045105545701066	0.03450817524535973	1.0343125899465433e-05	9.119544372130773e-06	11.659050554427866	3.0015262817374325e-16	7.45617243003029e-15
C7orf55	14.0	0.04743230236193569	0.039682531580279665	1.5208347829645092e-05	1.3609649967498095e-05	11.655086804535935	3.0409700270003673e-16	7.542183981387598e-15
ATP4B	11.0	0.8585750202875748	0.8710894869634198	8.800058135167403e-05	7.1554973360601e-05	-11.654013760048835	3.05173794580054e-16	7.5569143752814e-15
DHX40P	4.0	0.7469449300125793	0.7744898133807712	0.0003102282051447208	0.00041807751675197464	-11.645385991368913	3.139731090801255e-16	7.762526314540228e-15
TFDP2	1.0	0.825419874579818	0.8694785182122831	0.0017181096976842383	0.001046948846245494	-11.631682269518214	3.28480197435725e-16	8.095614314754483e-15
HERC2P4	2.0	0.7703103924636487	0.8014166471030977	0.0007488493913784428	0.0004464045990673881	-11.63207886089323	3.280509728758155e-16	8.095614314754483e-15
LOXHD1	10.0	0.7596527079281984	0.7759086540727703	0.0002499239806538159	0.0002951300605906519	-11.622427511619083	3.3865943681904705e-16	8.333365072669948e-15
LOC84856	8.0	0.8521020895132312	0.8661146907618752	0.00020322273300813423	0.00017125125726445952	-11.619319901809504	3.4214857820720562e-16	8.406005100381112e-15
YIF1A	8.0	0.03952424813894969	0.03158863786935668	1.4608901238320466e-05	4.989939986711433e-06	11.61155680357255	3.5102454565635634e-16	8.610555077620652e-15
CYP27A1	9.0	0.30336632873679015	0.3242948598462184	0.0003144286278346054	0.00020628649048796917	-11.605213598789357	3.584497905804941e-16	8.768053898748701e-15
PBX4	11.0	0.15997104293240944	0.17000466772834913	0.00010511191989054907	0.00013046277630966024	-11.605115567755314	3.585657824408415e-16	8.768053898748701e-15
CYP2R1	11.0	0.18051914259765034	0.19259325782094236	3.354765300720515e-05	1.4203863445388852e-05	-11.5984499940609	3.665423297959949e-16	8.949122404535602e-15
NOL4L	2.0	0.026150910580875694	0.03441834896457968	4.192842361970428e-05	2.0025099588375234e-05	-11.595576392415715	3.700362637415917e-16	9.01193691992662e-15
ZGLP1	8.0	0.8955651230580277	0.9090090122211862	7.194884737767618e-05	3.558521263587387e-05	-11.595387752301885	3.702668012468253e-16	9.01193691992662e-15
LOC441455	2.0	0.7863475709800367	0.8434993536384018	0.001374133543568885	0.00023440933121233055	-11.593419189362713	3.7268127426868826e-16	9.056617922833807e-15
APOBEC3D	4.0	0.5360564376307582	0.5624059475958347	0.0003004666333720553	0.00020953733991735957	-11.588591894400656	3.786696722034337e-16	9.180676897040419e-15
SNIP1	12.0	0.267982708527902	0.2582248303418358	3.0332445683645714e-05	2.745920877777289e-05	11.58836016931863	3.789595703187291e-16	9.180676897040419e-15
GGT3P	3.0	0.707989896412249	0.7421167353053152	0.0012418963961084038	0.0010776223135398253	-11.58562287872421	3.824010794972629e-16	9.249732448426839e-15
OR7A17	8.0	0.7764100911341332	0.7891170353525214	0.0001319838040024285	0.00016523047237485322	-11.579943091715563	3.8964331718123556e-16	9.41036715105916e-15
SUPT20HL1	3.0	0.7817491863745231	0.8143826520737306	0.002664650030544984	0.002195727981462157	-11.575135667955989	3.9588156152921816e-16	9.535366577294037e-15
TMEM50A	9.0	0.13922061048380632	0.1470382871842127	5.117606797657071e-06	2.0020252167416757e-05	-11.57501641172972	3.960375894722763e-16	9.535366577294037e-15
TTC28	5.0	0.3995001070526463	0.37964853031767737	0.0001744811372193442	0.00017167789041835102	11.574028085273905	3.9733305520805825e-16	9.540716548800838e-15
SMAD3	10.0	0.20400369862371848	0.190763391331873	0.0008345063051683508	0.0010020889207000474	11.573632528148432	3.978527389571603e-16	9.540716548800838e-15
EFCAB14	6.0	0.05541003500631102	0.046907540721197925	1.592737650965435e-05	1.5860446848447713e-05	11.573453111071727	3.98088684112904e-16	9.540716548800838e-15
FAM86D	4.0	0.060444718404776526	0.08349596015695068	0.0001403126430614759	0.0003652905129232774	-11.56645849609826	4.073982475240251e-16	9.748903017967878e-15
KDELC2	10.0	0.3973905552160271	0.3916926003181962	2.145313953998874e-05	1.5834400643037996e-05	11.561489443857232	4.1414540830208865e-16	9.895229984622425e-15
SBNO2	41.0	0.6389944009736195	0.6551865347624902	9.089786525079649e-05	7.574695804568435e-05	-11.558885582179258	4.177260554130507e-16	9.96556824270464e-15
MIR518A2	4.0	0.762117131780695	0.796689556290706	0.00047182600699542307	0.00043999185567922613	-11.54941845816249	4.3101060178692177e-16	1.0266843101925914e-14
LCN10	5.0	0.6632371326587818	0.6884935568880152	0.0008350720405430641	0.0009850569441868103	-11.548069053802953	4.329386209496671e-16	1.0297096379729924e-14
KIF2B	12.0	0.8546689221616144	0.8700674073655664	0.00012910570207599645	0.00011502691492164175	-11.547060984465844	4.343846348516323e-16	1.0315811131150297e-14
POLI	10.0	0.2501016579982997	0.24399702269239007	1.4285661733823209e-05	1.0242861638935094e-05	11.542958521854684	4.403199477257332e-16	1.0440919972587461e-14
GPATCH1	6.0	0.31072857090504263	0.3354863605496508	0.0005020383692770945	0.00035427377380263715	-11.53215882120987	4.563399354282714e-16	1.0804417533210965e-14
IDE	12.0	0.09257121234941354	0.0826616206718034	0.00010494784985421326	0.0001162951363441363	11.529420667564622	4.604945231041014e-16	1.0886313121720825e-14
LOC100133545	10.0	0.6874252588989558	0.7037209240650689	0.0001430296207625858	0.00012232746219267097	-11.527440580785267	4.635227216958975e-16	1.0941373445762888e-14
CLEC2A	2.0	0.7142125070139215	0.7668958654006323	0.0003737278758912832	0.0006755481777571513	-11.52324310139135	4.700088245162577e-16	1.1077768228432882e-14
LLPH	9.0	0.03409266238727074	0.02950612629415015	5.2157425304482e-06	4.016233857997517e-06	11.522514750746812	4.711436123844943e-16	1.108781584032682e-14
ATP5I	7.0	0.05405326066970352	0.04798852856438508	2.3148218936669984e-05	1.959098528064599e-05	11.512546687071142	4.869555693877378e-16	1.1442724716093239e-14
INHBE	4.0	0.6379973521652046	0.6623537148590442	0.0002879982801333938	0.00033755288864443253	-11.511237426982674	4.890719085641694e-16	1.1475225440823467e-14
ANP32D	6.0	0.8264091809561223	0.8553900749963007	0.0003082973371390913	0.00023017488086834504	-11.505253322552845	4.98863934580911e-16	1.1687455952382121e-14
FLJ39609	11.0	0.7677562159673131	0.7863390247027079	0.00029198842340171074	0.00024272114945069235	-11.49157558862982	5.219967909703117e-16	1.2211135693102211e-14
TTC39A	10.0	0.48971389988848457	0.5067936555034033	0.00024225778337419264	0.00037690094116403527	-11.489492803456937	5.25613360958553e-16	1.2277386714927395e-14
VTA1	11.0	0.11440217123111641	0.10897478175910835	1.1666038551134297e-05	2.9463320580242113e-06	11.486406710333357	5.310187450771787e-16	1.2385161490995301e-14
MIR1977	9.0	0.21870213066084396	0.2557766065365585	0.0014345347521846252	0.0023803344744195132	-11.482285419126535	5.3832511276539855e-16	1.2536886926753702e-14
BGN	8.0	0.6702894156382039	0.7005334910677953	0.0015569806993773066	0.0012175916101703228	-11.48080182109126	5.409801093370588e-16	1.2579998084881085e-14
HSPA1A	1.0	0.047512949320453184	0.036516102893209015	3.5860332035018165e-05	2.4738161066558666e-05	11.479482154973624	5.43352868786053e-16	1.2616427887984762e-14
PGBD4	2.0	0.8184242082613487	0.8848146382305357	0.001641377286768573	0.000250437299651217	-11.470990606675382	5.58874551204686e-16	1.2957609964967906e-14
ZNF808	19.0	0.22679514118344987	0.2143286404664652	0.00011591577672167116	0.00013854493117794461	11.467737737309857	5.649386147011278e-16	1.3078830355137056e-14
PPP1R2P3	3.0	0.8714785134762894	0.893861581513911	0.00013313873807543596	0.00010702095845895119	-11.465185255364249	5.697435757387419e-16	1.3170586352010798e-14
SIRT7	4.0	0.08524539322930354	0.10733127734554862	8.781912380350085e-05	0.00011401185581744656	-11.454223482972788	5.90853287038385e-16	1.3638427643290154e-14
SULT2B1	8.0	0.736359334224904	0.7620442394443132	0.000296336515836121	0.00032534023330492337	-11.44293157919645	6.134266816252057e-16	1.4138626756162693e-14
CPA1	6.0	0.8261592075500959	0.8442548191473809	0.00019486951121844826	0.0001802109679918559	-11.434449089006879	6.309560421416131e-16	1.4521267734582715e-14
FOXD4	7.0	0.4678391530829132	0.4861801125542828	0.00024794299696788414	0.00026487351615954365	-11.428174163070823	6.442487311439643e-16	1.480542238238332e-14
AGTPBP1	4.0	0.2895819035400809	0.33467900233895137	0.00044730634847149744	0.0005475378697902221	-11.42578709878795	6.493795098620673e-16	1.4901450629532774e-14
FGF18	4.0	0.21007223970498198	0.19301942102956	0.000107341237960354	0.00010863164808802808	11.421437063490023	6.588360529849298e-16	1.5074245949143496e-14
ZNF346	11.0	0.04128549754127911	0.05090299640039001	7.374190016005211e-06	3.243253917242452e-05	-11.421737862806786	6.581776851602709e-16	1.5074245949143496e-14
SLC25A38	9.0	0.3327490066860193	0.3403662809634528	1.0803865028911756e-05	1.601458460079249e-05	-11.4189958695796	6.642038622754987e-16	1.5174876561476722e-14
C3orf48	1.0	0.48453168204537145	0.4338221285078261	0.0005257685493466195	0.0004687343516935995	11.408562912713538	6.876474363510676e-16	1.5687583642702928e-14
C7orf23	16.0	0.09804412791050143	0.08830809360046664	0.00010017945063516466	8.825014138792141e-05	11.403996949265904	6.981691195924978e-16	1.5904434820411338e-14
PSME4	11.0	0.12798403783712023	0.12145118415826046	1.0229784359892982e-05	8.541276368917435e-06	11.396911126949364	7.148209203234361e-16	1.6260097969566532e-14
RNF224	3.0	0.5360735679084873	0.5622407830791709	0.00043831416090242726	0.0005468242005388434	-11.392132035585082	7.262781670453824e-16	1.649673920792487e-14
CPXCR1	5.0	0.849842872594904	0.8670110528115873	7.417635208324363e-05	6.54337982812844e-05	-11.386416699405595	7.402241321401844e-16	1.6789141547817227e-14
NUP160	11.0	0.13854159615953965	0.12681558514985974	0.00011433758835271255	8.61275223451e-05	11.382020465616193	7.511354253283444e-16	1.701196730302256e-14
DDOST	12.0	0.22396856133993945	0.232873039909374	6.437992124281554e-05	8.61254333216526e-05	-11.37906669782917	7.585578057569517e-16	1.7155245173549557e-14
FBXO30	14.0	0.11561770052223333	0.10876577756264144	1.899933705737313e-05	9.560743608203664e-06	11.37813363592146	7.609178364984254e-16	1.7183786639538755e-14
FAM175B	9.0	0.21383398436238307	0.2192825742272867	7.0156193886098475e-06	1.0088418807250216e-05	-11.358616480390616	8.120222886183824e-16	1.8311453626624907e-14
C16orf45	7.0	0.709579943151701	0.7322799555917896	0.0006635884291497993	0.0005227940022766268	-11.357352474702973	8.154493069600946e-16	1.8362275761043856e-14
C2orf68	6.0	0.3273533698564143	0.34356825335388197	7.860516343403113e-05	0.00012508874071006404	-11.354169578349126	8.241438321466817e-16	1.8531395076286736e-14
PPM1J	13.0	0.0622772868549361	0.05314561587750402	2.284956518612426e-05	1.3352636926884617e-05	11.348425295399222	8.400731645874895e-16	1.886247492940346e-14
VANGL1	11.0	0.48215617552208984	0.49782355771610126	0.00013013682331858845	0.00015729249824008885	-11.338996388416842	8.6689831393918645e-16	1.9436903457232476e-14
DCDC2C	5.0	0.39787957678624875	0.35785953765390094	0.002329486123167579	0.0017252892084229643	11.327312074461616	9.013455877582953e-16	2.0180341127921773e-14
GRID2IP	4.0	0.9104175975477254	0.9247876212552741	4.93584152014808e-05	4.151186428009008e-05	-11.317882818358022	9.301518121797706e-16	2.0795536943733444e-14
GAL3ST2	8.0	0.8465529477342412	0.8647689057721032	0.00031737734335422584	0.0002465937680737187	-11.298014708803596	9.939343085504006e-16	2.2189831567494677e-14
PDE4C	15.0	0.5692051323714815	0.588711432615916	0.0003732333790615874	0.000406116057930328	-11.296150123402557	1.0001427299571952e-15	2.229662923622522e-14
PURB	11.0	0.13039597342892076	0.11266878881783347	0.00013076960769102454	9.500397015798856e-05	11.294000069869087	1.0073503660344625e-15	2.2425367323526798e-14
ZNF826	5.0	0.5945640810569128	0.6155814346339967	0.00013224742303093664	0.0001998668678459955	-11.293081827453628	1.010444582148586e-15	2.2462297884411038e-14
PCNAP1	3.0	0.8727720565589857	0.8540520465668336	0.00025593447642935146	0.00019394392851305648	11.286589043168398	1.0325994510457798e-15	2.2896435585914845e-14
TOP1MT	8.0	0.2578327353155861	0.24517352572487047	7.33313907252298e-05	5.7437532061769574e-05	11.286501962399328	1.0328999056649124e-15	2.2896435585914845e-14
UQCR	7.0	0.029498426217723778	0.03507964264739443	5.765795590216759e-06	9.38323430664775e-06	-11.28057896110923	1.0535449345186987e-15	2.3321044165795805e-14
MAP2K1	8.0	0.04183099591659589	0.035139215864344604	3.259991624771952e-05	2.0793202507098373e-05	11.278472900413488	1.0609859118541892e-15	2.3452584068528336e-14
KLHL33	13.0	0.8700171501779148	0.8822691098407462	0.00013597147498504801	0.00010271430514715135	-11.27624325542028	1.0689214592088592e-15	2.359466972724774e-14
CELP	3.0	0.6140901892759182	0.6438859669882574	0.0006828745694562152	0.00046232315187469674	-11.269772092056717	1.092294622549316e-15	2.4076634989995486e-14
C3orf64	13.0	0.37820054205345716	0.39145157617673365	5.228253673484974e-05	3.941972272075887e-05	-11.264042226421484	1.1134214721775762e-15	2.4507800336960714e-14
GRIN3B	5.0	0.41801069206783065	0.4062027115650751	0.0001098074402770107	0.00010913505303851339	11.263188832618972	1.116603227853158e-15	2.4543315331322926e-14
MT1A	10.0	0.2879920361423382	0.2714404251460952	0.0005556976358991343	0.0004588701527173514	11.260938063661165	1.1250390729620333e-15	2.4694055388297083e-14
ATAD2	10.0	0.12779272848084847	0.14105015235987525	4.185130879665352e-06	6.86113897392218e-05	-11.26009766552152	1.1282053715403841e-15	2.4728871238945394e-14
OR10G8	6.0	0.8125656050914599	0.8360920995473862	0.0002361009582235343	0.00017484384531578373	-11.257006021552085	1.1399312614411622e-15	2.4950942995180682e-14
FOXD4L1	6.0	0.4303929089484391	0.44923980561671434	0.0003405361008268332	0.00029464810474431235	-11.240581310819914	1.2043251227424983e-15	2.632358683089399e-14
HDGFL1	11.0	0.8765063305149978	0.8929745587034257	0.00013700383004158656	0.0001276484107584338	-11.233496448308662	1.233225808101437e-15	2.6917690232618534e-14
GYG1	7.0	0.1332919889417275	0.11141189508061246	0.00024125288242164437	0.00015393285014660726	11.230168557874698	1.2470421057028012e-15	2.718134951845242e-14
ZNF117	4.0	0.7456628777773844	0.7715607662771449	0.006412573726198721	0.005888719684686538	-11.210829986064963	1.3304850700261682e-15	2.895979324883106e-14
KRTAP4-9	3.0	0.7916850234108206	0.8264056436809493	0.0003847361944996092	0.00031740052379120655	-11.207996271165047	1.3431777845992996e-15	2.919546156802644e-14
CRYBA1	4.0	0.7908521925873226	0.8404686221921885	0.0011071301034910994	0.0001420683569722382	-11.204159497544373	1.3605587541114918e-15	2.9532239253598954e-14
CLEC18C	4.0	0.7080348926738457	0.7305924964171869	0.0006906601241190372	0.0005723066770242092	-11.203317452121588	1.3644036392125225e-15	2.9574677221157866e-14
C20orf152	3.0	0.8437036521111005	0.8838255100044203	0.0006641118379932889	0.00014910151223335692	-11.199044879177674	1.384082729040614e-15	2.995974371989711e-14
KCNG2	10.0	0.8422109453625148	0.8657159799227009	0.0016924800826317516	0.001267630634907724	-11.196959456847075	1.393791989062125e-15	3.009808244084802e-14
TRIM11	11.0	0.10854953691293093	0.09950602450486436	4.606241101169438e-05	3.1996689440256e-05	11.19684644433462	1.3943201130744291e-15	3.009808244084802e-14
MTA1	11.0	0.35055827619273355	0.34061978484883354	5.3577918258484094e-05	2.7473397659678067e-05	11.188749384177548	1.4326903265523603e-15	3.0883751529675534e-14
TTTY18	2.0	0.3576963637261479	0.4054142025609811	0.0054326050976345195	0.006279699457200009	-11.18362222178067	1.4575372324626902e-15	3.137614537557235e-14
MIR375	7.0	0.09761410835176391	0.0794676503452359	0.00024397469808761416	9.819892842758391e-05	11.181266526123293	1.4690989012946045e-15	3.157789277898e-14
NRN1L	8.0	0.8769197810910365	0.8911345892206386	4.478413605622434e-05	4.110993796624847e-05	-11.180621128473593	1.4722826434902962e-15	3.157789277898e-14
RGPD3	6.0	0.85101972189656	0.8756666165075185	0.0004495358845052726	0.00044992291358351527	-11.180483511141391	1.4729624107767027e-15	3.157789277898e-14
TIGD1	1.0	0.6170017920070224	0.46067615901982345	0.007892303591331825	0.004541878941588761	11.167169131621415	1.540252968639456e-15	3.297532005363541e-14
C1QA	7.0	0.6509822680533879	0.6741148750618021	0.00033521369372578624	0.0003325298979048384	-11.164633007533222	1.5534187407316972e-15	3.3211753131763744e-14
SCML2	12.0	0.3341429864450323	0.3065612771904763	0.017434578923341583	0.014542927410552126	11.163102520017098	1.5614189540800155e-15	3.333725324877523e-14
USP29	26.0	0.8202691918699829	0.8339144590594659	0.000626157687872423	0.0005822220235823314	-11.162034018746388	1.5670289423521213e-15	3.3411448157780244e-14
FLJ25363	5.0	0.7659578273455302	0.8096764032487516	0.0007282094483969305	0.00020045765643291407	-11.153520697068592	1.612461094808267e-15	3.433335528401276e-14
OR6N1	6.0	0.8889297380727015	0.8676089955332839	9.341718175549317e-05	0.00018360232868966798	11.148369620970607	1.6405947445508642e-15	3.4884929011169874e-14
CNIH3	9.0	0.15844940839861155	0.14889533048564638	0.00010435553918721651	5.608636686750573e-05	11.144931392070008	1.6596490525867205e-15	3.524220851150906e-14
CCL4	5.0	0.8101755495353982	0.7651151386676012	0.0006425072441545613	0.0005506338451681668	11.139658556351755	1.689306254658046e-15	3.577017028735545e-14
ARHGEF39	3.0	0.33377930001427	0.34602363044855955	2.481689582980296e-05	4.0064365791080234e-05	-11.139295290853239	1.6913690742902897e-15	3.577017028735545e-14
MTHFD1	9.0	0.12714403667671934	0.1357977051468022	1.240382667872058e-05	2.9672482139556788e-05	-11.139585392761962	1.6897215127489784e-15	3.577017028735545e-14
FAM83C	10.0	0.8201345409190213	0.8351946315279714	0.00022700250369883272	0.00021993630720423528	-11.138145727674386	1.6979137191468873e-15	3.5830687769046335e-14
DDX55	14.0	0.07959804164042705	0.08281301086394009	3.3763800831543894e-06	2.527449351052385e-06	-11.137988714485104	1.6988096054078197e-15	3.5830687769046335e-14
MARS	11.0	0.30656600271473927	0.29870391602750224	2.265612350497925e-05	1.1274761771221682e-05	11.133789429804912	1.72294805055319e-15	3.6290897700077285e-14
CUL9	5.0	0.3742489709644406	0.39838561646088405	0.0003284274589972444	0.00031846573989704785	-11.133288552624482	1.7258502617253857e-15	3.630316746774501e-14
PITRM1	9.0	0.1622889560880178	0.1467416601661792	0.00020254400302104422	0.00024945855957446774	11.130743170248518	1.740675428579494e-15	3.6565866385596083e-14
TIMM23	2.0	0.027437031291287255	0.020454136620241183	2.0011647928562662e-05	2.5737295128990348e-06	11.129624605496382	1.7472309908172483e-15	3.6654376684034766e-14
RPS9	15.0	0.18370115580545898	0.1743070237947927	2.686490907784562e-05	3.5594304236374874e-05	11.127573212023082	1.7593185172169378e-15	3.6858547248253116e-14
UTP11L	11.0	0.2733739027200072	0.26529573900970044	8.188392840822727e-05	9.597774282076726e-05	11.11590483214035	1.8296989432020573e-15	3.828180275549759e-14
LINC01143	2.0	0.02591259351634869	0.01933104340504441	1.837844986211797e-05	7.847795090185298e-06	11.112549147575843	1.850461769986423e-15	3.866452162922232e-14
C12orf43	8.0	0.26703429704939047	0.2575886537346782	5.367599244540545e-05	7.997507608992535e-05	11.109310028047448	1.8707293191404308e-15	3.903588512606366e-14
MIR1257	6.0	0.7557548527585135	0.7781580885251363	0.0002674735609918854	0.0003097632166061375	-11.097791547442778	1.9446376197232913e-15	4.0524072901024644e-14
CHRM3	34.0	0.6989175007472825	0.6823725341159793	8.619228885523473e-05	8.972167786396485e-05	11.093440911796918	1.9733156039549544e-15	4.106700691741361e-14
NCAPH	8.0	0.17516324217710644	0.1600681244723361	0.00016938144882031937	7.222976250908359e-05	11.09253172539814	1.979362478870023e-15	4.113814448116316e-14
RIPK4	10.0	0.11494201378753341	0.10529201132486816	0.00010203449771093749	8.635111860863031e-05	11.090596045951196	1.9922988975621242e-15	4.1352092502449925e-14
C1orf170	6.0	0.7002370301367323	0.7189859725810863	0.0007290916723471073	0.0006772562937398308	-11.088914444028212	2.003606653775043e-15	4.1531714081562154e-14
FAM41C	6.0	0.7660804971942196	0.7899221796312449	0.0003524625205396106	0.00025204410925537253	-11.087962929893774	2.010033735149607e-15	4.1609825337422415e-14
PKN1	8.0	0.16700002807565031	0.1493178271619534	0.00013310657848843423	8.400892299366278e-05	11.077739983187847	2.08041464882752e-15	4.300989333441306e-14
PGF	7.0	0.526276871585972	0.5415739903679837	0.00011428675696160362	0.00010004445614891083	-11.075194477331443	2.098323613348509e-15	4.332290837586302e-14
LOC285548	10.0	0.08020785640240818	0.09437356193687904	9.408994087112767e-05	7.513752985001683e-05	-11.071861571895345	2.122008229411956e-15	4.3754188129508715e-14
LMOD3	4.0	0.861296916378869	0.8771651710073153	0.00013531868347379573	0.00012470360746235065	-11.066691301532577	2.1592857709872322e-15	4.446423988940813e-14
ATXN7L3B	4.0	0.3073856364890105	0.33041627542978086	7.395251656115142e-05	0.00017287161276286552	-11.063203606821896	2.1848052708161624e-15	4.48913281729714e-14
ZNF773	4.0	0.6657079728818326	0.6830054241991429	0.0006153800546815835	0.00046459492176334233	-11.063073509531392	2.185763071425189e-15	4.48913281729714e-14
IFNAR1	8.0	0.03833902604533015	0.033105358229173966	8.249705526124585e-06	7.271730404225027e-06	11.062276869441645	2.1916373507527626e-15	4.4952981047550106e-14
ZDHHC5	20.0	0.1760216507792542	0.16862293158795824	1.5033820695272409e-05	8.699487840601524e-06	11.060419106290231	2.20539824734838e-15	4.5176024307594436e-14
MIR519A1	3.0	0.7579914561524803	0.7997085845764772	0.0004261449334570947	0.00031805622777478617	-11.056653268011233	2.233561329722426e-15	4.5693117398896686e-14
TSFM	7.0	0.053892566892954095	0.062310380097380075	1.0162699712200017e-05	1.8998169769286228e-05	-11.055036310450843	2.24576517819356e-15	4.5882800311656934e-14
IPO7	9.0	0.2815454948686922	0.2701995471001836	7.654046470627426e-05	6.366216677862471e-05	11.051286882802472	2.2743237150403964e-15	4.640569249071995e-14
PPP1R1C	5.0	0.5571500417923486	0.5745824559005323	0.00010654818105941313	0.00015723652108959226	-11.047823845584567	2.301026987893026e-15	4.688941713610137e-14
TREX2	10.0	0.7076896592572882	0.7372139450300623	0.0017587911424772448	0.002092384097930964	-11.044506648024173	2.3269029234535126e-15	4.7293546431230484e-14
SARM1	3.0	0.037078788084518394	0.029360506994028885	1.146707574242766e-05	2.1716474664649908e-05	11.044796399911178	2.3246310230762892e-15	4.7293546431230484e-14
LZTR1	7.0	0.047723047855098254	0.04221939492389244	0.0006850142874393837	0.0006493480158345441	11.043636106262532	2.333742221448956e-15	4.7371032121499556e-14
RANBP9	8.0	0.15217377669805732	0.14494362925998522	1.5887757351136983e-05	8.566505945652103e-06	11.040947538373983	2.3549931836097493e-15	4.770853508120159e-14
RNF126	10.0	0.15436345557998177	0.1464449584785918	0.00028371684947552323	0.0003134007193551215	11.040762076743476	2.3564663014548773e-15	4.770853508120159e-14
MPPE1	12.0	0.07653578526228896	0.06541976069652096	4.416732517431088e-05	2.6015634914822436e-05	11.037478136967076	2.382705410175736e-15	4.8177441433139885e-14
TMEM140	7.0	0.06581884940000123	0.053345727596293996	5.562864566851161e-05	2.625917990779219e-05	11.031546512111436	2.430850862427031e-15	4.908750451223618e-14
ACTG1	14.0	0.050973428031695744	0.0444028372248073	4.340798676874789e-05	4.5684547493959475e-05	11.02722373406208	2.466556264969144e-15	4.974433704480297e-14
GAS7	4.0	0.043388747562964756	0.0514125504910394	1.2271109146168923e-05	2.784308780641033e-05	-11.015341887700467	2.567454272494752e-15	5.1712560314726983e-14
CXXC1P1	2.0	0.7424835758054698	0.7861699119762138	0.007557405727508789	0.007313672917768385	-11.012297061885064	2.5939753534809064e-15	5.217958133930101e-14
SNORD115-6	7.0	0.7876498148138561	0.8109148776247388	0.00034872578308355333	0.00020960348203483343	-11.011609706171527	2.600000586199676e-15	5.223364463931313e-14
LINC01087	5.0	0.7095271609412299	0.7412891557923069	0.00046015004682285846	0.00019274885439735245	-11.00734392239098	2.637711341823051e-15	5.29233108968343e-14
FAM86FP	1.0	0.06609417591161199	0.08418082211304594	6.233349769322534e-05	8.379977608159454e-05	-11.005603181807258	2.653258412403182e-15	5.316708598477567e-14
PSMC6	11.0	0.10851882761465982	0.11508486347479953	8.92941994207027e-06	7.0640357454827326e-06	-10.991988564712083	2.778094628481545e-15	5.5597418076388975e-14
CASQ1	13.0	0.7532462471526572	0.766674551359269	0.00020741936971420478	0.0002598820814834208	-10.985866192080158	2.836152024712522e-15	5.6686818884739427e-14
C20orf151	9.0	0.767608656315156	0.7871053250728811	0.0008855046315595116	0.0007630317423401724	-10.985116588854325	2.843344160024623e-15	5.6758081765797636e-14
C12orf70	6.0	0.7620152703582505	0.7907368401870315	0.0002645713300800173	0.00024360070956842473	-10.98468127125598	2.8475293134764896e-15	5.676921497567778e-14
POLD1	8.0	0.12347055097476199	0.11683564087056934	2.4827023783007598e-05	2.6674131807211398e-05	10.974066805386084	2.951526995720282e-15	5.876768127610994e-14
TFB1M	10.0	0.12188974902035185	0.11357750488893578	6.34889433507243e-05	9.846041735943784e-05	10.963566162141262	3.0581885373641885e-15	6.081404143551404e-14
MGC13005	2.0	0.6027035525330791	0.5782664481688429	0.0002051457190809726	0.0004190975068169041	10.953581072795851	3.1632267241608367e-15	6.282296730091001e-14
ARHGAP22	7.0	0.12050114748528395	0.10188904273565169	0.00017337587508401876	9.615782859771919e-05	10.951672642320752	3.183713875623123e-15	6.314971122116841e-14
RPS6KA2	14.0	0.057829890270968756	0.05017604448625611	5.46970448345395e-05	1.8992265624727025e-05	10.945581181047835	3.2500079251689114e-15	6.438306839100439e-14
PIP5K1C	6.0	0.1846176771444533	0.17341678912096	2.0462715444031758e-05	4.071268889340569e-05	10.944110616745599	3.2662202722670766e-15	6.462243648670005e-14
LOC101928327	3.0	0.7652415687537487	0.7308538988416577	0.0009513956730361211	0.0012063069315097923	10.938354300696073	3.3304714667992852e-15	6.581045259521315e-14
ELFN1	41.0	0.7606120453091185	0.7712455875401796	0.00011450778989907939	0.00012800177699285884	-10.935300937470599	3.3650697576324226e-15	6.641026696966887e-14
RGPD2	2.0	0.8084695051025461	0.8505654914511575	0.001093949784912841	0.0014285765698549985	-10.930939802677123	3.4151177619532426e-15	6.7313089388625e-14
TM7SF3	9.0	0.0988021769939688	0.09055542972306778	3.7884924616315436e-05	2.196125401413494e-05	10.92956414479213	3.431060282522713e-15	6.754225587607605e-14
NICN1	7.0	0.1156887837770597	0.10519525803940953	0.00012384681818981426	0.0001960023955895407	10.92158173721977	3.5250647512998547e-15	6.930560723347076e-14
FAM83E	8.0	0.8071578020298923	0.8292726301760586	0.0002977334376181205	0.0002321639648575728	-10.918853790753305	3.5577837210362194e-15	6.986112325497721e-14
LOC400931	10.0	0.8458358387108201	0.861810518194128	0.00011868753226275633	0.00011761146831874585	-10.915308854699342	3.6007607849199515e-15	7.061642391478352e-14
LOC100287632	1.0	0.7879797093603346	0.8411430749628279	0.000720885008295854	0.0005492864455407214	-10.914928143872963	3.605407431212875e-15	7.061905669396933e-14
ZBTB48	4.0	0.050624836109854555	0.040082900970311905	2.7123320413252345e-05	1.4588024277855401e-05	10.898064362493809	3.817430909423701e-15	7.467849216560115e-14
LASS4	19.0	0.22069188047171392	0.21180318592145284	5.882492958265649e-05	6.478906847836795e-05	10.895620372442863	3.849187312732611e-15	7.5205719655762e-14
JOSD1	14.0	0.13960872330189383	0.13001073864608925	0.00015080133442153432	0.00015611888222867755	10.889598293133199	3.928580656472755e-15	7.666120607705563e-14
WHSC2	10.0	0.03196694665980284	0.027315883855852815	6.3779661033852544e-06	3.205857187758914e-06	10.86940944425996	4.207024323443842e-15	8.199244167110352e-14
LSM10	15.0	0.2426339997112015	0.25481267512350536	4.600166016416675e-05	6.624326025607981e-05	-10.859760068589216	4.3470721860987675e-15	8.461651705528073e-14
DPY19L3	6.0	0.0390943118010958	0.03355610895223548	1.0773805977371013e-05	5.545926995656867e-06	10.858951950849756	4.359012670426472e-15	8.474353825114818e-14
TRIM65	9.0	0.3018739666606725	0.31090877262047595	6.401464908905448e-05	5.422847043263979e-05	-10.858448663276947	4.366465829771044e-15	8.47831144366214e-14
C1orf125	1.0	0.9504297703018895	0.9291003125685232	0.0002929085471043643	0.0004885480104805458	10.856880485855333	4.389771582559416e-15	8.513001891828359e-14
KCNQ1DN	36.0	0.21538917180452757	0.1946040419104735	0.0013013422291321183	0.001102632298477269	10.853753791906426	4.436615458879139e-15	8.593197021220115e-14
SR140	7.0	0.037952437716265205	0.031013430303169623	1.499422860378173e-05	4.388513830094663e-06	10.852101452433871	4.4615743998023995e-15	8.630857769704271e-14
IFITM10	6.0	0.4713421025364487	0.49920467567848575	0.0004986708722774821	0.0004539984262463	-10.851442067331382	4.471574126354233e-15	8.639522849067128e-14
CCDC179	7.0	0.8777365720057614	0.8960869927254934	9.42208090504393e-05	7.530366706253556e-05	-10.839901482622922	4.650304151344983e-15	8.973768183544882e-14
RPF1	8.0	0.5959424719338615	0.574769930879551	0.00017270636375902917	3.4581930404139074e-05	10.836652641167179	4.7019096933145174e-15	9.062178165070468e-14
FBRSL1	30.0	0.04619431522714411	0.037803466732751714	2.566891049990043e-05	6.307851875793033e-06	10.835208170332917	4.725039602300056e-15	9.095555938006872e-14
ADIPOQ	7.0	0.754061125178501	0.7426420364863974	0.00010383974344572013	0.00011902107218545978	10.834535607018926	4.735848376354602e-15	9.105163033163332e-14
TRIM66	8.0	0.8657025713556343	0.8489104478999421	0.00014036016915684377	0.00012137873398885947	10.83144124392463	4.785900819826129e-15	9.190104028255082e-14
CYP4F29P	3.0	0.6490744856728448	0.6814470147645032	0.0008676025640653577	0.0006757567606200096	-10.8235701827657	4.915641428136311e-15	9.427670140972213e-14
PYGO2	6.0	0.03849827284545258	0.03227729486577489	1.1531775517867325e-05	6.042072775409049e-06	10.81719959262182	5.023248442610255e-15	9.613308541715377e-14
ZNF689	4.0	0.038603127417878975	0.04700282910252335	1.5678476265738193e-05	1.7484194644344375e-05	-10.817113447594334	5.024719736180945e-15	9.613308541715377e-14
IGLON5	4.0	0.22004616982627798	0.23951545706087793	0.00020016484898619245	0.00014382177472913092	-10.81434352749653	5.072260802705522e-15	9.69241533117722e-14
LOC100329109	4.0	0.7689379065566593	0.8067896313689373	0.0003655280562945911	0.00019392510227471583	-10.813332476637113	5.0897268398898164e-15	9.702098056550015e-14
C18orf22	14.0	0.11892277357563692	0.10745600664189883	8.755018862549615e-05	0.00011549229669249605	10.813457024752434	5.087571976202787e-15	9.702098056550015e-14
NDUFAF4	11.0	0.06814057769252596	0.05949314636952849	2.195561958726724e-05	1.3489804590615537e-05	10.812716059841028	5.1004053356336545e-15	9.710625730251424e-14
PRPF3	12.0	0.3620224061967736	0.3414759086703675	0.00015844307236778592	7.779154310721887e-05	10.810815324695664	5.13347548998457e-15	9.761712201489492e-14
EFHA2	7.0	0.052861951331258136	0.03857863520730346	0.0001920043748409059	6.296199450198606e-05	10.796143376425235	5.396149279512061e-15	1.024875439616065e-13
FAM138B	3.0	0.7209386376216088	0.7457840869456162	0.0006471243843665968	0.0006858121226324966	-10.795723557289527	5.4038620641419905e-15	1.0250962582281474e-13
TMEM173	9.0	0.27211451693277794	0.29298460974890755	0.00022046570066427108	7.695150826253669e-05	-10.793242043426146	5.449679760190743e-15	1.0325361773242753e-13
ITGAD	5.0	0.6508712337255479	0.6864074062418055	0.0004685534953156175	0.0005959420152747525	-10.789657945512564	5.516549107020525e-15	1.0439418805909457e-13
DUSP18	10.0	0.1399387843662942	0.14409448703819955	1.0138975248653476e-05	1.0605067792030618e-05	-10.776148995682655	5.776129294381082e-15	1.0904273034627737e-13
KCNK9	11.0	0.058560386831611896	0.047255595153517495	0.00012058653550685498	6.387121185134297e-05	10.776247231750668	5.7741977709679176e-15	1.0904273034627737e-13
AARS2	14.0	0.3113512498638124	0.3033417652289644	3.0530571009526935e-05	2.1567774520271705e-05	10.774584494922774	5.806978758699665e-15	1.0949303322126477e-13
MSI1	4.0	0.05992611888147615	0.04801661315098129	6.149657373285476e-05	2.6577388076520206e-05	10.771425850707553	5.869770609817087e-15	1.1054381473361902e-13
PTPN9	13.0	0.13715159785569225	0.1256406060181176	8.780763778316835e-05	5.0802097148676364e-05	10.766011133767151	5.979012500743349e-15	1.1246580004403054e-13
C17orf61	11.0	0.055299106799091155	0.0660413696182898	2.752995582003839e-05	3.0828526999700325e-05	-10.764819318865806	6.0033319529465155e-15	1.1278768915199637e-13
RFX8	19.0	0.17441817983109176	0.18549506692306572	2.7250048988418196e-05	4.432880866854832e-05	-10.76216423034906	6.057870120955479e-15	1.1348398412261071e-13
MIR182	7.0	0.7539438436051841	0.7666815136160169	0.00010217027480053388	0.0001067928470840461	-10.762177363894365	6.0575991162602974e-15	1.1348398412261071e-13
RBFADN	4.0	0.83949745618414	0.8599261762919249	0.00017286279086803415	0.0001691955810475196	-10.761957009509317	6.062147650255754e-15	1.1348398412261071e-13
SFRS2B	5.0	0.5435643824443773	0.5281413996316217	0.0003034454619543318	0.0003507958250738625	10.760760963286407	6.086896600997598e-15	1.1381114911064804e-13
TBC1D4	8.0	0.07358939421294187	0.05757211562660006	0.00013675993961071968	2.4082182100611575e-05	10.756895500132208	6.167582391368644e-15	1.151821771180421e-13
ZXDA	9.0	0.40626016399295	0.425946780948022	0.009982171274014455	0.010403723776304859	-10.754609614808702	6.215804564892419e-15	1.159443878910207e-13
CD81	32.0	0.5880385111377626	0.5805565427133977	4.136695504025198e-05	5.648357085190415e-05	10.748569567003344	6.345064811942636e-15	1.1817912135739633e-13
TRIM25	13.0	0.0388237500955746	0.03367908439596324	7.2919095638283276e-06	5.062463858426381e-06	10.748308534289267	6.350711888918231e-15	1.1817912135739633e-13
C4orf45	2.0	0.7417546513301354	0.6232892848827221	0.005137183271831062	0.0015520520434272591	10.728806179482943	6.787309177671245e-15	1.2615366820730996e-13
GABRR1	6.0	0.8540633767401731	0.8794295543137892	0.0002276059523941618	0.00019159785068789619	-10.72112833304774	6.967404450140706e-15	1.2934742543855522e-13
KIAA0831	7.0	0.10798597968418999	0.09788262217290818	6.102281408434152e-05	4.3097312218773585e-05	10.719294733171585	7.011123925437611e-15	1.3000484529987986e-13
ROR2	7.0	0.04727850197427093	0.03829314570292515	3.733882556124042e-05	1.17234179884356e-05	10.717046928059641	7.065097947204078e-15	1.3085063061981518e-13
SDR16C5	11.0	0.6685792432690937	0.6837209507035913	0.000373953178561382	0.00047007484201138186	-10.711395349972216	7.202665458595615e-15	1.332407971950607e-13
INMT	5.0	0.7580988869296179	0.7775060993653757	0.00034392206898062143	0.00033940664442123355	-10.708835848534639	7.265854883801937e-15	1.3425103769952814e-13
MIR124-3	11.0	0.09202974455876382	0.0812498273857891	0.0001526731395461542	9.073328890534675e-05	10.702735335410315	7.418733785538907e-15	1.3691413177321214e-13
MGC16142	4.0	0.7603481279059693	0.8053593986012317	0.0006565932945500232	0.00025458920988957805	-10.70181455807705	7.442089161406628e-15	1.3718338677975703e-13
HMGN2	7.0	0.07308162097727496	0.061398676852818836	6.11588056071837e-05	2.9243029201626e-05	10.698409819391204	7.52909702368182e-15	1.386239628477888e-13
PPP4C	8.0	0.24448661539237945	0.22991763651845287	9.967883400549294e-05	3.655120698548316e-05	10.69451567798646	7.629872569887244e-15	1.403143427952237e-13
NAGA	9.0	0.08789845890162412	0.09250947140126563	5.542007739724385e-06	6.676710572797306e-06	-10.692201347710522	7.690409202365092e-15	1.4126162443311466e-13
MAPRE1	12.0	0.36255048945226515	0.3766542464138273	0.00013100434234478855	0.00015457680802549536	-10.690810768377474	7.727016193663451e-15	1.4176764763286401e-13
FAM22A	2.0	0.8007129852727608	0.7771195460248876	0.0003065196423965658	0.00014824254675756114	10.684606649745735	7.892496979326434e-15	1.4463416595604064e-13
GLT8D2	12.0	0.2570623868043408	0.2665264002553383	0.00021354407269559987	0.000193930446696627	-10.680534199209452	8.003062747644127e-15	1.4648880935746266e-13
UTF1	7.0	0.20801074463018665	0.19084876359110237	0.0006087751825438378	0.0004710221093828606	10.672788640405686	8.217690661374399e-15	1.5024165753564175e-13
SCRT1	7.0	0.1905831977051717	0.16953564193789605	0.0003795066991752892	0.000245181854082122	10.659054868383931	8.61265459704607e-15	1.5727893167301165e-13
DCAF8L1	7.0	0.7942291526125852	0.8135292840697778	0.0017001157358812473	0.0016602395078293114	-10.654603753449978	8.744735503450552e-15	1.5950479094289178e-13
ST6GALNAC2	7.0	0.21804293461281946	0.2084988588146944	0.00014338726732095005	0.00012973838780324187	10.641013655489846	9.160805728977613e-15	1.6689942917171088e-13
LINC01501	3.0	0.8530581530111808	0.8811528145531078	0.00045020418855041877	0.00015030255110700617	-10.6382206699874	9.248762732095773e-15	1.683059729736033e-13
RFX7	12.0	0.04596458057766021	0.05287688776540259	1.2777517143137335e-05	1.5001540645849098e-05	-10.635885118739367	9.322968993382806e-15	1.6945930864859572e-13
CMAS	7.0	0.5994187564809644	0.6167997356366228	0.0010311146992795425	0.0007278461601858637	-10.63227194659192	9.43895551048543e-15	1.7136850781797793e-13
BRIP1	13.0	0.10225279330740288	0.10850187475153608	1.098566123066657e-05	3.093484140181812e-05	-10.63169248127556	9.457692138874927e-15	1.7150971259952792e-13
ILF2	10.0	0.06348708886843589	0.07834327797129476	3.094974359043695e-05	6.833409105845242e-05	-10.629502456659003	9.528845182666177e-15	1.726000313758399e-13
C8orf71	7.0	0.9073113133755941	0.9200378241677764	9.728435058386874e-05	7.643007170939035e-05	-10.624583004602451	9.690654740598949e-15	1.7532803085592318e-13
FOXO6	2.0	0.4009354762531541	0.37817207052096447	0.0010723309969203898	0.0007691775264415645	10.624040280253926	9.708675108949719e-15	1.7545123031762483e-13
CHUK	9.0	0.2438636117244423	0.22455677369594143	0.00010244264052412916	0.00014163854447994009	10.62259816536379	9.75672311128053e-15	1.7611616688758974e-13
TRPC1	5.0	0.028000223038152413	0.023455782303655588	5.8244984526443276e-06	3.876880403310447e-06	10.620837681358859	9.815704259145411e-15	1.7697669545578996e-13
ARL6IP1	11.0	0.11990628318233974	0.10651041437191291	2.183466504056649e-05	7.871822152461152e-05	10.61221615873006	1.0109793682193563e-14	1.8206935687724889e-13
C10orf93	7.0	0.2199716884073205	0.20166919273496778	0.001505941395072557	0.0014857897955900905	10.606194162058786	1.032047684181027e-14	1.8564995698198933e-13
GCNT4	4.0	0.8639535486764378	0.8907794767507801	0.00024307371824664275	0.00011127781188050756	-10.596041206547108	1.0685779155850299e-14	1.917803254461665e-13
GTF3C6	11.0	0.2062164432117935	0.2183623624125163	0.00018237764973134997	0.00020448791497824199	-10.596291247528152	1.0676627649567552e-14	1.917803254461665e-13
OAZ2	8.0	0.24838406359980367	0.2537710200046637	1.6200901692398005e-05	1.0791326223691131e-05	-10.594768237784958	1.073249287333778e-14	1.9239806811882733e-13
C17orf104	11.0	0.29474761441229574	0.27249689143063244	0.001180235230902188	0.0011905944102182792	10.59353015910785	1.0778124158959642e-14	1.9299501497450617e-13
SMARCA5	11.0	0.060595560114015436	0.07189514625328358	1.1360267747335204e-05	5.4379947297080434e-05	-10.591580042960373	1.0850396550430952e-14	1.9406709258770788e-13
PRSS42	9.0	0.8819190120746079	0.8922567549065797	0.00016270987768654665	0.0001390401279771101	-10.590818134474963	1.0878766145844812e-14	1.9435238605304943e-13
HYI	14.0	0.06875065308212051	0.0779439162687157	0.00022658236719958052	0.0002166096192540655	-10.586447231427565	1.1042970635840626e-14	1.9706099253238972e-13
PGLYRP4	8.0	0.7349347632621174	0.7544701949313835	0.00019771893329976513	0.00024580315366723633	-10.574712445299955	1.1496314144210882e-14	2.0475856935498433e-13
RASGRF2	8.0	0.11928548229085628	0.13185019576835824	7.613245460575782e-05	8.124204550506593e-05	-10.574606355644416	1.1500497281982826e-14	2.0475856935498433e-13
PTGER1	7.0	0.3163688417539079	0.331799890510935	0.0004477346158015808	0.000539326869866217	-10.574075626705314	1.1521447138050236e-14	2.0489846330737067e-13
PMCHL2	3.0	0.7311544933790043	0.7590513696641098	0.00018335858271708918	0.00022189803884835807	-10.569169190098844	1.171695775159892e-14	2.081389203320353e-13
OR2T12	4.0	0.7444453857276174	0.6898302473127842	0.0012596379576844449	0.0009525524395961994	10.562199341852287	1.2000468338043327e-14	2.1293348014782093e-13
CCDC30	6.0	0.7830909341662019	0.8100934859227251	0.00026720505798853966	0.00020706251955199717	-10.560712464333545	1.2061841064648648e-14	2.1360104118971696e-13
GAPDHS	10.0	0.7741923082331816	0.7919134794837898	0.000324419797957721	0.0002702787797162688	-10.560297240625738	1.2079036514562269e-14	2.1360104118971696e-13
ITPR3	11.0	0.05790197181449544	0.06768706694765875	7.507532351271214e-05	0.00011378411228674535	-10.560377988045225	1.2075690623730489e-14	2.1360104118971696e-13
CIB2	5.0	0.0340143009264712	0.02408700320455763	3.451432615506508e-05	8.202781743259814e-06	10.559033019629432	1.2131543706546035e-14	2.1428742551630413e-13
HIST1H2BB	6.0	0.1823507534449483	0.16495264391127376	0.0003697496476073209	0.0003002329373107564	10.558691910628704	1.2145750529803806e-14	2.1429650032855643e-13
OR5AR1	1.0	0.662826313522127	0.5307959836942179	0.006794114202561133	0.005432489284992065	10.546836775548611	1.2650089243081533e-14	2.2294357731331757e-13
NOL10	4.0	0.08245616998178538	0.06650585137497357	0.001142035858600452	0.0013277890162559137	10.53989258478987	1.2955280949138311e-14	2.2806540703488705e-13
KLC2	1.0	0.8985054698255327	0.8619739689208843	7.816605350541051e-05	0.0005261710646023996	10.538470254702993	1.3018703339582657e-14	2.289243901847962e-13
C14orf180	11.0	0.7093893842954025	0.726022808539747	0.00027252591501985104	0.0002444679900040674	-10.53363897567325	1.3236484108529244e-14	2.324926782250086e-13
BARX2	12.0	0.07244996888766549	0.06029649252175457	0.00013819289839797535	0.0001149501321424155	10.532590308737344	1.3284239189991193e-14	2.3306989161811905e-13
CBLN1	12.0	0.09300499898839144	0.06434173722619214	0.0011896574386093131	0.0004885046891019268	10.529714223021825	1.341610805489687e-14	2.3511992279858453e-13
LINC00408	1.0	0.7618212479750315	0.7931405504544576	0.0030574149102093524	0.0026656149282441328	-10.528635920820625	1.3465888496484303e-14	2.35728361263959e-13
ASPSCR1	7.0	0.04167924081691831	0.0321543078953351	4.159925550149858e-05	4.169305331918307e-06	10.52706762202509	1.3538623170898164e-14	2.367368185749232e-13
LOC647121	7.0	0.47340201345121574	0.5025469230428811	0.0004994687831637063	0.00023503744425675436	-10.525713603493537	1.3601739126389443e-14	2.375750193392799e-13
ZNF675	8.0	0.5356024300932056	0.5558486085264357	8.969736550804517e-05	0.00010396375955570384	-10.52023790430775	1.3860028787497896e-14	2.418165557684973e-13
ZAR1	7.0	0.14034075118640743	0.11689363100699017	0.00043517367161934967	0.00034379379604078283	10.51690190938027	1.4019811504554339e-14	2.443319042831575e-13
CCND2	29.0	0.04301953468828118	0.03792368040787648	7.951963362305063e-06	3.0753385052339037e-06	10.511128828261782	1.4300731889818756e-14	2.4895044947237325e-13
NUDT12	4.0	0.13432957292306755	0.16423916335528096	0.003476349487877137	0.003990545628395364	-10.510723706352405	1.4320657501277e-14	2.4902032210553895e-13
CDH26	4.0	0.8129247004985809	0.8351015007054364	0.00017129743078992573	0.00012922783691993796	-10.50207738671122	1.4752671908521883e-14	2.562478527950804e-13
C1orf185	6.0	0.7582033379983019	0.7917459890430356	0.00026959007183431134	0.0003335397188456412	-10.4979826272814	1.496183776799178e-14	2.595928614956445e-13
SYT7	5.0	0.16084919987486468	0.1471894175366119	5.882164731447142e-05	6.56819080361445e-05	10.492621286164562	1.5240238772442976e-14	2.641303840406784e-13
ESR2	7.0	0.27201060992037807	0.2874590751774136	7.17934110459325e-05	8.502559912852414e-05	-10.489101389257094	1.542585820365696e-14	2.66756553466554e-13
MARCH6	5.0	0.08877747935713441	0.07168833687211629	9.236879199608667e-05	4.2622216102169274e-05	10.489235088231515	1.541876612490723e-14	2.66756553466554e-13
SIDT2	11.0	0.06446700570677166	0.058282099175031736	1.1914496548196974e-05	9.82478343471647e-06	10.48874287535058	1.5444891888096825e-14	2.6679090292352683e-13
TMEM57	12.0	0.10107145302795609	0.10938031448160562	4.907777355242444e-06	3.2483882515612875e-05	-10.484022138796677	1.569774240134498e-14	2.708596125480143e-13
TIMM13	5.0	0.0481383054084248	0.05719757253235137	1.9799421089924687e-05	2.8541420370721502e-05	-10.483096923501755	1.574778645037195e-14	2.7142385236599234e-13
TSHZ2	8.0	0.36971019581639797	0.3885678217263409	0.00017795297411690334	0.0001813940901067243	-10.474975364816427	1.619404925383053e-14	2.788084387485674e-13
MRPS14	8.0	0.23904574284968141	0.25063404607310613	4.6571384486304196e-05	4.7544581733049574e-05	-10.473819124459258	1.6258612874561144e-14	2.796124082273427e-13
LOC100288797	4.0	0.8501070618916442	0.8706738846721472	0.00018638004398314857	0.0001329678969123529	-10.473171429195794	1.6294893266950128e-14	2.7992873724233756e-13
SOHLH2	8.0	0.9289213686596464	0.938622736406547	2.3171712872262332e-05	2.4607337246893365e-05	-10.47131566990088	1.6399296361172098e-14	2.8141336409248175e-13
CELA3A	7.0	0.8390504705363481	0.8556130719247949	0.0001643081733297488	0.00017028990748588907	-10.469439458747042	1.6505537027463516e-14	2.829262371082191e-13
LOC340512	4.0	0.8937518663075236	0.913165856566694	0.00013466894819395045	0.00010033508726537878	-10.464603573665274	1.6782586259365008e-14	2.873604758851886e-13
SLC46A2	10.0	0.3886830056918992	0.3707658069587692	0.0004694758028891424	0.0004018970029484188	10.4616333166551	1.6955077087717036e-14	2.899966736860892e-13
UGT2B7	2.0	0.8010165678439316	0.8340620613760419	0.0008975338433193471	0.0005191583652455591	-10.461049368847991	1.69891985848062e-14	2.902630544238177e-13
ZNF517	15.0	0.41523594798018904	0.4273087512161353	8.998537227628456e-05	4.930480089047213e-05	-10.457492496342503	1.7198538568222638e-14	2.9351922420140054e-13
C15orf61	7.0	0.173799663305322	0.18568335919980966	3.1245547327226954e-05	7.403995961135892e-05	-10.455615840201126	1.7310037386974228e-14	2.951003105731445e-13
ANKRD36B	5.0	0.16610325344144194	0.15499604431291422	0.0007590522940465761	0.0006722284634923558	10.45453863126235	1.7374367758745448e-14	2.958747066641635e-13
HIVEP1	17.0	0.20768294183316607	0.2148716098756767	1.8466131619782905e-05	1.8602633862712907e-05	-10.452210471478672	1.7514230510675946e-14	2.9793229075225933e-13
C17orf96	13.0	0.18331255583995767	0.17364468063331312	9.122870439434505e-05	8.69896915650957e-05	10.449610451066063	1.767176987137122e-14	3.0028577468725253e-13
CCDC109B	9.0	0.09788118315408383	0.09004240961737715	7.506136854332736e-05	5.749920434616415e-05	10.447747728008677	1.778551460427207e-14	3.0189078476882636e-13
FGF3	13.0	0.1773302208492559	0.16182926913558843	0.00032592225698041045	0.00021328929270991763	10.440830068731573	1.82144441072726e-14	3.0883645750684313e-13
SUFU	2.0	0.03418353250650344	0.023779407600630766	6.542668953876797e-05	1.886245058980764e-05	10.434855119392212	1.859332344686001e-14	3.149193852200857e-13
ACSL5	2.0	0.8398382588889864	0.8655903079995403	0.0003646485654719909	0.0002976508896482644	-10.43223025733614	1.8762276727908388e-14	3.174374386938014e-13
INA	13.0	0.1324019427870286	0.12141167833615742	0.00011896161843861687	6.865259063515009e-05	10.427803926539688	1.905070436817309e-14	3.2196924769104625e-13
ZFP90	7.0	0.16630262657270703	0.15895153667344145	5.871834200571236e-05	6.005462908006841e-05	10.423989785567219	1.9302830847072093e-14	3.2587842800073163e-13
NELFB	3.0	0.02209742243817927	0.01833634004916674	6.4481041251450575e-06	2.0914971042016e-06	10.419996891070467	1.9570385673965333e-14	3.300393704715059e-13
NCF1B	2.0	0.8693624866847638	0.8877062505042111	8.937700953036324e-05	0.00012807219641506202	-10.414316872754926	1.9957458860504597e-14	3.362047698244316e-13
ANKRD26P1	7.0	0.8359876585536533	0.8477971895188882	0.00046720340361244795	0.00030414493407788823	-10.413560345062193	2.0009593839707363e-14	3.3672058450690344e-13
MLL2	4.0	0.6691562490885455	0.6841975706456987	6.474230124302695e-05	8.267914427875578e-05	-10.413113559948759	2.004044795691582e-14	3.368775623262434e-13
WDR75	9.0	0.03846162485552055	0.033135912490341764	8.63169398730041e-06	4.200665774354469e-06	10.41110015546519	2.018008709632123e-14	3.38860904568055e-13
SLAIN1	20.0	0.1984145140781585	0.19289389405382312	3.214883930825222e-05	2.0717842939621436e-05	10.393684530534163	2.142971298468194e-14	3.59458744062457e-13
LOC101929374	2.0	0.4325371274043012	0.4076531640495415	0.0005689109456420233	0.00032687841460170275	10.383872784073064	2.216786759374316e-14	3.7144232103006475e-13
EVC	3.0	0.07558674467051471	0.06391198923926295	5.81854253491054e-05	3.0544959784614846e-05	10.380785281988006	2.2405417319170138e-14	3.750211561978745e-13
MIR1299	1.0	0.5924201140668658	0.6911025731651871	0.003963505025147914	0.0006704341540371604	-10.374449483535656	2.2900971037665626e-14	3.8290619309772124e-13
COLEC12	6.0	0.19494448362732375	0.18116957984324314	0.0003515672394716468	0.00026557841693283053	10.368953002788661	2.333983795427634e-14	3.898276029716379e-13
GCAT	8.0	0.040526232429538615	0.027655915822833776	7.163938037779172e-05	3.4856065681782706e-06	10.364540330168843	2.369830835334592e-14	3.953928845734154e-13
CHST10	21.0	0.3479302897804813	0.36144052828272816	5.2826342913477235e-05	3.464640066566555e-05	-10.36140601428774	2.3956302357375813e-14	3.9927170595626354e-13
ZNF99	9.0	0.45305099721774156	0.4298531637515551	0.0008368640646138809	0.000859462649126935	10.357915011129014	2.4246997228082582e-14	4.036867091696728e-13
C20orf94	2.0	0.9059399420199571	0.9257561774165542	0.00010018999907537687	9.046360931047113e-05	-10.356473532580853	2.4368065562833095e-14	4.0527122854233574e-13
TBC1D22A	6.0	0.04611374448483557	0.041325442038798406	8.367373612323575e-06	6.33363787431717e-06	10.355360326366196	2.44619802917942e-14	4.0640126493267435e-13
ANKRD60	1.0	0.016326268705228963	0.022810059323630952	2.5340017809182834e-05	8.71208923785476e-06	-10.353646830578132	2.4607252861226715e-14	4.0796099914128553e-13
FAM46B	10.0	0.15167114390496306	0.15945494744616248	3.187784498785966e-05	2.6916989011447023e-05	-10.353638057109853	2.4607998925838567e-14	4.0796099914128553e-13
ADAP1	5.0	0.787333998911469	0.8060663961701923	0.00023151099590133353	0.0002688573407812696	-10.352536201696257	2.4701878629525026e-14	4.090840217482187e-13
DHODH	8.0	0.28624724618686986	0.30980017208235544	0.0001371266158540371	0.0001260637766972527	-10.351655919366602	2.4777139841097615e-14	4.0989665804775654e-13
C9orf89	10.0	0.1083250887169606	0.09223909575009236	0.00015334637407362958	5.527901479145902e-05	10.344920135429554	2.5360745904653803e-14	4.1866632216016034e-13
PPP1R16A	5.0	0.8279740791956584	0.8480338610984661	0.00023513788586776294	0.000280514336647446	-10.344982923501512	2.5355242176157648e-14	4.1866632216016034e-13
GALNTL4	8.0	0.06902567730081716	0.05771795735711715	0.00010003695810493614	0.0001102967335699694	10.343399597863906	2.5494398625607637e-14	4.2042922917888254e-13
LASS5	4.0	0.03620151960304766	0.031076940013682126	1.045936878977622e-05	1.0300789860054837e-05	10.336848425627686	2.607841922838038e-14	4.2960764307805573e-13
KRTAP6-1	3.0	0.6263834758835074	0.6800214256401416	0.0010534505130322582	0.0014255405379179204	-10.335698016396853	2.6182361414870384e-14	4.308664102447124e-13
DDX19A	6.0	0.08698774340776383	0.07385829687233508	3.5640400894205234e-05	3.687358336470065e-05	10.333556457817988	2.6376972010223022e-14	4.3361303777309904e-13
ZNF443	8.0	0.16355127980511774	0.14945291691994364	9.269458497203619e-05	0.0001448066210914894	10.326947703229964	2.6986790920981606e-14	4.4317237976218484e-13
ACTR5	10.0	0.13104924479455307	0.13846955591536783	7.485976598274931e-05	7.223935000310133e-05	-10.310637173989127	2.8553487236343654e-14	4.68402767126946e-13
KBTBD6	11.0	0.2249074533578598	0.23040118694982747	2.5139576249869397e-05	2.92131799140564e-05	-10.310338223246736	2.8583044255989356e-14	4.68402767126946e-13
ZNF585B	10.0	0.20933152957233017	0.21468679287160436	1.8060203945762124e-05	1.1137532665066115e-05	-10.306112227150846	2.9004185958842325e-14	4.748070190961112e-13
LIMK2	11.0	0.21809362715591835	0.19980792554647284	0.0002435938121013674	9.891496446167596e-05	10.305561268780897	2.905955152531856e-14	4.752162814746452e-13
MTG1	7.0	0.56313234604426	0.5474848445288087	4.732758821444221e-05	0.00011671011752143395	10.3024153184564	2.9377737565304446e-14	4.799181554248586e-13
SLC35F1	10.0	0.09484232510466267	0.08236223598510993	0.0002253142244420624	0.0001635849424052215	10.301695193336757	2.945106557075942e-14	4.806143651536861e-13
RRP1	7.0	0.3148606465480749	0.295083709487386	8.422029797371488e-05	0.00031041908128121053	10.29535631381094	3.010456052741573e-14	4.907670544313086e-13
TLE2	12.0	0.27872657090310515	0.29392798252426733	8.21353786033878e-05	8.517237821406791e-05	-10.288066853727297	3.0874179817711515e-14	5.02789712952326e-13
LOC102723354	3.0	0.02777185075256376	0.02092466547648296	2.2106685937324002e-05	2.1839593065969716e-06	10.277837918590263	3.198777544949102e-14	5.203832492562729e-13
PTTG1	8.0	0.14814397699082338	0.1314295465816502	0.00025963317433231643	0.00025170393806795853	10.272225347556889	3.2615945562919734e-14	5.30051451775383e-13
NOTCH1	5.0	0.07443743314831346	0.061057058842507776	5.708232795630869e-05	3.0126741591872935e-05	10.268944015184053	3.298895428137909e-14	5.355571934684469e-13
ESPN	10.0	0.10599363452245791	0.09588240591240013	8.079548076608887e-05	4.225083573515719e-05	10.263044759034136	3.3670426598192766e-14	5.460540686649914e-13
NBEAL2	10.0	0.11401959718700361	0.12195908436379223	2.3762187475657733e-05	3.5522113797205576e-05	-10.262457075992167	3.3739088655936035e-14	5.46601177500413e-13
FAM124A	4.0	0.24192963063164996	0.2599330146590041	0.0001140654997948585	0.0002393361215029471	-10.26160160944474	3.383929003752947e-14	5.476575895422298e-13
FKSG83	4.0	0.8206028766565853	0.8572726393187488	0.0005167465463994235	0.0005687577284148838	-10.260507060579378	3.3967933636788654e-14	5.491716543551058e-13
OR4N4	2.0	0.806027794626024	0.8504547744437501	0.014241262810441684	0.014156502313253673	-10.259096770083978	3.4134415078773065e-14	5.512937007046423e-13
OTUD6A	12.0	0.8355851149698834	0.8486483399698763	0.001518995221598432	0.0014597947300682786	-10.255636254262717	3.454642063374147e-14	5.573726628021175e-13
MIR656	6.0	0.8509980944159591	0.8641988757399865	0.00018311048872703633	0.00014640605377530874	-10.253996024612663	3.4743455311837544e-14	5.599743312361046e-13
QSOX2	10.0	0.14470896940772182	0.1584751818208369	4.901849906470635e-05	0.0001287588638758595	-10.247711742743851	3.5508923542127375e-14	5.717228944797257e-13
LOC401010	5.0	0.7364693111384356	0.7872230622503493	0.001735874238934282	0.0020278802629585388	-10.244182907721045	3.594620303440383e-14	5.781686305122507e-13
CPSF6	7.0	0.15453457104150578	0.16102264777673458	2.2306572820023693e-05	1.9490240756748052e-05	-10.240482405734657	3.641059736639952e-14	5.850368057332162e-13
ALDH3B2	5.0	0.7180281167065656	0.7456102616257139	0.00043581342519229485	0.00039497209568847743	-10.235868931376467	3.699805969479038e-14	5.938662915112508e-13
NEFL	18.0	0.10259482991162672	0.11538603202413017	0.00028095022865627753	0.00019622904139677592	-10.228368564125903	3.797362884803883e-14	6.089009133932456e-13
KATNA1	3.0	0.8953982979486019	0.9211055242720946	0.0004675481943168667	0.0001840376853117815	-10.223224304259563	3.86577188483805e-14	6.192357215733417e-13
ZNF286B	10.0	0.22000493398518475	0.21074714582516915	5.0081817600245526e-05	3.252812291781502e-05	10.222364880692554	3.8773213216718926e-14	6.204507022920769e-13
FAM151B	9.0	0.5037667549379139	0.47930336056982353	0.00017875739851355035	0.0001453457122483215	10.21989974772234	3.910642885011953e-14	6.251436276857718e-13
SUMO3	4.0	0.5766329150451003	0.5957765343029879	0.00048712178790883987	0.0005378228183671042	-10.218432983104904	3.9306064108837795e-14	6.276937788809301e-13
DPRX	9.0	0.8920224526213031	0.9029311129340419	4.6261184493294716e-05	3.912550146193843e-05	-10.217994488606973	3.936594534368972e-14	6.280092198050398e-13
OR7E37P	4.0	0.8727334273214694	0.8856664570393386	6.616589525186885e-05	8.535875900143365e-05	-10.216916444086603	3.9513556057908434e-14	6.297221510247119e-13
UGDH	16.0	0.09842762307385501	0.09231445091966263	1.9602839117262294e-05	5.999921975232136e-06	10.214153450570933	3.989443448304312e-14	6.351453709660477e-13
ATP5L	7.0	0.05850444210046735	0.06560900006147603	4.3436429493868464e-05	3.742394927071953e-05	-10.210002219025565	4.0473662164094106e-14	6.43712208199261e-13
DOCK3	4.0	0.24804704102204628	0.2288268643638326	0.00043072898313259623	0.0003362548249439699	10.204442699851592	4.126271534397609e-14	6.555954265311937e-13
OR52N4	1.0	0.8707756185619919	0.915465478543882	0.000968532126951339	0.00018488598116894216	-10.204112790842931	4.1310024040425314e-14	6.556814160574606e-13
GRK5	4.0	0.11661205645616131	0.09618709564933346	0.0001292760020255209	8.981300644508846e-05	10.203640012978552	4.137791551313095e-14	6.560935945091179e-13
LAMB2L	2.0	0.7247827348002681	0.78611135813925	0.0011592842684067578	0.0007268448853731496	-10.18335641208875	4.439929080525594e-14	7.032883614395299e-13
VPS18	11.0	0.28610824971510607	0.297643851752233	0.00013649659434034926	0.00011287713394373189	-10.181499080166429	4.4686849754680265e-14	7.067217940452731e-13
C21orf84	6.0	0.6607482423296681	0.6816173790045726	0.00026467164834573996	0.00037833663621158494	-10.181373484424268	4.4706362690403855e-14	7.067217940452731e-13
MPHOSPH6	11.0	0.19915470981776012	0.19392025811277858	1.1003899479060363e-05	3.5087087727018532e-06	10.177929759762883	4.52447550997808e-14	7.145110164597069e-13
PSMB7	8.0	0.36851967410798425	0.37536327328739894	9.523390715922034e-06	1.4334442234113496e-05	-10.167197999454125	4.696491669667472e-14	7.409283732892735e-13
MIR29A	2.0	0.8555101347190361	0.886742212706142	0.00027065888719632434	0.00040389337415247035	-10.164415793039241	4.7421548379773045e-14	7.473788843337847e-13
PIP4K2A	7.0	0.3081476216411622	0.3178185974666602	0.0001272509066588804	0.0001096061907116733	-10.162283572532886	4.7774532548084785e-14	7.521845416272907e-13
ENPP7	11.0	0.8364350852043139	0.8468984581705697	0.00029076690265602135	0.0002717652194288729	-10.158239347963487	4.845134890162304e-14	7.620739802114579e-13
UCN3	12.0	0.8503543895497735	0.8632673805142626	0.0003377518062832543	0.000381602085268766	-10.15715162699542	4.8635029526254165e-14	7.64194992054094e-13
HSPA2	30.0	0.1755116915409534	0.1830132308623029	5.8299515210347386e-05	6.83516935731924e-05	-10.154308402242094	4.911848512503048e-14	7.710173442394453e-13
RGS14	11.0	0.30146526597766365	0.31601409682132275	0.00015188399486487422	0.00015930510172270003	-10.146481160435375	5.0474626869355475e-14	7.915109323701535e-13
LOC340094	7.0	0.8223761380526123	0.8109821967346958	0.000196652568240847	0.0001679106813664708	10.13963393902659	5.1691941172276685e-14	8.097886680141444e-13
OGFR	5.0	0.10272755879390019	0.11043077942880768	3.978290048892322e-05	3.065382194227556e-05	-10.139270822705697	5.1757318227282914e-14	8.100020302569776e-13
SECTM1	25.0	0.6037217614913538	0.6123483981895779	5.574082451263535e-05	5.614352468392263e-05	-10.138720074175069	5.1856636767777814e-14	8.107456197959268e-13
FAM5B	16.0	0.2787352441431334	0.2655987778368096	0.00019927021786327295	0.00010546322884423688	10.134210080569735	5.2677213879905986e-14	8.227528914376533e-13
LOC388692	2.0	0.6992898995655555	0.731454489407716	0.0007679801755350338	0.00032669621723371427	-10.132737423235303	5.294798789256174e-14	8.261575379048765e-13
DYDC2	2.0	0.6494156811678851	0.6933421340805513	0.0009430553186113142	0.0005098142052366204	-10.112647057018718	5.678544903756508e-14	8.85151670754874e-13
SPACA3	6.0	0.7749156686943254	0.736285641329524	0.0007913253042615441	0.0008518176996373913	10.110651154467664	5.718170037398589e-14	8.904414038337107e-13
HMBS	5.0	0.22760452044418567	0.24510878856397336	0.00014715587545366436	0.00017730475844976367	-10.110194901537954	5.727267265617159e-14	8.909714980806018e-13
SET	2.0	0.4879291826268589	0.475510075274441	0.0005229885767340891	0.0005545945547908747	10.108775039652679	5.755671487198844e-14	8.945010801853218e-13
RLTPR	9.0	0.14142199002420952	0.1357781369480546	1.1562729055194596e-05	1.1486617808918295e-05	10.10529609460489	5.825870095080749e-14	9.045125693255328e-13
ZMYM6NB	5.0	0.21838989917911866	0.2097250044380349	3.1965471901838776e-05	2.5652805690461756e-05	10.102132945028	5.890446532771558e-14	9.136321926449443e-13
C1orf87	10.0	0.3957938143219109	0.38372445439023	0.0006285625814757834	0.0005113958616573877	10.09417956494017	6.05602781062176e-14	9.383845072894115e-13
BAIAP3	9.0	0.1086211612424181	0.0999030214121159	0.00018696031371171897	0.00019384983874612107	10.081120530314747	6.338159905637102e-14	9.811295996362082e-13
PSMC1	10.0	0.3978324358405062	0.41012455164972283	5.854178919733435e-05	4.855799502987555e-05	-10.076331467702653	6.444918336415297e-14	9.966696834476224e-13
SLCO6A1	5.0	0.8094668332382484	0.825716076515339	0.0004099174168268261	0.0003585679316274739	-10.06492529493023	6.706555416779002e-14	1.0361065377353542e-12
METTL22	7.0	0.5181640329808391	0.5397846221593676	0.00044257277241878097	0.0007110248596628545	-10.059450906397833	6.83591036924761e-14	1.0550492828276637e-12
TRRAP	9.0	0.14093823811384262	0.1553400634814805	6.177609368601936e-05	8.574748071633659e-05	-10.058482499210214	6.859053782451018e-14	1.057578243304024e-12
BTBD12	8.0	0.06856266233830334	0.05883604451082647	5.485340703571552e-05	4.7550553851624337e-05	10.057101336101256	6.892198327759003e-14	1.0616427542266575e-12
OR2V2	9.0	0.7946346679930825	0.8079798064374751	0.0012551805998402999	0.0011073848710270358	-10.056660329817904	6.902815418472237e-14	1.0622326578081663e-12
DKFZp686A1627	6.0	0.7245695029723423	0.7407435436767561	0.0013849390559415537	0.0013598125810969806	-10.055940713771868	6.920175414147834e-14	1.0638580081671277e-12
CHEK2P2	2.0	0.6704530478936654	0.6906709698615251	0.0009025704323337745	0.0007583924606908124	-10.055019753413536	6.942456941540544e-14	1.066236026841114e-12
ARL15	10.0	0.057838136495042734	0.04961156996173991	2.3661772719794498e-05	1.4293253550631105e-05	10.053754297968819	6.973191281022605e-14	1.0699063092941546e-12
CDC26	1.0	0.7928538731027532	0.8587374930028562	0.002352896164301171	0.0004646425340405038	-10.051483929509411	7.028676788817344e-14	1.0773632883936477e-12
PKD2L1	6.0	0.799927650698909	0.8186734383120949	0.0004984973256777048	0.00047796274580180764	-10.049127515371477	7.086736554226289e-14	1.0851998735189963e-12
YJEFN3	4.0	0.8692894489897621	0.8923097807500098	0.00045064276035910257	0.00037430450659631053	-10.046900872113268	7.14204370724649e-14	1.0926000392806214e-12
UBE2QL1	5.0	0.3673319052771838	0.3821001877318378	0.0004283353447935257	0.0004013427454342016	-10.044331584627697	7.20640341162781e-14	1.101369271406008e-12
ZNF600	11.0	0.24734123389111826	0.2641913133394287	0.00011767817183958539	0.00019450710144216105	-10.042867232334348	7.243346486354126e-14	1.1059353415750447e-12
LCN15	7.0	0.8746566778541243	0.8897476524272293	0.00012266172963922673	8.302766680784564e-05	-10.039880762417662	7.319283549958603e-14	1.1160678840531118e-12
BTBD8	9.0	0.32334723918337693	0.3340025265268031	5.451247586289582e-05	5.251770519824248e-05	-10.039697375709817	7.323972632092944e-14	1.1160678840531118e-12
PADI6	7.0	0.7615062283662262	0.7841589878948908	0.0003097123278098316	0.00021323240183418737	-10.037099907916673	7.39071480856325e-14	1.125142867256954e-12
CARKD	9.0	0.13770131267360394	0.12609854904904103	0.00018919781882282028	0.00016433056802761084	10.036724017530542	7.400424066910434e-14	1.1255261093017327e-12
RNF112	10.0	0.7349202197123458	0.7518847898752602	0.0004914937147456217	0.000700638770002212	-10.035454183356862	7.433319230571786e-14	1.1294315141596937e-12
ZNF137	4.0	0.7661223872193583	0.794304997280792	0.0031397876627702634	0.0038312478207402235	-10.028885683842088	7.60584804481821e-14	1.1545249456974294e-12
SLC38A8	7.0	0.6807649019622298	0.6952252094707793	0.0006111122603316457	0.0006546052811577444	-10.02032517238138	7.836781468933708e-14	1.1884266471784161e-12
LOC101929406	2.0	0.7359913395334173	0.7777398261759016	0.000951482980594131	0.00026023854968868144	-10.018888573606773	7.876223838455541e-14	1.1932517238318416e-12
JSRP1	16.0	0.795924909365398	0.8098329334278349	0.0003934380004200397	0.0005373453726219381	-10.018478985929315	7.887505889106608e-14	1.1938052917264838e-12
LINC01413	5.0	0.8606519775955765	0.8795634755381831	0.0003104000542192095	0.00024166541150222776	-10.017204526925315	7.922715181350046e-14	1.1979757737983403e-12
TBC1D3P2	4.0	0.6651029639199928	0.686848349041409	0.0003738856744939977	0.00022488570155103916	-10.016105605888436	7.953202260346714e-14	1.2014248588265064e-12
TOR1A	7.0	0.40036507049260084	0.3931793354564992	1.684127008849611e-05	1.830129492466329e-05	10.01059714323635	8.107815946023799e-14	1.2235999957114025e-12
RNASET2	12.0	0.10573355765445272	0.09349143084132884	9.363662261465514e-05	3.93817502021738e-05	10.006067977582575	8.237212822024136e-14	1.2419304495633694e-12
PMS2CL	2.0	0.8769054679561544	0.902940011686749	0.0002081413129909991	0.00014367088449021898	-10.003778686726205	8.303408205670499e-14	1.2507058558108114e-12
SNORD116-8	7.0	0.8011421777268566	0.8148983894359497	0.00015286438213891888	0.0002625312944025206	-10.00161375180221	8.366501728728562e-14	1.2589976159096345e-12
ATAD3B	8.0	0.1378393173625486	0.12119821564259904	0.00015298484523236465	6.127159217398214e-05	9.99752336286969	8.487033406447798e-14	1.2746840001046836e-12
DYNLT1	9.0	0.03776382597514386	0.03292377810128064	8.660492127344949e-06	4.340074019607379e-06	9.997600972501013	8.484730247281505e-14	1.2746840001046836e-12
ZNF623	8.0	0.4722021876382125	0.4820028612976549	2.1989836551791613e-05	2.5066514183011636e-05	-9.992657467893443	8.632701885565817e-14	1.2953191228102113e-12
KIR3DP1	3.0	0.8052805614648042	0.8311873367171229	0.0014652331677303765	0.0013458990271610928	-9.989355764240047	8.732978356233585e-14	1.3089512326296414e-12
COQ7	5.0	0.2102739213713893	0.23044938934897935	0.00027094693878424174	0.00024844807174849654	-9.989116801250507	8.740281393597287e-14	1.3089512326296414e-12
ZNF890P	4.0	0.7037435195026575	0.7226974896534726	0.0007032578657937718	0.0009728804518649306	-9.987163170898262	8.800218686027715e-14	1.3166675185117949e-12
IRGM	6.0	0.803985813263022	0.8236889863087806	0.00012782198545558199	0.0001345722398792064	-9.982549338945276	8.943422926029747e-14	1.3355397785531063e-12
PPP1R14A	10.0	0.24585442473816652	0.22852871497161686	0.0005101872164196686	0.00024438867630338846	9.98259560389018	8.941975342440132e-14	1.3355397785531063e-12
GOLGA8B	10.0	0.0473549743477807	0.04228956333051125	1.5229820154952098e-05	1.5501125122501352e-05	9.980102059599654	9.020333955592981e-14	1.3444592990955254e-12
LOC729467	3.0	0.32505215290326767	0.33025293464967864	9.242749872886881e-06	5.864568992239856e-06	-9.980266839352637	9.015134499497252e-14	1.3444592990955254e-12
TMEM151B	6.0	0.1648656497238043	0.15244188826289717	0.0003671670221307211	0.00030168258876850607	9.975933493359424	9.152880356157882e-14	1.3629170083146609e-12
CASP4	8.0	0.5624318471359158	0.586829089180187	0.00025349786863662464	0.00019337608446059007	-9.969476166007706	9.362093724837876e-14	1.3927449314991706e-12
SBF2	12.0	0.06123110879558702	0.05255466272887763	4.128648512520678e-05	2.2987426682225612e-05	9.960782266449769	9.651416060496547e-14	1.4344222350120699e-12
ZNF33B	6.0	0.13172726378921004	0.12267363910494303	4.19614759792557e-05	2.1181309888384064e-05	9.955431868412782	9.833939636353708e-14	1.4601627638418932e-12
GOLGA3	13.0	0.570716042786221	0.5785884748841835	0.00014957947169955794	0.00011705058076960356	-9.946034876248179	1.0162983311721966e-13	1.507589467568235e-12
DECR1	8.0	0.0432781014719771	0.037259787357739965	8.019992173410381e-06	1.1593669671828035e-05	9.935346790541738	1.0550766822688858e-13	1.5636316361276575e-12
ANKS4B	7.0	0.884049252574406	0.8972300680541487	9.924228442973928e-05	0.00012275903002771096	-9.930797167251916	1.0720334958053676e-13	1.5872586763816464e-12
FLJ45340	3.0	0.7505325275585976	0.7712868319617378	0.0002046117534221079	8.093969296447295e-05	-9.928656773002357	1.080105788276689e-13	1.5976990157400927e-12
GLTSCR2	13.0	0.31131856505288363	0.30088316391028486	9.028209032837256e-05	0.00010664428295015997	9.927598637243957	1.0841190769010889e-13	1.6021212042966987e-12
CCDC154	6.0	0.7660873499284556	0.7844795397034398	0.0004905410167729739	0.00034983257817205077	-9.925624980421741	1.0916450039076615e-13	1.6102021028421208e-12
MIR4472-2	1.0	0.6792845304718724	0.7311226846995177	0.0010753077076474085	0.0006128729915617353	-9.925745711382204	1.0911831236291099e-13	1.6102021028421208e-12
C2orf54	9.0	0.6918680891166498	0.7112644909585945	0.0010402716266593689	0.0009730325704923636	-9.921599840666358	1.107157444697352e-13	1.6315455752837627e-12
ZNF91	4.0	0.37390406215880756	0.35147768191786277	0.0002902962119851723	0.00024430101518708037	9.919777251504922	1.1142544866753276e-13	1.6404593336283045e-12
GATSL1	4.0	0.40537291893583755	0.3748497001964737	0.0005680478627163825	0.00031773985301233117	9.91756646419407	1.1229247976727051e-13	1.6516704025919016e-12
SART1	9.0	0.2177857427430864	0.22154980266673696	5.681822240655922e-06	2.5126016141610485e-06	-9.914611162133115	1.1346214006510402e-13	1.6673075042430777e-12
NTF4	5.0	0.2407284513178799	0.2581794237166091	0.00024093223367385088	0.0001789073131820852	-9.91123035209134	1.1481529625903238e-13	1.6856091805383273e-12
ASB1	11.0	0.33138714983300477	0.3236917342946736	7.712256673223107e-05	9.141663310881473e-05	9.910830729257635	1.149763163203461e-13	1.6863911437801468e-12
MRGPRE	18.0	0.7859426793606316	0.796190344057824	0.000410258948895368	0.0004147640434572668	-9.908643758412028	1.158615573404991e-13	1.697784056534467e-12
LAMP3	9.0	0.5999835858958862	0.6104281152495079	0.00044645760783079187	0.00041451065509097353	-9.903247106997068	1.1807555368446126e-13	1.7286084332664346e-12
BRAF	13.0	0.34921288697241126	0.36154336795513314	9.24362532009943e-05	6.509382306791189e-05	-9.899209343731153	1.197599421224746e-13	1.7516290600156328e-12
NPB	11.0	0.30736448450602266	0.2944718978966677	0.0004323005870216925	0.0005012767304238056	9.898712440830254	1.199688982990051e-13	1.7530469265914379e-12
C6orf125	7.0	0.04731051004070927	0.04007411030707536	6.54639036734317e-05	4.794340371146602e-05	9.8982027133687	1.2018362971070713e-13	1.7545464598624688e-12
MAN1A1	6.0	0.04158281104777146	0.035036836555342614	1.2437235128732592e-05	1.0360978705257341e-05	9.89115489357317	1.2319271159915753e-13	1.7967995680585418e-12
ZNF383	3.0	0.6984039484512659	0.7461260811046317	0.003206141628187997	0.0023273092908550935	-9.889421635867189	1.2394430600821094e-13	1.8060785745144332e-12
MAGEC2	7.0	0.8216769756993288	0.8384802451840153	0.0007237512511224469	0.0006042443357710538	-9.885888325307834	1.2549082169330133e-13	1.8269128925582934e-12
CALHM1	11.0	0.6444821072068279	0.6600771076500617	0.00017706291694948798	0.0001908556995265245	-9.882937042492431	1.2679750252746098e-13	1.844220180812978e-12
KRTAP9-2	4.0	0.7712056232624583	0.7921612247548722	0.00021263689529836812	0.000262033913848082	-9.880591074815436	1.2784596826506398e-13	1.8577431785963336e-12
MCART2	5.0	0.8341008892500843	0.8648419910007052	0.0006349613191863487	0.0006587962557652331	-9.875833681701227	1.299990924490695e-13	1.887278104664135e-12
LOC101927924	2.0	0.35847494633550997	0.38218736441599	0.0003848135414750562	0.0005353126049476694	-9.866704030529293	1.342340758772446e-13	1.946953927227876e-12
HCP5	10.0	0.057760902245977415	0.05149431509069271	1.6149774689128474e-05	1.2587362724767521e-05	9.865893074769522	1.3461692232286827e-13	1.9506989206971187e-12
MGC70857	3.0	0.02742598296508745	0.02335366434245198	4.791055172783968e-06	3.6876864542040207e-06	9.86316873952638	1.3591114821607589e-13	1.967631331712847e-12
UCN2	2.0	0.7468582925001781	0.7693929158978992	0.0002731023850494998	0.00028237133694125404	-9.862733787495715	1.3611893625450952e-13	1.968818255437222e-12
MIR622	2.0	0.7680652429836767	0.7407202853096856	0.0005672719619993468	0.0005339233901123147	9.8603396638188	1.3726842390697052e-13	1.983611111859731e-12
KLHL15	13.0	0.4545380201959542	0.42480966330975545	0.008732057274642345	0.007625981115783355	9.857076616820875	1.388508967356632e-13	2.0027802155881372e-12
POTEH	3.0	0.7309838190255341	0.7571258362796571	0.005550066876204689	0.005476401021128715	-9.857323039360015	1.3873074975866052e-13	2.0027802155881372e-12
LOC100128023	3.0	0.7567774751009765	0.782224507243545	0.0006998478103621071	0.0007360555688057108	-9.847777927049233	1.434621780167303e-13	2.0673877402963435e-12
GNAL	11.0	0.3710277726661276	0.3788297031927691	4.8392974511007e-05	6.001509788753905e-05	-9.84539799268686	1.4466704103895282e-13	2.0828327435690996e-12
DENND6A	3.0	0.3276519963670476	0.32357136083674837	5.261511527900641e-06	5.765780173832318e-06	9.838631465149437	1.4814873592342436e-13	2.130999740074992e-12
WDR61	4.0	0.04154566455301311	0.04911152155276526	1.6868143237166785e-05	1.8779163713993924e-05	-9.836045765631942	1.4950141983067737e-13	2.1484822960056024e-12
C21orf81	8.0	0.5754876903808779	0.5476112694013864	0.005816538033084277	0.007359743815277228	9.830840068223798	1.5226265242583752e-13	2.1861564316186764e-12
CRIP1	12.0	0.2654260887699087	0.2782473498236756	0.0001675676204265772	0.0001425215037735424	-9.827394363972227	1.5411858800929632e-13	2.2107753458712073e-12
SNAR-H	3.0	0.8754812775452931	0.9017620660640575	0.0005590476438814438	0.00020496030471033448	-9.826805649008065	1.5443795895381677e-13	2.2133278916000296e-12
CELSR2	13.0	0.3450884695225249	0.3540777570469852	8.476539998935397e-05	7.73689051194275e-05	-9.81610518884978	1.6036062248304746e-13	2.2959264522446457e-12
KIAA1731	11.0	0.2030855351220754	0.20726572827244746	5.072950421860065e-06	3.847831498100705e-06	-9.815867425124754	1.6049479480866723e-13	2.2959264522446457e-12
FAM117A	12.0	0.05840619400886382	0.06607553216536748	7.843724463588186e-06	2.391593233310563e-05	-9.815152309897659	1.6089902415410116e-13	2.2996070575449164e-12
MIR5700	1.0	0.5349485493236118	0.5680057748600289	0.0021209844670207543	0.0024445330325553187	-9.812388919236472	1.624707493305546e-13	2.3199518494737038e-12
WBP4	15.0	0.041660450875198034	0.036433984067888905	8.379379617709687e-06	5.188002408995943e-06	9.81080487184633	1.6337867870519586e-13	2.330789718993906e-12
SYCP1	10.0	0.6131358453437685	0.6383277851605306	0.0020959230545873715	0.0020894242128327244	-9.80045015609592	1.694411398075207e-13	2.4150763551800536e-12
TMEM40	10.0	0.6450692541337124	0.6595799594151752	0.0010854409608705734	0.0009345347215479875	-9.796303273790581	1.719322463433666e-13	2.448352734552946e-12
ZFAND3	6.0	0.03521885259884099	0.02993023253827827	2.1938299523593644e-05	2.4790042596679332e-05	9.793354632223295	1.7372599681875583e-13	2.4716471365577535e-12
SRGAP2-AS1	2.0	0.6956081385038517	0.7309346027948238	0.0007050482255054481	0.0003556198021448574	-9.79009769684091	1.7572924732925725e-13	2.4978771305203233e-12
LOC126536	4.0	0.8221743354245469	0.8513792099224197	0.0005260834815842677	0.0003098541104044913	-9.787934778920398	1.77072460212777e-13	2.51468602752265e-12
POM121L8P	2.0	0.7614783791259483	0.7806152364722004	0.0008797038579260524	0.0008726516245730902	-9.785074052702639	1.7886494999671547e-13	2.5378390457376218e-12
IRS1	20.0	0.4807409700429895	0.4892886145557794	4.4497486780288595e-05	6.931275711657925e-05	-9.782286610326883	1.806291304833442e-13	2.5605488152756673e-12
DAO	13.0	0.8480957277697376	0.8617772312245817	0.0001794279595534809	0.00021689319599086534	-9.781373650261436	1.8121075388090128e-13	2.566469048177471e-12
HNF1A	7.0	0.8561811473029001	0.8706171600906937	9.81697833973643e-05	9.487493039693976e-05	-9.779423572238407	1.8245943479696462e-13	2.5818174996134685e-12
MEIKIN	5.0	0.877260461305689	0.8936343784685489	0.00014966096740067053	0.00011523040872371021	-9.778734609569712	1.82902666077393e-13	2.5857513316271008e-12
PELI2	6.0	0.060709527702887116	0.05013129741735297	8.758820404366474e-05	4.514308135864749e-05	9.77346485128851	1.8632899517988625e-13	2.631812973434314e-12
WDR5	10.0	0.16054113707203005	0.1669345443688885	1.5505066152497174e-05	2.4390279542262048e-05	-9.771509154940384	1.8761697643229855e-13	2.6476155826559712e-12
C20orf111	15.0	0.08228653899958288	0.07755221748655593	1.718268362426476e-05	1.2228577181339917e-05	9.770930099571524	1.880000510631895e-13	2.6506313505756e-12
VENTXP7	2.0	0.6394959949254989	0.6859871198733648	0.0007233145594888783	0.0008207056594923748	-9.764628824735453	1.9222003200696773e-13	2.7076899198101215e-12
LOC100134317	4.0	0.7883076933931421	0.8016718054121291	0.008597822922722358	0.00915258116847265	-9.760626066823455	1.949501962408964e-13	2.743678571196069e-12
C1orf86	18.0	0.5891658153489937	0.5992791690928824	6.948640383091557e-05	8.619940845088407e-05	-9.753419549604782	1.9996456234418124e-13	2.8117209350282448e-12
TESSP1	6.0	0.744872963298986	0.7664894022875361	0.0019448057415636943	0.002588794476211321	-9.74812565068481	2.0373083689600302e-13	2.8621073585479777e-12
MIA	3.0	0.8628464584291717	0.8825586202703876	0.00018265433799502664	0.00021529382690856322	-9.74413095173673	2.0662012078624147e-13	2.900094072022133e-12
KCNF1	14.0	0.41055045135510426	0.417955410489369	8.719748526185827e-05	9.33444700500877e-05	-9.742929948578533	2.074968378945879e-13	2.9071848818713523e-12
LYRM7	5.0	0.042793462767452	0.037677958566281526	8.44471729672166e-06	6.743259434214968e-06	9.743024707016174	2.074275292734049e-13	2.9071848818713523e-12
CTTNBP2NL	15.0	0.27106162925739713	0.2799337990616483	4.2732366712227516e-05	4.504874723743729e-05	-9.74022842198762	2.0948265827244418e-13	2.9323824704505824e-12
TXNDC11	10.0	0.044698327250889056	0.03985393095968498	1.236530516734107e-05	9.235256494906144e-06	9.739529781362922	2.0999932341656096e-13	2.936987856540821e-12
PTGES	6.0	0.49069912872279503	0.511921346888958	0.00029355718399136783	0.0001804543915738243	-9.736750872425398	2.1206716564110478e-13	2.963259948467223e-12
SDS	5.0	0.8535492598162757	0.8718503342734443	0.0003517851883669359	0.00022255032007396084	-9.724124394911803	2.2172458736656478e-13	3.095441384733933e-12
AQP12B	6.0	0.5931030017247906	0.61869509573336	0.0010437912895737262	0.0012496124279336306	-9.723517659703173	2.221996669975433e-13	3.099309080669833e-12
LRRFIP1	10.0	0.2315444259501166	0.2172569923792724	0.00018112683490677082	0.00014249248415719942	9.721972059796759	2.2341453194362736e-13	3.1134794522865258e-12
PHLDB3	14.0	0.32408964172421545	0.31467869918098645	0.00011106580560646859	0.0001021955532926381	9.719617237706236	2.2527835195861408e-13	3.1366603275376426e-12
ARL14EP	5.0	0.6948350701005922	0.7152995647310659	0.0001891817053204423	0.00010134945451798126	-9.713985350720321	2.297998095441944e-13	3.19677068388146e-12
C9orf152	6.0	0.7990257141207472	0.8165185861749413	0.00016283985645781514	0.0001789665793964068	-9.708815265706894	2.3403107831689886e-13	3.2527410085785673e-12
C15orf59	5.0	0.434042775236898	0.447132838372555	4.1077654971033484e-05	5.451444478574887e-05	-9.705074036279745	2.3714188801754396e-13	3.2930528371557794e-12
SNAPC3	12.0	0.256789272188255	0.24814127056347782	3.489395797412674e-05	2.5726236616407868e-05	9.703566662766795	2.384070183002073e-13	3.3076860251757486e-12
TUBAL3	4.0	0.7002329670532986	0.7230428137678515	0.006990236829438593	0.006448433858491997	-9.701683028723647	2.3999751632067926e-13	3.3268034813273964e-12
NDUFS7	11.0	0.1123748432075611	0.10813025215339632	5.9624210187890735e-06	8.812466575346336e-06	9.698583921071538	2.42637660022289e-13	3.3604242295122326e-12
SV2B	1.0	0.8773916459878286	0.9036253580340633	0.0004071904784909766	0.0003001494367896324	-9.698060284155773	2.4308663326454734e-13	3.363665615022251e-12
ACKR2	22.0	0.6958869709843889	0.7076523768094679	0.00019193633281063566	0.0001839964853987853	-9.6967610495522	2.4420423684653745e-13	3.3761451472158227e-12
DNAJC5G	6.0	0.8878507755200068	0.9006728358842708	0.00011850090599793242	8.291897344272645e-05	-9.69260733766954	2.4781216025932147e-13	3.4230011545087213e-12
AKAP8	7.0	0.03639528368874675	0.03129246424656933	5.960724557511646e-06	6.5413029028330375e-06	9.689900216481991	2.501924660862384e-13	3.4528325346116672e-12
RABAC1	9.0	0.14186795679397055	0.13716508257643553	8.377418949302052e-06	7.1465398592538735e-06	9.683796784151168	2.5564403231062393e-13	3.524959564459264e-12
COX17	9.0	0.24462705583735503	0.23869200798954984	1.1318301110851621e-05	9.602500191207962e-06	9.676524626673363	2.622961823298287e-13	3.6134993428361085e-12
CPN2	9.0	0.7350576635932726	0.752434729671282	0.00017153864317542223	0.00018282323778792936	-9.675631275919997	2.6312532047918773e-13	3.621733742743437e-12
ARFGEF1	11.0	0.0449427586909672	0.039854084235625434	8.780649521100527e-06	5.126688954159906e-06	9.674918922314236	2.637883654355211e-13	3.627669524662483e-12
EPRS	5.0	0.378861258836201	0.38610851811934954	1.590189612594007e-05	1.0383143074730737e-05	-9.673252524532943	2.6534600629687035e-13	3.645886741480264e-12
ZNF649	13.0	0.24502717309455754	0.2370622441135453	3.7042918212827524e-05	2.8892187527752157e-05	9.6674107796595	2.708801321484771e-13	3.718661463266374e-12
WFIKKN1	7.0	0.4078516408443924	0.4261531897983144	0.000179614347025118	0.0002631412312840767	-9.66269812963893	2.754293626468989e-13	3.777799759354923e-12
TUNAR	4.0	0.036754064520889966	0.029233023541531077	3.535904620007699e-05	1.0653887610161397e-05	9.662285651661893	2.7583118647612895e-13	3.7799983085388945e-12
XKR3	2.0	0.7785915059557668	0.8243895073731741	0.0010237912464009988	0.0006392052314523409	-9.661147066243783	2.76943434161497e-13	3.791920161528809e-12
LDHB	14.0	0.04725059560037873	0.04298903842619251	6.5786459543201755e-06	4.4876906624961255e-06	9.660003510698868	2.7806509061643707e-13	3.803949884744091e-12
FLJ42289	2.0	0.8961137459807925	0.879245235964104	0.00020525402551199086	0.00019937455872450285	9.654235026423372	2.837933538843986e-13	3.878922260516016e-12
BAHCC1	10.0	0.06949650536336832	0.0598573015054205	0.0001701492372820481	0.0001243234768650256	9.648697874919696	2.894038456738622e-13	3.952155484115134e-12
PERP	9.0	0.08819898159388039	0.10019547254452672	7.45584237354797e-05	5.588273430044696e-05	-9.648389035582912	2.8972004949035383e-13	3.953024214929414e-12
LOC729159	3.0	0.653219500836031	0.6762251416106283	0.0004949778430311444	0.0002797312559908083	-9.645841030304686	2.923421464376663e-13	3.985326299433342e-12
NEAT1	13.0	0.04159579138192441	0.0378280057919416	4.882566666243126e-06	5.014682037705004e-06	9.64104363824875	2.9734417785044037e-13	4.049988149137852e-12
DDX41	11.0	0.06192789091494699	0.054065381866638305	3.97824256324219e-05	8.116488866315432e-06	9.63880297788891	2.9970990430660644e-13	4.078660871650774e-12
ADRA2C	11.0	0.2375736480912175	0.22428373252088674	0.00020502842519877878	0.00010653869192300216	9.631363019062468	3.0770217021929055e-13	4.183787110279667e-12
NBN	6.0	0.32221685253368854	0.34280872881918406	0.00010387617220718796	0.0002093436080171615	-9.62907357347752	3.1020456673099045e-13	4.214150581024306e-12
MBOAT2	9.0	0.16803287313181003	0.1552058601686769	9.339344529475919e-05	0.00011149100186296213	9.624413111278775	3.1536212123719785e-13	4.280500604824064e-12
TNFRSF13B	8.0	0.740030994841346	0.7660645615585424	0.0006889308508812156	0.0006558353467898291	-9.623442505627759	3.1644708818086473e-13	4.291505138674638e-12
NDUFA3	8.0	0.10262484628993465	0.0884331578940705	0.00019849209230238127	0.0001672006548926274	9.619986445571866	3.2034101804703563e-13	4.340551456654639e-12
MIR3679	2.0	0.7948672791851892	0.8099529351349231	9.533011282302045e-05	0.00011782009807311656	-9.619369183912951	3.2104155397017957e-13	4.346280553316013e-12
GPR152	10.0	0.8744034668277811	0.8865871708702158	0.00010511838950111241	0.00011644116473459842	-9.616919980598121	3.2383643919803597e-13	4.38032867195269e-12
RPA2	10.0	0.13834546636309888	0.1472149964456481	9.839424555700938e-05	0.00014213437977332531	-9.615485308582928	3.25484985974804e-13	4.398825587656029e-12
PRDX1	4.0	0.7130788032026203	0.7320530088273464	0.00033708424253085486	0.00024793441130956947	-9.615071999306503	3.259614781849104e-13	4.401464308536538e-12
PCCB	7.0	0.3151969922618182	0.30792374977418197	3.1262571426699605e-05	2.5667483724996487e-05	9.608955127704828	3.3309626127553553e-13	4.493928007725976e-12
SPDEF	10.0	0.6354869928365504	0.6508504476950124	0.0006958143553602832	0.0007830829022492152	-9.606594730303971	3.3589138659895615e-13	4.527734883956644e-12
ERVH48-1	7.0	0.7901858849727288	0.7739869953778686	0.0002043424904616261	0.00012738079109266307	9.603228611049252	3.3991843657708316e-13	4.578075329114761e-12
CACNG8	8.0	0.19138644162144652	0.17129532294347882	0.000361029862556457	0.00034150808003581806	9.601121710791816	3.4246376429353506e-13	4.608390293373881e-12
TWF1	8.0	0.06268526554987248	0.07403538346342328	2.961350049337881e-05	5.502649010274077e-05	-9.60073463984165	3.42933467213092e-13	4.610746359007637e-12
TTC25	7.0	0.039346140135808914	0.034908072650925354	4.806959632206277e-06	5.637991448457043e-06	9.600162951898708	3.436283879029928e-13	4.616123837495139e-12
TOP1	9.0	0.2996634014221713	0.2932887669986137	2.110646560184473e-05	1.8776860818821167e-05	9.59970982114554	3.441802041005164e-13	4.617478600906114e-12
C3orf77	11.0	0.9170993226754546	0.9257914238305204	4.350212490165627e-05	1.829363304723506e-05	-9.59959569115938	3.443193308151716e-13	4.617478600906114e-12
PRDXDD1P	4.0	0.1081458953510694	0.08097021765920713	0.0003953348640575907	9.44182086653847e-05	9.597908753242205	3.4638236893692857e-13	4.64116787145799e-12
AGXT2L2	6.0	0.5297550694775066	0.5434256451503362	0.0001822587035232225	0.0002030437811473081	-9.595748209992966	3.4904282066533434e-13	4.6728144939371106e-12
SFRS7	7.0	0.21146338868164827	0.22634947300203656	0.0001961818422339792	0.0002277751458600374	-9.595024816562221	3.4993819100596184e-13	4.680797170293421e-12
HRC	6.0	0.5756683573936239	0.59625266648737	0.0003901114214357018	0.0003351861127882811	-9.59294174367808	3.5252944622174335e-13	4.711431113040379e-12
LOC100188947	3.0	0.8169517484712011	0.7647296591305439	0.00047961385934028474	0.001192050392520362	9.589875895955073	3.5637847538243656e-13	4.758808139705745e-12
TMEM89	10.0	0.8425802726365902	0.858579681151443	0.00013602867782421446	0.0001225471300521482	-9.588130854193853	3.585881928895053e-13	4.784232923035599e-12
ZNF770	12.0	0.13464221550786384	0.12849704961919076	2.037662107770166e-05	1.2828420619336365e-05	9.586541787350724	3.606124206666786e-13	4.8030505390923575e-12
FLJ25328	1.0	0.7673878091794473	0.816945488806124	0.0012659472827639658	0.0006564865484833211	-9.586628212098622	3.6050203302644775e-13	4.8030505390923575e-12
HIST2H2BF	7.0	0.23402207350746665	0.2163484323001097	0.0007801369474656818	0.0007920365330051744	9.583891540068826	3.640141005494383e-13	4.844235266665569e-12
MKKS	1.0	0.07998762299948269	0.11336516409560486	0.00019680404029911563	0.0005284665685076506	-9.57942845284923	3.6981592059224124e-13	4.917263515096496e-12
MFSD2B	12.0	0.2368288438174138	0.22828663177903236	5.865190047966137e-05	7.074164914382435e-05	9.576098007351186	3.742060401422438e-13	4.971413012076499e-12
SLC28A2	7.0	0.856974679748848	0.8682943388583169	0.00010789426314905986	8.044955698546105e-05	-9.575819646682593	3.745753404802522e-13	4.972098455060176e-12
TPRN	6.0	0.026208427163622813	0.022614525984627782	5.629930581071507e-06	2.3531930120926237e-06	9.575205435178301	3.7539151399188526e-13	4.9787094864178e-12
NGF	29.0	0.5663508100010083	0.5543216743267416	9.471237620905109e-05	9.174914219143386e-05	9.573306856845864	3.779257311015914e-13	5.008075945588404e-12
OXER1	10.0	0.682519377294514	0.6991726358455641	0.00020109749591290494	0.0001843017221455692	-9.560977954442018	3.948074442618473e-13	5.226404448604986e-12
XPO7	5.0	0.08802891247255935	0.10226690819555963	4.338439429390356e-05	0.00012264302914772847	-9.560790846227068	3.9506942253672194e-13	5.226404448604986e-12
ZBED4	21.0	0.4906074241112583	0.4998229825130058	7.844524916824258e-05	6.978721553616915e-05	-9.556721213642238	4.0081106596200996e-13	5.297882755325554e-12
FLJ41278	1.0	0.8453141155242919	0.819100773996777	0.0008846277005123063	0.0011449724574049227	9.556158388668143	4.016117243197988e-13	5.303986063801563e-12
ANP32A	11.0	0.04718476966492556	0.040428730872418946	1.5434464957736604e-05	1.1894828335145074e-05	9.550156014112282	4.102515093431346e-13	5.413521181467164e-12
TGIF1	8.0	0.7100096566445298	0.7261945202394768	0.00024738240860636346	0.00020382938169090728	-9.549594497623719	4.1106927922798665e-13	5.419742392517263e-12
RBM15	15.0	0.09386006456578587	0.09707002903760216	4.20212634756496e-06	3.81518593970418e-06	-9.546768398270476	4.152101206077209e-13	5.469729282416526e-12
PPARGC1A	7.0	0.4839152251807628	0.46505209257599534	0.0007777633571554922	0.0007355517140679766	9.541825338784115	4.225541556590904e-13	5.561793554301737e-12
GTDC1	9.0	0.16524520433418177	0.15340957306555392	0.00012529121901838278	0.00012793896168965791	9.537866323788949	4.285305408355403e-13	5.635716776534626e-12
LDB1	17.0	0.07577480855399098	0.06850433985505877	2.4782828965709425e-05	1.116070478185823e-05	9.536735241614855	4.3025358449689293e-13	5.6536260263445624e-12
ANKRD11	151.0	0.6758190713275991	0.6823625707865695	2.7652639185207027e-05	3.753933832768344e-05	-9.531356809615865	4.385429509030155e-13	5.757715756402846e-12
ACCSL	5.0	0.7928857977337308	0.7576448835708477	0.0005771568234821728	0.000792937343536379	9.528250249178978	4.434040382000025e-13	5.816658170855021e-12
ZNF586	7.0	0.2527279782944886	0.26378357847758305	0.0004909139271796007	0.0004078218376969313	-9.52473977519545	4.4896259017185605e-13	5.884643665150375e-12
PRR24	12.0	0.04221323535515479	0.03730896318526824	6.21174869520097e-06	7.879799820199168e-06	9.515120058621942	4.645574310069497e-13	6.083952966743735e-12
KLF10	14.0	0.06114277310281125	0.05458971009732633	2.4504211937275893e-05	1.1062204650874611e-05	9.51451263455957	4.655602864750424e-13	6.091988698440145e-12
PRRT4	8.0	0.17802371998227856	0.16142665834545536	0.00023016079234909506	0.0001174345857995263	9.513176459320073	4.677739974938411e-13	6.1158421560389415e-12
BRUNOL6	8.0	0.04809550515263928	0.05334338670298974	9.41523305159996e-06	1.620665084577984e-05	-9.496725663341103	4.959147380096863e-13	6.4783519614787895e-12
LINC00886	3.0	0.33198057563179806	0.3417857437061123	2.696343856415461e-05	2.7811846032199737e-05	-9.49524720063913	4.985259281835458e-13	6.5070315063156735e-12
CSPG4	10.0	0.3813075983779298	0.36910026500139526	0.000290860667844147	0.0002904329786559223	9.484977175274238	5.170510729365656e-13	6.743207742881043e-12
KIAA0495	11.0	0.5548802052327378	0.5636081018372242	9.009069156453939e-05	4.3809042497171066e-05	-9.481915456764687	5.227070009966485e-13	6.8112943926707325e-12
CD6	6.0	0.03802732943003009	0.043367574664039746	9.259491460178039e-06	1.3461074172047856e-05	-9.48094125914976	5.245196916334234e-13	6.829228930168949e-12
CDK3	4.0	0.747935699728904	0.7790349534264317	0.0002892187213976362	0.00028281777409180627	-9.476101647290172	5.336191581150217e-13	6.941928366167987e-12
MIA3	7.0	0.28228949823163485	0.28575762997199067	5.3759303159844e-06	1.9063828258615542e-06	-9.475104050261177	5.355145427999904e-13	6.9607994973586795e-12
FAM174A	15.0	0.2614871440709373	0.2680174619810265	3.103676926344266e-05	1.0533998933010361e-05	-9.474436922652176	5.367858380781677e-13	6.971533913629316e-12
ZDHHC8P	3.0	0.3066353659828504	0.29158137177611576	0.00032778427999429995	0.0002003759009946212	9.471945586757121	5.415603506011311e-13	7.0277110173364026e-12
ZNF480	11.0	0.06279978133425719	0.0553344615126775	5.576143186937472e-05	2.7796127147232812e-05	9.47115487029272	5.430846504128713e-13	7.041652675195887e-12
FAM106B	3.0	0.7327500785309591	0.7555122964176131	0.00039974037727774414	0.0004343064831218007	-9.46574788193309	5.536245205308256e-13	7.172370650916738e-12
ANGPTL6	10.0	0.6577840998879186	0.6784608561407637	0.00109752432166334	0.0015069260033420723	-9.464808340183792	5.554768960071373e-13	7.1866426967405405e-12
NAALADL1	6.0	0.7295969899009775	0.7474253635715555	0.00035307570422359134	0.00031965697638866624	-9.464320547707828	5.564410777310001e-13	7.1866426967405405e-12
MPI	6.0	0.2590617429352607	0.25059269264305906	3.8785522852725154e-05	4.352070876055985e-05	9.464258926347481	5.565629999009288e-13	7.1866426967405405e-12
PIGM	11.0	0.19958364646126725	0.19349826431146475	3.774650750651082e-05	4.364482688567142e-05	9.46434784220107	5.563870822735134e-13	7.1866426967405405e-12
CCDC105	10.0	0.5703705554855091	0.5859413126000652	0.0009713280637998018	0.000945406297311137	-9.455859470617913	5.734365127988729e-13	7.398418322590569e-12
RHOB	9.0	0.0673488018816268	0.06054624177346873	2.4422423211829138e-05	2.2658516988928862e-05	9.453850988539791	5.775471553355187e-13	7.445315470346678e-12
LINC00317	3.0	0.8807968339978913	0.9009063394717228	0.00010061940395888131	0.00010640798186915498	-9.451717211461377	5.819467852056427e-13	7.495857768286674e-12
C5orf58	10.0	0.9272318186768779	0.9344598708329378	2.3016284445908303e-05	2.531288013843637e-05	-9.447865081989478	5.899752298407433e-13	7.590529974637121e-12
TMEM141	8.0	0.04996071207195658	0.03952106264316373	4.193727127177043e-05	1.6526100247262796e-05	9.447726193530661	5.902667718296087e-13	7.590529974637121e-12
DGKZ	14.0	0.1483387549581233	0.15934796073528193	0.00011807993332334868	9.089854158047291e-05	-9.445185941176268	5.956247349479972e-13	7.65314211981622e-12
RARA	16.0	0.458190265359633	0.4822490590072616	0.0003753523057274706	0.0002152275761815734	-9.434165515246649	6.194429833093573e-13	7.9526519186148e-12
NUDT9P1	5.0	0.9050385017606948	0.9172493826459955	8.217463405060721e-05	4.1675385893251676e-05	-9.423241098019993	6.440016540256405e-13	8.261168758607601e-12
FNDC3A	8.0	0.03170531230550949	0.02703358123673954	1.0286931819846418e-05	3.175282904198285e-06	9.422724269226654	6.451875329832365e-13	8.269602695485383e-12
TMEM82	4.0	0.2735051265623834	0.29826220252585633	0.0006266925021173103	0.0006511529761680568	-9.419224536760693	6.532759094138156e-13	8.366422244129472e-12
COX20	4.0	0.03014312448138716	0.02506643796719059	1.1373097323186893e-05	8.573500855247968e-06	9.414162149531089	6.651570430240239e-13	8.511617108197852e-12
GUSBL2	6.0	0.2502799643481403	0.23893275477544026	0.0012021640023114608	0.0010837850595228735	9.411762459456563	6.708648487273e-13	8.577642877926671e-12
POM121L1P	5.0	0.9212286108034627	0.9435961873443038	0.0013721634034710305	0.0010326058898111664	-9.408562886088228	6.785521122934176e-13	8.668849434605701e-12
LSM2	7.0	0.5657630058274304	0.5798224026347122	5.7133213218605806e-05	6.580288985377152e-05	-9.407600826189379	6.808808674163658e-13	8.691505363022939e-12
CYBA	13.0	0.05149841297248065	0.044789694735191315	1.6975661427074084e-05	7.957211640088211e-06	9.404052113296546	6.895407477745754e-13	8.794875878298375e-12
VARS	12.0	0.18200651577204743	0.1738447258349531	1.5474479573495127e-05	3.39482575421958e-05	9.402392655458367	6.936283202325973e-13	8.839807175602727e-12
WDR60	9.0	0.27865093993085893	0.288884439990461	4.0067543110786936e-05	2.3493803731155252e-05	-9.397243040692738	7.064690189234851e-13	8.996127051385308e-12
PATE2	5.0	0.7306678260829713	0.7053230880587189	0.00034665946249707566	0.000395938975857571	9.395106564607712	7.118664653867854e-13	9.057487953905034e-12
ATL3	10.0	0.212603354707788	0.20788319413377732	9.966688718072626e-06	5.537825506004055e-06	9.392714874647568	7.179579999676712e-13	9.127573273350165e-12
TATDN2	12.0	0.35840762671379855	0.3682427031367465	5.287680818830126e-05	8.05696470809541e-05	-9.389884633965437	7.25234428802607e-13	9.212596437305845e-12
SPRYD5	3.0	0.7217186522366089	0.6989955116569261	0.00038316545889903144	0.00035989666162647123	9.383565229472406	7.417508139389277e-13	9.414760939289715e-12
PQLC3	9.0	0.10480651352109979	0.09646631551546202	7.517429823248523e-05	6.174500934483159e-05	9.374270963194903	7.667338396532526e-13	9.723974546655919e-12
PIF1	9.0	0.13958852682811487	0.14788570486913616	3.052033455373229e-05	1.8045761429945978e-05	-9.360517488981081	8.052684142596777e-13	1.0204413508634781e-11
C1orf146	14.0	0.87233906100919	0.8886052764282025	9.170021426984607e-05	9.170399054803258e-05	-9.35351751130115	8.256247819757897e-13	1.0453906017735524e-11
AURKAIP1	2.0	0.8758790252297013	0.8548582416993601	0.0006605979935341043	0.0005225006829117236	9.341080000583974	8.630821586734012e-13	1.0919349865188948e-11
KLF7	12.0	0.128209274964752	0.1187401017099389	5.488986060538132e-05	5.514871352818294e-06	9.33592300894298	8.791112882992805e-13	1.1113159662264735e-11
TLR9	9.0	0.5861975142403885	0.6029687709493156	0.00017688468299026754	0.00015760687915839037	-9.328794097144435	9.017649593332853e-13	1.1390332214338914e-11
SPDYC	10.0	0.7180641967667474	0.7318447329931789	0.0009734940627878464	0.0007515717272212361	-9.325957609838564	9.10941328598985e-13	1.1496961123043642e-11
LINC01209	4.0	0.902635506298807	0.9173572430456126	8.1057098278769e-05	6.149094453917127e-05	-9.324219894922965	9.166094741972214e-13	1.155917668911081e-11
C5orf47	11.0	0.8799019741971885	0.8915653849892343	4.649978578185409e-05	5.996706165285309e-05	-9.32218613487758	9.232884379360218e-13	1.1634029028742947e-11
FOXL2	1.0	0.04633941935140778	0.02641462603652919	0.0002480891269511681	1.6190015391863567e-05	9.321722793569132	9.24816920635824e-13	1.1643913763435756e-11
ZSCAN5B	6.0	0.817101201225946	0.833006984565729	0.00012058793729423068	0.00012010793866230355	-9.316820635595837	9.411453670019854e-13	1.183997185979186e-11
KLHDC1	10.0	0.1265343526602757	0.13716345951650982	2.827547728894469e-05	5.7498308670793404e-05	-9.31356225666805	9.52159059176146e-13	1.1968907049081675e-11
NOTCH2NL	6.0	0.4305066740956203	0.43601381449879684	2.32553650455694e-05	1.953483826425608e-05	-9.31082305043709	9.615183406769838e-13	1.2076855563077686e-11
GUCA1B	7.0	0.8891425920428423	0.879741819762679	0.0001646000756015043	0.00014710947962650364	9.305586449272818	9.796695561398993e-13	1.2294970772726082e-11
GPR35	9.0	0.8507779477496206	0.8641466231012541	0.00015363781088462445	0.00011526115468810268	-9.303539569530317	9.868580224398055e-13	1.2375262861524803e-11
TMEM90A	13.0	0.4976974543187013	0.484228216002873	0.0002864399920191822	0.0002861775560872552	9.299567812178433	1.0009585146580065e-12	1.2542034230902964e-11
GPR179	10.0	0.7993493842469321	0.8125771290174236	0.00020118351295717068	0.00025488691738820757	-9.29479733676511	1.0181633113557379e-12	1.2747404658173839e-11
LGALS7B	6.0	0.7934615077751653	0.8165018768222244	0.0003154217850489912	0.00013772131841552926	-9.291597505571175	1.0298702634725454e-12	1.2883668763665335e-11
HERC2	2.0	0.0836849371837797	0.06377568755609293	0.00046804182097121293	0.00019013951533839756	9.285197946017044	1.0536923923938326e-12	1.3171154904922908e-11
RAB3B	19.0	0.34955622163686545	0.35734507824670064	7.752725695650535e-05	6.827781716539612e-05	-9.28459514795874	1.0559647096437326e-12	1.318902450592531e-11
C3orf27	12.0	0.633931193076442	0.6441942368588054	9.904394809481813e-05	0.00012880666228382384	-9.284031027846385	1.0580956992716116e-12	1.3205101829027687e-11
SMKR1	7.0	0.28858159833162944	0.28311343305798436	2.1321538198746726e-05	8.350181202260707e-06	9.278391734935788	1.0796380823383372e-12	1.3463215927167312e-11
TSNARE1	41.0	0.7724363666618715	0.7803236187440734	3.67882770229907e-05	4.2855990154276105e-05	-9.27323747494276	1.099714077974779e-12	1.3702647548013768e-11
ALOXE3	3.0	0.0784006905340486	0.06403485076203022	0.00010064853395600176	4.227892072833135e-05	9.27021707714918	1.1116530225200198e-12	1.3840389659855458e-11
SNAR-C3	2.0	0.8022888066812798	0.8259772685942827	0.0007796427483876288	0.0006677885424752735	-9.269788227837392	1.1133587238442246e-12	1.3850607335581967e-11
LOC100129637	8.0	0.8190395666885156	0.8319571056851635	0.00012841329926416853	0.00011449212778450164	-9.266569114709746	1.126246889467627e-12	1.3999812406805688e-11
PTGIS	7.0	0.42832147223608835	0.4395372154851439	0.0005465751907697055	0.0005549151664749316	-9.264826807325086	1.1332850631132535e-12	1.4076120029938428e-11
LINC00864	1.0	0.5130377644874431	0.5391623295015759	0.0017764744647031042	0.0014887297095262475	-9.264567291760933	1.134337180756409e-12	1.4078014971322602e-11
OR2T33	7.0	0.7593283587776164	0.7794932969032772	0.000307312585062839	0.00039719907141520816	-9.261165729141478	1.1482190173850393e-12	1.423900762446582e-11
LOC100128822	6.0	0.10544184493448264	0.0900948716810456	0.00015765769655885195	6.0312263984682185e-05	9.258927608047953	1.1574460886583873e-12	1.4330720955303609e-11
MIR602	5.0	0.8485305631708215	0.862428359411381	0.00018228734589543144	0.0001946140318975914	-9.259075767079716	1.156832972380947e-12	1.4330720955303609e-11
FBXO32	9.0	0.024386888312796753	0.021249627246073	4.7139814196326656e-06	1.9923483459705036e-06	9.248991416195159	1.199320687568894e-12	1.4837445660437305e-11
DUSP28	2.0	0.46293764464005277	0.47340924724833006	4.1990907625023956e-05	2.0250112117002098e-05	-9.248395804570093	1.201878769537716e-12	1.4857348138440174e-11
GPR15	6.0	0.6946396342125939	0.7283259904770939	0.0006686656659440275	0.00047596640515501645	-9.247835982952973	1.2042881503159786e-12	1.487303890212629e-11
GPR50	7.0	0.5544034367446545	0.5722685942041968	0.00404312163785221	0.004416415674249188	-9.24765948557329	1.20504877494544e-12	1.487303890212629e-11
SNORD113-2	2.0	0.8789118877251944	0.8971555939427128	0.0001415313430081662	0.00015520618936754128	-9.245354176456253	1.2150281974694833e-12	1.4984390299761556e-11
MIOS	11.0	0.18890400428814116	0.19796275262962337	2.87578260908305e-05	2.143802976713948e-05	-9.244895694173994	1.2170228225870382e-12	1.4997171002745786e-11
PRM3	9.0	0.8399418814800405	0.8513057957338207	8.610064011928007e-05	8.086903871631289e-05	-9.243486965600445	1.2231721596475149e-12	1.5061089141214484e-11
GPC1	7.0	0.1707345609116767	0.16165836502566305	7.106947971772143e-05	5.872135410615255e-05	9.240731052442332	1.2352928799692265e-12	1.5198375449306914e-11
INHBB	6.0	0.05989485166552994	0.04557753623072288	0.0003711126462739175	0.00017187535311850098	9.23972033420481	1.2397683698662246e-12	1.524145717863819e-11
SH3GLB2	2.0	0.059957782385525876	0.04615479835343582	0.00012502361174734003	2.171248890922008e-05	9.236589702155712	1.253734859832185e-12	1.540106009134513e-11
FXYD1	1.0	0.5260337278666319	0.5549660269860868	0.0008249712545276573	0.0007732393056041412	-9.232811287943399	1.2708026011782672e-12	1.5598478987011672e-11
NR1D1	10.0	0.15857444697708167	0.15318899064117833	1.3597211620184203e-05	1.7044709376388083e-05	9.231377047231177	1.2773424507203793e-12	1.566646501079462e-11
ZNF233	7.0	0.36009050266286996	0.3409019934910315	0.0007789504756528855	0.0006798030791858247	9.22835616756214	1.2912282187956318e-12	1.582437088813754e-11
IRX4	13.0	0.09845456967681138	0.08219239183242547	0.0004711128055150454	0.0004391595907011331	9.225026484766026	1.3067097419269328e-12	1.6001570783377542e-11
PRDX6	11.0	0.17801830335811833	0.16969316486451108	9.528817469473707e-05	6.703778544808423e-05	9.222696554239612	1.3176539792767829e-12	1.612297480506775e-11
NKX6-3	9.0	0.7085847533573338	0.7230687027360185	0.0005145138276931359	0.0005163507419219485	-9.218653524930344	1.3368647233479324e-12	1.6345260094058705e-11
ASPHD1	6.0	0.6711440342510188	0.686902780269767	0.0007506276640052275	0.0008572210879359672	-9.216735315304238	1.3460777087027916e-12	1.644505553567423e-11
THOC3	2.0	0.025286914660008968	0.021145147642258694	9.51774240483957e-06	3.651455346082447e-06	9.212375783444568	1.3672547924331315e-12	1.669074688110648e-11
NEUROG3	18.0	0.06877360058632591	0.07362501470107631	4.060989126844769e-05	3.9815358555897386e-05	-9.210717028376557	1.3754003373851622e-12	1.677709686677926e-11
NDUFB10	11.0	0.2933470864553594	0.3030664374509368	0.00019752178078624825	0.00022619738843406473	-9.209008424333135	1.3838418037697992e-12	1.6866919181462118e-11
SLC25A2	13.0	0.7640646283989958	0.786178744628898	0.0015147335325330841	0.0015447794995146872	-9.20860643345345	1.3858354397166555e-12	1.687807364324176e-11
LOC100129307	3.0	0.8303845786901168	0.8491312559740043	0.0003363530918051911	0.0002779618019479811	-9.20811895493628	1.3882569267569466e-12	1.6894417499025048e-11
DEFB124	5.0	0.7611304864124016	0.7782411632714449	0.00044584636031039384	0.00037902881090893413	-9.20671317857854	1.395263842701596e-12	1.69664950569386e-11
OR4N3P	1.0	0.43231189629766675	0.46796809678414353	0.014825395111744936	0.015991791729758665	-9.205688166465206	1.4003953425077273e-12	1.701567322224063e-11
LOC389765	2.0	0.27371491571074286	0.29409284824160514	0.00035294081219292413	0.0004492371200554869	-9.203375300568377	1.4120441799556297e-12	1.7143903348569127e-11
DEFA10P	2.0	0.6397707431691664	0.6938526823564812	0.002284137156399496	0.0025155387661570166	-9.201634354152912	1.4208768901767952e-12	1.7237770024237864e-11
POLR2H	6.0	0.036325256939586485	0.03058499196992704	1.3398790376220257e-05	7.25735700759641e-06	9.197251162927992	1.4433623961713794e-12	1.7496995739800224e-11
F13B	5.0	0.7776926453307823	0.8036255138891714	0.00033633910781013295	0.0002968026738653511	-9.196813081527214	1.4456293438925937e-12	1.751091271820363e-11
LOC150568	1.0	0.8841911532613967	0.8581576601222709	0.0003003818940588802	0.00022992178674709007	9.19538785641197	1.4530293338614043e-12	1.758693663954445e-11
PKHD1L1	10.0	0.48770575460802623	0.47292072500136717	0.0001129578740754327	0.00017568011435269604	9.193840473178216	1.461106811465652e-12	1.7671036784727554e-11
ZNF143	15.0	0.11254890993602666	0.11920895967057642	8.425607318325034e-06	1.7067119910880214e-05	-9.193160378713788	1.464671263349566e-12	1.770046739105846e-11
FXYD4	6.0	0.7367635883034012	0.7572483057961051	0.0005257233177049916	0.0005406544766136903	-9.19138427742533	1.474021386502403e-12	1.779971813176127e-11
ZNF581	7.0	0.04126382536417435	0.03565725105415497	1.058349127605368e-05	1.1385906340298812e-05	9.189662161421435	1.483144737056486e-12	1.7896079518067854e-11
CEACAM16	13.0	0.8088291480514059	0.8224989291269894	0.00020461890186981437	0.00017952112766971985	-9.183916039018987	1.5139999852011366e-12	1.8254314151308e-11
TRAIP	10.0	0.14578869645923928	0.13719799059305202	0.0001636849557272859	0.00010692961951554682	9.181209413635852	1.5287571796220155e-12	1.8418052241019663e-11
DGCR8	6.0	0.1679229743419054	0.159570925242417	7.625676182342017e-05	4.765521634906147e-05	9.18033074753149	1.5335789809161319e-12	1.8461931577951895e-11
KRTAP19-3	8.0	0.8615897360742092	0.8749465750599349	0.00010578166385441409	8.211379321925049e-05	-9.17743611288012	1.5495723479395258e-12	1.8640128551309438e-11
HOXC8	14.0	0.18781431775622898	0.20544984358949242	0.0003901496152173184	0.0005579130428765027	-9.171911970646612	1.5805621283929164e-12	1.899830822530656e-11
ALG14	8.0	0.035169677282269635	0.030596829200577404	7.406343328427384e-06	4.70152956691862e-06	9.171344171418305	1.5837825977305757e-12	1.9022408023394865e-11
NFKBIL2	3.0	0.32761614126886857	0.33970140231152374	9.057887752498985e-05	2.708878338132709e-05	-9.169143489176742	1.5963271226457764e-12	1.91583738262319e-11
UFSP1	3.0	0.02417571938433397	0.03054692123062265	9.457296766493103e-06	2.0517112280547937e-05	-9.1665307556238	1.6113505150619566e-12	1.93238586672181e-11
WNT4	8.0	0.3334495897811872	0.34446751012432353	0.00022268414042513453	0.00023340848486088565	-9.160915673157865	1.6441214732563949e-12	1.970176191153337e-11
ZNF804A	9.0	0.0688604973769237	0.08558054432012295	0.0001662079061452943	0.00010164446279989628	-9.156518080884876	1.6702551372450194e-12	1.9999612010623223e-11
LOC284749	4.0	0.6639714475053329	0.6835553672302652	0.0011817643678407731	0.0008976322629435883	-9.149937088268247	1.7101481270878732e-12	2.046163470101316e-11
CDT1	10.0	0.24868905909229758	0.23354345130630666	0.0002977561684804896	0.00024708853508341027	9.148360844211476	1.7198447410441018e-12	2.056193292386569e-11
SLC48A1	12.0	0.1786032193010834	0.18410678709609962	8.168170055715734e-06	9.078600810893348e-06	-9.147800206103744	1.7233069693971534e-12	2.058759852753088e-11
RFTN2	7.0	0.8022424672696956	0.8143755493182985	9.309525731700808e-05	0.00014888711438196584	-9.134351459489874	1.8084978595070115e-12	2.1588856980384998e-11
FSTL1	6.0	0.5859462316561445	0.6002314438192564	0.0002707117317839034	0.00032677511427882085	-9.133618757505324	1.8132591866858635e-12	2.1629196853379392e-11
PROX1-AS1	1.0	0.0333401860103563	0.04119879048731592	1.3615809355936088e-05	3.591705016058196e-05	-9.126932554121144	1.8572959371441736e-12	2.2137609608763378e-11
HOXC-AS2	2.0	0.33064613852236	0.34796424120388647	0.0009934899653372652	0.0009990153558127762	-9.125631434779162	1.8659898227756383e-12	2.2224308010988384e-11
MIR212	2.0	0.16924646270827012	0.13871958199888468	0.001071788085568912	0.0006057708553631473	9.12408719011731	1.8763614592386913e-12	2.23243033405086e-11
LOC100507201	3.0	0.8639154408007492	0.882216838038998	0.00015464576501085986	0.00011337209087262012	-9.123956994739142	1.8772385428823844e-12	2.23243033405086e-11
COPS7B	10.0	0.15901798382160012	0.15254659095813553	3.738504781012492e-05	3.383193509359922e-05	9.120764475323032	1.8988752224216786e-12	2.2564462589900737e-11
TBL3	10.0	0.13299499247035496	0.12358647545247718	4.781109590251607e-05	9.025708149161275e-06	9.11984684538377	1.905140641085846e-12	2.2621738264790208e-11
AGBL2	10.0	0.20148921885239304	0.21099324699111832	7.166764142367371e-05	6.252784556372548e-05	-9.11952517505978	1.9073418770075634e-12	2.2630705364039703e-11
KERA	2.0	0.8162196336631422	0.8609169191784329	0.0009945354242324722	0.0003057546870717842	-9.119147636034548	1.9099286991218438e-12	2.264423041004307e-11
CLCA3P	2.0	0.7806711687909232	0.7435301619547384	0.0005776156266833634	0.0005499536903656656	9.117746910812	1.919557110644446e-12	2.2741157291132158e-11
LINC00163	9.0	0.7471832037825643	0.7665188268992146	0.0004083183957145199	0.00041904972554225177	-9.114335022539093	1.9432151366141444e-12	2.3004021851748383e-11
CYP7B1	10.0	0.3553116019743736	0.33809231446745497	0.0008800551643308785	0.0009580928086293613	9.104223769480294	2.015066031965091e-12	2.383657097524843e-11
MIR6087	1.0	0.790753615891492	0.6031488527854284	0.009747405542283536	0.02578373463008738	9.101604957109076	2.034107893995156e-12	2.4043646934308302e-11
HIST1H2AL	14.0	0.2208712634904872	0.23507313900898216	0.0005532881249744743	0.0006924761484354821	-9.099537284204485	2.0492703053887283e-12	2.4204588890063093e-11
LINC01192	4.0	0.7512557566254228	0.7223158691216398	0.0005334395446631224	0.0004449575591992967	9.09764486592486	2.0632473351611906e-12	2.4326774366324635e-11
SYT8	10.0	0.6410217918677462	0.6541556096808226	0.0003971379523791638	0.00039387497432200605	-9.097505782091437	2.0642783615641607e-12	2.4326774366324635e-11
TMOD3	19.0	0.4970957295628406	0.509305280527975	7.157509125938332e-05	8.496693949222311e-05	-9.097521441444977	2.064162253084031e-12	2.4326774366324635e-11
LMAN2	11.0	0.27566031684105596	0.27241328427793854	6.423870033439083e-06	8.21904395615074e-06	9.09590887981021	2.0761534305461957e-12	2.4448307891683945e-11
C18orf8	7.0	0.03189128420015097	0.027624954183699278	7.1772450406678656e-06	4.138397044636838e-06	9.092020011601784	2.1053609509406606e-12	2.4773608182121306e-11
OCA2	27.0	0.12540674781364444	0.11900385298647384	5.9138728830110456e-05	5.1768360803962604e-05	9.090219642738507	2.1190225321724744e-12	2.4915629322689125e-11
FSCN3	9.0	0.8796134245130751	0.8906171253188647	4.748024811812286e-05	6.193758776964372e-05	-9.086630508249568	2.1465247104522622e-12	2.5220053842776207e-11
LINC00051	2.0	0.42792915197323866	0.46861014142632484	0.0029432192092907357	0.0014067176470332111	-9.082071690413944	2.1819762780097038e-12	2.5617350900864116e-11
FAM150A	10.0	0.1561397551421214	0.1421960363716439	0.0003517880493126644	0.00022708421503636584	9.081297566266029	2.188054559595893e-12	2.566945566542408e-11
TMCC2	9.0	0.18890262490331575	0.17792758516729673	0.00010229712469403903	3.362700379793101e-05	9.08077182865227	2.1921922780332453e-12	2.5698733446606957e-11
FAM25A	6.0	0.7886144332753288	0.8093982861365802	0.00026240988806054834	0.00022241851447715936	-9.079317795477401	2.2036770632094448e-12	2.579472403831549e-11
CWF19L1	9.0	0.1312189394145775	0.13696501914549758	2.0926283019807608e-05	1.115292077096872e-05	-9.07932294472051	2.203636284789024e-12	2.579472403831549e-11
PARP1	9.0	0.3152251251832939	0.30757199893916337	3.1120100458772343e-05	2.089328195095157e-05	9.077218120546814	2.2203685385367325e-12	2.5951282769305352e-11
KRT79	7.0	0.7934311078578707	0.8116579241853542	0.000362779999944286	0.0003020373189757942	-9.077235242140508	2.2202319158137098e-12	2.5951282769305352e-11
NEURL1B	7.0	0.2917834068222967	0.2843569777807388	4.404145514078503e-05	3.0845142068215184e-05	9.074098061699692	2.24540714432979e-12	2.6224344633403894e-11
LOC221710	10.0	0.046753221469386305	0.04089991366835656	9.292622742187743e-06	9.782826688765976e-06	9.07022480392321	2.276886303277594e-12	2.6572163047199362e-11
ACVRL1	8.0	0.4694059427319853	0.45696961774956435	0.0002782388379873541	0.00021669940463964584	9.067803687304677	2.2967888768031868e-12	2.678446044856175e-11
COL8A2	5.0	0.7181874142761584	0.7382228205601374	0.0005252873939670671	0.0005170627322684953	-9.066687046688408	2.3060270817754783e-12	2.6872169642432044e-11
LOC222699	6.0	0.19695999590454646	0.20593239817434897	2.302240834403312e-05	5.237074565857044e-05	-9.063755083355636	2.3304624019797788e-12	2.7136708773053227e-11
C19orf77	6.0	0.7062876114882068	0.7264317864621127	0.0019558779317398974	0.0018888964402776712	-9.059477997638444	2.3665766768775557e-12	2.753674720679089e-11
ENO1	17.0	0.23926617953686088	0.23002260026049218	0.0005795986881220582	0.0006265674381336232	9.058855970568278	2.3718756149821583e-12	2.7577899981033265e-11
LMTK2	9.0	0.3595567163792841	0.3662387064500969	5.481724243883409e-05	7.727975225494367e-05	-9.054861396107126	2.4061906717518963e-12	2.7956112852945192e-11
COX6C	15.0	0.3220371066879711	0.3304294499775602	0.00012077807373485958	7.753687938132526e-05	-9.05349329939587	2.4180577984780206e-12	2.807314877313132e-11
MIR1185-1	4.0	0.9043254105757784	0.8889752071764734	7.787177472584409e-05	0.00017878661108970646	9.049422752768981	2.4537162929548697e-12	2.8466019262226622e-11
KLHDC7A	19.0	0.7067349779139951	0.7176087217343713	0.0007602155663570994	0.0007489897635102227	-9.047824244480978	2.4678638456317643e-12	2.860894013639786e-11
KIF1A	20.0	0.3000850294513076	0.2942324918893131	3.1464434604015986e-05	2.7291242813533305e-05	9.043759648503272	2.5042086448794793e-12	2.9008782599825203e-11
ING2	6.0	0.08133533715884443	0.06976370132286791	6.62204147439417e-05	2.365608373952916e-05	9.041391561944685	2.5256316683676414e-12	2.923530740381182e-11
CLYBL	5.0	0.04250058500915766	0.03721613056474814	1.306430241770633e-05	7.249825686863947e-06	9.039377600927393	2.5439962768242502e-12	2.942612101426424e-11
C15orf58	1.0	0.9164263795746698	0.9343382042867167	0.0001622178813680181	5.1542218890210904e-05	-9.038736555039934	2.549869924673046e-12	2.947227793289008e-11
C19orf10	8.0	0.17221792125005136	0.18177414742401904	4.126600776553569e-05	4.9490837823996983e-05	-9.03776494817127	2.558798422753751e-12	2.953185495287331e-11
MIR205HG	1.0	0.9010882397669333	0.918781049825527	0.00014484491565261245	0.00013336885841304136	-9.037891493552348	2.557633763565542e-12	2.953185495287331e-11
HIST1H2BK	1.0	0.892127698050605	0.9161268715505246	0.0002560588044587727	0.0001509439934057969	-9.0347846972086	2.5863821022484006e-12	2.98282092116341e-11
LOC728264	4.0	0.6955266051535254	0.7127722367920257	0.0007567782333099337	0.000681134154945112	-9.033032965317842	2.602734795484907e-12	2.9994697753563175e-11
ZNF75A	8.0	0.2609607879857843	0.25125442259229236	0.0005792711841146573	0.0005936185819854937	9.032728140061344	2.6055910065413723e-12	3.000551821366628e-11
UBE2S	6.0	0.031866497374197215	0.0274740570500769	7.095990764731585e-06	4.470204480993873e-06	9.029476336826443	2.6362575687617505e-12	3.033634628758926e-11
TFDP3	10.0	0.7585211972179237	0.7256392283572091	0.0002921318444182019	0.0005502624916944801	9.028368870163334	2.646784458119588e-12	3.0435104165739567e-11
AZGP1	7.0	0.7928179650836521	0.8098278159186953	0.00034824760237193146	0.00031176918133276715	-9.025206165446495	2.6770808555371666e-12	3.076087767192119e-11
SPRR2E	2.0	0.6603539014789793	0.7016800978669414	0.002506318483425362	0.0014688876254910384	-9.02487010660649	2.68032051330453e-12	3.077550699428899e-11
AVPR2	6.0	0.5436793572826334	0.5683081725865234	0.005677201399354788	0.006186758543816121	-9.023937353980125	2.689333093995918e-12	3.0856351115129115e-11
C7orf53	2.0	0.9079923863057737	0.9241956792495869	9.643136428448719e-05	7.193094451733038e-05	-9.021195465747686	2.716003305122178e-12	3.1139525073378816e-11
TMEM52	17.0	0.303241030888149	0.3126525225154325	6.104399073673491e-05	4.8773911259641654e-05	-9.015872386711084	2.768543688619897e-12	3.1718674031406586e-11
DYNLL2	9.0	0.22257457123115781	0.2167756547001593	2.0941830890305355e-05	1.6858944007426662e-05	9.015540761360075	2.7718506030373213e-12	3.1733329873836196e-11
TBC1D3C	3.0	0.737351330306795	0.7581113749816093	0.0006891666829127816	0.0005250057024763819	-9.01528463608289	2.7744073655329068e-12	3.173938250774122e-11
PPFIA3	4.0	0.5530924680837326	0.5723018220936259	0.0004097377053963651	0.0006142707638798553	-9.014537496723968	2.7818792394549604e-12	3.180161438821777e-11
DUPD1	6.0	0.864584832051654	0.8761622447658468	8.349728468253605e-05	9.9138936410607e-05	-8.998455362169876	2.947717312632109e-12	3.3672829155250004e-11
SERF2	9.0	0.33457538235537065	0.3267311602390137	3.118055126047279e-05	1.523341263857815e-05	8.990199405489571	3.0366845220166113e-12	3.4663831341765116e-11
SLC51A	3.0	0.7901392745471296	0.806815739767051	0.0004795254648185207	0.0004313762191729507	-8.988760320069003	3.0524668185190516e-12	3.481859016750959e-11
RBP5	2.0	0.9152035716595474	0.9267050121669416	5.8325733388930065e-05	4.846570126291157e-05	-8.986505857535784	3.0773575147737486e-12	3.507694472411447e-11
FOXE3	10.0	0.40043118184697296	0.38504022230497664	0.00022559333483431867	0.00012212845895641047	8.986140915770328	3.081405882701741e-12	3.509752697546015e-11
ERVK13-1	4.0	0.08987823756825594	0.07427403180756503	0.00011001955164442742	5.673241829743832e-05	8.981230565175292	3.1364018352716636e-12	3.567201215261739e-11
MRAP2	14.0	0.3081652229639194	0.31905235513729396	0.0001339908515882205	0.00014704447651521787	-8.981412918892167	3.1343419066020092e-12	3.567201215261739e-11
LINC01422	5.0	0.314578657398842	0.3280032017716655	0.0003677011293830434	0.00028061114103835515	-8.979778707286982	3.1528512247049156e-12	3.5833058581432046e-11
TMEM61	8.0	0.41047204087019246	0.42409373505506665	0.0003406211918341047	0.0003563006317160107	-8.97248601125262	3.2368003898760274e-12	3.676046886905648e-11
ARIH2	4.0	0.7862257520622677	0.7497416811960714	0.0005149413630532223	0.000723373018166709	8.971420464011508	3.2492534216241326e-12	3.68751385412746e-11
CACNG7	10.0	0.6296905572727874	0.6445499350903211	0.0004164353549274501	0.00047534401073178075	-8.967641890754381	3.2938037610165228e-12	3.735364410138303e-11
C19orf25	11.0	0.12997423961068744	0.12551466979224374	6.881241528811733e-06	5.05720243474112e-06	8.966262394220202	3.310221226150413e-12	3.751264459757709e-11
CACNA1B	6.0	0.5526748750084712	0.5339785221573196	0.0010115566521038577	0.0009177771494185251	8.958603911508423	3.402875535701707e-12	3.853473381601426e-11
FDX1	9.0	0.3054200053476257	0.32209347239829633	0.00012120788594886376	8.868629231471671e-05	-8.958163969203705	3.408276712984901e-12	3.856799028070405e-11
KRTAP1-4	4.0	0.8111105207403502	0.8380908725990189	0.0007789979922760484	0.00026108435952426737	-8.95752009462021	3.4161971371542012e-12	3.8629685835594835e-11
LYZL6	3.0	0.7273204355033828	0.7531442160223738	0.0003445361310007652	0.0002904100732379102	-8.955223517616655	3.444599038694728e-12	3.892272559969133e-11
DDX27	12.0	0.22460864540194103	0.2169147848099884	2.6051425922503245e-05	2.9814189829628158e-05	8.954438681400877	3.454359573472094e-12	3.900485376972458e-11
ACTN4	10.0	0.06854760310884427	0.057505924778955955	5.9887768378762565e-05	3.717485588856242e-05	8.953331577608546	3.4681753293866127e-12	3.913261997469393e-11
KIAA1024L	6.0	0.8633821937302012	0.8498818258076538	0.00014911098354120696	0.00016354786456072504	8.949043940921817	3.522208661894522e-12	3.971366394715366e-11
CXorf40A	2.0	0.576759203331338	0.608170428123601	0.006227344510600528	0.009007308773961692	-8.946571269398877	3.553754176383069e-12	4.0040498819578856e-11
PSD3	5.0	0.35561511291420017	0.33941899540109766	0.0002110643958962437	0.00016744772662153528	8.946209056229053	3.55839900137936e-12	4.00639887565374e-11
LOC101928371	5.0	0.7509272806882857	0.7666296030084292	0.0001546716764922886	0.0001621572328968427	-8.945516516435891	3.567296781084146e-12	4.011704565522636e-11
PDK2	12.0	0.11152416865380459	0.10802376877234812	4.540894809421589e-06	4.287826800220719e-06	8.945443346255272	3.56823818224122e-12	4.011704565522636e-11
WDR72	10.0	0.4657983392605627	0.4480274231173098	0.0002355469310797723	0.00017780245464225634	8.94410811863605	3.5854611082703733e-12	4.0281741812226375e-11
C6orf221	9.0	0.8274670061682478	0.8443260660142075	0.0011279417454433964	0.0009028572125957837	-8.940396855353741	3.6337732025685097e-12	4.079523000014145e-11
MT1B	8.0	0.7338189612306931	0.750613031770896	0.00043010513659721825	0.00040337153315275667	-8.937822744816163	3.667666705023619e-12	4.114622504202125e-11
COMMD2	8.0	0.25007417773117346	0.2551957541921486	8.746165258806892e-06	6.59471799120178e-06	-8.937085452201433	3.677433213134192e-12	4.122623910139693e-11
BTN3A2	4.0	0.24097317241960103	0.22546494116627233	0.005805152657425967	0.006932496247578197	8.936029889707342	3.691461270960041e-12	4.135387894812071e-11
RING1	12.0	0.0472711668908941	0.04057374484923289	1.7495256516731014e-05	8.403050227737909e-06	8.934254369839431	3.7151789704206435e-12	4.1589807501490034e-11
CACNA1S	5.0	0.672901560948734	0.6849665296850381	0.0007886851633739251	0.0006860946040657067	-8.933897914171002	3.719959031084465e-12	4.161355170584123e-11
PHF23	7.0	0.05312493217791672	0.04808996716100308	7.085683309336803e-06	7.319672731007553e-06	8.931730504816304	3.749157539216253e-12	4.19024298827873e-11
MIR548I1	1.0	0.6071735099333304	0.6344719264242384	0.0017414398451063194	0.0017745363380111882	-8.931584136720565	3.751137652765815e-12	4.19024298827873e-11
MRPL17	11.0	0.03111497711511925	0.027438958207621968	6.412315601555896e-06	2.962356291390024e-06	8.927182297630024	3.8111817324033785e-12	4.254279180607195e-11
USP12	6.0	0.1713917443007691	0.17725968965110772	2.4880538226388695e-05	5.267264776366258e-06	-8.926488801163392	3.820729355157208e-12	4.2618969642345195e-11
SNORD115-40	6.0	0.7644799951800594	0.7484288350851448	0.0005186072265235301	0.000490063541315881	8.924871304853445	3.843091730716551e-12	4.283788147130628e-11
P4HB	10.0	0.04138982287901971	0.03710541821567825	6.343477752245068e-06	6.245387266517964e-06	8.913839438088788	3.999166288120148e-12	4.454587360076891e-11
RWDD2B	9.0	0.51636530135319	0.5240539723600993	0.0005605965082784428	0.0005270863589731553	-8.912503066449384	4.018501144142521e-12	4.4729404627190935e-11
LINC01162	4.0	0.6497047091016063	0.6817473025509605	0.000769937666817284	0.0006858297137544218	-8.912079550210512	4.024648270759213e-12	4.4765988228416267e-11
SLC22A2	15.0	0.7448087774738853	0.7548408487880671	0.00017189630500690165	0.00015380371241474335	-8.909837510509341	4.057348446483912e-12	4.5097658513830415e-11
COL3A1	4.0	0.7440223104821312	0.7930012684729364	0.000903352177922811	0.0007085496309266421	-8.908267506616703	4.0804061098571395e-12	4.532175700444587e-11
WNT10B	9.0	0.2287635121359624	0.24211520321452568	0.00025574819923493316	0.00016397968114125657	-8.905083772983826	4.127569484911593e-12	4.581309392827407e-11
LINC01271	4.0	0.7756282738712099	0.7898555936084853	0.00018352246092601926	0.00023031508988764253	-8.90302166935007	4.158409712138846e-12	4.607735615059571e-11
SALL3	14.0	0.08830293665282309	0.06986666450809155	0.0005260675752979282	0.000165217826280966	8.902985205914428	4.15895713135041e-12	4.607735615059571e-11
C16orf62	10.0	0.2020402193909994	0.19541243516357132	2.1053717547468237e-05	2.111442958109932e-05	8.902901695398182	4.160211133596916e-12	4.607735615059571e-11
FKBPL	19.0	0.16283025330186007	0.15426053126936243	3.135110823257543e-05	1.5181582718410457e-05	8.900211938333086	4.200805048015474e-12	4.649405869974694e-11
IFI35	8.0	0.6097154599233634	0.6279550865723716	0.00032941856708022864	0.00010557482100646579	-8.897281883679995	4.245479573366713e-12	4.695530411532795e-11
ZNF593	9.0	0.3035984527398468	0.297906628858735	1.4536972545845412e-05	2.547937570639494e-05	8.894425600601009	4.289489752314096e-12	4.7408555525222886e-11
PPP1R12C	9.0	0.09647831007508645	0.10430324072815447	6.528768956382878e-05	6.92543515507618e-05	-8.892838023013859	4.314149787687296e-12	4.761450115821376e-11
LIN28A	1.0	0.03538783311236788	0.04020534083247185	8.613459783225326e-06	8.747576018260585e-06	-8.892834255682418	4.314208475549336e-12	4.761450115821376e-11
GAGE2A	1.0	0.7289387587529641	0.7789175675974952	0.0353237474140399	0.03130735714818528	-8.890738568196712	4.3469802185013895e-12	4.794238225478981e-11
GPR157	13.0	0.12113291390753879	0.12984625325455965	1.3331277646964615e-05	4.564782002143713e-05	-8.89027202013011	4.3543100050444154e-12	4.798940252038387e-11
MAGOHB	9.0	0.1444596200685013	0.1352363094656801	4.5453005115833965e-05	8.934936142468053e-06	8.886949935807412	4.406863241726455e-12	4.853441923505913e-11
MIR523	2.0	0.893461678924384	0.909884919722875	7.303411389608957e-05	0.00010820616000989875	-8.88534514296993	4.432478333499757e-12	4.878219825546498e-11
GPAA1	10.0	0.05826187285767109	0.05330962230520392	1.891150552111288e-05	1.9552919341992675e-05	8.884963194451274	4.438596903501963e-12	4.881520839058729e-11
CCDC83	10.0	0.10643404548521396	0.11516044049661744	4.4011503709479864e-05	1.8595254331745338e-05	-8.884157383057621	4.45153339509464e-12	4.892310227052747e-11
CCDC88C	8.0	0.09280989226098689	0.08183779294335249	5.968575883072342e-05	2.43300346024291e-05	8.87890473831685	4.536794647924299e-12	4.9825148238607215e-11
SOCS1	22.0	0.055743176453693546	0.04843561478219424	2.7128453346070673e-05	6.807126661595682e-06	8.877048681379659	4.567313837026919e-12	5.012514835166289e-11
LOC100101938	7.0	0.46675086713783326	0.4836689086345138	0.0016129299760266167	0.0016844229406343116	-8.876570232407058	4.5752144398742806e-12	5.01415308011432e-11
TOPBP1	14.0	0.06885288953660894	0.07741226596639506	3.632904728046197e-05	2.783699085097886e-05	-8.876576307231332	4.575114040424263e-12	5.01415308011432e-11
ZNF486	10.0	0.3144742723863434	0.3270168206740723	0.00021725961760280484	0.00032397312293258574	-8.872539881989178	4.642315941962524e-12	5.084131874857488e-11
GLIS2	9.0	0.8569052127761606	0.8710394888012497	9.088897167255531e-05	8.462147173939687e-05	-8.86917838792487	4.699038907577242e-12	5.142654468782086e-11
ANKRD62	7.0	0.8563032847182461	0.870121699476999	0.00034153390974588923	0.0002811376610962559	-8.868626376841677	4.7084202058367665e-12	5.149320490660055e-11
DDX11L1	3.0	0.8339387266164944	0.8790117546364113	0.0013133692594983859	0.0006484126174766921	-8.867224711768799	4.732325991683363e-12	5.17185068225172e-11
PIGB	4.0	0.27725920276178256	0.2850303994146762	7.042025119360024e-05	3.5151868553673254e-05	-8.865082386756677	4.76910028020595e-12	5.2084033067148026e-11
C13orf18	15.0	0.2940143450908271	0.30253890468336553	7.40065775119976e-05	7.779340820470001e-05	-8.863724132605517	4.7925644196574376e-12	5.230378881983187e-11
ALG6	16.0	0.3208285195183837	0.3270950969588874	1.8476449369852612e-05	1.1514082706989884e-05	-8.862972067248677	4.805606473617148e-12	5.2409575827253214e-11
BTBD10	12.0	0.1907102965756469	0.18391775066337696	2.8557364030369692e-05	1.1712450215907489e-05	8.857999713100728	4.892739079041999e-12	5.3285912397059874e-11
ODZ4	55.0	0.44741168144890653	0.4418460224388224	7.849638594083069e-05	6.067551152274914e-05	8.85799794413171	4.892770358758789e-12	5.3285912397059874e-11
SAP30	12.0	0.049169986611462116	0.043944534791035605	1.2003787769139233e-05	5.997022827884384e-06	8.856987646736611	4.910667830798849e-12	5.34436380751057e-11
CLEC16A	5.0	0.16791016390268448	0.18151554172789608	0.00012671192484448718	5.715349450245479e-05	-8.856401019009361	4.921090204034074e-12	5.3486889945361485e-11
LOC101926955	2.0	0.5861974587926159	0.6088421841462454	0.0003496162817024079	0.00032493131224148764	-8.85637924886483	4.92147741350291e-12	5.3486889945361485e-11
KLHL26	10.0	0.07070566215951134	0.07967876217638452	2.6580851774482926e-05	3.84665651045855e-05	-8.855484664723775	4.937415275991957e-12	5.36228654193436e-11
NYAP2	4.0	0.4730412628385756	0.5016339594084356	0.000666143206018893	0.0005778085754972626	-8.852863296115402	4.9844172973048355e-12	5.4095791056047625e-11
CCDC171	5.0	0.03490572570347123	0.030573184446742136	8.93559184902101e-06	5.743079392666711e-06	8.850250103128673	5.0317211105400235e-12	5.457133428964059e-11
BAAT	2.0	0.8286399295771564	0.8633761102402652	0.0004410697414427047	0.0003549512079560344	-8.846009225197944	5.10945303570268e-12	5.537599723597434e-11
SNORD116-25	2.0	0.7767050974898869	0.7546448616517915	0.0009094017087207146	0.0007122243781303815	8.8450232414343	5.127697873630046e-12	5.553527454831157e-11
KLF16	7.0	0.057458514680780434	0.04887799335712636	3.968808824889585e-05	5.2942212073994314e-05	8.84318549677566	5.161879099627204e-12	5.586681044893896e-11
LINC00383	3.0	0.7150113500842342	0.74617408565533	0.001233540464513506	0.0008947405998391737	-8.842677523299956	5.171367579985145e-12	5.5930824206473747e-11
CPNE5	7.0	0.05593098686816832	0.06348930691028871	7.86996292363614e-05	8.000435669745222e-05	-8.842099583769203	5.182184317771353e-12	5.6009105368177945e-11
FZD8	15.0	0.09014276242378501	0.07623600395005427	0.000277359811778733	9.796944826027139e-05	8.839629844341152	5.228665292317289e-12	5.647247192875471e-11
TUBB1	7.0	0.801858568717563	0.81195011569394	8.6717273241607e-05	0.00011124667860445412	-8.837449835129405	5.2700421281639715e-12	5.688010986604563e-11
NEK8	6.0	0.027646264197419824	0.024691657283929764	4.233237425922483e-06	2.6030730086182625e-06	8.836486824667277	5.288425001395815e-12	5.7039180752477255e-11
RPS10P7	4.0	0.9011347440746095	0.9169175003965696	0.00010865536303361022	9.204387252661383e-05	-8.835022244058854	5.316506150676185e-12	5.730256284991893e-11
PMVK	10.0	0.07716835878982588	0.08531406940547405	3.882336059792757e-05	5.2795461544873465e-05	-8.833698377618894	5.342018467520698e-12	5.753791398258701e-11
CCL28	5.0	0.8434493284048857	0.8671669063744721	0.0003115025256268865	0.00032331823295117746	-8.832138146100595	5.372244061330191e-12	5.782367232449621e-11
GNL2	11.0	0.2588478933319901	0.2754578991567321	0.00010179869759415157	0.0004279083370894864	-8.828515347883922	5.443092441660262e-12	5.854597712163787e-11
MARCH11	17.0	0.21594335223299357	0.1890241367547633	0.0012111360887763138	0.0005734008308395612	8.824472054663351	5.52327549509846e-12	5.936762465541958e-11
LMBRD1	8.0	0.5429803697351298	0.522993062075262	0.00018168508754584222	0.00028071335615763125	8.823138273866652	5.549985852446516e-12	5.958372173250599e-11
SERPINF1	13.0	0.6728580584905596	0.6878211721406449	0.00013647634439278365	0.00015588492576482506	-8.823088026274434	5.55099465086222e-12	5.958372173250599e-11
OSBP2	12.0	0.3817337536217852	0.39191287137958924	0.00014161287133204037	0.00013595451122717423	-8.82195374616867	5.5738162650010295e-12	5.978767960744764e-11
PGAM1	9.0	0.12155192208628902	0.11142378761490554	0.0002485627577448718	0.00021148212116943837	8.812487500414118	5.767997576878229e-12	6.182819320420842e-11
C9orf163	1.0	0.44846551439497206	0.47322205757653274	0.00041717841460483466	0.0007565335039839351	-8.81151606987413	5.788305918296401e-12	6.2003413840752e-11
SOX17	10.0	0.21761561717057118	0.19691762273820737	0.0008560401957508956	0.00046547702030011657	8.806103861625097	5.902776236481873e-12	6.314316343194894e-11
GRK1	10.0	0.812561225440767	0.8264053998170076	0.00020102022629062767	0.0002346589939038439	-8.80625451927924	5.899559139436179e-12	6.314316343194894e-11
FAM219B	5.0	0.21951861563562242	0.2323077038275423	0.00018200727168652252	0.00013033221003404618	-8.792869692699027	6.192377035960218e-12	6.619583375189714e-11
HPR	6.0	0.7843258883989888	0.8032484347069705	0.00036000188991908226	0.00029721802921887436	-8.783092765293448	6.4154732958649716e-12	6.853389561794321e-11
TTC15	8.0	0.17512354155481552	0.1819666918772445	6.155869890525758e-05	8.28761900706062e-05	-8.776379897286416	6.573319811640433e-12	7.017220672044528e-11
FNIP2	6.0	0.3184271095074989	0.30961028827400305	0.00011312878122003328	0.00015185497209612827	8.775301600648488	6.599036844416339e-12	7.039872298235563e-11
SERP2	6.0	0.45397685339945704	0.4686542854667354	0.00020124248633127202	0.00020353152247471357	-8.77360547206671	6.6396940699863116e-12	7.078420449270148e-11
MYLIP	11.0	0.1872399073004321	0.18291704566453143	1.3137740652264024e-05	1.4194478915007598e-05	8.773336593857342	6.646162356196243e-12	7.080492911808795e-11
USP34	6.0	0.03609873689701896	0.03228938398468825	6.525255463332933e-06	4.3116079697873425e-06	8.769721608068812	6.733744907083022e-12	7.168918897676822e-11
RPS27	10.0	0.38732356888323477	0.3915023207181582	5.938526305541e-06	6.137743054139965e-06	-8.762719866675026	6.906698647332927e-12	7.34805124614278e-11
DOC2A	15.0	0.268726042941507	0.27845841100853347	0.00042902072149013566	0.00040610828931132454	-8.759584892903225	6.985579830589443e-12	7.426924208473152e-11
TTL	7.0	0.09739107252491845	0.08735260732038312	0.00016003689931030186	0.0001018660422613107	8.75920540957848	6.995189587528514e-12	7.42705000304079e-11
ECEL1	10.0	0.34702662147918234	0.3288433284257297	0.00030890664637328266	0.00020234045844702222	8.759311184059293	6.992509695557441e-12	7.42705000304079e-11
ABCC12	4.0	0.8163150340252452	0.8354766462688092	0.00014432332028521027	0.00018443759266064552	-8.756444693370348	7.065501610875679e-12	7.496616963403687e-11
C17orf97	14.0	0.15657295266982346	0.14818221088203173	0.0005020340039704985	0.00038897393052603733	8.753090296290793	7.151891949507805e-12	7.583137466788424e-11
NPDC1	6.0	0.18669587556601583	0.18174548308583505	2.2825030127957054e-05	1.3876469693253757e-05	8.752693597601125	7.162178720854728e-12	7.58890297775061e-11
OPRK1	9.0	0.23954773021434192	0.21903990680129562	0.0006982962643191209	0.0003236606487931966	8.745361293275408	7.355016598920857e-12	7.787957359479798e-11
BRD3	18.0	0.428064694226662	0.43756245847297026	0.00010873105030182981	7.568603294736517e-05	-8.74509403293946	7.362143355413617e-12	7.790232827060385e-11
LOC102723376	8.0	0.6954343173531471	0.7168618943542242	0.0015374276051715826	0.0016206018172180636	-8.743339988286133	7.409089469885812e-12	7.834611500250875e-11
CLPP	7.0	0.40519915889043895	0.39945838457988525	2.245672576273082e-05	2.6656423724587807e-05	8.743031949747076	7.41736501370859e-12	7.838066337916234e-11
MIR1303	5.0	0.9350621334464462	0.9425952692826589	2.3740657784392666e-05	3.1477916271412676e-05	-8.742592909579406	7.429176035572395e-12	7.84524999707881e-11
HEATR3	7.0	0.6357119776376735	0.6250530931773404	0.00010153489603080426	0.00010233485045316907	8.740644828039486	7.481811918968446e-12	7.895506172073917e-11
ASNSD1	14.0	0.21939417417209459	0.22654532344036157	2.531008436477913e-05	2.212319309149558e-05	-8.734962682322363	7.637493705760316e-12	8.054364992934565e-11
KATNAL2	19.0	0.49752239464165293	0.507173318553854	0.0002108238549230613	0.00023619559354792747	-8.732708397276996	7.700157181794094e-12	8.114980464314989e-11
NCAN	15.0	0.27624722882225927	0.26781561977149526	0.00011027209919286396	0.00010685403861832442	8.727614114934454	7.843678133002325e-12	8.260670442899487e-11
NDUFA4L2	25.0	0.10618904070401633	0.11435573229221282	4.760905062298802e-05	5.739900665539218e-05	-8.72381216417058	7.952542121650442e-12	8.369689590035602e-11
COMT	2.0	0.49098273329271214	0.46425976907765426	0.0007122388807972918	0.0006064945022946243	8.722291711515785	7.99650284379192e-12	8.410300369982766e-11
SNORD32B	7.0	0.8040190721781797	0.8232041132197808	0.0004262802014552498	0.00039629677861448	-8.720674206719123	8.043538150051939e-12	8.454088116072052e-11
C2orf82	11.0	0.7186878851154437	0.7367102365990982	0.0003183412840450978	0.000404786117787933	-8.715028619439666	8.209898545121749e-12	8.623148471889622e-11
CNOT6	14.0	0.5955343367446944	0.6081019309226167	4.646681945164738e-05	5.6280840375541396e-05	-8.714492601326363	8.225872458150901e-12	8.634131721667444e-11
TMED4	11.0	0.032542969536964436	0.029300129353084445	4.911369633002812e-06	3.590851349767679e-06	8.713478852723991	8.256168819868803e-12	8.66012346051922e-11
PCYOX1L	10.0	0.047782580986881144	0.04253246856818872	1.1323402890634174e-05	7.397651162923141e-06	8.71289047874069	8.273804133847709e-12	8.672808753832326e-11
ARVCF	20.0	0.381958795542608	0.3876887398030333	6.76442398318008e-05	5.805909089988514e-05	-8.710909818487591	8.333449486009102e-12	8.72608025193537e-11
TMEM5	10.0	0.12494595744496693	0.11741753021186148	1.9379764187021234e-05	2.4565346917186963e-05	8.710832839315076	8.335776342903117e-12	8.72608025193537e-11
IL23A	4.0	0.36746705932363316	0.3485101104058601	0.0003722133348834989	0.00023164880325141145	8.708234163358819	8.414711561969736e-12	8.802823258344008e-11
C10orf50	6.0	0.8649012512262957	0.884019034696214	0.0009015417004741542	0.0007471856819622416	-8.706768941959043	8.459549106636262e-12	8.84381720232849e-11
TMEM68	2.0	0.8903345028603519	0.9085420695719896	0.00011915607038199348	0.00011496341668307525	-8.703290916459503	8.566946039925983e-12	8.950113853460723e-11
DNA2	8.0	0.3272924292731202	0.313331711351768	0.00012866306926520243	0.00013944446839632746	8.69662579842148	8.776605817011085e-12	9.163034091809439e-11
IGSF10	7.0	0.8768473559460312	0.8553381650536148	0.00021008627507429858	0.00045316796473306577	8.689436849627594	9.00853621413002e-12	9.398906116742321e-11
RNF222	10.0	0.769286769313724	0.7908618982467387	0.001067378712510158	0.0012462406839585678	-8.687671753787669	9.06641883784726e-12	9.452994990826756e-11
GDPD4	6.0	0.8660629813921304	0.8847922171339576	0.00020880096064939996	0.00018501024184299546	-8.687426504824415	9.074490823688323e-12	9.455111943456875e-11
DACT3	11.0	0.03454075757939657	0.031344573102853816	3.736870988112429e-06	3.161773357320189e-06	8.677437396919474	9.409486809291603e-12	9.792934798088288e-11
PCDHB1	7.0	0.33508419007662116	0.3501773384256811	0.00047790432638387573	0.0004948681564023985	-8.677386377849853	9.411229352284208e-12	9.792934798088288e-11
GALNT5	6.0	0.4955890841583411	0.5240421862927852	0.0004580459943180995	0.00017351609417716305	-8.670108474963465	9.663161017510508e-12	1.0035067679100163e-10
CUL2	12.0	0.32009258713811223	0.3268375186649163	1.470297197712942e-05	1.8215332369380557e-05	-8.670215785235916	9.659397512834932e-12	1.0035067679100163e-10
EIF3C	1.0	0.7052195962888222	0.7339139106097045	0.0006910793666133526	0.0006892357894513751	-8.67038215579539	9.653565606236688e-12	1.0035067679100163e-10
SNN	17.0	0.2920269588521136	0.285491199080461	0.00012585731476107647	0.00010160065977392445	8.664450536735862	9.86369605543122e-12	1.023652806813651e-10
MIR1973	3.0	0.8152788953545653	0.8437242883223074	0.0004017422118813062	0.000210926719372025	-8.663553673759285	9.895866000818978e-12	1.026189380459113e-10
HMG20B	10.0	0.10476528674904947	0.09964209988851237	0.0007707608008843567	0.0007895260947507998	8.663403800028947	9.90125216928601e-12	1.026189380459113e-10
RAB11FIP4	6.0	0.3627338671549051	0.3780489186641334	0.00021298224062471258	0.0002092936618191797	-8.661381546396242	9.97421710579642e-12	1.0330674897797087e-10
MYRIP	14.0	0.26225575484041735	0.25269731206119694	0.00010977108835528797	3.9035339528981334e-05	8.658780604690048	1.0068857736669956e-11	1.0421800501248996e-10
INIP	3.0	0.3075042684397396	0.3164243055392562	2.8518546432488146e-05	2.0126215193403848e-05	-8.65777730242011	1.010560600831215e-11	1.0452923597494061e-10
GPR45	17.0	0.8715934508106548	0.8843090247874167	8.243234806073618e-05	9.824640289280973e-05	-8.654772243513346	1.021648271339427e-11	1.0560631074281395e-10
ATF1	18.0	0.18108880933857843	0.1897770309602313	2.7526477138589283e-05	3.342136488038968e-05	-8.653385558435053	1.0268058755277354e-11	1.0602409855408758e-10
HIC1	35.0	0.06545503467445966	0.05960965340799361	2.3243216331397797e-05	1.669971945288043e-05	8.653319495711294	1.0270522404510482e-11	1.0602409855408758e-10
ANO10	13.0	0.26109733866486284	0.2554573633872567	1.4774290162054502e-05	9.945807341806766e-06	8.653139869895442	1.0277224121824336e-11	1.0602409855408758e-10
GJB4	9.0	0.7773776219460209	0.7940526707059562	0.0007312738603266075	0.0006208095436264766	-8.65038833593813	1.0380433669162101e-11	1.0701830495545908e-10
C14orf49	5.0	0.7740374829892759	0.792671834760242	0.00024231664498283037	0.00016697569214959397	-8.648686858089754	1.0444777017947147e-11	1.0761077046140411e-10
VAMP3	10.0	0.30269874749600334	0.31059021170389045	9.846380681135036e-06	3.96925846045551e-05	-8.647578454028968	1.0486908312896422e-11	1.0797375993212434e-10
C21orf130	5.0	0.8294963991306447	0.8106795397069719	0.0007093722680366168	0.0007898962589907637	8.645773194553446	1.0555893999246839e-11	1.0861258454188891e-10
ZNF467	12.0	0.15344939389581114	0.1443616940372589	3.309786320129224e-05	3.1263704500148243e-05	8.645080307143989	1.0582492908645241e-11	1.0881472668876349e-10
PDCD5	7.0	0.16715748637232672	0.16176866008481258	4.2375541066116024e-05	2.4608047887167934e-05	8.64112695838788	1.073555134060851e-11	1.1031607254138096e-10
LRRC14B	14.0	0.4542830446773263	0.46737615685052575	0.0016583162707892115	0.00186316316724963	-8.638562087729486	1.0836042670892907e-11	1.1127563503902493e-10
OVOL1	10.0	0.21534633235821019	0.20470064825343867	0.00011794412511451362	4.9674631950764104e-05	8.63634230669262	1.0923777173439971e-11	1.1210302476349871e-10
ARHGEF3	17.0	0.3891826140977004	0.3948040613965466	2.3826798499567145e-05	2.372792746953905e-05	-8.635386861152512	1.096175984462983e-11	1.1241909670278953e-10
STK4	10.0	0.030331548567626765	0.027116458162803343	5.214651125789239e-06	1.8173245500531973e-06	8.628809753812625	1.122685628117045e-11	1.1506241047826952e-10
ACTRT2	9.0	0.769907915052563	0.783886879314611	0.0003614894006377202	0.0003258494237375037	-8.628355295439272	1.1245410147897428e-11	1.1517713927656725e-10
LINC00950	4.0	0.6107254916363293	0.6273901726084726	0.0006455244537898935	0.0006857196562238754	-8.626676858144526	1.1314202363849065e-11	1.158059300158521e-10
RASL12	3.0	0.3920077024551085	0.37183555221346054	0.0005696673947000109	0.00034935304977962964	8.626050403182946	1.1339986539037802e-11	1.1599397995813176e-10
B3GAT3	9.0	0.05105506728293658	0.03962000818547521	7.641218780719835e-05	6.555408162758033e-06	8.621333766381335	1.153602579984393e-11	1.1792214485144189e-10
HORMAD1	5.0	0.9406072116039418	0.9476885155395225	2.9513899647268313e-05	2.8086543944813245e-05	-8.62073055099765	1.1561342167476313e-11	1.1810378911292708e-10
BPNT1	7.0	0.03951592135092333	0.0332581961685151	1.7707475992899493e-05	1.0455399484816403e-05	8.616744095079625	1.1730061117093005e-11	1.1974915621820322e-10
CDCA8	6.0	0.056959538969314764	0.07369004091661838	3.06357506477678e-05	0.00020965695224422112	-8.613000573672265	1.1890753252775988e-11	1.21310487878712e-10
YIPF4	10.0	0.4516336799935611	0.4614347558951489	0.0001136664482073168	0.00014044227377341356	-8.607862340637322	1.2114926659052525e-11	1.2351700469978633e-10
BRPF3	15.0	0.2006949604164763	0.20972275235057797	5.224165364115176e-05	3.417847807991899e-05	-8.606577357946781	1.2171650102267432e-11	1.240145339195868e-10
FAM75A3	2.0	0.7739534776299088	0.7573368640409576	0.004074388165328341	0.004545548427820462	8.605123081455018	1.2236169142743913e-11	1.2459079185682643e-10
SPATA31D5P	2.0	0.796786378622055	0.8379788674690105	0.0006911480409739194	0.0005460383653900912	-8.60356845936951	1.2305520590143784e-11	1.2521547284509117e-10
GBP3	4.0	0.7062056882072378	0.7497409277216152	0.0012085980187619568	0.0009538541389870565	-8.599633501224472	1.248283093258244e-11	1.2693716965231656e-10
TNFRSF8	4.0	0.3240580348222068	0.30279575962642274	0.00019233272106840255	0.0001782990674709048	8.599383709080412	1.2494173016278212e-11	1.2697000500308704e-10
MYADML2	17.0	0.7976727075727417	0.815603808120445	0.0004194511810502565	0.0004765410682318234	-8.59853747516583	1.2532674302121531e-11	1.2727861961596494e-10
BCL3	12.0	0.07492905998420844	0.0657739666517663	5.715762698764433e-05	3.320703385161799e-05	8.596665343864247	1.2618275735125552e-11	1.2806486073587216e-10
TEKT4	10.0	0.5532516911162271	0.569419348846983	0.0013645221416127798	0.0014533337882365305	-8.596284188333485	1.263577565280027e-11	1.281593577228284e-10
MS4A8	1.0	0.828761728560483	0.8020493316429632	0.005823930625835257	0.005432403050083537	8.595861536422136	1.2655209336399177e-11	1.2827333297580772e-10
ZNF664	5.0	0.6406296754656015	0.6612751994419981	0.0010697729137460732	0.0012667610788944603	-8.591681720906228	1.2849025354925265e-11	1.3015355780231741e-10
HIPK4	12.0	0.8058984746145613	0.8204211676838221	0.00014216212680285184	0.00014723593986482107	-8.58928826164016	1.296135066243882e-11	1.3120642811589104e-10
TM9SF2	14.0	0.031029555561011116	0.03702983658122658	9.4510521827038e-06	1.886223292494697e-05	-8.58894273717679	1.2977647561880334e-11	1.3128647986000467e-10
LPAR3	17.0	0.5032274677533989	0.4912247156160265	7.441246457721388e-05	9.821849861707614e-05	8.587268676256848	1.3056898166476287e-11	1.320028787502286e-10
SYCP3	9.0	0.9206205825442639	0.9286116666999864	2.5262690393180253e-05	2.169010908541558e-05	-8.586523662987627	1.309232372407883e-11	1.3227557539175837e-10
SHISA5	5.0	0.09701386370967936	0.08420096640647562	7.612865214575865e-05	4.222020496082966e-05	8.580554182754208	1.3379687827716918e-11	1.3509168677662566e-10
ZNF48	8.0	0.14725151747810067	0.13821637219990845	6.834288999444468e-05	4.8915252634787054e-05	8.579444417414525	1.3433806074130678e-11	1.3555065445528377e-10
LCE3B	3.0	0.6116073361385015	0.6428739067948895	0.043222783712994796	0.041426114781054235	-8.575710003444657	1.3617539156218823e-11	1.3731603595027358e-10
PSMD14	15.0	0.3872614596139685	0.3970928658259872	5.385795947114896e-05	3.080780667504156e-05	-8.574762948499343	1.3664534736952861e-11	1.3770120324102529e-10
MEIS3P1	4.0	0.7367952192491956	0.756950297013477	0.0002238813095205636	0.0003371960646087122	-8.573728445469566	1.3716056218729844e-11	1.3813145419763324e-10
CCDC182	4.0	0.7135707984809522	0.6808065231199618	0.0006416199682405659	0.0006471202575130647	8.567444462433063	1.4033244405338744e-11	1.4123490350067612e-10
C19orf61	12.0	0.17618430418693634	0.16906806509826838	0.00012021378464963283	0.00010318334495663326	8.56615360886997	1.4099309182113478e-11	1.4180860456303082e-10
ARHGAP31	2.0	0.03642057464009634	0.043574240093153936	1.3050472773196877e-05	1.9981131714997688e-05	-8.564760543945049	1.4170956115041577e-11	1.4243767707154828e-10
ASNA1	12.0	0.10916963177567555	0.10372296716144055	3.364566873896327e-05	3.0479143651385875e-05	8.561475362654143	1.43413704622373e-11	1.440580537445531e-10
PLCB4	18.0	0.4973577031814819	0.48900277750497617	0.00015686932238803304	0.00018039249293607898	8.560588702198698	1.4387717049334611e-11	1.4443089918029934e-10
CRLS1	1.0	0.915341175361916	0.9306790850780629	0.0001021353901830731	0.00010655515552302576	-8.559133258008336	1.4464121386132621e-11	1.4510480749549715e-10
FMOD	4.0	0.2720829569432471	0.2993092493637017	0.010844013933789106	0.011216451604962862	-8.557324875695981	1.4559622278072968e-11	1.4596930727216014e-10
SSPO	7.0	0.49583063355632245	0.5068020724528839	0.0001311236377790752	0.00010346310912692056	-8.548791499046947	1.5018900995502285e-11	1.5047746515980202e-10
CTNNBL1	6.0	0.07871793012803903	0.08550094377916352	0.00012143262561998605	0.0001358933053532399	-8.5477557316953	1.5075630359861978e-11	1.5094920993719766e-10
GALNT8	6.0	0.6405767769938634	0.6612543013912661	0.0011397382038640376	0.0008334337911083534	-8.546553783985933	1.5141731738842382e-11	1.5151413152997652e-10
KRT7	11.0	0.42337895064045883	0.41027535526991293	0.0002931584238194018	0.00022549231487828682	8.54591728758022	1.517685399283704e-11	1.5176853992837037e-10
PCM1	16.0	0.11980782056327358	0.11432606937833717	3.035156172665148e-05	2.9470198903181266e-05	8.545231352662151	1.5214796045356653e-11	1.5205080339069709e-10
LMO1	8.0	0.0710863969474341	0.08211283280548674	5.9098004156744565e-05	4.549991622096085e-05	-8.54347617497691	1.5312317597647437e-11	1.529277411634859e-10
ITGA2	5.0	0.20854172284829395	0.2033099342379029	0.00014179163796901618	0.00010034920521292587	8.538452238204016	1.5594948410955004e-11	1.5565111137209554e-10
C3orf32	6.0	0.711926445024801	0.7279401499272128	0.0012994769216209579	0.0014480102878326932	-8.536995709557786	1.567786510978303e-11	1.5637896046405634e-10
CCDC60	8.0	0.5536143213416002	0.5375189614801288	0.0001268448490487376	0.00022508255333381316	8.535568178070461	1.5759561365649766e-11	1.57093716797719e-10
DCP1B	11.0	0.4061973754324094	0.4123165266375098	2.4753740578615324e-05	3.543631868814148e-05	-8.533701223274607	1.5867051988006266e-11	1.5806452171374795e-10
UBXN7	11.0	0.11966952040740085	0.12494503319426517	1.5099681932196948e-05	1.4485559372566686e-05	-8.533415194589677	1.5883585219742633e-11	1.5812856786830292e-10
RND2	10.0	0.13468289637834663	0.12675300944872475	5.000640875136527e-05	1.8570430003117762e-05	8.53307660514602	1.590317900466468e-11	1.5822298246853288e-10
PEX12	12.0	0.20423051074089735	0.21087526351236452	4.954658361049371e-05	4.246542682908333e-05	-8.532891812074206	1.5913883022640456e-11	1.582288877409931e-10
NDUFC1	8.0	0.1844577253070591	0.17621066334821214	8.219042671953834e-05	8.87533995526938e-05	8.532498383520354	1.5936696259425464e-11	1.5835510886349746e-10
NCRNA00200	9.0	0.8581015149879848	0.8738071242109738	0.00249369398890737	0.0030026031712367465	-8.526879821828393	1.626610514210715e-11	1.615257268235894e-10
STX3	6.0	0.03364514004926623	0.03749709492434322	6.760807459793295e-06	3.7514548472834674e-06	-8.526486364563032	1.628942800187792e-11	1.616547547427961e-10
KRT28	7.0	0.6718528684440743	0.6993567535170803	0.000544679058389748	0.0006488014519477786	-8.520905602223294	1.662388267154256e-11	1.6486930532930358e-10
C11orf24	8.0	0.23668659974555314	0.22855813253274257	3.678093401530037e-05	3.64021796270974e-05	8.520253823443147	1.666339149949826e-11	1.6515647686329814e-10
PTK6	9.0	0.26527031136417584	0.25392412025588773	0.00028689893958631934	0.00018553079878907142	8.514409817709502	1.7021884089704072e-11	1.686028392429549e-10
NOL4	9.0	0.0664138569556514	0.05507217417375295	0.000206722412134537	0.00015891164134994664	8.50961409614654	1.7321859282968082e-11	1.7146558999269478e-10
ATP6V0D2	5.0	0.83661571070883	0.8532658453340884	0.00017797258045027341	0.00014190087014959117	-8.50173852746574	1.7826061429282762e-11	1.7634504511268975e-10
LRRC72	6.0	0.8839406832191679	0.8959697422422009	0.00013044933779128538	8.014176925279218e-05	-8.499503513191728	1.7971820105299673e-11	1.7767465865315218e-10
CNDP1	10.0	0.8725297072763796	0.8819862404355296	6.936008987197576e-05	7.239134263569712e-05	-8.498904040272857	1.8011118803336964e-11	1.7795076342943402e-10
KLHL30	16.0	0.6980046801652621	0.7142761361836973	0.0003104917764259995	0.00039103402314168747	-8.497329501651539	1.8114750471995385e-11	1.7886173178973362e-10
MPP6	6.0	0.23635839311065682	0.2619730271542744	0.00038260622435217314	0.00039208459861738343	-8.495976573869411	1.8204275267803124e-11	1.7963235053033977e-10
RNU11	7.0	0.16437464684318928	0.17131973843449955	1.72603196628576e-05	2.4862716232149405e-05	-8.494987827869723	1.8269983052984015e-11	1.8016712966553233e-10
TAF4B	8.0	0.1623514417849861	0.15707298951154505	1.3561228769143468e-05	1.4989370890175925e-05	8.49206425437124	1.8465669875898303e-11	1.8198219997343102e-10
ZNF221	10.0	0.23301056829801312	0.2256251545243517	2.2664037584996562e-05	2.9906638862272246e-05	8.490383335700455	1.8579133722948387e-11	1.8298517480436896e-10
UNC119B	12.0	0.6759847350874341	0.6620622048122854	0.00015396533327774562	0.0002739354564996219	8.489964524365499	1.8607512898335024e-11	1.8314941940814034e-10
MOB2	7.0	0.7978706262559486	0.8098051990308458	0.00041071158805851206	0.0003491638914308267	-8.486707800193189	1.8829685412484563e-11	1.8521972137359108e-10
RNF215	10.0	0.2627843107159215	0.2708151879185742	0.000635416636955319	0.0005932412808401945	-8.4842750791141	1.8997383882197623e-11	1.8675192070125175e-10
RAB4B	9.0	0.04545201425097974	0.03898729086152198	2.0413198058563137e-05	7.369662970227821e-06	8.484056436662657	1.901252926640674e-11	1.8678347961033612e-10
METRN	4.0	0.39383103416708337	0.41586704718604406	0.00036319417854899255	0.0007193865867515634	-8.48215392394682	1.9144830137324035e-11	1.8796523942855783e-10
MGLL	2.0	0.6618413305768261	0.7129940534079516	0.0012882382634054421	0.0007858371445484605	-8.478941517441092	1.9370326174664826e-11	1.9005994020909374e-10
SORBS3	17.0	0.32713818549396456	0.3380085675143241	7.993413216063179e-05	0.00010247695138164645	-8.478503723241689	1.9401263427042574e-11	1.9024421844186484e-10
MIR202	9.0	0.8297352156128903	0.8410138917067413	0.00018701397852131577	0.00016900075481122355	-8.472561426440606	1.9826131258915448e-11	1.9428863757171368e-10
WDR18	10.0	0.1065248424200548	0.11065969183627102	2.8870888818126636e-05	2.686304356117212e-05	-8.469997952871212	2.001229419598966e-11	1.9599024040503015e-10
LIX1L	7.0	0.03525742010515991	0.030729170622570173	1.0176111270151662e-05	5.293611969958741e-06	8.468300154437086	2.0136557363700126e-11	1.9708387913815323e-10
TTLL12	5.0	0.14117069339354835	0.1299185900500527	0.0001125133240168792	8.387186444010874e-05	8.467692113758815	2.018124879561151e-11	1.973978397820751e-10
ZNF582	13.0	0.1198889939342957	0.11224209873318841	0.00012811339855461228	7.909617761592577e-05	8.465188977687694	2.036628417653308e-11	1.990832900454358e-10
ATAD5	13.0	0.21000253112913453	0.21681943061122103	3.303441331677492e-05	4.229710499566293e-05	-8.464863815092237	2.0390445541144224e-11	1.9919505163477348e-10
PPYR1	9.0	0.23316365242010526	0.21905884444483636	0.0010650260900400767	0.0010131910246984736	8.462510639495402	2.05661607082679e-11	2.0078628514310207e-10
ARL4D	9.0	0.03850130700037925	0.034503141398936385	5.804353582796971e-06	6.183638702191753e-06	8.461472628058518	2.064415384193213e-11	2.0142207457994877e-10
ZNF469	13.0	0.7036823523566764	0.7151067351160884	0.00011821780766719702	0.00012677428376947115	-8.459283713473395	2.0809598838025782e-11	2.0290979552342898e-10
FLJ22536	7.0	0.04856901451294857	0.04288848799471029	2.3168581845726462e-05	1.2723408920678563e-05	8.453646206487683	2.124186495370903e-11	2.0699575748788688e-10
FAM110C	17.0	0.19711637076743613	0.1865637835230849	0.00041098357357705154	0.00034381129691357453	8.45302031911573	2.129040954644391e-11	2.0733970715734112e-10
SHCBP1L	3.0	0.919076965738226	0.9307953273808515	7.128954672476798e-05	6.374720699256027e-05	-8.452184907920682	2.1355378949296216e-11	2.0784308492318767e-10
KIAA1797	3.0	0.044062327154256675	0.050970624879370506	1.3687725631465242e-05	2.062616834140964e-05	-8.450301901683858	2.15025512691144e-11	2.090359577823109e-10
C1orf128	7.0	0.04732588682031978	0.05819587607833522	2.113753109428748e-05	7.814462726948046e-05	-8.450275045784338	2.1504657637669046e-11	2.090359577823109e-10
ZBTB26	6.0	0.2701349326023993	0.28108140065645176	6.588278842270653e-05	7.93414300871224e-05	-8.447880478628294	2.1693305423626288e-11	2.1073881432635097e-10
RNF11	8.0	0.2138269480621373	0.23240310310696563	0.00021175314962775608	0.0001945645882331676	-8.445838246094699	2.1855510130886228e-11	2.1218283718881482e-10
EPHX4	12.0	0.3461267961230083	0.35442414275014106	0.00010458085927027954	8.317917687707651e-05	-8.442633426160072	2.2112515913076737e-11	2.1454486921243084e-10
CD300C	6.0	0.807218373634197	0.8233731297063238	0.0002590049231117899	0.00022158589733461178	-8.44179078143738	2.2180593717241383e-11	2.1507205184313978e-10
FAM78A	6.0	0.030285857586489048	0.026281302090573274	6.563770725132569e-06	5.939364852339217e-06	8.437831209773714	2.250332300586299e-11	2.1806625699179923e-10
TSSK2	4.0	0.780695172727108	0.7964937987702864	0.0001944949650927882	0.00020121749233529103	-8.437049967229834	2.2567554657770607e-11	2.1855336039239482e-10
LRRC49	1.0	0.8242987658800902	0.6775096792865682	0.009334307190341022	0.021399798606087955	8.436512435536141	2.2611856095265136e-11	2.188469683926403e-10
SFRS8	11.0	0.10060206510556818	0.09651101598835955	4.8590014043631615e-05	3.997472875846806e-05	8.43625782824338	2.2632870427698262e-11	2.1891497045332373e-10
ZNRF2P1	2.0	0.7421370262216639	0.7799903391687958	0.0012981579428085613	0.0006388025791790697	-8.43481930801545	2.2751969971366573e-11	2.1993102535632296e-10
DDX11L10	1.0	0.6590397882461547	0.7025358025674466	0.00214996465340417	0.0013541934824531328	-8.4335527574646	2.2857353235326315e-11	2.208133198350968e-10
INPPL1	10.0	0.046643841454607475	0.041804380147476436	1.0872666586844086e-05	7.2623757106687e-06	8.431581035880605	2.3022387923600517e-11	2.2227043245178782e-10
MRS2	9.0	0.23689838826677806	0.24117425604964848	8.229555079429016e-06	5.536410202483992e-06	-8.4301133241232	2.3146014064512008e-11	2.2332621461751723e-10
DBT	10.0	0.21853451168349494	0.23409857144924226	0.00012572978321245587	0.00019021453666395692	-8.428687010832165	2.3266792743005328e-11	2.2435323871104952e-10
CCDC144NL	10.0	0.6010299736830923	0.620653823238832	0.0035623950141210566	0.004208092242088571	-8.427460729325738	2.3371139490532948e-11	2.2508205109344038e-10
LINC00094	2.0	0.5294114342436747	0.556242542134391	0.0009062109068642807	0.0012370857354018802	-8.42752243396258	2.3365877693477847e-11	2.2508205109344038e-10
DRD4	10.0	0.31218919366678155	0.29484390941000094	0.00031650297606662057	0.00019106277388307837	8.424579909935556	2.361812926152122e-11	2.2732086281845452e-10
IL1RL2	11.0	0.8128175797598932	0.8251402827625725	0.0006823548709887541	0.000637823403972316	-8.424334584305601	2.363928337496236e-11	2.273846249650651e-10
OR52I1	5.0	0.7488942452104004	0.7799831945587088	0.003097597061853681	0.004721545056052347	-8.42319357872343	2.373792146692195e-11	2.2819316397870305e-10
TUBA3E	9.0	0.8453507836404651	0.8546419834388503	0.0016923452464442364	0.002121466290406406	-8.4229132108614	2.3762222091950124e-11	2.2828654127625504e-10
UBXN4	9.0	0.46812922315860606	0.4817307509995476	0.00010045123924282205	0.00022403196585888581	-8.422372555681346	2.3809153531160458e-11	2.285970875844547e-10
RAB27B	20.0	0.4270910151828495	0.41600629945233875	0.00010391926302068758	7.563145209532166e-05	8.419193864276545	2.4086970083990562e-11	2.3108216841627337e-10
NADSYN1	12.0	0.032501938223827305	0.03830720870583146	3.547692105903463e-06	2.294522212570158e-05	-8.41907394789241	2.409751430385675e-11	2.3108216841627337e-10
HES3	11.0	0.20563037240204185	0.217740819309697	0.0003526733833557917	0.00039031380839730004	-8.41866579977168	2.4133437468313055e-11	2.3128493348383304e-10
NEURL	9.0	0.2444149818319689	0.2371708563090122	9.915729981159004e-05	7.603734246097889e-05	8.41825582253415	2.4169575833811702e-11	2.3148951150498968e-10
GML	16.0	0.8725874146912936	0.8825598585384863	8.990037300946512e-05	7.016193832479613e-05	-8.417442364144183	2.4241441127756453e-11	2.320358126295954e-10
GLYATL1	10.0	0.6448366460507666	0.6343576622850917	0.00023329656670873023	0.00021909640057622698	8.415633663527585	2.440200242815605e-11	2.334299132033265e-10
BMS1P4	8.0	0.46110189503389926	0.4453131431342896	0.00015403807583081676	9.888742723888625e-05	8.415227313144815	2.4438221672800643e-11	2.336335792176726e-10
RNF223	6.0	0.7713425638867014	0.7866060564547409	0.00032173001938784484	0.00029179545288773574	-8.414687708299947	2.4486401859277386e-11	2.339512753954158e-10
OR5M10	2.0	0.8737058180923816	0.8913132277903734	0.0002623327419808943	0.00032100835379049735	-8.413243834649853	2.4615792553097194e-11	2.350440228529415e-10
ZNF28	8.0	0.3613164062026061	0.35063937267599005	0.0002617074885075302	0.00023008559531176485	8.412297390617978	2.470097959676066e-11	2.3571361627396607e-10
LOC101927087	3.0	0.7880253211068519	0.8137288895654089	0.00034576408788765275	0.00028732737544560834	-8.40921749137287	2.4980250860736402e-11	2.382333491593691e-10
FCER2	7.0	0.6180554906170834	0.6351627496578707	0.0006003452371723701	0.0004896156469070583	-8.408210977967405	2.507220350989093e-11	2.38964668044941e-10
MGST2	4.0	0.6413627332701451	0.6564300604664756	0.00014614403162154608	6.085964999657848e-05	-8.40703063270755	2.518047070516478e-11	2.39704602515711e-10
FAM98C	9.0	0.19532316051920254	0.2025237005748192	7.860869140048196e-05	8.548151064103936e-05	-8.407109484204229	2.517322341929025e-11	2.39704602515711e-10
RTCB	3.0	0.644442688473213	0.6562785931207515	3.781295757520549e-05	6.26271899788544e-05	-8.405527263984078	2.531904818722014e-11	2.4073092595989987e-10
E2F8	11.0	0.06162789654884776	0.06844224962515612	2.0437907938060097e-05	1.923380985130321e-05	-8.405624754071596	2.5310038542369552e-11	2.4073092595989987e-10
MTHFS	5.0	0.030787432200930737	0.02707348153753965	1.6519616349217404e-05	1.867197959456648e-05	8.403903129246881	2.5469619492065296e-11	2.420155100490722e-10
TOR1B	8.0	0.2438828736377742	0.25198423403694675	2.152046795283274e-05	2.908833504988263e-05	-8.399686617422487	2.5864743034082843e-11	2.4562089107002214e-10
CGB5	4.0	0.7873611997873695	0.81306193244678	0.0006129447410831475	0.0006042060074489694	-8.398168037630587	2.600855175017034e-11	2.468367707035572e-10
SNX32	11.0	0.04240482639192732	0.03587132374527127	4.8439785861230665e-05	2.904540836573045e-05	8.395850358530234	2.6229586162587697e-11	2.487836505724227e-10
PIK3R2	10.0	0.12985249701131274	0.12304681216159628	4.494058370581787e-05	2.714139579151347e-05	8.393970816621016	2.6410222146014353e-11	2.5034523112363694e-10
UBIAD1	7.0	0.17413404881031738	0.16662126762802323	3.689067451389983e-05	9.909638686711941e-06	8.39172201868435	2.6627990304815528e-11	2.522566878149897e-10
KRTAP13-2	3.0	0.6491735114859947	0.6835123570980849	0.0007635492868066294	0.0007452015248156833	-8.39119324121109	2.6679457464920665e-11	2.525913547041793e-10
C1orf233	3.0	0.7996880699204809	0.8195260722696046	0.00022077472313881754	0.000235563804636448	-8.387855131129633	2.7006680318074254e-11	2.555347926105575e-10
MIR520E	4.0	0.8726708525088098	0.8907783450903716	0.0003889430867324511	0.000370803539515885	-8.384075623974331	2.7382045527624192e-11	2.589299169228511e-10
PHF20	20.0	0.39517151412080836	0.40360575180707703	3.681585645010677e-05	2.9272965912163696e-05	-8.381168315660064	2.7674353342417656e-11	2.612611842511077e-10
HOXD11	13.0	0.13658246402083724	0.11981358596964864	0.0006903994473826497	0.0004687220989013195	8.381125703443141	2.7678660925772302e-11	2.612611842511077e-10
ZNF192	12.0	0.18527351065913653	0.17682964605693188	2.6427929158462125e-05	2.7773145325992105e-05	8.381370081254811	2.7653966413398793e-11	2.612611842511077e-10
EIF2S2	9.0	0.14206822822120332	0.13462797893065606	2.7050760200161914e-05	1.890716373721445e-05	8.370574363091054	2.876629471084371e-11	2.7136378072616275e-10
MRPL16	9.0	0.30402198345511544	0.31862910421097596	0.00024692474916643444	0.00021055800193617828	-8.36708662219054	2.9135180260335134e-11	2.746780548640029e-10
ZNF460	14.0	0.03557927469559329	0.03250221258014559	6.443442293551004e-06	4.981925177922495e-06	8.365034288998151	2.9354466872687095e-11	2.7657881189497474e-10
KRTDAP	8.0	0.6974144153837805	0.7093572182649815	0.000341900050396535	0.0003437458245310846	-8.360473681326829	2.984771538814829e-11	2.810570071146334e-10
STK38	5.0	0.3147681192552602	0.3290401203488862	0.0001884103534682597	0.00022658415461773878	-8.357917223689391	3.01278426413047e-11	2.8352419563224205e-10
ABCB8	8.0	0.053677230752349175	0.04871874065483334	1.0442774365691603e-05	1.2119715677666246e-05	8.35744244466937	3.018015747048289e-11	2.838458319790007e-10
UPF1	7.0	0.1507848619106743	0.1546625397808692	7.335185395061415e-06	3.6343923407099233e-06	-8.353067737240142	3.0666514952895044e-11	2.8824682222991433e-10
C16orf68	5.0	0.3792635929291447	0.3946640562059151	0.0005838772708518362	0.0005110036187939624	-8.351943333703634	3.07927882392615e-11	2.8925998556088985e-10
LRP4	6.0	0.26090294022628185	0.24567416397693714	0.0002884078690498802	0.00015767023885900134	8.344761812801954	3.1611714359266824e-11	2.967746429049345e-10
PCDHB15	20.0	0.33073258567480024	0.3456730884844782	0.0005943177123433009	0.0006208010886750575	-8.343205976262439	3.1791996024732445e-11	2.982882121025556e-10
VPRBP	9.0	0.42058728966064785	0.4273717118572796	1.5867158594323938e-05	2.012236425480198e-05	-8.336382312892239	3.259497157362911e-11	3.056388886322921e-10
PPIG	14.0	0.3335077846760827	0.3426753032284853	8.124304328927826e-05	0.00011332526362064787	-8.333000135316098	3.300049572685332e-11	3.0925614258997275e-10
ZNF282	8.0	0.1771195131201228	0.16611680678626592	4.929787695473226e-05	5.71266426790144e-05	8.33062776980873	3.328796596525402e-11	3.117634155333485e-10
TARDBP	11.0	0.21421716987705391	0.20515035571191798	0.0002012185902386544	0.0001743912160938529	8.330053068852328	3.335798302776312e-11	3.122323172156058e-10
SEC23A	16.0	0.21102519322053911	0.20330983956335802	9.380413607979394e-05	7.020161525052384e-05	8.327161244729893	3.371255339069788e-11	3.153624988430495e-10
NCRNA00029	6.0	0.761267757323789	0.7739637919966086	0.0003936578815289064	0.000361346682602433	-8.326123954397458	3.3840658071220924e-11	3.1637174361685034e-10
SERPINB4	2.0	0.6488433007266786	0.7142316696268541	0.0026734480221997444	0.0025780991541645556	-8.324248500171603	3.407351894140113e-11	3.1835855010921057e-10
KCNA7	9.0	0.44245681070490384	0.42460181765687566	0.000863418483235975	0.000758947297673508	8.323497253922094	3.416724668510128e-11	3.1904380108701375e-10
SAPS1	11.0	0.12444319934744125	0.11881377276735575	1.6028527330443936e-05	1.619475393038595e-05	8.322375884806748	3.430763445564899e-11	3.201636727673862e-10
C4orf43	10.0	0.1449227933196006	0.13853577215362478	2.5500422573165194e-05	8.67904440715557e-06	8.319982644172597	3.460919427809631e-11	3.227853935948792e-10
TPX2	13.0	0.20103832528454668	0.21090206972050063	5.98264400787332e-05	4.861701213201283e-05	-8.318917044885247	3.4744320860628514e-11	3.237268057717478e-10
CFI	2.0	0.8870621989347316	0.8727138964114366	0.00019519937868989909	0.00019736074043349473	8.318697795487688	3.4772189169476554e-11	3.237268057717478e-10
CDC10L	8.0	0.08152391782016666	0.07018723056643028	0.002961583166131932	0.002531910004164514	8.318811289879319	3.475776034282516e-11	3.237268057717478e-10
SLAMF8	6.0	0.4342281219979495	0.4481650937095652	0.00014535539040007507	0.00019515592072952617	-8.318353130018082	3.481604427242943e-11	3.2394238576903715e-10
TXNRD1	11.0	0.412554371590516	0.4030289048805632	2.2540662763662745e-05	5.669043328714337e-05	8.31810098790696	3.484816194928628e-11	3.240485647690614e-10
HNRNPH1	11.0	0.14911375726285309	0.15692594049103334	3.450476254721439e-05	5.391319255793214e-05	-8.314594271809959	3.5297944768850465e-11	3.2803612567251174e-10
SLC25A23	9.0	0.039435348528387495	0.03551720567775791	6.588851178087064e-06	4.781235683741114e-06	8.30927665364051	3.5991159391596925e-11	3.340816396669584e-10
LOC200772	3.0	0.6656319522004068	0.691590271614216	0.0005894451096817319	0.0005937728968224377	-8.309400411225935	3.597487161168736e-11	3.340816396669584e-10
KRTAP22-1	3.0	0.841516586759944	0.8647146265447875	0.00025146451589281226	0.00026229695142263325	-8.307696206718388	3.619981552396832e-11	3.358192726438081e-10
EVX2	10.0	0.1473874719735649	0.1307814166225769	0.0006799431173457552	0.0005510614183068053	8.307102352438005	3.6278532154746444e-11	3.3635013520247744e-10
LINC01470	1.0	0.8530181416670481	0.825497795034338	0.0020589503934044183	0.002191069038885243	8.306642827057262	3.633956126963692e-11	3.367164794966358e-10
CEACAM7	3.0	0.6979469231720323	0.7146668434143066	0.0003989412141097966	0.00044005431620856145	-8.30618602091802	3.640033152831923e-11	3.3707999314686155e-10
USP6NL	7.0	0.15726383715461958	0.16616556757233208	9.028307677799592e-05	5.9646143367709744e-05	-8.305758917692794	3.645724272307933e-11	3.3740736168905473e-10
HLA-G	16.0	0.6028548708371817	0.6155684487657035	0.0016502138988039473	0.002016488838161985	-8.305291173194101	3.651967195515991e-11	3.377853818547592e-10
TCEB3	12.0	0.19223830876458023	0.18873710313633682	8.283487066522399e-06	1.3910807449431347e-05	8.303364204405112	3.6777997170315236e-11	3.399738072743257e-10
MCART3P	3.0	0.8420909901548315	0.8615673647986518	0.00022929779258364707	0.0003063230355552194	-8.300487634460945	3.716704542107926e-11	3.4336733225495305e-10
CABP2	3.0	0.8633651817286456	0.8791709939638773	0.0002380699432414487	0.0002165250053529116	-8.297527920072456	3.757165718916655e-11	3.469005516285879e-10
SNX27	13.0	0.05971919504088214	0.05455980119441352	1.6616855904655705e-05	1.066688683276217e-05	8.295522756345177	3.784828881042143e-11	3.492486555914477e-10
URI1	5.0	0.8266122628671151	0.8114718284871842	0.00028734089443108657	0.00020179107006617201	8.291087664867078	3.846744634845879e-11	3.5475281989002953e-10
SOX18	9.0	0.17093644147948842	0.16117007953762516	0.00022854550116884698	0.00015425840625088477	8.290537078556628	3.854501757108785e-11	3.552588486381183e-10
CLDN18	11.0	0.8926220755978466	0.9003783661107022	6.296340797551779e-05	6.335824341156289e-05	-8.278681564206863	4.025400116690264e-11	3.7079171174927977e-10
HOXA10	4.0	0.650717710894567	0.6653507756138289	0.00023184966643212743	0.00029247002628190615	-8.277171134352209	4.0477131942537874e-11	3.7262771464748105e-10
C12orf27	3.0	0.5554790739704062	0.5736491080419517	0.00035816939773994865	0.0005754578054131301	-8.276685396665288	4.054915219668407e-11	3.7307127094538845e-10
DIO3	11.0	0.16665332878345893	0.14742531949459806	0.0005622626688384043	0.00022158433476305315	8.274818284786694	4.082718968692702e-11	3.7540864782632655e-10
CENPC1	7.0	0.06407684828341008	0.057315072872572474	1.644802626040713e-05	2.5906172336451474e-05	8.273037096197175	4.109421783263101e-11	3.776421075048005e-10
FAM81B	4.0	0.8209656200408936	0.8030159379597064	0.0004147037801588918	0.000483271843868779	8.272480583608848	4.1178007174582045e-11	3.7819003068204753e-10
PLEKHH1	16.0	0.37746311707073754	0.37095192267615523	6.607650157472724e-05	3.777037421833385e-05	8.271982234375322	4.1253185076504684e-11	3.786582677110254e-10
OR2K2	3.0	0.91905806554394	0.9277370421238887	4.253114071727484e-05	4.172824730748934e-05	-8.270539516471224	4.147160328520305e-11	3.804399715201804e-10
XCL2	4.0	0.7536122562973587	0.7758843327562014	0.0008887323331959454	0.0006963336640084074	-8.267608140495687	4.191898140644606e-11	3.8431872232623367e-10
CTBS	13.0	0.36816464094405843	0.36484382764842266	2.5900591459658383e-05	1.7215118619964522e-05	8.265237732295713	4.22842909808992e-11	3.8744095658727897e-10
POTEC	6.0	0.7526605153863812	0.7662231980098618	0.00031750056880019777	0.00027532004880691317	-8.26228494643127	4.274383099613785e-11	3.914224430014964e-10
CYP4Z1	3.0	0.738806846405253	0.7006722686835277	0.0008194309313453689	0.0012109705263597633	8.256644319687288	4.363567741889234e-11	3.993557611729036e-10
HAND1	13.0	0.09036590621817825	0.08148487162460544	0.00015732862628757118	0.00011473102198156304	8.251594628377285	4.4449945804239695e-11	4.0657022316560565e-10
RIPK1	7.0	0.7485218631184447	0.7596420663748942	0.000198738098825892	0.00022687568264111616	-8.251384117645788	4.448422052187325e-11	4.0664605792483433e-10
LOC146336	1.0	0.42853697145426717	0.45568045421882913	0.0026080296213447534	0.0026176719436798875	-8.250619046780354	4.460901087085295e-11	4.075487566426437e-10
MST1P2	10.0	0.09320971633173801	0.09804329318511817	4.04530503570774e-05	4.2225796699016956e-05	-8.250007348584951	4.4709037728513804e-11	4.0822429431227596e-10
TMEM190	11.0	0.6045360410317828	0.621799507099972	0.0008844777234465452	0.001184519499385939	-8.249429655823565	4.4803710864957924e-11	4.0885018952570933e-10
ZNF416	9.0	0.14218265090146917	0.1372749859087721	1.1653882122670152e-05	6.957039659690128e-06	8.24860075097543	4.493990506287779e-11	4.098540292739146e-10
C9orf46	3.0	0.3241513423811138	0.34096627758332976	9.914034251416929e-05	0.0002346879835981706	-8.246043911294887	4.5362636389457954e-11	4.134684097233646e-10
LYPD3	8.0	0.6812138369381429	0.696181865684964	0.000534424941659189	0.00042304372973731464	-8.24490358690549	4.555245664944336e-11	4.149568955551738e-10
LRRC30	6.0	0.803162392321928	0.8151861394261137	0.00010046363504090406	0.00010507767828204218	-8.243672164632482	4.5758337796395324e-11	4.165898699904519e-10
RBMY1A3P	2.0	0.5036715815884095	0.5362446945574548	0.05970728256093977	0.060088077382002864	-8.238745940621822	4.659134804195969e-11	4.2392709119573783e-10
LOC101928626	5.0	0.21324159121038735	0.2370076891000348	0.002608044548908845	0.002984675507327809	-8.23466881746699	4.729229274447688e-11	4.3005484105233187e-10
C21orf7	5.0	0.4514118494468707	0.46727899951791324	0.0006405148497814388	0.0007377555665835707	-8.233830042040138	4.743780540411589e-11	4.311275578248628e-10
LINC01529	5.0	0.4901984475153464	0.5037696285380258	0.00042360358546144814	0.00048491399402436327	-8.232756078945515	4.762477601997072e-11	4.32575591823878e-10
VPS37B	14.0	0.5280223230061629	0.5148882574387014	0.0005103083920842124	0.0004384672515032033	8.23240515710175	4.7686029820982924e-11	4.3288072314291343e-10
MFSD4	9.0	0.38843584993217956	0.37666925813220903	0.0001085535490060628	0.00014133566257956915	8.23083708385786	4.79607075254834e-11	4.3512178131815373e-10
ADA	7.0	0.034283017811971524	0.0400143638105383	4.436293401631846e-06	2.5803587221956103e-05	-8.230077250585039	4.809437804294492e-11	4.3608170125845194e-10
AVP	9.0	0.6034620042749884	0.6199811433323127	0.0005979521128318514	0.0005586192451830374	-8.227146414874388	4.861348975321398e-11	4.405333611104799e-10
TIPIN	9.0	0.2505260512264361	0.24500129415573163	1.3911779343465862e-05	1.6914133623633427e-05	8.22491797795035	4.9011957242828723e-11	4.438872285013134e-10
LINC00562	3.0	0.5958082556841366	0.6097324407877929	0.0001211106173648154	6.69345392465463e-05	-8.223708662117483	4.9229567566575774e-11	4.456001922596361e-10
FABP6	6.0	0.844556339363993	0.8543514863208488	0.00012861227298978847	0.00010442063480388848	-8.21495765882003	5.083347232055677e-11	4.598519316859615e-10
MRPS30	9.0	0.1417865503430673	0.13821216439636647	3.992144435180585e-06	6.7980643231163455e-06	8.213443770342229	5.111622249517539e-11	4.6187579795005476e-10
ZNF568	1.0	0.8516411825992443	0.784518696643688	0.0008191896276438073	0.0028455870326572117	8.213591622528018	5.1088538526306574e-11	4.6187579795005476e-10
SMAD7	9.0	0.051784592367172116	0.043308535379974686	4.1802515657143474e-05	1.3531568035350775e-05	8.212376291411278	5.131654598261647e-11	4.63418317731072e-10
NRG1	8.0	0.14275772600093234	0.12015581940714684	0.0013121034030178704	0.0007744972925387389	8.2099453720474	5.1775682015410585e-11	4.672949386050609e-10
MIR519E	2.0	0.8218439512296959	0.8477160500155555	0.0025377260319941323	0.0035160581650769507	-8.20889831715366	5.197471264646004e-11	4.688208950530834e-10
POM121L12	11.0	0.8216058661219248	0.836300634926417	0.00010897903390402195	0.00013072768459325952	-8.20745017922482	5.22512512276268e-11	4.710438258711748e-10
RBM26	10.0	0.034022729523645504	0.030935140250733604	5.269594192566422e-06	4.362528905867494e-06	8.203826409691647	5.294974824497428e-11	4.770659528116565e-10
GDF11	8.0	0.3335911367318972	0.3231827489842005	8.53173505006663e-05	5.0346421368673896e-05	8.202530504132877	5.320181084021376e-11	4.790611850686682e-10
TRABD	28.0	0.2268785721859821	0.23302391582358353	5.30823115137438e-05	4.5764735308296135e-05	-8.202213746468312	5.326360555712297e-11	4.793418211437461e-10
MAP1LC3B2	15.0	0.333881198757335	0.34464867226549506	9.267743487240914e-05	0.0001292014859037611	-8.199961563792302	5.370505738207899e-11	4.830368666836415e-10
NMNAT2	8.0	0.6007637905016265	0.5862904873555871	0.0002337930886098036	0.00024835845229961455	8.199015847059965	5.389152224788663e-11	4.844355675930073e-10
TRIM51HP	2.0	0.6454323984781901	0.6726630534286853	0.0009975935131825452	0.0005895500523990748	-8.196893936226356	5.431226544847436e-11	4.879374019911732e-10
MRPS26	7.0	0.04159437072570756	0.0360277623490051	1.6073444914310526e-05	8.304265205736702e-06	8.195716171624799	5.454722141581442e-11	4.897670769693033e-10
GRAMD4	11.0	0.7961356875109752	0.8136550212648983	0.0001381628783627418	0.00023460087421025238	-8.19513637359938	5.466326202932474e-11	4.905275520406722e-10
ACACB	4.0	0.8634129277754714	0.8846135139465332	0.00022394114380772237	0.0001185813041776948	-8.191094601083314	5.54791023173055e-11	4.975632958543445e-10
AMH	2.0	0.7967217253446579	0.8158481827488652	0.0001405516972669366	0.00016502913994412418	-8.189620679608655	5.5779651408692375e-11	4.999722477354156e-10
SLC39A2	5.0	0.849920983114949	0.8372955591590316	0.0001539583352182661	0.00018540563984239183	8.187782357136332	5.6156799731330106e-11	5.030646341129457e-10
MIR1302-4	2.0	0.9078799971695299	0.9224192809175562	0.00010207223964332403	9.277939615139652e-05	-8.182386339744346	5.727870547286768e-11	5.128213619281346e-10
SIGLEC16	4.0	0.5619205878868146	0.5877105645421479	0.0006255941425462624	0.0007242375080322565	-8.180710800940771	5.763163445821451e-11	5.156861516701298e-10
LOC101927616	3.0	0.8521927781929205	0.8732604877448376	0.0002857794791196466	0.0002616286365588914	-8.180215000919656	5.7736486183873015e-11	5.163291478729215e-10
ORAI3	6.0	0.045363535049083976	0.04106529103304593	5.507540657883072e-06	1.0500899882412899e-05	8.179413390729238	5.79064162275619e-11	5.175530633702706e-10
INO80B	10.0	0.053762461012932986	0.04869566816250207	0.00011721100424897559	0.00012872615732067538	8.173246112583051	5.923070982572158e-11	5.290871054637801e-10
C15orf51	3.0	0.5690555141356625	0.5877308228892493	0.00020806915836615002	0.0001490621956961193	-8.170793315427835	5.976581638708243e-11	5.335624794397262e-10
STRA6	1.0	0.9135265600681306	0.9277930668106785	0.00013691803056989387	8.258255072220292e-05	-8.164381041912598	6.118779005099858e-11	5.45945789223562e-10
PHLDA2	25.0	0.08910213586132283	0.0825122463275437	7.808951392274371e-05	9.305725723448741e-05	8.163772676509248	6.132445304358698e-11	5.468533846906759e-10
H2AFX	8.0	0.12260749774822896	0.1116756050054122	7.320301041397259e-05	7.00155665840315e-05	8.161682203699643	6.17963978817972e-11	5.507480790718259e-10
C11orf16	10.0	0.8631052871995502	0.87369627488984	0.00021643675462450316	0.0001515699811773191	-8.161508768018429	6.183571624761615e-11	5.50784837379165e-10
PRIM1	10.0	0.393093881720815	0.3899554368884613	2.148046418404375e-06	4.7386742970533574e-06	8.157191294855132	6.282264209288661e-11	5.592573087336039e-10
SLC38A5	15.0	0.636907919467121	0.6471129470194379	0.002087522570842039	0.0023483183171913663	-8.15464453574644	6.34122077668251e-11	5.641847933773808e-10
HCN3	12.0	0.15645930419168952	0.1519244827637679	1.2734077067832773e-05	1.2560901742771689e-05	8.153594487312708	6.365690577270327e-11	5.660400996265943e-10
LOC101929128	1.0	0.5657154942971688	0.5927754199063336	0.000672081154261771	0.000736579611297396	-8.15063060811697	6.43527234433769e-11	5.719023974383013e-10
H3F3B	13.0	0.10807777955835192	0.10356532280569487	9.795731747113087e-06	6.162045293884649e-06	8.150381009617684	6.44116683489522e-11	5.721013675715675e-10
RMND5B	9.0	0.21554844725024674	0.21960404519673912	1.0722477342401817e-05	1.0318006536380041e-05	-8.149586782267704	6.45995933632906e-11	5.724709151390135e-10
PSMB6	10.0	0.20650706366046712	0.20339682870544493	4.995688150226928e-06	4.436843891990784e-06	8.149748088626525	6.456138155576263e-11	5.724709151390135e-10
MIR129-2	12.0	0.08469979295012668	0.07475504885358666	9.576194274728412e-05	4.95727442437439e-05	8.149627034638014	6.459005586617664e-11	5.724709151390135e-10
LOC644165	1.0	0.5747542605135175	0.6066376633114285	0.0014108290656028412	0.0017240598053402045	-8.150015742779278	6.449802715040272e-11	5.724709151390135e-10
LINC-ROR	3.0	0.8091110966264465	0.8239643305172154	8.614921840596949e-05	0.0001350345048508571	-8.149052423630081	6.47263397809796e-11	5.732695062661747e-10
PRDM14	14.0	0.14366449579537388	0.13105699309103547	0.0003337697538372209	0.00028577069114360114	8.145495857881953	6.557632337612965e-11	5.804691520568037e-10
MAGEB16	5.0	0.8585437608842497	0.8826592624187469	0.00029218923741357084	0.00040592963800645287	-8.14445694861212	6.582672211789573e-11	5.823562471142273e-10
EVI5L	16.0	0.19447690542203513	0.19831019088181806	1.1276130703461106e-05	1.1919864729565894e-05	-8.141796966635619	6.647222016412116e-11	5.877346020160995e-10
KLK14	7.0	0.7640101891661447	0.7772627463416448	0.00046078729641656425	0.0004646813475278979	-8.137607011493632	6.750191948984491e-11	5.965019988797701e-10
POLR2J4	7.0	0.057220702535221504	0.05167344520755467	3.0049086323853132e-05	1.5668835665000543e-05	8.136272729750235	6.78331772967914e-11	5.990909845907368e-10
ZNF527	12.0	0.07572504395463814	0.08373743502486405	7.724121449756792e-05	0.00011629424903166799	-8.134553495581628	6.82624150439356e-11	6.025419038001084e-10
SLC36A4	7.0	0.04047611878910865	0.034801984479325636	1.9107548814341495e-05	7.334743301717606e-06	8.133210238150276	6.859968144629066e-11	6.051775730746612e-10
LPAR5	11.0	0.5484513526346146	0.5612836485659635	0.0003606901561557862	0.00037813715285477497	-8.131978594965064	6.891039462425186e-11	6.075761554194601e-10
MIR550-2	3.0	0.5288459921677907	0.5462044241987629	0.0007420501606881478	0.0006542020578875355	-8.131298492050869	6.908257330169611e-11	6.087512793758694e-10
C7orf28A	7.0	0.33675023828590755	0.3256891551944945	0.0007893976043603344	0.0009142187490763315	8.127738880814592	6.999082035440516e-11	6.16407618765583e-10
ZNF792	9.0	0.13079335802735248	0.1372214214772814	3.6674194596024415e-05	3.266637241340725e-05	-8.126822045717123	7.022669052460606e-11	6.177856661131831e-10
UGT3A1	4.0	0.7011946754676324	0.7188305390515813	0.0005645326080630169	0.0006951858105077915	-8.126893212122013	7.020835330189643e-11	6.177856661131831e-10
SDK1	6.0	0.16704009060359296	0.1589525907449884	0.0003172810021661953	0.00026832330596337725	8.126670643221836	7.026571793491795e-11	6.177856661131831e-10
CCDC116	10.0	0.5902175371377557	0.602801623388573	0.00038173248963208875	0.00034585215106417604	-8.125448074272164	7.058166206071754e-11	6.202150540428015e-10
NANOS3	9.0	0.7983613433151088	0.8098662320233176	0.00011095538600308763	0.00012540587510356498	-8.124803171475708	7.074889654597818e-11	6.213357076007624e-10
TREML3	1.0	0.8914702015099701	0.9091448695571335	0.00015264752165261876	0.00013986470938293416	-8.124649574630851	7.078878553083965e-11	6.213373491630066e-10
SLC11A1	7.0	0.5884321022531973	0.5606307411793048	0.0004694230521114969	0.0003434738392686493	8.124339511358473	7.086937758041364e-11	6.216960533259381e-10
TPRX1	5.0	0.7192545612970989	0.7333805130587684	0.0003054783876211032	0.00031493658755969234	-8.123800006589143	7.100982614539872e-11	6.225791479974734e-10
WNK1	7.0	0.03299572430568792	0.029335360005793593	7.726864245635987e-06	3.972560912446602e-06	8.123167947756441	7.117472491485533e-11	6.236755010736203e-10
BMP8A	9.0	0.2287596540950668	0.23600773280294834	0.00016090532928276447	0.0001578891903612082	-8.12243130756514	7.136739355944148e-11	6.250138271993616e-10
C2orf71	7.0	0.8770175895148484	0.886319991930452	0.00016417203371578583	0.00012564994593162242	-8.115857575274452	7.311012526147475e-11	6.399180426969126e-10
ADAMTS17	8.0	0.10325142091543725	0.09677428318860216	0.00020897072493114696	0.00013981357360117277	8.108824766219891	7.502192513474297e-11	6.562845882385286e-10
SLC16A3	1.0	0.6606667661490264	0.6990849651672222	0.0012222009223719279	0.0010498817828459234	-8.107992280778896	7.52515271505552e-11	6.579253630760832e-10
NID1	10.0	0.31661500727056907	0.295800894478129	0.0008099663040869298	0.0003919366063166069	8.098230478987329	7.799711546435106e-11	6.81549333901225e-10
NARFL	5.0	0.03675877849172663	0.031472290193455085	1.1791453985998076e-05	8.73460735475382e-06	8.096148732207327	7.859552003099844e-11	6.863950270564317e-10
TIGD5	3.0	0.8340891115753739	0.8529661658369464	0.00028991027927067326	0.00019867743791393314	-8.095007101008274	7.892564122591781e-11	6.888936336785353e-10
AZGP1P1	1.0	0.6199902502872325	0.6550428823188499	0.0012666007107396406	0.0016175637602218527	-8.092987502340362	7.951305612096176e-11	6.936339622592261e-10
SSTR3	7.0	0.8162929315239034	0.8278875185383691	0.00015489116795047166	0.00019729230709021923	-8.092384060674002	7.968942213912153e-11	6.94785212522146e-10
IL34	6.0	0.8185433125569497	0.8342668476663989	0.0003317375733321391	0.00023755065993858344	-8.091330597600654	7.999825681936333e-11	6.970894873179488e-10
MYL7	8.0	0.7898916271847708	0.8029880002140999	0.0003120239779552889	0.00034298023750984626	-8.089764989460106	8.045945510275636e-11	7.007181259644613e-10
ERICH4	3.0	0.7444518853882213	0.7680545986434559	0.0005489761934037282	0.0005446360928749951	-8.087994275374752	8.098429305517441e-11	7.04504828412162e-10
DNAJB13	7.0	0.6784199951675833	0.6980381965164155	0.0010012402682633673	0.0009016278958753352	-8.088048743393605	8.096809763820232e-11	7.04504828412162e-10
SHROOM1	10.0	0.6687427552573106	0.6787239965672294	0.00011332041503420915	0.00010265613130779202	-8.085352130759164	8.177382299943096e-11	7.109779610783859e-10
EBF1	8.0	0.0509775189385163	0.04386980427618794	5.8658678200641574e-05	3.161337967391404e-05	8.083974168519074	8.21886508388116e-11	7.141878876332047e-10
MARCH7	9.0	0.04557824489790103	0.038428954519484755	1.969081764083796e-05	1.4069655801582788e-05	8.08136352222041	8.298037608656788e-11	7.206675281658087e-10
CLEC2L	6.0	0.13927239824803891	0.12660515247441737	0.0004757852895061446	0.00034331485750569856	8.079857900078126	8.344046135706672e-11	7.238598781807616e-10
C13orf27	12.0	0.1710253385965839	0.17735478883741398	0.00010280328369066509	9.871976690304858e-05	-8.079913533425543	8.342341551793893e-11	7.238598781807616e-10
TNXB	48.0	0.7181248920012472	0.7301496188041329	0.00020209720976130507	0.00021214968744399752	-8.077697824136505	8.410501207513014e-11	7.292207418148402e-10
XKR8	8.0	0.06714533589166348	0.06009528042179429	3.242347663103492e-05	3.305714879114564e-05	8.07715494019969	8.427286546160394e-11	7.302715085681627e-10
SLC6A19	11.0	0.7051519446858654	0.7216647846078631	0.0009166707419555415	0.0011268761759093574	-8.076854409336361	8.436593075086605e-11	7.306733902883529e-10
POM121L10P	1.0	0.8927155642597765	0.9077172312471602	0.00011267400727702637	0.00013615805481471515	-8.07664087828835	8.443211756022604e-11	7.308421680406734e-10
SEPT11	8.0	0.14546997060543962	0.15271643353238082	3.066439217777631e-05	3.723480015284042e-05	-8.07591058185525	8.465887719041623e-11	7.322483428812015e-10
PTGFRN	10.0	0.32357916867777153	0.3307140704071908	4.0731466994645353e-05	5.903535833094907e-05	-8.075816459421803	8.468814700415174e-11	7.322483428812015e-10
ELTD1	5.0	0.5362641451447099	0.5529896820033038	0.00032884315453274456	0.0004050691923472669	-8.071553287846857	8.60246024194404e-11	7.433931683402773e-10
C17orf37	8.0	0.1289266375358458	0.134750804503845	1.35755257664427e-05	1.3409672191000785e-05	-8.070837009834621	8.625121695950912e-11	7.449401464769966e-10
USMG5	1.0	0.8643060667514801	0.8904677938531946	0.00021902015320659184	0.00023798127035070687	-8.070311984394223	8.641770414945577e-11	7.459663926855945e-10
ZNF709	19.0	0.4031277306288858	0.41362984579593876	0.00035444775711251816	0.00035380960050565054	-8.069586137734973	8.664840408583248e-11	7.475454928022482e-10
EMD	7.0	0.3484111726407021	0.32958049281554486	0.04024058169855216	0.03725162833877375	8.068477851303298	8.700185091790596e-11	7.501812489615582e-10
CCDC15	10.0	0.15102855297478812	0.14485161267738375	0.0004374435650411619	0.00044828588692744065	8.068033777188388	8.714387790683117e-11	7.509921196266012e-10
CARS2	12.0	0.15171265116959443	0.16108468881905952	3.1700022425946074e-05	5.0972512089845056e-05	-8.06697004738351	8.748503538527931e-11	7.535172282771719e-10
GPR37L1	14.0	0.8448365455424344	0.8540920394438284	0.00013002488322091504	0.00011513537690233527	-8.066028029088285	8.778827761868446e-11	7.557131709199185e-10
NTF3	11.0	0.05299217324277468	0.047450285248132267	3.060436167029567e-05	2.4926313298733065e-05	8.062242794921753	8.901745226086855e-11	7.658730774505733e-10
MUC2	11.0	0.5918235877227502	0.6040325988184422	0.00015229523925777336	0.0001435085097784902	-8.061395097223196	8.929508469254727e-11	7.678396018892114e-10
PI4KAP1	3.0	0.8096103808232296	0.8328444648672033	0.000750925781219565	0.0005679263848017542	-8.05941811387259	8.994595740676142e-11	7.730116603052258e-10
IL27RA	8.0	0.2326002389568042	0.2400100294293629	0.00010788361664799659	0.00011993121280196824	-8.058997068566741	9.00851904259277e-11	7.737833315948236e-10
C3orf52	10.0	0.2685765542131883	0.28119735836775767	0.00017310957281672484	0.00016350110499379543	-8.058700443842465	9.018340947672387e-11	7.742020616076406e-10
PANX1	14.0	0.10332992099531034	0.10951141714458427	1.0364298120707338e-05	1.4791564591819371e-05	-8.057939673621876	9.043580938884763e-11	7.759432110391806e-10
SIGLEC12	8.0	0.5693882462191223	0.5808112300087318	7.61201114147552e-05	8.530921657325678e-05	-8.052826081879644	9.215085126881649e-11	7.902251081408098e-10
MIR1268A	1.0	0.7666052164678221	0.7985099951426188	0.0016817640901286793	0.0013249066660417212	-8.052538260534764	9.224834868581074e-11	7.906279610804698e-10
PTDSS2	8.0	0.5501468472917805	0.5581952994732462	4.4279313146052716e-05	7.028403908357238e-05	-8.052098948851528	9.239736215246244e-11	7.914716571899493e-10
TGFB1	7.0	0.027976029330559034	0.025055132912245218	3.182705379342444e-06	2.992744138991912e-06	8.051616999545217	9.256111630123244e-11	7.924406291653653e-10
GPSM3	9.0	0.4239660744936869	0.4443330863804974	0.000228700856036828	0.00028599288400035425	-8.05117149504186	9.271274666830065e-11	7.93304803367362e-10
ABCB10	8.0	0.11691233430244029	0.10726359731052071	0.0001229008451738357	0.00012242041871581808	8.05033559119289	9.299792551074048e-11	7.953101280016877e-10
CNTN6	5.0	0.8460264878378974	0.83291822914724	0.00019534960607628038	0.00024374665371835314	8.04819852054394	9.373102518384435e-11	8.011417499329132e-10
MIF	11.0	0.2567064621588623	0.25092125808199245	4.916051169839479e-05	7.442493745223832e-05	8.046570468049437	9.429340418087777e-11	8.055086110429788e-10
KIAA0125	4.0	0.7138398094751217	0.7335701938028689	0.0015465004551480119	0.0013376562399490964	-8.043836284952183	9.524550962952522e-11	8.131981591391542e-10
SMEK1	13.0	0.071666419703524	0.06494702007674594	5.1067214856783106e-05	5.173894509254392e-05	8.037757293922462	9.739709590371266e-11	8.311148041947127e-10
CEP128	8.0	0.667131086792176	0.6529933070393141	0.0005676170759021734	0.00039662290368472	8.026513584335177	1.015061497181592e-10	8.657063995036466e-10
CERS4	12.0	0.8118746527602644	0.8230866673459978	0.0001715696558285283	0.0001644318390166785	-8.019571983038485	1.0412945141636877e-10	8.875958140883286e-10
FLJ43390	9.0	0.16689757863778637	0.15725498390863096	0.0001510488929976561	6.443574252400672e-05	8.01459653946141	1.0605151206479641e-10	9.034872965781512e-10
MIR296	3.0	0.8980140572595009	0.9086201831146523	6.74247528500904e-05	4.361532929368786e-05	-8.008994954924097	1.0825812802297812e-10	9.217843871379801e-10
TMEM158	8.0	0.28369384105589796	0.2717960721282806	0.0004417960949206438	0.0004580984740689369	8.007628097482781	1.0880353191738046e-10	9.254213448407632e-10
TIGAR	3.0	0.13469608728440455	0.12138107034987138	0.00034669911383465314	0.0003401767692554391	8.007630353262133	1.0880262954630155e-10	9.254213448407632e-10
UGT2B11	3.0	0.6913031809329987	0.7301409641901652	0.0006657359968130972	0.00132014329357464	-8.006870718057337	1.0910692885881903e-10	9.274977928519922e-10
CIPC	3.0	0.08103483000590846	0.07124816261254895	5.856685665829519e-05	7.495292237524324e-05	8.005329909342352	1.0972678277630947e-10	9.322606679963317e-10
LOC100289650	3.0	0.8236654458163697	0.8537645871624534	0.002338863065683627	0.0026601239376593156	-8.000939985410932	1.1151226960808971e-10	9.469164510941964e-10
CHD8	11.0	0.2849444662344576	0.29398477834144526	3.360085609023382e-05	3.0825083719958866e-05	-7.999132464825482	1.1225588403693591e-10	9.52713983285275e-10
SEPX1	8.0	0.09918575067490477	0.08655378263426462	0.0001386936167735547	6.155722648559816e-05	7.9987721927081745	1.1240469417599926e-10	9.534598720077987e-10
GYPB	3.0	0.8702154134968181	0.8840649749761746	0.00016942189353781002	8.371555627180056e-05	-7.99627328209028	1.1344233386160795e-10	9.617402626945637e-10
SNHG6	7.0	0.34607912474141395	0.3337478648240446	7.852084432409244e-05	5.374528537554646e-05	7.995751129963003	1.136603625927872e-10	9.630669597060746e-10
MOXD1	11.0	0.23050749559482242	0.21903343967974237	0.00021741790336530042	0.00012002240341168161	7.994393384197902	1.1422927165823022e-10	9.673636912615275e-10
LOC101927354	4.0	0.9133098234843325	0.9248916837904189	0.00013838389927816632	0.00011663183661863764	-7.991286105617067	1.1554203583792314e-10	9.77951790623849e-10
C6orf163	6.0	0.7715810870506146	0.7981515348555497	0.0006876019398507563	0.000896289963181309	-7.987393575875911	1.172079502246797e-10	9.9151590325202e-10
WDR82	13.0	0.146099896227925	0.13802537146127886	3.7230464550103674e-05	3.256698999432673e-05	7.9787534348104	1.209924309115526e-10	1.0229776033310633e-09
RSPH14	2.0	0.7843954527996204	0.8082243921580138	0.0004143159465179632	0.0005472238085191325	-7.9779265162877975	1.2136100263705028e-10	1.0255397901025037e-09
SLC26A10	20.0	0.18665392408108822	0.17829392262458527	0.0001957990062061511	0.0001287328067223706	7.976180853419583	1.2214278058996106e-10	1.0315890535525584e-09
TGIF2LX	5.0	0.7311632180037322	0.7580396209602003	0.0021299967516147933	0.002705770189630663	-7.973226452695966	1.2347741800596234e-10	1.0422985932002753e-09
ZIM3	5.0	0.8346141656204507	0.8511100267922437	0.0005875572070128352	0.0004358381728813047	-7.969927194177283	1.2498515766100594e-10	1.0541472618536223e-09
MRPL20	11.0	0.12109020334454597	0.11679977297575937	1.1462295739475004e-05	4.948382895061378e-06	7.969860550575866	1.2501580306711329e-10	1.0541472618536223e-09
MARCKSL1	5.0	0.2866686874839995	0.3053697690367699	0.0001848529424315097	0.00027422050578795225	-7.9694985961284255	1.251823760757663e-10	1.0549834063466575e-09
CPN1	5.0	0.7827675240375378	0.7395743026225655	0.0008591122389347831	0.0005458324498832347	7.968118305712651	1.258196395216529e-10	1.0597832930645143e-09
PPFIBP2	28.0	0.5687475643381723	0.575463170738196	0.0001180248147321354	8.832824608179201e-05	-7.967429717286566	1.2613876926298103e-10	1.061899805791099e-09
RAD9A	6.0	0.024437398108941168	0.021190996868190943	7.512151864733093e-06	2.3283100116882014e-06	7.967207930720566	1.262417302936378e-10	1.062195203814748e-09
IL17REL	18.0	0.6681000981821752	0.6769417984518433	0.00018751703622239208	0.00019164827545116212	-7.966486821585458	1.2657707776420857e-10	1.0638728609075533e-09
LINC00332	4.0	0.8269065543015798	0.8490968688770577	0.00019476257272158082	0.00016728568202905631	-7.966515321631458	1.2656380702851982e-10	1.0638728609075533e-09
KIAA1549L	5.0	0.7607730538747929	0.7729797065258026	0.00017044013249182283	0.00017480384788487918	-7.965640584454342	1.269717561172337e-10	1.0666172749515338e-09
HLA-B	13.0	0.11481233456113145	0.13286042083558916	0.0003698233408982785	0.0007872187416078786	-7.963040790857529	1.28192025295863e-10	1.0762903411374764e-09
ROCK1	13.0	0.0407139746216882	0.03695512196033174	6.870719394511469e-06	4.897952428581368e-06	7.958625734219283	1.3029136611853906e-10	1.0928276518148416e-09
NKX2-4	16.0	0.18113489266136593	0.16672803526119054	0.00044320960894135976	0.0003671236853252815	7.95860487244082	1.303013673026514e-10	1.0928276518148416e-09
RPA3	16.0	0.35340168548159784	0.3376282241337726	0.00012940537637168886	0.00019825871310936915	7.958031868255452	1.3057636834610325e-10	1.0945474904212726e-09
TCAF1	1.0	0.8990513349020923	0.8739786722041942	0.0002511142587855599	0.0003625441914913181	7.956206146263644	1.3145647662778116e-10	1.1013350424115498e-09
PPIA	9.0	0.12907180017120984	0.12616704718627558	5.4074126591298726e-06	1.9353941155842152e-06	7.954067564056325	1.3249497971280378e-10	1.108848359628545e-09
LINC00661	2.0	0.8949856608752852	0.91074522557082	0.00017071716607240588	0.0001361876393390808	-7.9540950245860085	1.3248159271657432e-10	1.108848359628545e-09
NKPD1	10.0	0.6876298565281762	0.7016891640093591	0.0003799729905797498	0.0004014007096465313	-7.950063274339558	1.344616790968314e-10	1.1247061880627533e-09
SLC24A6	14.0	0.11321282766493303	0.10622651678652913	3.494911771836191e-05	2.9882937890190427e-05	7.948740640919382	1.3511770627928774e-10	1.1295897987557977e-09
UBL4A	7.0	0.34502173529762437	0.3268860528817174	0.03965234105438083	0.03974235871689543	7.947773754275366	1.3559931512039909e-10	1.1330108284219145e-09
HCG27	23.0	0.1630443682709346	0.15419331146929047	0.00034957764921533633	0.00021462877452934256	7.947466743829582	1.3575259805886686e-10	1.133686317834187e-09
LASS3	13.0	0.7069233030712503	0.7213100073408028	0.0047812105946665635	0.0045512057839344295	-7.945656979044659	1.366597118813742e-10	1.1406530618365366e-09
WIPF3	12.0	0.6592281273072471	0.6665635167198531	0.00015671896595045097	0.00016853339889322307	-7.944916965307314	1.3703238182027351e-10	1.1431539314964182e-09
FAM195A	10.0	0.14580686676827848	0.139966305879945	3.040577927428011e-05	1.3140765133694234e-05	7.942683203898001	1.3816350073302383e-10	1.1519759118123723e-09
HNRNPA0	12.0	0.0922693625262444	0.08554168329947848	3.493234611026252e-05	1.7247350642229068e-05	7.940713554814255	1.3916865435251094e-10	1.1597387862709246e-09
SLITRK6	6.0	0.760955474799062	0.7273430283422824	0.0007600155161173416	0.000391230019389758	7.935572153341208	1.4182715045817926e-10	1.181263919462749e-09
LOC729156	9.0	0.12733885380248597	0.1211392488713863	5.498094633817808e-05	3.735261097138631e-05	7.933983819152831	1.426587037302747e-10	1.1875578262653187e-09
SLC16A2	9.0	0.2952302818672402	0.2824843895579439	0.03143540323492454	0.031112359101185753	7.93272047516296	1.43323605802381e-10	1.1924584959102937e-09
MAMSTR	8.0	0.7344669853730333	0.7496828959771881	0.0004915339763037711	0.0004997786707745572	-7.929888216084741	1.4482556070726145e-10	1.204314572300022e-09
KIAA1530	26.0	0.040500882713097625	0.037091599945164686	7.508843181929887e-06	4.108937859214415e-06	7.927330330074216	1.4619558991328565e-10	1.215061594340372e-09
RAD52	15.0	0.34867869258139417	0.35469711265400233	3.138459570565472e-05	4.8550278447794635e-05	-7.9250441874667334	1.474310781614735e-10	1.224679603623705e-09
LOC440905	1.0	0.7071195015730681	0.7576789304062173	0.0018000152081938657	0.001232789110484945	-7.922221239699911	1.489711416115221e-10	1.2368161094007007e-09
C6orf155	8.0	0.234330126025714	0.22120558684562436	0.0018104786425094863	0.0017726087845985428	7.920097663094241	1.501402971533415e-10	1.2458619567602304e-09
GGTLC1	7.0	0.8399963014983626	0.8569458136482844	0.00027542071765540013	0.00020785084564193062	-7.919567987602054	1.5043334760414704e-10	1.2476321621647594e-09
PASD1	4.0	0.8833375337168022	0.8969047878075529	0.0002235923416701458	0.0001972137877963124	-7.919216613667253	1.5062806692954554e-10	1.2485854064869637e-09
PLXNB2	27.0	0.5445651395561887	0.5614399767451408	0.00018586509412275165	0.0002192876854532785	-7.918436206374511	1.5106144727147546e-10	1.2515149019579624e-09
NPBWR1	12.0	0.05595541119800857	0.04997182546045493	6.227018788692839e-05	3.9065422278929556e-05	7.917936725422945	1.5133947867153892e-10	1.2531549424389334e-09
C17orf99	6.0	0.7662872429055931	0.7837756902991253	0.0013368556137020172	0.0018200255448184446	-7.917609914459589	1.5152167289568882e-10	1.2540000956200582e-09
LOC283332	3.0	0.8126981913425304	0.8274536140171098	0.000324877030430432	0.00020482267848211667	-7.91665701158299	1.5205416578469364e-10	1.257741910428359e-09
FLJ43860	9.0	0.6799936343991952	0.6918824868115746	0.00044477595188127813	0.0004530501652606744	-7.914398150137548	1.5332395993777196e-10	1.267575263088289e-09
SYT11	7.0	0.05042487551173363	0.044102526102313605	1.6815595430062648e-05	9.842051261022426e-06	7.913326994234354	1.5392981382416414e-10	1.2719121364034684e-09
CT45A6	5.0	0.5473097450212197	0.5717412368566902	0.0009598708086012776	0.0007155757445341426	-7.911415552387182	1.5501691661083406e-10	1.2802188627754898e-09
POU5F1	9.0	0.8516131674399591	0.8631758076663861	0.0001854688165457972	0.00016149357830405234	-7.909988546993165	1.5583352540040872e-10	1.2862841099770025e-09
MAP3K9	12.0	0.1840289609077743	0.17926631941471569	5.982577214674504e-05	8.131708545048646e-05	7.905174521982551	1.586203585571289e-10	1.3085970539900195e-09
BNIP3L	8.0	0.3539211886885955	0.3591707985895617	1.3114391638159538e-05	9.726856911551848e-06	-7.9046074512924385	1.5895191164278575e-10	1.310641421079872e-09
FAM72B	8.0	0.06130589634045545	0.055673677857999725	1.8435971720521324e-05	1.859871358180914e-05	7.901171448310982	1.6097579384463287e-10	1.3266304232061634e-09
GPR144	3.0	0.4037281738230844	0.4180817378247962	0.00022827124670198273	0.00020552314280467137	-7.899022863889099	1.622544824531507e-10	1.336464552837794e-09
TFCP2	8.0	0.04114298449556723	0.03372255956788582	0.0004896729508049041	0.0002755279071333239	7.896919972559173	1.6351585007901704e-10	1.346145741050298e-09
PRUNE2	5.0	0.15928691228164565	0.14400141948351153	0.00042031311907127895	0.0003298298600244856	7.896412226128568	1.6382188163415518e-10	1.3479560712799835e-09
BST1	10.0	0.46840957325012594	0.480601782379327	0.00014218739556151445	0.00011380739839526897	-7.894258174761838	1.651265888951085e-10	1.3579774651647126e-09
HPS6	10.0	0.32100497048691745	0.32880238368934783	6.166629119240374e-05	4.367032012423911e-05	-7.891491124298808	1.6681790608632327e-10	1.3711660873166802e-09
LINC01419	3.0	0.8542191947124622	0.8730344437522652	0.0001689380684600646	0.00014166077529672243	-7.890313203512711	1.6754315861183805e-10	1.3764044263912155e-09
LNPEP	11.0	0.031147191516879433	0.027777492545344413	6.225377713779925e-06	2.9106718999223437e-06	7.888139021549566	1.6889013739285596e-10	1.386742208918256e-09
PPBP	6.0	0.7465510892735587	0.7244980978193106	0.00042070452580951967	0.0005217716853259425	7.885939858185914	1.702636514905392e-10	1.397286914434682e-09
REV3L	8.0	0.06140539936255664	0.05593944810486088	1.4626189740345465e-05	1.8835486696446442e-05	7.884459730277978	1.71194390379484e-10	1.4041887890141114e-09
PDGFB	10.0	0.27055078465938565	0.27857012274606086	5.3894674522002885e-05	6.434781499114083e-05	-7.883925905116762	1.7153132369285284e-10	1.4062154090063629e-09
C17orf106	1.0	0.866028643352014	0.9010887587511981	0.0007738539530555711	0.0002140436579442191	-7.880039542638306	1.7400441649348146e-10	1.4257429937816675e-09
TMEM105	22.0	0.6813514426290387	0.6962448247027919	0.00014910396865577892	0.00014852935767635856	-7.8797181701361545	1.74210517512805e-10	1.4266847718866553e-09
OR5K1	1.0	0.8612459177882583	0.8884623260409744	0.0005436336082176012	0.00023101836781660111	-7.879325946796293	1.7446238827988875e-10	1.4280001969562025e-09
HACE1	6.0	0.30251246844781676	0.293173666137995	0.00012704087363981563	0.00012054543696651205	7.875416783344387	1.7699276522227045e-10	1.447954404458198e-09
ODC1	3.0	0.04324877080284519	0.03852087674938418	8.936942854894816e-06	8.383632040413783e-06	7.874091484466722	1.778589576491208e-10	1.4542804008405123e-09
FBN3	7.0	0.37609477230291516	0.3891171941967317	0.00016826892913648995	0.0001530901431914132	-7.8723881436156935	1.789784831934148e-10	1.4626701106929198e-09
C2orf29	4.0	0.34467946253523785	0.32735792274966286	0.00026005296940367624	0.00013153016559514134	7.871911113936169	1.7929327814785063e-10	1.4644779765208051e-09
LOC360030	3.0	0.7822892644876315	0.8127665920757954	0.0008522305847312641	0.0006358724666683354	-7.864389227005355	1.843311311350545e-10	1.504842046042568e-09
C2CD4A	11.0	0.2827172790129327	0.27169688265482184	0.00018753986960641438	0.00018637616420345618	7.8630506694668405	1.852424209347124e-10	1.5114931635183781e-09
ACTR10	10.0	0.05008525641165949	0.0449379108880681	1.3841836183161368e-05	9.6694537022554e-06	7.862521898011433	1.8560365315185978e-10	1.5136514704672255e-09
LOC387810	5.0	0.686168865221518	0.6953277675090013	4.7127962926682345e-05	6.355246152337088e-05	-7.862050913126334	1.8592600353914758e-10	1.5147016946317853e-09
PLOD1	11.0	0.06540132179846266	0.0572147043280755	7.742727750647295e-05	3.991162672549867e-05	7.862179925392771	1.858376494259321e-10	1.5147016946317853e-09
ZSCAN22	13.0	0.33215346891792796	0.33829185119073873	0.0003096297174680723	0.0003169450578055151	-7.858543682008739	1.8834415224838322e-10	1.5336035289735679e-09
FAM180A	9.0	0.8936043612603788	0.9034148444854674	8.053749242618616e-05	9.227606417361935e-05	-7.858073346478874	1.886708283368002e-10	1.5354646195896637e-09
TMED2	7.0	0.05995958217113185	0.05254259552294142	2.7560190108110153e-05	1.608190503040131e-05	7.8564452769614554	1.8980601720944483e-10	1.543900295908426e-09
CCDC120	1.0	0.15085835868340952	0.11264871561002952	0.011767690811514006	0.007936602387600767	7.855194063455405	1.9068309562934258e-10	1.5494239078915946e-09
C14orf145	3.0	0.7830817998191457	0.8110647874849813	0.000493913589066571	0.0001341883539290651	-7.855248216508251	1.9064505122236236e-10	1.5494239078915946e-09
SART3	1.0	0.031287730314389424	0.026922642356819577	9.612645551604969e-06	7.085820585166298e-06	7.85403600071066	1.9149850130916348e-10	1.555242109750082e-09
TPM4	10.0	0.7302290831323023	0.7472206669273199	0.0004343215514777862	0.0005344330123682628	-7.853889573594832	1.916018512810099e-10	1.5552743633546708e-09
MICALL2	13.0	0.11202567510122163	0.10130820779044956	0.0001251380983907814	5.434455518119115e-05	7.852496292405472	1.9258805024014338e-10	1.5622475468725092e-09
ABCC6P2	2.0	0.36277839601784945	0.38504119372616213	0.0007162066597887444	0.00034754582831429996	-7.852394134766798	1.9266056009354267e-10	1.5622475468725092e-09
ATP1A4	8.0	0.8668057444746848	0.8798694239446411	7.578537816636847e-05	0.00010362573493138039	-7.851928526976085	1.9299138820850687e-10	1.5641197438959775e-09
CYP3A4	4.0	0.8431228269029547	0.8538024574518204	0.00031561891324640443	0.00027687469389971886	-7.85157621483841	1.9324209527811154e-10	1.5653409891834604e-09
ZFP36	8.0	0.24694299864351613	0.23873154197267635	8.966394365008845e-05	0.00011908161783248716	7.851290069228147	1.9344595844402212e-10	1.56618171218259e-09
SLC16A7	3.0	0.907638711820414	0.9213581942481759	8.560681197653327e-05	8.529209791718305e-05	-7.847841809789223	1.959196951672022e-10	1.5853894670975773e-09
UQCRC1	13.0	0.27443757585318296	0.2808695665608423	0.00017156335577480925	0.00016814674516362388	-7.846758614333848	1.9670329944130318e-10	1.590086072446485e-09
PKI55	2.0	0.7606348566744062	0.7991157748081066	0.0013009057294127526	0.00041228467242597873	-7.846826787062503	1.9665388936767077e-10	1.590086072446485e-09
SMIM24	2.0	0.7729755845334795	0.7929274682645444	0.0037560653195966237	0.004116286502514172	-7.845081986916329	1.9792241061443253e-10	1.5991149850882133e-09
KLRF2	7.0	0.897577201178465	0.9112857507650184	0.00010261493871422696	6.0334225044355745e-05	-7.843154205394557	1.9933351609601847e-10	1.6096849984018003e-09
PRR35	2.0	0.7656942587252017	0.7926054138828207	0.0006095512740795757	0.00038106589587398674	-7.841232827875034	2.007499805195599e-10	1.6202873621099084e-09
LCN12	3.0	0.7470498481002855	0.7629205884388935	0.0003160852692767758	0.0002997446684477223	-7.839363450116336	2.0213780468387244e-10	1.6306477542796925e-09
BSX	11.0	0.24647424637869955	0.23582219439699795	0.00044915731200129724	0.0004013312683937626	7.83778493607877	2.0331718727901232e-10	1.639316837154324e-09
LOC285045	2.0	0.8149867508102346	0.8483554351109045	0.0007668040338465289	0.0005026980127247694	-7.837497769558792	2.0353248423790793e-10	1.64020771283381e-09
MIR1283-1	4.0	0.7262333251017111	0.7513512604766421	0.0009975931152597971	0.0007627213212639564	-7.837160711891855	2.0378547790906503e-10	1.6414013017379658e-09
SLC17A1	6.0	0.8448905315237282	0.8630522426999646	0.00022824883366211445	0.00021419218862504813	-7.836033478664749	2.0463386797434782e-10	1.6473868486618022e-09
GFER	11.0	0.046032287836175176	0.042637265318697354	1.8941638414994145e-05	2.2916192625522326e-05	7.8347731420719295	2.0558663349616134e-10	1.6533560196376798e-09
PRKCDBP	15.0	0.13471806717090032	0.12527211247770875	0.000428579135522816	0.0003241108908159697	7.8348230937375	2.0554878738891963e-10	1.6533560196376798e-09
KANSL2	3.0	0.32267703827396954	0.3304773009968577	3.2607993171012114e-05	2.0296740003414055e-05	-7.833856072127935	2.0628269978314984e-10	1.6581018241429353e-09
LAMA5	6.0	0.07711569478022463	0.08319346765976077	8.829002495133966e-05	8.646876260898051e-05	-7.829578038203799	2.09561155684765e-10	1.6835893667692876e-09
LOC100133461	2.0	0.4239538014564249	0.4054131579619867	0.0007164351488257262	0.0007314039055525728	7.829157519755438	2.0988622770338674e-10	1.685335794539765e-09
AOC3	4.0	0.7909825615617964	0.8062770504642416	0.00020105376578960905	0.00022660741504216338	-7.828037027587699	2.1075487084799734e-10	1.6914429378313634e-09
RNF141	13.0	0.1641702971959386	0.15984476710592752	1.7729303162651378e-05	1.5617110879400052e-05	7.823851620304551	2.1403156721491547e-10	1.716860085552756e-09
MKI67IP	9.0	0.24956807854762417	0.24315527661362424	2.200471254014201e-05	2.275454822057081e-05	7.823703278865799	2.141486350802184e-10	1.7169191285888412e-09
DNALI1	11.0	0.4196026187954527	0.4373665830929472	0.0006243324719476142	0.0007286146175317342	-7.821365410740805	2.1600213960701355e-10	1.7308927213772463e-09
PSKH1	14.0	0.32110150535355403	0.32960915549229536	5.757828001116472e-05	5.73144430480085e-05	-7.820097514687777	2.170140749102742e-10	1.7381117053970272e-09
RPEL1	3.0	0.3642576820953392	0.39419121016966713	0.0011366127365411136	0.0008842612240253558	-7.819512907120003	2.1748226401333081e-10	1.7409705533547966e-09
THG1L	7.0	0.29086202830052565	0.3018002527908831	6.167799240305506e-05	9.829436186962985e-05	-7.817737409520797	2.1891041296928608e-10	1.751507138532376e-09
LMAN1L	9.0	0.8136052156201116	0.8258109552624785	0.00016748642159660648	0.00017082759042690837	-7.8173110109361605	2.1925479240975518e-10	1.753366122234373e-09
ZNF790	16.0	0.1958060406593399	0.2061308954919999	0.00024538135802577214	0.0002330841606596846	-7.816340232333734	2.2004086781149046e-10	1.7587536165729446e-09
GBP6	7.0	0.7309862112557447	0.7472375242640732	0.0011196091384974005	0.001114708126716046	-7.815545401888161	2.2068657669677844e-10	1.7630142548772755e-09
ALOX5	9.0	0.08437007437100626	0.07657092037407581	7.573130513152034e-05	2.478611119018136e-05	7.813776103726729	2.221307646885872e-10	1.7736461568246884e-09
PCYT2	9.0	0.11539888859218285	0.10906583278865359	9.058418473215791e-05	9.198221007962626e-05	7.813114848021453	2.2267294532178753e-10	1.7770686355359383e-09
DNAH10	9.0	0.0267986816285569	0.023773997343708705	9.137763600731443e-05	0.00010214942429270946	7.811234506318483	2.2422195409171547e-10	1.7876075300740434e-09
CAPN15	6.0	0.6057897969583671	0.625606226918782	0.0005523704157858227	0.0005879500736711715	-7.8113403752407455	2.2413445365307374e-10	1.7876075300740434e-09
NTM	6.0	0.8037772730515327	0.8271524552945737	0.0003053689658280141	0.00029329305037342274	-7.807165212084453	2.2761132488700114e-10	1.8133499974798679e-09
DDA1	10.0	0.2007746348944251	0.20809064919335973	1.5537437037964368e-05	3.49761950658175e-05	-7.807080288935921	2.276826035174403e-10	1.8133499974798679e-09
LOC102546298	2.0	0.019753358276215965	0.023137702356541046	6.37384294060927e-06	3.743364416261465e-06	-7.806496663046232	2.2817306509400572e-10	1.8163318762569632e-09
CD164L2	12.0	0.35976619408751065	0.3686333151080036	0.00010625460268625828	4.453166056407321e-05	-7.805642524545833	2.2889276908670754e-10	1.8211346396578408e-09
NEFH	11.0	0.2413792749056812	0.2246932586504504	0.0005173327933720944	0.000421853394894394	7.804869008580814	2.2954650523964523e-10	1.8254079303864063e-09
ZNF319	2.0	0.42039159864408	0.44500604023536044	0.0009716238848680258	0.0009269379994903421	-7.804249170914103	2.3007171228710771e-10	1.8286553058878802e-09
LINC00341	2.0	0.864090170679269	0.8468387237301579	0.0004412914372626292	0.00033121385123700256	7.804089526694385	2.3020717879165756e-10	1.8288032223804267e-09
KCNJ9	6.0	0.4601717991143649	0.4446242508639432	0.0005148352185868298	0.0005328549912486145	7.800864601330242	2.329609011672864e-10	1.849740285777794e-09
GDPD5	49.0	0.5915923276005126	0.5980049183913201	4.922568557593477e-05	6.615521420550206e-05	-7.800355257206199	2.3339883595924586e-10	1.852277780305374e-09
KIAA0182	6.0	0.11702159130573273	0.10963862188976764	3.13879899646983e-05	1.7674783631208735e-05	7.799874741974797	2.3381274087093304e-10	1.8546220956057283e-09
SMDT1	3.0	0.016305149897841025	0.014462891914364364	1.8983820431954076e-06	1.4037462325975794e-06	7.798853269404716	2.3469506280628456e-10	1.860677676250432e-09
ZNF559	10.0	0.1730474228495387	0.15792859567467263	0.0001507899265043243	5.290811666114811e-05	7.7966251382615095	2.3663127500067946e-10	1.875078204435764e-09
COL20A1	16.0	0.5503552396832793	0.5620662060186818	0.00039509422168413185	0.0004600348558659193	-7.7961329183498425	2.3706116354736825e-10	1.877534012913114e-09
TMIE	6.0	0.6409443571026678	0.6532100186119846	0.00016670494802435265	0.00017615055474782117	-7.790457741177635	2.420746443058235e-10	1.916271210615143e-09
DES	10.0	0.5849890920601509	0.5994919718760583	0.0005013155352611348	0.0006677828608155286	-7.788805342471452	2.435542809749332e-10	1.9270093514953007e-09
PPM1K	18.0	0.19286362302035032	0.19663461098934182	1.8714023177101024e-05	1.2514709903698611e-05	-7.787818803174498	2.444419980990066e-10	1.9330557201866867e-09
USO1	5.0	0.038215589197311134	0.04309330552954365	7.130698916802654e-06	1.4092090057491558e-05	-7.787502748018847	2.4472707991933584e-10	1.9343327276452557e-09
PLXDC1	12.0	0.07201879148061077	0.06327496040152547	0.00012201811899565487	7.832250805569434e-05	7.786090652389468	2.4600487092123225e-10	1.9424703480914655e-09
ZKSCAN2	8.0	0.0697058224512816	0.07525181720740404	0.00012324291636242	0.0001252257416620177	-7.7861081211550704	2.459890227901029e-10	1.9424703480914655e-09
MEPE	10.0	0.8257781166520384	0.8394376139535948	0.0009810668807877071	0.0010051181609098858	-7.7846600359710525	2.473062479326291e-10	1.951761361646821e-09
LOC100631378	4.0	0.49576702331116906	0.4718462106668287	0.0016526160462696578	0.0014617256225434691	7.783409284071482	2.484496673281926e-10	1.9597970230273257e-09
XYLB	5.0	0.5649195456175616	0.5561753052390285	4.2377018113600386e-05	3.266659526495742e-05	7.783246739287197	2.485986523763736e-10	1.9599843373754394e-09
MIR193A	6.0	0.17962968409098223	0.16233267710992583	0.0007077968795485766	0.0005616425185188973	7.782972422964651	2.4885028812999323e-10	1.9609803671875096e-09
MIR146A	2.0	0.8528320940335592	0.8755492507307617	0.0001726516549255702	0.00022325432127454352	-7.782060738171037	2.4968843206626494e-10	1.9665948474267973e-09
CMYA5	10.0	0.7699921218642481	0.7869769900485322	0.0032258507316769974	0.00323985073383651	-7.7817822622188855	2.4994500909100885e-10	1.967625448830125e-09
GRPEL2	9.0	0.19530613173729905	0.20128218410153387	3.495213580071994e-05	3.006612511548575e-05	-7.78128954115774	2.503996316011124e-10	1.970213290375771e-09
NBPF22P	1.0	0.8754867675392716	0.9023648235532973	0.0004698071655419519	0.0001558584887721826	-7.780766243216661	2.5088337524895826e-10	1.9730275490684406e-09
KIAA0776	7.0	0.057076681411573814	0.0633420875547306	2.1616543403394003e-05	4.1285627938051845e-05	-7.7800335907131055	2.5156222488449637e-10	1.977372586359803e-09
OR4D2	7.0	0.7318866483143397	0.7663005144586639	0.0006682364133383493	0.00087001328045388	-7.777224439566118	2.541822085297052e-10	1.9969636362901034e-09
TCP10	1.0	0.9229409113901633	0.9381906864819703	0.00017813234288236002	9.812486744683848e-05	-7.776754405334702	2.5462325683369545e-10	1.9994249721261082e-09
ERICH1-AS1	1.0	0.5668891958925459	0.6266662434295371	0.007513525267552971	0.009126902359645219	-7.776488390213627	2.548732075799853e-10	2.000384001317337e-09
SETBP1	3.0	0.06068408840379597	0.05056307287771761	6.775438329194305e-05	4.89469930066705e-05	7.775766027082534	2.555531905753675e-10	2.0047155050147877e-09
PRG3	4.0	0.8688410220344862	0.8848666777765309	0.000146252987940304	0.00018214545786532377	-7.772586857197016	2.5856754196225503e-10	2.0273457072691837e-09
HIST1H2BG	1.0	0.08277224120276945	0.12701733024032028	0.0003692097770092586	0.0016300213435234067	-7.7700804286443	2.609691579787085e-10	2.0451513882657926e-09
FAM134A	1.0	0.023792750754842055	0.019806145448927528	1.2083042956524073e-05	3.4321906562836624e-06	7.768979668151095	2.6203094808938646e-10	2.052444613412862e-09
TMEM41A	9.0	0.36762173427221334	0.37558021010072146	0.00010261105663386768	0.00010995754829941835	-7.762967453978773	2.6790726648802603e-10	2.097423071804706e-09
[truncated: 7,901 more rows]
