# Supplementary material for: Associations of epigenetic aging and COVID- 19: A 3-year longitudinal study
Source: GeroScience. 2025 Apr 10;47(3):4889–98. doi: 10.1007/s11357-025-01635-4 (PMC12181606; doi:10.1007/s11357-025-01635-4)
Supplement: Supplementary file 2 — Supplementary Figure S2. Comparison of mean methylation levels of gene promoters just before COVID- 19 („Before COVID”) and three years later („COVID”) (CSV 1141 KB) [file 11357_2025_1635_MOESM2_ESM.csv]

gene	num_cpgs	before_mean	covid_mean	before_var	covid_var	t_stat	p_value	adjusted_p_value
SPRN	3.0	0.41339064052664204	0.3203299425450372	0.001408459351058826	0.0015641579542922852	25.42164107406743	6.837414833817768e-20	1.0700554214924806e-15
CSTL1	5.0	0.7734388984786139	0.8404214673572116	0.0001483334587893369	8.24087047384161e-05	-22.14367174638194	2.1239450302110746e-18	1.6619869861401658e-14
CCDC48	6.0	0.12710946993069883	0.09408395732810468	9.992662204015546e-05	4.9692390822588476e-05	17.458490110691198	7.031712254164791e-16	2.7511574194419746e-12
H1FNT	12.0	0.8872730787646623	0.8271389537157467	0.0005308759148778437	0.0003378292051086995	17.62659145891444	5.584552302876872e-16	2.7511574194419746e-12
GMDS	5.0	0.05384533631580847	0.03901347620757641	2.0916087321120906e-05	1.1186818214503256e-05	16.692266757626747	2.0596356676501814e-15	5.372216366454223e-12
HIST1H3C	7.0	0.12563809900963432	0.08406262663464066	0.00020937713664888612	0.00011055385465333366	16.74856396431833	1.900604213799215e-15	5.372216366454223e-12
LOC723972	2.0	0.6710794781932125	0.8685688067365576	0.002301855933402239	0.0007797337095989386	-16.44351909154327	2.945611989859102e-15	6.585546805899278e-12
TAF4	10.0	0.16552310108158874	0.10250517034696208	0.0004657218018062813	0.00015901696757332268	16.308348366438864	3.584548268931641e-15	6.988016546745368e-12
C1orf180	2.0	0.884270081449438	0.8032783612057015	0.0005772838739250909	0.000499778612358697	16.230061579716256	4.018667662665068e-15	6.988016546745368e-12
PCOLCE	3.0	0.7906370627144236	0.8350028638486509	0.0002873215513199314	0.00028172093342201547	-15.979277845365143	5.813888281149591e-15	9.098735159999109e-12
TAF8	3.0	0.04737785370822674	0.027519272548365007	6.863452170000295e-05	1.316377495412759e-05	15.566060232208525	1.0796919581333637e-14	1.536107194980649e-11
ZNF598	13.0	0.05920795967954176	0.04320684671561178	3.345229315803629e-05	1.0890474068444833e-05	15.26902019875306	1.6988837238358308e-14	2.2156275231692294e-11
RPL23AP82	2.0	0.4211947463927445	0.36517924235926735	0.00036955630047628117	0.0003869365178119482	15.119411053568033	2.140385192442265e-14	2.3926448758372462e-11
AKR1B1	13.0	0.17731841517666466	0.1949464323747362	1.8827802199634046e-05	3.484323814265548e-05	-15.141280370294076	2.0690766661872493e-14	2.3926448758372462e-11
ZNF639	10.0	0.05253934341961587	0.04357860408792341	8.017996964679678e-06	5.206718408398047e-06	14.980379632356744	2.6573250700331223e-14	2.772475823067891e-11
SUSD2	9.0	0.7931707991062368	0.8290997623416132	0.00010846620102289238	0.00012690774740146377	-14.933059864086259	2.861416953716947e-14	2.7988234578543885e-11
CCDC144B	6.0	0.5737234638480493	0.5291849675553816	0.0017769639716867145	0.0020538655005325045	14.498348865196274	5.697269066389185e-14	4.9534589382772635e-11
FAM105B	4.0	0.0412256076571842	0.03132608190558299	1.224781970314651e-05	8.013550505037854e-06	14.505425477921444	5.633021639559866e-14	4.9534589382772635e-11
LINC01311	1.0	0.030684185939254587	0.017103120891584292	1.756967581084337e-05	8.782131117506814e-06	14.42498906283676	6.409689013146159e-14	5.279559634512495e-11
CCDC74A	3.0	0.43406139064092697	0.38402238911316716	0.000188433727085676	0.0003829404548399041	14.369299061980163	7.011629429317882e-14	5.486600028441243e-11
AP1G2	7.0	0.040244152252872784	0.032147653051036056	7.242898453613606e-06	3.363783220295926e-06	14.303602122613642	7.797554360723308e-14	5.811034559300942e-11
FAM209B	2.0	0.8569581418390627	0.9047593982131393	0.00022834276793216713	0.00012598351234783986	-14.213595033026433	9.024876793639571e-14	6.41996917365724e-11
C6orf62	11.0	0.060930053904602426	0.08107265480715618	2.73630245673988e-05	2.2950609756403662e-05	-14.147421164548318	1.0053446247611149e-13	6.8407145119615e-11
ANGPT1	8.0	0.4096493516055246	0.3825338430340505	7.58569904284988e-05	0.00011462606957428603	14.10090895165845	1.0848353714900764e-13	7.074030651591539e-11
PIM1	8.0	0.05199393947960602	0.03916059373188074	1.0923416514922874e-05	1.303832828453208e-05	14.035413630026946	1.207939123066194e-13	7.561698910394374e-11
HIST2H2AB	4.0	0.21420864587042618	0.2374324959150895	0.00023523128332067473	0.0002231212097956615	-14.010194602617846	1.2591132402511287e-13	7.578893157665448e-11
C14orf139	4.0	0.6750241138714331	0.726677586807421	0.005695188874079048	0.00545055296011177	-13.954066458716195	1.3812122909290502e-13	7.88000420243652e-11
LOC728855	1.0	0.03128598288695018	0.0830261003639963	9.108458179645075e-05	0.0002253771825985231	-13.941648785221227	1.409841007464681e-13	7.88000420243652e-11
GFPT2	6.0	0.08717787232222379	0.12418051525076598	0.0002072407388220077	0.00017910369974283473	-13.905489130753786	1.4967516753093531e-13	8.077297833997027e-11
ROGDI	7.0	0.04224708480336679	0.03158079994911397	1.282029741237082e-05	4.989285471355242e-06	13.834902219446588	1.6827320120161772e-13	8.778251996017724e-11
PIGZ	15.0	0.5246382307246878	0.5498107497062948	0.0005202023204369263	0.0006459671729258597	-13.743514143819345	1.9595993530005684e-13	9.293251477108757e-11
NMT2	5.0	0.1481397958342676	0.10803948426964106	0.00020418836971519247	7.633837996638976e-05	13.749317046006611	1.9406926120470766e-13	9.293251477108757e-11
BARHL1	11.0	0.1655756094448695	0.19334435554516036	0.0001122265585281393	8.958455555309212e-05	-13.776802002025658	1.8536700397279036e-13	9.293251477108757e-11
TELO2	13.0	0.15714780371916348	0.17937798189938578	8.541922147086781e-05	3.5234315742308426e-05	-13.676252793277754	2.1931650438738727e-13	1.0095009687242973e-10
SH3PXD2B	13.0	0.17905947974789094	0.15776413472958353	0.00013049758740664354	5.982211220812418e-05	13.643620565810703	2.3166678933227617e-13	1.0358815008714634e-10
MIAT	10.0	0.0312561314145448	0.02153457055316755	7.229745390013968e-06	2.5277680316207163e-06	13.478907033357022	3.059323060645337e-13	1.3261767217519272e-10
LASS6	4.0	0.25617826056604587	0.2763370880512176	2.258605620730599e-05	5.883762069709707e-05	-13.464435636672933	3.135369885292096e-13	1.3261767217519272e-10
FKBP1AP1	2.0	0.8072648170347567	0.8539053036106957	0.00023184773612203578	0.00012441069730748038	-13.420781257390217	3.376827486983422e-13	1.3907197413497515e-10
ESRRA	11.0	0.19708502219456817	0.1671073412623018	9.446754316589368e-05	4.911167026324293e-05	13.307813934579505	4.095027580111169e-13	1.5749493245925773e-10
ARL6IP1	11.0	0.11899775154986465	0.10525907989064551	2.7424471107633153e-05	1.3721814050494563e-05	13.329645822144695	3.9448461354724917e-13	1.5749493245925773e-10
MDP1	5.0	0.373824359582199	0.408604211539582	9.464520339742133e-05	0.00013010688766968779	-13.303405204483212	4.126065323213781e-13	1.5749493245925773e-10
LRP2	10.0	0.059739718373561346	0.11832311812926222	0.00015506736169811062	0.0003598429591593981	-13.234549980334378	4.64363452780919e-13	1.7303066752431864e-10
SYNGR2	5.0	0.5637920261873139	0.5916741028979973	0.0006229701118056331	0.0007936646236947295	-13.184768547036366	5.059275554686211e-13	1.8413409867637025e-10
FLJ40434	7.0	0.8563289086755622	0.8938017645210186	0.00014152330890279178	6.483238533813203e-05	-13.15871668104585	5.291928224673812e-13	1.8822426526396626e-10
LOC100421746	5.0	0.6911972815619575	0.7454246241737295	0.0004970414032694954	0.000670782480479385	-13.119310776375807	5.665045258301685e-13	1.9530381512378318e-10
GADD45GIP1	9.0	0.07255795349622214	0.10206138441500104	4.45441524732856e-05	0.0001054032924230849	-13.111662333891381	5.740559422168707e-13	1.9530381512378318e-10
GPR112	6.0	0.8167391631956454	0.8587904609279868	0.000742647816862477	0.0008884207429660896	-13.082842568475346	6.034568706630568e-13	2.0093829842291144e-10
C16orf11	12.0	0.6152276850244329	0.6369029489851753	0.0001643150464342826	0.0001625165315273061	-13.059102014655286	6.288427636707782e-13	2.050289427384933e-10
RPS17	1.0	0.0387951661558063	0.021812518575677165	3.689427213214887e-05	8.61038018428616e-06	13.045898992753063	6.434356570103886e-13	2.055054700451547e-10
SAMD1	7.0	0.04016800396633212	0.06185715818511588	1.2068968532476181e-05	6.243593676205525e-05	-13.021812323420122	6.709658392255988e-13	2.0589441929177687e-10
ICT1	9.0	0.14032162658410308	0.13061192698792054	9.203784192399024e-06	5.2781009679980345e-06	13.023338415119369	6.691859938253037e-13	2.0589441929177687e-10
FLJ40330	9.0	0.3762813120580627	0.3475679699484826	0.0003014787959069292	0.000397591135754378	13.007524444487771	6.87868545146197e-13	2.0702197560649966e-10
ZBTB47	10.0	0.387505560387671	0.423695437234171	0.0002524287655931079	0.00018559722093116962	-12.989662174098676	7.096202737435217e-13	2.0953881668087007e-10
ADCK5	8.0	0.31937719291396854	0.29329204299763123	0.00020938506127156966	0.00019356119363303563	12.922176677047249	7.984232052266893e-13	2.3139487336662385e-10
CCDC144C	4.0	0.3388170708994622	0.3154601748618815	0.0006758109562464183	0.0007374030582811399	12.886412131604581	8.500633506477483e-13	2.418816625024956e-10
DCP1A	5.0	0.06434570086465942	0.052541962086602494	1.7448523905503642e-05	7.879030849093403e-06	12.869023149144859	8.764056368803817e-13	2.449240753067495e-10
KRTAP4-4	3.0	0.7511525309703968	0.8075804504347437	0.0002624823705544951	0.00033466631182699983	-12.789730942540707	1.0076504592104795e-12	2.766619243270878e-10
DPP9	12.0	0.21185907059604372	0.18819301375935293	0.00017010041274663674	7.039643765468534e-05	12.69697971754896	1.1872820734503579e-12	3.203614560258293e-10
DGCR2	7.0	0.10607865017739239	0.08038234245524835	0.0001377230173593583	3.5549649967137235e-05	12.651678161342799	1.2867371494176493e-12	3.3012190800633133e-10
GRIFIN	8.0	0.6147154812407162	0.6388523182659237	0.00016739332478848956	0.00025515133129454796	-12.655780043535207	1.2773877775282248e-12	3.3012190800633133e-10
RUFY1	12.0	0.15676510993032544	0.13524938644668846	7.392263044999074e-05	1.8471072830017224e-05	12.660925515595745	1.2657588555555786e-12	3.3012190800633133e-10
TMEM179B	2.0	0.039988185074594285	0.024500316871261155	3.0312787850394082e-05	8.202093679827002e-06	12.606315147634612	1.3949704844645123e-12	3.4448821152665395e-10
FNDC4	3.0	0.06829816295960803	0.03517499515487824	0.00033421582309929826	0.00015542725231991564	12.600794420357966	1.4087696829205018e-12	3.4448821152665395e-10
HGFAC	9.0	0.7923141754134692	0.8236089027467578	0.00015749008485578308	0.0001571885924937016	-12.617707078904944	1.3669353964977969e-12	3.4448821152665395e-10
LRRC37B2	5.0	0.6911882877014301	0.7298675353880282	0.00020479615339251932	0.0002156515363529065	-12.585333988938553	1.4481684096824382e-12	3.486743940235409e-10
ADAM6	5.0	0.8056095669605113	0.8646538818324053	0.0006380431848379153	0.00028343036618025353	-12.556606434186339	1.5244259005827833e-12	3.608971424758707e-10
SNORD115-3	2.0	0.8039623090337824	0.8405614164140489	0.00016315276169905917	0.00019856696582631574	-12.54908987570801	1.5450548591618744e-12	3.608971424758707e-10
ASPG	12.0	0.32480739888788007	0.2942988589681961	0.0006824189589575058	0.00047466966279099905	12.492258612507914	1.7106584066982945e-12	3.879971603598306e-10
SEL1L	12.0	0.15175553097962227	0.13935284116477878	2.4775725211106793e-05	1.8465598702105725e-05	12.49910948265779	1.6897599652903299e-12	3.879971603598306e-10
HINT3	11.0	0.19155422281772402	0.2241046731344578	0.0005093135106371829	0.0005425077487640544	-12.46914034935911	1.7831711088928293e-12	3.9866611220246823e-10
KRTAP4-11	3.0	0.7222724799403437	0.7530586248562661	0.00019462392787449265	0.00023941655645570123	-12.456675686402797	1.8235772154332057e-12	4.019575129792911e-10
VSTM2B	5.0	0.08319806907817169	0.06690805399859394	7.155899489250766e-05	4.713909698641848e-05	12.401158656496337	2.0153572085729693e-12	4.202378909504553e-10
TRIM64C	5.0	0.7787926237583161	0.8181660415949644	0.00023198065443665256	0.0003163889819821899	-12.389619647700897	2.0577660347849502e-12	4.202378909504553e-10
PTPN12	1.0	0.03711977145682882	0.019730225205421448	5.108791779295031e-05	9.556192719185672e-06	12.403580845951153	2.0065702033747815e-12	4.202378909504553e-10
RUFY4	5.0	0.23768542193726258	0.27154465724748594	0.00011591577342881838	0.0002138683556583679	-12.389665287560403	2.0575964941829505e-12	4.202378909504553e-10
HIST3H3	13.0	0.8896422226612385	0.9096491510032588	7.178161329011168e-05	3.961180013357209e-05	-12.386972529615885	2.067624127999045e-12	4.202378909504553e-10
NDUFS6	2.0	0.017618706697529112	0.012591761252325442	2.7004208219419096e-06	9.443651230758494e-07	12.402252935502553	2.0113825710539694e-12	4.202378909504553e-10
LOC102724612	4.0	0.7790329873694314	0.8319356717445232	0.00031766524748151127	0.0005437761923003374	-12.346579666182091	2.2242483704374266e-12	4.462754743249452e-10
LARP1	10.0	0.8960657206994517	0.8483582971272645	0.00041250966274754367	0.0003457573178722833	12.331961050971021	2.2839075152984266e-12	4.5244496980278955e-10
TNFRSF12A	7.0	0.20883028098183964	0.17721132094424868	0.0001729340451048929	7.418497660926345e-05	12.322952654509358	2.321491410938959e-12	4.541417572649339e-10
BHLHE40	8.0	0.028069062937775422	0.07060419623222616	0.0001186447532483012	0.00018796252576817012	-12.26625324563967	2.573171272005657e-12	4.971621037887473e-10
RAB43	12.0	0.14749469199114376	0.11091199032042498	0.00019102202566740562	3.100491475569963e-05	12.242532022753219	2.686670645554654e-12	5.065830795533776e-10
TRMT12	8.0	0.23903381680228092	0.27344496409339764	0.0002981555620127145	0.00041259284039015377	-12.245219005959097	2.6735587415892807e-12	5.065830795533776e-10
PRB2	3.0	0.8032719201570676	0.8594924005461329	0.0005343507512574161	0.00032807547086831156	-12.235734425712684	2.7201386443241615e-12	5.067877355199182e-10
TMEM87B	11.0	0.10000519668704733	0.06998177416472122	0.00010272862809041099	4.6104946961798016e-05	12.195933387326775	2.9249264299065564e-12	5.357420618222679e-10
NPPB	12.0	0.20067289480695755	0.17647399888000234	0.0003392109896674821	0.0002888803072626221	12.192371278750628	2.9440138860520792e-12	5.357420618222679e-10
TFCP2L1	6.0	0.23917164416666384	0.21284855521617482	0.0001226103710062298	4.1949869452002264e-05	12.164599566749406	3.097307084689382e-12	5.571592629355037e-10
KCNC3	13.0	0.09249956378952051	0.07382019300364022	0.00014631529849888153	0.00010122574001450214	12.060112098169029	3.751855361193455e-12	6.67233368212245e-10
ENGASE	8.0	0.5373518466674896	0.5042600947932375	0.0001349822264262676	7.575643222991412e-05	12.043604537632897	3.867649508440718e-12	6.731994941460477e-10
ANKRD20B	6.0	0.3194308407464881	0.2761527374961678	0.0003960431433085958	0.0002313308558908622	12.043073554492098	3.871434790616249e-12	6.731994941460477e-10
COL18A1	10.0	0.17145871480471556	0.12850856333971025	0.0004977428239355921	8.632582083304045e-05	11.916617590954605	4.89134314795642e-12	8.412035194012964e-10
LINC00955	2.0	0.7695261517807289	0.8364383810096316	0.0012663448242075251	0.00037736765044326027	-11.888246987779462	5.156043964134945e-12	8.770879134642597e-10
KLHDC2	16.0	0.17254335141247484	0.16090940300771897	1.070158394183427e-05	9.04036422895856e-06	11.871989592285132	5.314346173021592e-12	8.942958882557841e-10
TMEM240	1.0	0.15125531136548076	0.08142639130905822	0.0004960056280008968	0.00044386376635306934	11.866186809486074	5.372056401864686e-12	8.943902413742801e-10
TMEM167B	11.0	0.20122712400507947	0.18752652930992622	0.00019794950429833288	0.00021011969572588772	11.851914754372103	5.516763051560864e-12	9.088141237571317e-10
METT10D	11.0	0.22420791708409585	0.21190869311491647	2.0883500394898785e-05	8.168704650261855e-06	11.837263232076632	5.669505212920795e-12	9.242474643980254e-10
VTRNA1-2	7.0	0.5877106673553507	0.6701084931415541	0.0020674868510943563	0.0014440742948698443	-11.819332994487322	5.862383000931057e-12	9.391599980123475e-10
KRT26	7.0	0.7712647974907406	0.6986267385344026	0.0008373594032381802	0.0009308459625097056	11.812197488217397	5.941012128001432e-12	9.391599980123475e-10
MLLT1	3.0	0.3746098742924723	0.33091807071073553	0.0003190644308783706	0.00033371590436966244	11.812952296412432	5.932643368716666e-12	9.391599980123475e-10
EHD1	9.0	0.12956431506301275	0.14295554612552433	1.9542871330207774e-05	1.2753952924174054e-05	-11.802286954552525	6.052029539283261e-12	9.471426228978304e-10
HNRNPA3P1	3.0	0.7050596789371819	0.7525591931225342	0.00029762192683005696	0.00032464397381417746	-11.796672158956975	6.115873865247197e-12	9.476576830803826e-10
LINC00674	2.0	0.034838092654667516	0.02006088599079737	3.593663005081873e-05	5.774737558819749e-06	11.772814294126102	6.395001350614464e-12	9.811938346776113e-10
ZNF702P	6.0	0.124550376093452	0.1143709446567996	3.2062549179792434e-05	1.9688479310564534e-05	11.76338284060722	6.508940531816125e-12	9.889797992516734e-10
STARD4	10.0	0.2522265916761425	0.2649597225503789	8.03085706945651e-05	5.81577663438229e-05	-11.755370082407849	6.607385557506019e-12	9.942844612977806e-10
ZNF816A	15.0	0.19116854130463834	0.18173604648514294	3.517582334664048e-05	1.7355908125877996e-05	11.727270169581393	6.964930599648314e-12	1.0381063227094867e-09
AFG3L2	13.0	0.07245233675217697	0.05045701795260281	7.976935934884513e-05	1.2633595824607372e-05	11.711849659787761	7.169566165162693e-12	1.0457794068325118e-09
TBC1D26	9.0	0.8356436552294979	0.8615581665510013	0.00017801619338721886	9.801542978220508e-05	-11.71245182000592	7.161460056132209e-12	1.0457794068325118e-09
COG1	16.0	0.11856081658387901	0.10166056519288018	0.0004916178180594453	0.0006758885479730218	11.708348898264997	7.2168802516237224e-12	1.0457794068325118e-09
ARL17A	1.0	0.6471283414452165	0.809580390100126	0.008114079894604768	0.0020564036309312123	-11.674046731439375	7.69788603302196e-12	1.1052469396036118e-09
LOC150786	3.0	0.276832214910307	0.3074395181726159	0.0011410050524474165	0.0012187368652326698	-11.614085200495516	8.619701662998372e-12	1.1937905400524294e-09
ZNF322B	3.0	0.47946905008363133	0.5846839668574156	0.0012324133280749992	0.0011912814815552555	-11.614971927868469	8.605270933205104e-12	1.1937905400524294e-09
ACVR2A	6.0	0.11073594058139456	0.15033008669859463	0.00011879443122824434	0.00019603256456084977	-11.62015842902906	8.521362735206445e-12	1.1937905400524294e-09
TBX2	16.0	0.0789844117589226	0.1127563373215876	4.630571406209221e-05	0.00019999404620792653	-11.625683202602257	8.432909670046022e-12	1.1937905400524294e-09
C20orf108	10.0	0.13634242232949645	0.15498829657142912	3.064439506505618e-05	3.5028531984895505e-05	-11.59599497322821	8.919617277162893e-12	1.2244913191894673e-09
IFITM2	5.0	0.7923008321179283	0.7683679775507363	7.156961882270843e-05	4.781129263910272e-05	11.552044540073192	9.693950391926317e-12	1.3192202055099727e-09
DNPEP	12.0	0.26478903856974695	0.2426156468838913	0.0001839524657695039	0.00013890665003331244	11.53928286632231	9.931538752851157e-12	1.3284494143770994e-09
DNAJC10	11.0	0.10526414284957981	0.0908195072916722	4.254061548009409e-05	1.0471076557650895e-05	11.542555598764753	9.870042332269853e-12	1.3284494143770994e-09
PLK4	8.0	0.04845385786270102	0.06161552511535033	1.5096887488864524e-05	1.547655396319911e-05	-11.524443816143323	1.0215370370346347e-11	1.3548351381010197e-09
C3orf80	1.0	0.026664784613306878	0.01490441423461393	1.9777512689145024e-05	2.7026007044502444e-06	11.48843039113719	1.0939536816253045e-11	1.403309435855411e-09
LCE2B	5.0	0.7422078544157522	0.7811216078422688	0.0004134098989660764	0.00036930923784401094	-11.499535330055036	1.0710756610948627e-11	1.403309435855411e-09
TH1L	4.0	0.03309945316819681	0.02533212564540682	6.45950866045287e-06	4.286823052958602e-06	11.494287839331859	1.0818242332951507e-11	1.403309435855411e-09
LCNL1	7.0	0.8338928033636991	0.8567013188644692	0.0003616719846573138	0.00038058270671087	-11.49056059419032	1.08952636705411e-11	1.403309435855411e-09
USP43	12.0	0.05507712986899747	0.04199242458770765	2.457557860641016e-05	1.2371579376589792e-05	11.440714211427434	1.1981409936268131e-11	1.50007252402077e-09
MIR513A2	2.0	0.6630490444501241	0.7332034533222517	0.005238031744335644	0.006483703437723752	-11.444682752667939	1.1890981101753994e-11	1.50007252402077e-09
C20orf135	6.0	0.5827667051524292	0.5125485838931284	0.0009219742435866254	0.0006140726099995547	11.449152668151456	1.1789970085001559e-11	1.50007252402077e-09
ZNF280C	16.0	0.5307092918692915	0.5774444547671549	0.0067429817352035026	0.005941701970632753	-11.425594154633819	1.2332490918914287e-11	1.5317736736587983e-09
NOMO3	6.0	0.17371511097335154	0.17988003951347906	4.484244142232735e-06	2.5304642898120845e-06	-11.40408283843563	1.2850353495220392e-11	1.5835278125999932e-09
MPZL3	8.0	0.05762770266589467	0.04965533764549979	9.34354940596908e-06	6.462252611365696e-06	11.393773549601768	1.3106437193248945e-11	1.602466734955828e-09
MIR92B	6.0	0.05912807842574002	0.036676543552060556	7.244988308584075e-05	1.6462769515178926e-05	11.381493735358315	1.3418349718784313e-11	1.6206202381543166e-09
C1QTNF8	10.0	0.7697047407238572	0.7970865319172541	0.000265702108378772	0.00018749470013725906	-11.379797944784807	1.3462021147607742e-11	1.6206202381543166e-09
MIR4634	1.0	0.03957907485630777	0.021465323382505664	6.792396508705462e-05	8.031870477906492e-06	11.361857416063156	1.3933118760006888e-11	1.6568269318199284e-09
MED17	11.0	0.22824995724801664	0.21010615366200605	6.737691287330878e-05	1.3919049643110386e-05	11.360310960806242	1.3974514696500354e-11	1.6568269318199284e-09
RAB6C	3.0	0.17030946649040704	0.22451338811237134	0.00025582898826957733	0.00039680541851271626	-11.349072066075914	1.4279195978809603e-11	1.68022118096519e-09
P2RX6P	4.0	0.7513951743178898	0.7862946324878268	0.0002539678491510156	0.00027938679151095374	-11.316101255996639	1.5213161998198292e-11	1.7767610841179349e-09
ANKRD36	8.0	0.11762914782652148	0.10137350191103502	0.00033000575063963186	0.000307839584399805	11.31154113801296	1.5347208710485686e-11	1.7791393801414887e-09
PLEKHA9	2.0	0.5883074567406266	0.49409139680641667	0.001579717561077195	0.0011040292151549287	11.298513113465873	1.573692376040471e-11	1.8109033591936303e-09
MAP4K2	1.0	0.027426962094726386	0.01805440301972407	1.5183310408086625e-05	3.6444321111330404e-06	11.222516365118347	1.8222871485689817e-11	2.0816637865039825e-09
COG7	12.0	0.12261418960165278	0.13923635726426672	4.922819615303745e-05	6.828888794579635e-05	-11.209821837067777	1.8676051104290184e-11	2.102735250231233e-09
ECT2L	1.0	0.7913095367219712	0.9055801696247525	0.0021484280456015464	0.00028537034262790837	-11.210306060311051	1.865855352751508e-11	2.102735250231233e-09
EP400NL	8.0	0.044575558741335515	0.0640628380847543	1.5010935548183325e-05	7.884987620844119e-05	-11.204323380894458	1.8875930530371387e-11	2.1100593771450872e-09
GSTA2	7.0	0.7938258453197581	0.8267742669771587	0.00019448429498141321	0.00018696370577929328	-11.185782475410168	1.956633649751991e-11	2.171724582880756e-09
LINC01582	2.0	0.8310921682781645	0.7859772940476736	0.00047315146342534134	0.00025178217476813555	11.175567472710908	1.995778255144395e-11	2.199572513592238e-09
AQP12A	7.0	0.7053921295511659	0.7336210622673943	0.000681475024264669	0.0007118827006423281	-11.17109002485021	2.0131897890124284e-11	2.20324616769542e-09
ADCY1	7.0	0.08443043556360025	0.06311896920361847	0.00031318247915181215	0.00020897984187943528	11.164930683044084	2.037397975266705e-11	2.2142554383974953e-09
ANKRD37	11.0	0.040902830023632104	0.03437961704765607	7.075787819531248e-06	2.7840997106979274e-06	11.15357846079694	2.0828051994711932e-11	2.2479931980499432e-09
PGBD1	9.0	0.10063870942537433	0.0845695612607179	4.7502346467699074e-05	7.288026477310675e-06	11.125847955839829	2.1981628855697626e-11	2.356249942408684e-09
C22orf9	3.0	0.04046077660443607	0.02981079035197143	2.128936122056893e-05	6.396845653960693e-06	11.107668756090058	2.2773439785091428e-11	2.4245192696372843e-09
RUNDC2A	5.0	0.18789327848377052	0.20285389553065653	0.00014099095777279233	0.0001279126124761349	-11.08293439666942	2.3898249469868383e-11	2.510118149016377e-09
ZNF846	11.0	0.1791772113471019	0.16637503933976797	7.880866013203794e-05	5.572127863525061e-05	11.085800406575368	2.376503407228219e-11	2.510118149016377e-09
LOC595101	5.0	0.2832619182412271	0.257048945363473	9.68499798569824e-05	8.033234738458769e-05	11.073194084270988	2.4356771870936652e-11	2.541223198534391e-09
B4GALNT1	13.0	0.04704584312479296	0.036916759531106534	1.4582946745618224e-05	6.25440558930098e-06	11.049790648562306	2.549592744109736e-11	2.6424587049879053e-09
MIR663	12.0	0.22191353951339365	0.18306066440763297	0.0008630170255209039	0.00056980558187019	11.01943462835553	2.7055824286036036e-11	2.7856819083977895e-09
CRAMP1L	8.0	0.07078683284359674	0.0526000142045733	7.016620415414867e-05	3.178627722893268e-05	10.980440504234307	2.920509386446697e-11	2.9873184246987453e-09
RSBN1L	10.0	0.049424862247070774	0.03863767097462659	3.539624207034143e-05	1.2293881350315289e-05	10.972538843168225	2.9661643452872806e-11	3.014316363879607e-09
KDM5B	9.0	0.38770961181126506	0.36743075026528826	0.0002946712173013329	0.00035149046657786406	10.959919521577856	3.040608604715893e-11	3.0700338492776595e-09
UFC1	8.0	0.3909454255114068	0.4128399831285976	7.50855176002918e-05	6.967393350731406e-05	-10.944820022113872	3.132220764079833e-11	3.142259933195473e-09
SNRPG	11.0	0.22288880680486411	0.2309184701492389	3.98845705194876e-05	3.812192339382995e-05	-10.905442254782663	3.384760607246531e-11	3.3739811148667653e-09
LOC100506790	2.0	0.7624667113710333	0.8760782005610289	0.0034494136521955646	0.0008072992473423439	-10.887691514956742	3.505374146789465e-11	3.4720952783072862e-09
SOX12	10.0	0.05709110248397898	0.04682775566837302	2.6082537299074975e-05	1.885714829636299e-05	10.856007846211849	3.731788815047267e-11	3.668368015991637e-09
OMA1	12.0	0.24774588168205489	0.234618411888081	0.00027881436812073973	0.00026053491839977445	10.85349105382521	3.7504081952630155e-11	3.668368015991637e-09
CCDC90A	7.0	0.14590062478776014	0.16282501610774527	3.855112035584714e-05	6.327905464505117e-05	-10.811962659142043	4.0718469594542764e-11	3.958037572388784e-09
SNORD116-23	3.0	0.7682297375938038	0.8012442765412507	0.00025596143412058884	0.00034944638108533804	-10.791724343282269	4.238655015333479e-11	4.094750061109194e-09
CROCCL1	7.0	0.8347816280132879	0.8644052911057044	0.0001236544723376925	8.354363972136825e-05	-10.77689105591223	4.365373663760116e-11	4.185449652656774e-09
SAP25	5.0	0.8573338675075107	0.8827578522540904	7.589592514250398e-05	6.880549463568535e-05	-10.774515173616333	4.38603030693745e-11	4.185449652656774e-09
ALDH9A1	7.0	0.13465093318897267	0.11994241614623992	4.6235313742551857e-05	4.5213271865160486e-05	10.723321261320713	4.856456051835374e-11	4.6062749824984e-09
LILRA6	3.0	0.609857174879239	0.6567266807879931	0.0024386652048540313	0.002904708816576263	-10.705054324673437	5.036641130139497e-11	4.748399619679707e-09
C16orf90	6.0	0.8876328349054595	0.9104619673740716	0.00010208374258167041	6.046751792512302e-05	-10.678948284470167	5.306186636939913e-11	4.94296552786367e-09
AGAP5	8.0	0.9006361088818975	0.9180415661798583	0.000165989042598789	0.00010175377810177614	-10.679774205256058	5.297435311107602e-11	4.94296552786367e-09
GALNT11	10.0	0.1875129306435309	0.17646284256544378	1.9644297727714797e-05	9.761497525755608e-06	10.668924106296632	5.413596395098671e-11	4.983693151958482e-09
TSC22D1	8.0	0.17749550336199227	0.16235469814596903	5.929819712726656e-05	4.0564721763561854e-05	10.66975228540685	5.404638116585106e-11	4.983693151958482e-09
USP39	10.0	0.13583149441773143	0.14656376417864253	4.323524955089746e-05	2.4430280527332685e-05	-10.656394410527026	5.551010051075542e-11	5.0803103683820025e-09
PPP3CC	11.0	0.14017280142852154	0.12396088507189493	6.272528227093526e-05	8.734353897445931e-06	10.647639788934194	5.649150607615676e-11	5.140070174952635e-09
LYSMD3	9.0	0.24564280523690912	0.2650481494979113	3.9180926799377424e-05	3.228778389338109e-05	-10.636653704129872	5.774840403916346e-11	5.224060827820278e-09
NUBP1	9.0	0.20816737745530567	0.22890950556568526	0.00026785201914515677	0.00023323526140827639	-10.6143348368263	6.039135512924269e-11	5.431751194095679e-09
FLJ36031	6.0	0.3286272730823652	0.3515274243567277	3.233630220867198e-05	7.400854093990845e-05	-10.608293186622715	6.112800460096306e-11	5.466590125743269e-09
TMEM17	5.0	0.6916147889812788	0.7257945777365455	0.00018653254556476561	7.023586989568114e-05	-10.587090787566819	6.378724287461462e-11	5.6719906306120385e-09
AQP7	4.0	0.6211956101727707	0.6418193784300927	0.0001596908943777995	0.00010744319217717537	-10.581339710533854	6.452889711381872e-11	5.705521128990187e-09
PATE4	4.0	0.7224107520094625	0.7591272882289357	0.0005115975426238935	0.00046930353527022914	-10.559216938874204	6.746563552212693e-11	5.931669640007228e-09
MBD6	9.0	0.06766327561484074	0.08584035911938413	8.552685937519287e-05	4.192772920134433e-05	-10.55131220231875	6.85480564005491e-11	5.99316805960108e-09
FAM82A2	5.0	0.07022460877685635	0.04706236153013177	8.064237907711837e-05	2.024151497757845e-05	10.548020410548768	6.900407258220994e-11	5.999520755064365e-09
LOC154761	3.0	0.10322955867758504	0.06351783620998447	0.00022934736454585292	0.00010097415245715599	10.536969603818264	7.05579386964902e-11	6.1007278486191796e-09
CGB1	5.0	0.6254663176995736	0.6655220413649524	0.0017232746923717631	0.001329858534281028	-10.52597244687546	7.214006122935039e-11	6.203252517798537e-09
LOC101927131	4.0	0.8135417828780633	0.8393358952469296	0.00025565569016509806	0.0003751789268108903	-10.500447454486439	7.595465206744315e-11	6.495575436368773e-09
FAH	12.0	0.2382558050867124	0.22110461786584815	5.773591840821618e-05	5.603667703739232e-05	10.49029279535569	7.752943429501912e-11	6.594215471288311e-09
HBQ1	9.0	0.5302001540675575	0.5036235481899216	0.0006029167971429969	0.0008032447070422684	10.466177115838773	8.140548610916695e-11	6.7407188233252e-09
TSHZ3	8.0	0.07224194918041704	0.05852435775428872	2.117910238935589e-05	5.5300042785351924e-05	10.466609420067739	8.133427449712149e-11	6.7407188233252e-09
GLYCAM1	3.0	0.8428565683129393	0.8788740980772325	0.0002553494144556042	0.00012693997465935733	-10.467253884472164	8.122823374023004e-11	6.7407188233252e-09
CLCNKB	8.0	0.825707145081626	0.8588492092159059	0.00038252736956888154	0.0002209899125455452	-10.46808522542057	8.109165440744035e-11	6.7407188233252e-09
SFT2D2	9.0	0.09312965693281879	0.11687586846696252	0.0001756373526493627	0.00017593456829279036	-10.473516512512619	8.020515968282241e-11	6.7407188233252e-09
FUBP1	7.0	0.059132746355243467	0.04864809721235245	2.163488384724897e-05	6.051194138302045e-06	10.459929480591002	8.244183165961588e-11	6.790603502489413e-09
AACS	10.0	0.0410443827111412	0.049618717220922315	4.88739090772958e-06	1.3330971896111856e-05	-10.447921024023316	8.447209976921594e-11	6.823239087245886e-09
DTWD2	4.0	0.23833134759865976	0.20676825404236163	0.0004029998619911771	0.0004494763749011506	10.448414433128583	8.438767312729606e-11	6.823239087245886e-09
RNF44	17.0	0.11550094490840805	0.12160016047871774	1.0399069435154832e-05	1.32262011160855e-05	-10.448700373295106	8.433878602385045e-11	6.823239087245886e-09
FAM136A	4.0	0.6438636319424819	0.6615866005972579	9.915327410015753e-05	5.447813448045264e-05	-10.447279470650981	8.458200529876689e-11	6.823239087245886e-09
PLEC	2.0	0.31849478066409076	0.3494801126696445	0.00039377657091623527	0.0005531001951518069	-10.412252108898619	9.081172094307976e-11	7.2510379222408075e-09
TIMM23	2.0	0.02815184036035229	0.020194616065257125	1.6686894817900118e-05	1.9211886213584186e-06	10.413244647116343	9.062884450792768e-11	7.2510379222408075e-09
PSG9	4.0	0.7561888497979553	0.7913547141684426	0.0003944673251862416	0.000278846574774596	-10.400698723079476	9.296861791082417e-11	7.376448519323748e-09
IFRD2	7.0	0.043117840797182116	0.03643208811128581	4.969393313305801e-06	6.6772589434893e-06	10.39881618290067	9.332503557994262e-11	7.376448519323748e-09
LINC01030	3.0	0.9059910727960092	0.8605442047119141	0.00018788484340649816	0.0003522681303684559	10.391427739937747	9.47375285761931e-11	7.450463930740814e-09
TEKT2	3.0	0.8532903976028349	0.7801802894215525	0.0008722376713284033	0.0010515187654008195	10.366146677820762	9.973943972099037e-11	7.804611158167497e-09
MIR769	4.0	0.8171755566023015	0.845231623561294	0.00013619117105917228	0.00012093932946871956	-10.35145740041094	1.027698835718204e-10	8.00173471591537e-09
LRRC37A3	10.0	0.19738607570589692	0.20478347620271423	9.759051555993388e-06	3.831848587846187e-06	-10.342470647259193	1.0467047203408765e-10	8.109370729373623e-09
ARFGAP2	9.0	0.09796587323566032	0.07802970511953772	7.244506368046542e-05	3.237416235372601e-05	10.321145495825316	1.09326697238546e-10	8.428388235385442e-09
USPL1	14.0	0.09418223549127973	0.08664774665825818	8.81332218844399e-06	8.195847929951563e-06	10.307715514678344	1.1236801934162984e-10	8.620389719100524e-09
DNAJC3	7.0	0.09670713646749339	0.07965194592104545	7.086302826115958e-05	2.3603372640335548e-05	10.269031886803209	1.2162450527534847e-10	9.284992719800993e-09
LRRC37B	8.0	0.6146560968247553	0.6566751912857095	0.0004396109496262322	0.000214085680383947	-10.261898465497824	1.2341541014374512e-10	9.375976547328209e-09
KLHL11	11.0	0.11814974120066123	0.11022685003789888	1.2251899361422888e-05	1.5122924735351694e-06	10.259470844774311	1.2403105798879748e-10	9.377227331037105e-09
TMEM191C	1.0	0.9227694940743624	0.9637502652627451	0.00041042539153101287	5.145326052544991e-05	-10.246255989480384	1.2743825734073712e-10	9.588503497031422e-09
PSMC2	4.0	0.23709674085455912	0.2646613764680094	0.00013743681778579308	2.1491207816730175e-05	-10.237097517005635	1.2985600544803968e-10	9.72366739359723e-09
FAM214B	6.0	0.0899623966148974	0.0742930644709203	4.3143389818309194e-05	3.051876620670746e-05	10.23098472746134	1.3149595640717963e-10	9.799579608439815e-09
RCOR2	6.0	0.1846757775619626	0.16784549921888997	6.608867825366453e-05	9.867830993884402e-05	10.215605993978468	1.3571676199086764e-10	1.0066195853825018e-08
KRTAP5-3	4.0	0.6871020451828286	0.7425229835013548	0.0012120223787706404	0.0017876448786065288	-10.194762780179026	1.4166104773771495e-10	1.0347599903792217e-08
LYSMD2	2.0	0.6871938520802393	0.7684947428879915	0.0006758885051540551	0.0008471042849516236	-10.193069675372799	1.4215552583484516e-10	1.0347599903792217e-08
TCF3	4.0	0.02946703959594446	0.02234335828365551	1.0447968678661667e-05	2.319181568859049e-06	10.194543069729573	1.4172511495875475e-10	1.0347599903792217e-08
PNMT	7.0	0.17182400751925966	0.1468328077779718	0.0001059559006398985	4.3349281958151415e-05	10.195722676147504	1.4138149304945572e-10	1.0347599903792217e-08
C20orf20	11.0	0.1261266348050901	0.10653059601921726	5.822564457693657e-05	3.003648266813086e-05	10.188885311785741	1.4338522241463886e-10	1.0388790420319899e-08
NFIX	4.0	0.29755639552628554	0.3314972630253545	0.00017870528488996695	0.0003155062663143395	-10.186203034979496	1.4417924176630269e-10	1.039818033936699e-08
SLC2A3	6.0	0.4304473080528371	0.4719421565992597	0.00035245187312114406	0.0002715698610976909	-10.181978870658755	1.4543888613284837e-10	1.0440910862289344e-08
ZCCHC16	14.0	0.66338560350531	0.7054895841215968	0.0006951295071388185	0.0007789281267293615	-10.176802986248868	1.4699779228491282e-10	1.0504636754606784e-08
ISL2	12.0	0.08534515693139882	0.07236250903871325	5.912795932654647e-05	2.9403440730320708e-05	10.171635110930172	1.4857145180015693e-10	1.0568832821238436e-08
GBX1	13.0	0.10000154881408581	0.0902132688042445	3.217107196651152e-05	1.3627892376669963e-05	10.149317470465876	1.555690785466495e-10	1.1016543345045542e-08
LEO1	8.0	0.1323255726521904	0.12081114035444679	2.9042732820595595e-05	2.0944734897593854e-05	10.141964240627516	1.5794825201645465e-10	1.1134640288547365e-08
SPRY2	21.0	0.06675073291440174	0.05608989956675384	3.3604932272032195e-05	1.8533124826137393e-05	10.133997898542813	1.6056810536000705e-10	1.1268568829076728e-08
COMMD5	1.0	0.49152309543998157	0.5257188677787781	0.0003554881249456294	0.0002555367652240427	-10.125901642306737	1.632765378516215e-10	1.1407490256151233e-08
SNORD115-44	3.0	0.662787425512149	0.7030718981483837	0.0013922714637510476	0.0009460050406842688	-10.118393675899172	1.6583019519887107e-10	1.15344113549437e-08
ZFP62	13.0	0.3710287569876962	0.35792157628661037	4.250050129131337e-05	4.308795405193829e-05	10.106955208217201	1.6980000666179504e-10	1.1675008189232707e-08
CDR2	8.0	0.03092129480862921	0.025377906263909407	7.13435174798487e-06	2.0629602850852054e-06	10.106949775034217	1.6980191535492903e-10	1.1675008189232707e-08
MAGEA4	7.0	0.8361232173934816	0.8637169113865605	0.00045113687330455897	0.0002711049551915142	-10.106131653051303	1.7008957617540302e-10	1.1675008189232707e-08
FGF14	8.0	0.22267197342423928	0.19188282561178008	0.00043899439471816316	0.00045383926081350235	10.094323092940046	1.7429791901735797e-10	1.1911626343325993e-08
C16orf81	5.0	0.8674709406605473	0.8906884299384223	8.391472650941328e-05	0.00012134230003067536	-10.08708421009996	1.769305613979847e-10	1.203897080816722e-08
KRTAP5-10	2.0	0.6104822710487577	0.6717899364453775	0.0006467655835146254	0.0007356400554561112	-10.076233937488633	1.809534791108733e-10	1.225940237266306e-08
PEX11G	6.0	0.06230970454777096	0.052149788171834785	2.645888422280072e-05	1.2259445204617457e-05	10.0733414642296	1.820417223916612e-10	1.2279969635471973e-08
WDR34	4.0	0.42317228069184004	0.4501236588694155	0.00011327930244212774	7.645530999553641e-05	-10.062975114700722	1.8599752458118733e-10	1.2366610329116e-08
NOTCH3	7.0	0.29718025731646197	0.2582650752393184	0.00040332416076227447	0.00017935168098255597	10.061708475029386	1.8648690336558314e-10	1.2366610329116e-08
GRID1	10.0	0.10861931340479189	0.09127124719045782	9.713760523280063e-05	4.027190411314547e-05	10.061889933583902	1.8641671381217354e-10	1.2366610329116e-08
WRB	10.0	0.3754246220426427	0.3570253432762844	7.99760410534866e-05	4.368720144413713e-05	10.06544475139667	1.8504715307717637e-10	1.2366610329116e-08
C2orf81	7.0	0.7790301951302423	0.8102240896729564	0.0002422261881839753	0.0003802894167310777	-10.056961929858183	1.8833259646901886e-10	1.2436308585401457e-08
OSTC	7.0	0.12580292732887483	0.09654569700261746	9.094684164745741e-05	0.00012360069068552713	10.036187957845097	1.9663443636947071e-10	1.2857575932862899e-08
C4orf34	18.0	0.17692491128997792	0.16635513310646446	3.959360135542909e-05	1.1157355754067645e-05	10.034862150721274	1.9717688331546937e-10	1.2857575932862899e-08
LOC284344	3.0	0.7999756669409481	0.8509877949585148	0.0012207248840519313	0.0007034137865168168	-10.037048903415446	1.9628300772812734e-10	1.2857575932862899e-08
TUBA3C	7.0	0.8693031411650319	0.8877028586372496	0.0004321284409861605	0.00031223584816894676	-10.027392989844113	2.0026175966848108e-10	1.300454995357564e-08
LOC642006	8.0	0.7304038514737731	0.7589119803160429	0.000446857824323354	0.00046043365727839816	-10.024411744764015	2.0150688834763128e-10	1.3031333895208386e-08
ZNF675	8.0	0.5344872675938187	0.5579339059207726	7.749906283868354e-05	7.853618974646753e-05	-9.99462071607361	2.14395631655995e-10	1.38077845078861e-08
CPAMD8	8.0	0.1269293904300365	0.1092921678683962	9.46463504840635e-05	7.337381852370168e-05	9.990844150119058	2.160890574804875e-10	1.3859810449055857e-08
CYP4F12	5.0	0.673366266323019	0.7031837765817288	0.0003400694777143304	0.0003069624548397669	-9.968918854955152	2.2619608769837993e-10	1.4448852132569984e-08
KLKP1	3.0	0.790050030084304	0.8241433582188171	0.0006319816082424473	0.0007004519411822796	-9.94648495683744	2.370419423915964e-10	1.5080107310684893e-08
PYY	31.0	0.6073277225781459	0.6249885474116927	8.381583866898507e-05	0.00010558016501655266	-9.923893490500953	2.4850554604535473e-10	1.5734942381521026e-08
LRIG1	10.0	0.039051490260577866	0.05432618093435412	3.5269614297590366e-05	1.1673234545454615e-05	-9.922279512912791	2.4934605179662714e-10	1.5734942381521026e-08
DMC1	5.0	0.06260259866383341	0.04810751912494501	3.6949933932304744e-05	2.110627872352542e-05	9.91696339035273	2.5213525393915935e-10	1.5847055117059613e-08
FTMT	12.0	0.9194900536095654	0.9319279804641818	5.458614976640777e-05	3.054096767360504e-05	-9.914857804606596	2.5324884575637235e-10	1.585337774434891e-08
ZNF815	7.0	0.154904325509434	0.13019409821068167	0.00026797857702486294	0.00017083087326682592	9.912427742382368	2.5454033773197085e-10	1.5870742173328065e-08
DPF2	5.0	0.03274322824671313	0.024619726753897137	1.0992368597345814e-05	4.616715013817358e-06	9.905658805688786	2.58173635434182e-10	1.603340235930535e-08
LOC100506679	5.0	0.7250866744712547	0.7951771824448196	0.0012005553225079286	0.00016539033650340464	-9.895224873326042	2.6387900315731915e-10	1.6322950195304523e-08
LOC101928767	2.0	0.6357515766797243	0.5452059479775252	0.0024209621370754764	0.0009320378988210222	9.87407069168154	2.758478579024514e-10	1.6996137701469938e-08
RAB39	7.0	0.05457151980674456	0.04238763213078812	2.7473374888010947e-05	8.738154985781983e-06	9.85697746488904	2.859263391877546e-10	1.7479481282376404e-08
C20orf43	8.0	0.12251649816037605	0.08145998933576737	0.00045630760232978	7.797698757101551e-05	9.858246703107115	2.851651156868395e-10	1.7479481282376404e-08
PLCH2	9.0	0.6341163604243547	0.6580576591592268	0.0003388508908311864	0.00035695435576908475	-9.845299142003407	2.930292707546344e-10	1.7844000339727737e-08
C15orf2	12.0	0.8605188038628779	0.8796981981507054	0.00014763375929608463	0.00010396116633400213	-9.801990966715975	3.209939551957286e-10	1.9471144956640128e-08
REXO1L2P	6.0	0.8941109647397641	0.9150238353529093	0.00016621959779092812	0.00013598300272594846	-9.786967788507921	3.3132409894861344e-10	2.002016273569807e-08
FFAR1	11.0	0.7867275531259851	0.805114259824207	0.00017332044475178933	0.00013172163680398583	-9.779891621805373	3.363076451637576e-10	2.0243133256972333e-08
C16orf87	10.0	0.16593922979191497	0.14834729455135487	8.711322252777865e-05	4.072857233703136e-05	9.77531730540556	3.3957018229508925e-10	2.0361200585893282e-08
MANEA	9.0	0.09124632009808664	0.07110727225802072	0.00017473535813550262	6.987601699946928e-05	9.77320866460734	3.410850727768369e-10	2.0373974767013347e-08
MIR526A2	4.0	0.7823735750472104	0.8242381695244048	0.0007957968386704811	0.0004184503520805516	-9.760079432086103	3.5067508590511726e-10	2.0867167659372948e-08
POTEF	6.0	0.7988237230395093	0.8550433137534577	0.00042145721622427023	0.0003512189475079868	-9.746233231729002	3.610896773940705e-10	2.140550549703486e-08
SHANK1	12.0	0.6413585451793984	0.6582109337373647	0.0003320294327980608	0.00033753593012651414	-9.733368488672134	3.710511970290525e-10	2.1913023522659142e-08
MIR517C	2.0	0.7821492138262148	0.8322559705487004	0.0005174473221061695	0.00013304639075320489	-9.728588071157684	3.7482445660075335e-10	2.2052641901510487e-08
TACO1	9.0	0.3206805513256494	0.33115115562461533	1.539390971621158e-05	1.0776358612274777e-05	-9.724332519044085	3.7821663217491094e-10	2.2168877503885228e-08
NKX1-1	5.0	0.17479594162106515	0.13942104397272623	0.0006059387687538287	0.0005481957083364224	9.72158783887218	3.8042120031837586e-10	2.221489472008426e-08
BEST2	11.0	0.7103979205972819	0.7274689470678065	0.00015250666402680634	0.00013976629811873764	-9.711946074415051	3.882709328674546e-10	2.258899665195414e-08
LOC349160	1.0	0.8555892593242505	0.9315827356444465	0.0015245197359644398	4.318084410743656e-05	-9.691140584862522	4.057821962227126e-10	2.352033841068686e-08
LGALS1	10.0	0.1768306175128729	0.19395211343481034	0.0002629487645070339	0.0002868196064666207	-9.681151497467278	4.1447629427396294e-10	2.393562363611631e-08
SLC38A3	15.0	0.4539580110978197	0.4277592441044104	0.00026300574343961073	0.00018300699159830273	9.673982979925437	4.2083337488744173e-10	2.404209185847892e-08
CCDC147	6.0	0.1854934620368812	0.19736107265185796	0.0007975885726042088	0.0008452266490059294	-9.673876407143323	4.2092863701106863e-10	2.404209185847892e-08
BHLHA15	12.0	0.7552532956879816	0.7789011668459869	0.00031659667052842715	0.0002672296028160967	-9.674261168577642	4.205848150913504e-10	2.404209185847892e-08
PRPSAP2	11.0	0.07274300161550944	0.0656233742168355	9.223288250441858e-06	6.38636304650021e-06	9.6647111911994	4.2920467021939264e-10	2.44256475961218e-08
C1QTNF2	11.0	0.5095233910096314	0.5281443474845653	0.00016521175854188587	0.0001526261697487281	-9.660419274705477	4.3313754888206603e-10	2.4471489675105897e-08
MIR517A	2.0	0.7916298229694367	0.8571136196454366	0.00103395285964528	0.0008869796458116279	-9.660531800257864	4.3303396492738836e-10	2.4471489675105897e-08
ADCY5	10.0	0.3010306366174309	0.28526587920884294	0.00021813127679454105	0.00019458193412556448	9.653428280461913	4.3962324729489836e-10	2.4659870323172615e-08
ACAD9	11.0	0.10492640284185457	0.09474336721241373	2.3320136328652736e-05	1.128296060839316e-05	9.655006359420595	4.3815055347189324e-10	2.4659870323172615e-08
NPHS1	6.0	0.6190801079803043	0.6441716244559229	0.00101434918950194	0.0010559728969890241	-9.634074829937934	4.581039014625327e-10	2.55511167089438e-08
NEAT1	13.0	0.04154485911712518	0.037475786280640515	4.250559261401377e-06	4.305866474277899e-06	9.63338493741454	4.587772393107481e-10	2.55511167089438e-08
DHTKD1	8.0	0.0438077900774639	0.058196636727424686	2.9790207156079563e-05	2.301620767292812e-05	-9.617278582991563	4.74789730494675e-10	2.6349146390927887e-08
SNX29P1	1.0	0.709671852570993	0.7904986054809006	0.0011919159906128157	0.000719577145294484	-9.609244572491308	4.829906550585774e-10	2.6709553892815328e-08
WDR74	6.0	0.31308482737710447	0.28461386827912966	0.00019142091289113013	9.170176698924613e-05	9.55147572100829	5.464167320803606e-10	3.011064034175226e-08
DDX55	14.0	0.07951089809566894	0.08312743477690866	3.5064644656361264e-06	1.8273403252138294e-06	-9.538615101846423	5.616667000447099e-10	3.084239949368319e-08
HIST1H3G	4.0	0.24783891807938063	0.21120649912498063	0.00027696573810329013	0.0002352582507640162	9.535283340938388	5.656883723745267e-10	3.095462597084386e-08
CLIC6	17.0	0.2963238728108749	0.2830775323930584	0.00031335741764100793	0.0002649964436166797	9.531928594687693	5.697677099496592e-10	3.1069214845686986e-08
ZNF93	6.0	0.27930375468261814	0.2584743756616925	0.00013615441471837822	5.488549766844967e-05	9.525866141960286	5.772164779535112e-10	3.1366103749904335e-08
LOC284233	4.0	0.5714621395711545	0.5997248363715632	0.00029384584192103396	0.0003801102827697854	-9.517813147428233	5.872660856481148e-10	3.180177937852248e-08
MIR518A1	1.0	0.5791421979268392	0.6651103253717776	0.001683507724975088	0.000347032823692343	-9.50312271708064	6.060647314936124e-10	3.2706596716810466e-08
WASH5P	2.0	0.11625026301653298	0.07700804138073215	0.00032524529482823035	0.00024698799340179686	9.485127257539556	6.299386293293081e-10	3.3878142780081345e-08
LTBP2	8.0	0.1878012356735352	0.1751281189283839	6.518337912759583e-05	5.886965128028298e-05	9.479096743617719	6.381536395624616e-10	3.420241253134426e-08
BTG4	2.0	0.8423361022384078	0.9010965835165095	0.0008748022999133719	0.00015728433471698036	-9.475904953068593	6.425461178715213e-10	3.43202960569601e-08
TSGA14	9.0	0.04253016140177049	0.05727806720315429	5.196254790306379e-05	6.466631527604425e-06	-9.464181403997975	6.589483559841254e-10	3.507667269099171e-08
EXOSC4	11.0	0.05587088113639391	0.0462825576922157	1.8382531087377134e-05	6.7269387362150225e-06	9.460211634179805	6.645994454276751e-10	3.525756379980717e-08
DNASE2	10.0	0.20748690108789342	0.19504877881802343	8.539491245060851e-05	7.035781959615862e-05	9.457217803001358	6.688941931769283e-10	3.536552068655043e-08
MAP9	12.0	0.28194595371260317	0.2595616169101386	0.0005193964598413155	0.0003785804888055021	9.444276685530905	6.877893934267921e-10	3.612048324540032e-08
BCAS2	10.0	0.29565075820563014	0.30260648616693087	5.289833592913479e-06	5.551512007070302e-06	-9.445668382767513	6.857313248297037e-10	3.612048324540032e-08
C9orf153	4.0	0.8363576117135859	0.8651598079337014	0.00024253147985683036	0.00016033041820117123	-9.432516745018196	7.054357599942241e-10	3.692330984585153e-08
LINC01046	4.0	0.6259511698771406	0.666880241698689	0.0003798942422459801	0.0007503619218161366	-9.420650685381778	7.237134477272745e-10	3.775371818977282e-08
PPY	9.0	0.83075626172156	0.8502371513549193	0.00021167794356083993	0.00019627637310991292	-9.412903101608048	7.359093490656506e-10	3.826239638829711e-08
KRTAP4-3	5.0	0.750874102419394	0.797692377920504	0.00042218528892601267	0.0002637560643250183	-9.40773525380473	7.441616216606124e-10	3.856334231453173e-08
CLEC2A	2.0	0.7154620510648798	0.7707980871200562	0.0003624154231219084	0.0005311137548228177	-9.401606109864671	7.540723712987443e-10	3.8947962411964844e-08
FOXC1	12.0	0.08119803003879425	0.06292263391416199	0.00018038860292775297	5.379698988256974e-05	9.385219203671562	7.812415339998864e-10	4.021851976019152e-08
SNORD115-8	5.0	0.6753317093425326	0.7121573050816854	0.0004504604004652806	0.0005103878814894851	-9.379437995069225	7.91065053494685e-10	4.045806564441771e-08
TMEM223	6.0	0.05521426388593736	0.04088785882786285	4.4992246564582484e-05	1.2340742086164577e-05	9.379788723029987	7.904654892335751e-10	4.045806564441771e-08
F10	12.0	0.7907727978435563	0.8139204662523153	0.0003522150380857896	0.00039914326658818514	-9.36704438746971	8.125546012008288e-10	4.115365536826204e-08
EMB	9.0	0.25235579730824803	0.20840748537086534	0.0005536462179038076	0.0002125327048218556	9.368078355819723	8.107390580020561e-10	4.115365536826204e-08
SNORD115-41	5.0	0.7640617588749637	0.7948063629644889	0.0002971845867764905	0.00017924226946671912	-9.368249727614069	8.104385495899267e-10	4.115365536826204e-08
RRP1	7.0	0.3139858433607	0.2972289351450782	0.00010405947717323166	0.00019468940061185077	9.341868195985521	8.580751237036245e-10	4.290375618518123e-08
KIR3DL3	5.0	0.8676681514068887	0.8864844538547374	8.525123301192495e-05	7.602232854185796e-05	-9.341878670822434	8.580556490171822e-10	4.290375618518123e-08
CLEC18C	4.0	0.7139771927550987	0.7382583872035697	0.0007915981856148005	0.0007641003130182168	-9.342331507973853	8.572141739682612e-10	4.290375618518123e-08
EPB41L5	8.0	0.25067744111059304	0.29302039555342935	0.0002984317861599587	0.0004598427883812185	-9.341937586540954	8.579461221086499e-10	4.290375618518123e-08
LINC01600	1.0	0.04688150769913638	0.06307607420064786	3.962636193543348e-05	4.064904468574451e-05	-9.338907848169624	8.635972118192041e-10	4.3042345111371164e-08
C19orf21	8.0	0.7952681298896118	0.8195902183651924	0.00031395327411960544	0.00019338571539903793	-9.329238222962124	8.818902910706411e-10	4.3814549381763597e-08
CHERP	9.0	0.03138748348102648	0.025901673150865872	4.840834514608912e-06	2.935611624106129e-06	9.317396623171247	9.048359962715674e-10	4.481228905585452e-08
C9orf172	5.0	0.4183197131192242	0.38653197950787016	0.0009522989117493207	0.0011581080370466192	9.307526462102741	9.244300584035994e-10	4.5638266290272335e-08
FGFRL1	4.0	0.04800188239994976	0.032130180202700476	7.377496428805587e-05	1.2167795462447892e-05	9.293277003150513	9.534900316251875e-10	4.6924902499793035e-08
HIST1H2AI	3.0	0.0398432729155929	0.06038687235595268	2.6565435493688194e-05	0.00015221335699041238	-9.286130017735264	9.684172827979578e-10	4.751012688334808e-08
C2CD4A	11.0	0.28165678024808766	0.26883331822977724	0.0002357355385134439	0.00021497657909832024	9.2802664968917	9.808431072084072e-10	4.782588049072948e-08
ZC3H11A	21.0	0.4916556356328243	0.4770218116909633	2.5490575130013968e-05	4.117368907801086e-05	9.28020919534694	9.809653442507452e-10	4.782588049072948e-08
PCDHB7	17.0	0.4711177720933958	0.4934791138148126	0.0009934283198225339	0.0011299677601562135	-9.27263057036087	9.972709951473562e-10	4.8469848056074926e-08
PLXNC1	13.0	0.20093967072924657	0.19380851378903174	2.6475217356954622e-05	1.988593340604171e-05	9.255445474011932	1.0352851930101085e-09	5.016165099259504e-08
LOC339529	1.0	0.015418300559123356	0.0218382039003902	1.6373062996372554e-05	6.144800409303956e-06	-9.247275593187519	1.053876434424817e-09	5.090483394675428e-08
SPDYE4	10.0	0.8445400640787902	0.8676970099961316	0.0002362126951262443	0.0001062632644293278	-9.242074511865836	1.065890312776167e-09	5.132671813829851e-08
ST6GALNAC2	7.0	0.2198901020298717	0.20973764772886638	0.0001609028353685522	0.00013988097326234436	9.238880460860226	1.0733378492283431e-09	5.152680165774101e-08
SNORD115-38	7.0	0.8111798287144413	0.8372858605056843	0.00015316711819760294	0.00011273708189959988	-9.225291000638231	1.1056268411856904e-09	5.291455677234267e-08
SNORD115-1	10.0	0.7802258596861804	0.8324179545044899	0.0007369862079054021	0.00013543063608090414	-9.221967304474074	1.1136748734734006e-09	5.311696966231271e-08
MIR519C	5.0	0.8322783793308117	0.8667363259527419	0.0003520440661965539	8.431766185883799e-05	-9.22074721921481	1.1166442823578837e-09	5.311696966231271e-08
MON2	9.0	0.04593061511555817	0.05630439369644157	1.4857878026865654e-05	2.2413837986141334e-05	-9.21895400303791	1.1210233327057347e-09	5.312493114815661e-08
NUP160	11.0	0.1375108017466887	0.12648687638681044	0.00011571796151430768	9.293007408644685e-05	9.217901902824396	1.1236007801942388e-09	5.312493114815661e-08
NKTR	10.0	0.04891435536074417	0.04167326686696873	8.290630400413564e-06	7.167299412369454e-06	9.214249808339748	1.1325950721585302e-09	5.3388894214701804e-08
AK7	14.0	0.05668932960756005	0.04825061710709065	1.2936382841576259e-05	1.0972125401641957e-05	9.21251334212676	1.136897515503605e-09	5.3430769122016274e-08
NOL11	9.0	0.061698811808976614	0.04907733786835838	2.3383016186010123e-05	1.5739892912437304e-05	9.208707898342464	1.1463850886678373e-09	5.371534921452591e-08
TERF2	13.0	0.3110490909366951	0.3058237589290763	3.99829323141924e-06	4.304468980470568e-06	9.20602900506991	1.1531127508040047e-09	5.386929716442589e-08
UCHL3	10.0	0.2141133387968496	0.1999300503896342	3.972840004154319e-05	2.123176302340667e-05	9.202639840357179	1.1616823231979339e-09	5.4108120113237104e-08
ZNF254	2.0	0.17305578325302515	0.11096968391427288	0.0012159712899445995	0.0001091461207970373	9.20052644513901	1.16705918282991e-09	5.4197258787205013e-08
SERPINB9	7.0	0.3873366931931525	0.4137278903650228	0.00035780973187597546	0.0004293045283086385	-9.196642865940353	1.177006472793054e-09	5.449748905092099e-08
PRICKLE4	4.0	0.7467781113915973	0.6972523669677752	0.0004726500375016101	0.0006496096562721443	9.184969144875186	1.2074349423989869e-09	5.56047479328924e-08
RHOT2	9.0	0.03501739574723528	0.02788480337509893	1.2179245389432439e-05	2.4240637931547085e-06	9.184745213729975	1.208026472663477e-09	5.56047479328924e-08
SLC25A17	9.0	0.16704798282679828	0.1521838350344158	3.4498518556746785e-05	3.6247900106128135e-05	9.177302891277165	1.2278562243507461e-09	5.635175927005623e-08
MIR365-2	7.0	0.8551750023932684	0.8718878957960341	0.0002031160602980996	0.00014422926238648044	-9.156241488663563	1.285805714957005e-09	5.8838770289699205e-08
LINC00595	1.0	0.746784600575765	0.7852152762589631	0.0005252427823932963	0.0004518691175462705	-9.153268391165819	1.2942094914173329e-09	5.905066629936227e-08
FRMD1	10.0	0.8792126478265834	0.8969305438024026	9.770419788061e-05	7.417329423903041e-05	-9.131346419009944	1.3579421839460731e-09	6.163593436639552e-08
UBB	12.0	0.13163546250033895	0.10429125575256754	0.00022420820233851583	3.40023687437093e-05	9.131076250162097	1.3587474349141506e-09	6.163593436639552e-08
BCRP2	7.0	0.3763250446890397	0.39207108352313597	0.0002884757526319831	0.000180116705153357	-9.12784178186545	1.3684260966206152e-09	6.18819446793516e-08
SMAD3	10.0	0.20079258243262216	0.18739060100719887	0.0010984204489015996	0.0013107838562864541	9.126627171750641	1.3720789011971247e-09	6.18819446793516e-08
IPO7	9.0	0.2840004547579605	0.2713266286171145	8.621215336402461e-05	6.277439960323153e-05	9.125074295023545	1.3767635985256558e-09	6.191479976128308e-08
PCAT19	4.0	0.7155074102657814	0.6603134865010226	0.0006508351082243144	0.0008182783465016812	9.107872075834505	1.4297716474274754e-09	6.411440195484237e-08
MNT	14.0	0.05780267729038599	0.04812613317112207	1.948713156264294e-05	1.0765335851116858e-05	9.092845488777897	1.4777898955613311e-09	6.607831961581381e-08
DECR2	9.0	0.10791576641819482	0.09194469797221844	0.0009233018220199713	0.0008622070886311376	9.088978617750998	1.4904125908083897e-09	6.645286907735413e-08
TTF2	5.0	0.047123013772015214	0.05944242593314913	2.1977562779972323e-05	2.2848005945973286e-05	-9.079427960677556	1.5220657190556065e-09	6.767138779323933e-08
UBR5	2.0	0.026878082502357386	0.034848359465185136	1.5119549337123984e-05	1.0615524377696893e-05	-9.077028843368872	1.5301249286135536e-09	6.783698337904282e-08
LOC100133991	4.0	0.061821764607396384	0.04572069339661135	6.383951890610917e-05	2.3037829098095225e-05	9.07226180835071	1.546268866032074e-09	6.835906145028802e-08
ZNF227	8.0	0.16605703811278497	0.1817217562261417	1.9692233357662936e-05	5.144206195329868e-05	-9.058924305399616	1.592373317134535e-09	7.00018045313356e-08
BTBD19	1.0	0.5821779639456007	0.6640759618194015	0.0028884514358431066	0.003700187552479434	-9.059394416233115	1.5907244918612296e-09	7.00018045313356e-08
XPO6	4.0	0.25354944174709143	0.27081467552731436	2.6222875920741437e-05	6.193612210817115e-05	-9.049077135195958	1.6273168270445594e-09	7.133755838444638e-08
HMGN2	7.0	0.0721579509492589	0.06010449490455723	5.384535095324917e-05	3.668212311036089e-05	9.046118139189113	1.6379702233342344e-09	7.160400557313063e-08
UNC5A	5.0	0.04421708816670709	0.03641649432204388	2.6001070245021074e-05	1.627952617417645e-05	9.040768431633019	1.657413184234413e-09	7.225213463306006e-08
LOC654342	9.0	0.3665568278223399	0.3428639985712958	0.001109457300677822	0.0014018095246533008	9.031567127524527	1.6914106521497864e-09	7.352937973928933e-08
HMGN4	19.0	0.2088040888068388	0.21882954519786682	3.282867766944257e-05	2.1848012725272897e-05	-9.023617305989855	1.721360537501789e-09	7.462407870333242e-08
ZNF292	8.0	0.026716910221510463	0.032337380607646925	5.317896273558787e-06	5.713776009679589e-06	-9.017052211452587	1.7465039982707812e-09	7.550493804678929e-08
KIAA1644	15.0	0.7134328386430387	0.7351745729829058	0.00035524000372513944	0.00037873445830100076	-9.007558701099319	1.7835317441495456e-09	7.689331073261814e-08
RPGRIP1	6.0	0.8658196494284971	0.9009939376954679	0.000274337765633039	8.730401854952811e-05	-8.995271357130632	1.832656596566037e-09	7.879416411060021e-08
HAS1	6.0	0.5247744763780523	0.5501222560803095	0.000796206418091006	0.0006890899406985565	-8.992122845509378	1.8454665710710676e-09	7.912753928017044e-08
LCE1F	5.0	0.6159708091400288	0.6452708639480449	0.0004162558938214259	0.0004935343007231099	-8.985907786278979	1.871023630846282e-09	8.000415252115932e-08
HOXB7	13.0	0.042304787730049885	0.0353420171329481	2.4296995146453204e-05	1.7309678466435468e-05	8.969103382092856	1.9419609815778867e-09	8.281114267491533e-08
ZNF526	11.0	0.1940868301314838	0.20738531466611107	2.544673670575463e-05	4.3685061890358845e-05	-8.944435330090435	2.051132297436402e-09	8.722885993173829e-08
SLC25A34	10.0	0.7293026631319965	0.7524827617186086	0.00012009960847766005	0.0001420368073063107	-8.928349333373431	2.125699385707135e-09	9.015500104692862e-08
HTT	11.0	0.11980672649730637	0.10549614396924624	5.121048642358351e-05	2.8017409883683777e-05	8.924579373893781	2.1435742438187754e-09	9.066739706963198e-08
EVPLL	11.0	0.6436329260707303	0.6752820344083638	0.00025392342783855514	0.00026770921066215133	-8.916705173793222	2.1814084258035916e-09	9.201898076503021e-08
STK10	11.0	0.28917565517002086	0.2844352324333305	6.052930877776183e-06	6.724702051978929e-06	8.906648917567354	2.2307261164091307e-09	9.384640785430887e-08
CCDC109B	9.0	0.09939199593779727	0.09013842541816425	6.43269508151741e-05	5.475042376803119e-05	8.903794062840356	2.244934406547673e-09	9.41909476205659e-08
PLGLA	1.0	0.5991764884524875	0.691979311130665	0.0022006470484212063	0.0006470344512031413	-8.897422718074246	2.2769799147408665e-09	9.528004188688386e-08
NME4	1.0	0.058342477528033426	0.03263023971683449	0.00017321226818868706	2.720434264636217e-05	8.895146734998592	2.2885407925351118e-09	9.550843574179867e-08
CCDC144A	11.0	0.5493585021686473	0.5815230691523263	0.0020926684285053395	0.0028229600387796863	-8.88763904267738	2.327105253484738e-09	9.685956706658551e-08
SDE2	3.0	0.016070453801272828	0.02064278128522414	6.895402171082297e-06	1.7106694990195057e-06	-8.882900230503013	2.3517897843628203e-09	9.762734781240885e-08
LINC01336	4.0	0.0381140916093632	0.03023791364049194	1.7010700967193918e-05	7.986039398518007e-06	8.881308488903256	2.3601413646886214e-09	9.771484750628816e-08
C21orf99	5.0	0.6725322986178929	0.6985953869643035	0.000912424733191644	0.0006932872780196231	-8.867566621313886	2.4335207815467217e-09	1.0048707185014828e-07
ZNF137	4.0	0.7716521818461243	0.8046372808791973	0.0027090714101207078	0.0023079118360895354	-8.865848383111011	2.4428592214330576e-09	1.0060722846165092e-07
PRSS33	7.0	0.6279553524892797	0.6507770211766006	0.0006965118232970357	0.000638198440743469	-8.861886568914281	2.4645317190169246e-09	1.0123338950817551e-07
BAIAP3	9.0	0.10617236363709955	0.09679110895520375	0.00013752761613895534	0.00013633208068929747	8.858801678653093	2.481543760156451e-09	1.0139989516043984e-07
INTS1	7.0	0.04195814198886275	0.03315994273082762	1.669724299807239e-05	4.952434907282525e-06	8.859476491349078	2.4778121426824398e-09	1.0139989516043984e-07
PIK3CA	23.0	0.363198317071138	0.38460269027004157	8.575593948168104e-05	7.937148057497514e-05	-8.852691954470043	2.515593366416006e-09	1.0252353173023565e-07
ARHGEF39	3.0	0.3340647728680461	0.34649304080938487	2.1091077442124225e-05	4.22274304361744e-05	-8.846638952168517	2.5497999549654656e-09	1.0364771245508971e-07
MIR519A2	2.0	0.7843338414651376	0.8446853348502407	0.0006250621820745466	0.00029973477387940756	-8.841457842071932	2.579458466322941e-09	1.0451107904449878e-07
LGALS7	4.0	0.6492714498448704	0.6807843005905548	0.005549932981864334	0.005934596314350962	-8.840601343336788	2.5843953731770627e-09	1.0451107904449878e-07
IDE	12.0	0.09207760988401227	0.08089286313150768	0.00011167274369393959	0.00012157381474574255	8.83465882354212	2.6189165756747213e-09	1.0563413507553966e-07
TBC1D10A	4.0	0.13192729334050307	0.11002716845487831	0.00012114380013996557	9.485861475791441e-05	8.829756300254777	2.6477524087237123e-09	1.0652268688052981e-07
RLN3	10.0	0.8388346906008544	0.8542104803853564	0.00023284004709355204	0.0001345150505200084	-8.813050707893503	2.748482924787e-09	1.1029168659722192e-07
LMOD3	4.0	0.8605845734984787	0.8780836783073567	0.00014210302655564855	0.00016686881655489084	-8.811682554118446	2.7569048877490785e-09	1.1034670458637616e-07
NKX2-1	2.0	0.14949283207125136	0.11811868708442759	0.0002497433252945732	0.00019329970670015406	8.807575121076946	2.7823485609119594e-09	1.1108100759763307e-07
C12orf5	3.0	0.0478095963422531	0.034864361938319086	3.804454914129387e-05	1.5985144888555882e-05	8.80559601088374	2.79469416948644e-09	1.1128998410295875e-07
ZNF705G	3.0	0.7014854350973059	0.6213001182049881	0.001707250008487564	0.0017322380003314463	8.8021926007559	2.8160561484298043e-09	1.1177888129096532e-07
RAB5B	11.0	0.12022734382959327	0.13960923262015737	9.136054885775473e-05	5.5275264700858856e-05	-8.801368148535362	2.821256109260786e-09	1.1177888129096532e-07
INHBE	4.0	0.6391521117378164	0.6661210612014488	0.0002676108833208581	0.0003652203779505137	-8.796982344953165	2.849084256590484e-09	1.1231276729380625e-07
FAHD2A	15.0	0.2734481886367923	0.2622383896261454	4.7238304509211734e-05	3.9899992712804604e-05	8.797173949211759	2.8478626521156366e-09	1.1231276729380625e-07
AK3	6.0	0.1264955052965217	0.10746983083447924	0.0005101104908729479	0.0006003449562980641	8.793730264419183	2.8699006650863057e-09	1.1284910906683588e-07
RAB14	14.0	0.2590307854431331	0.2688734121374273	3.2599479804011494e-05	5.56975502113933e-05	-8.785379382045262	2.9240723703718026e-09	1.1469105913864339e-07
PLXNB1	1.0	0.9177453990159212	0.9367071677137304	7.889553719538564e-05	5.029471902072825e-05	-8.766184996984725	3.0525999224843196e-09	1.19432971967199e-07
FAM86D	4.0	0.05882462199473823	0.08503344737821156	5.7466789991612635e-05	0.00030372208403428905	-8.764076112047379	3.0670703939519266e-09	1.1969987946470735e-07
NAA38	3.0	0.04253563927334768	0.031391538139202715	3.478893776213088e-05	1.5642071808722333e-05	8.76011122842775	3.094467019499217e-09	1.2046867874418593e-07
MGC13005	2.0	0.6050922902513434	0.5757680463570135	0.00021632774505145946	0.0004883131316897216	8.74745408526579	3.1836181861445953e-09	1.2363182286144645e-07
PSG3	4.0	0.5949788939246425	0.6269680697608877	0.0004975628475666942	0.0004815653089400903	-8.741790535343632	3.2243591941020095e-09	1.249040133358823e-07
CPXCR1	5.0	0.849122782226845	0.8675128746915747	7.687934884568004e-05	7.858886328181908e-05	-8.732871184257569	3.289608958342923e-09	1.2711698814337467e-07
NBN	6.0	0.32211889025256224	0.34486920639504626	7.66179637795714e-05	0.00015471542259712864	-8.73039498945908	3.307962852274652e-09	1.2719808019188771e-07
CCDC111	1.0	0.958404125602157	0.9732428656684028	2.080185030567314e-05	3.7663550956268925e-05	-8.730710496760027	3.305618439164732e-09	1.2719808019188771e-07
SOLH	32.0	0.858365767420442	0.8725649673077795	5.045757214973686e-05	7.98680853317737e-05	-8.728456832495388	3.3224020336609812e-09	1.274401760460646e-07
LIPK	1.0	0.6977796510060629	0.5011572131404171	0.005568830961805527	0.004292399962060877	8.726859175073626	3.3343531340944934e-09	1.275858839818553e-07
SPATA31A6	2.0	0.8097246612089651	0.868200127725248	0.0010432465377039272	0.0001765566159050105	-8.72237320148895	3.368146368455134e-09	1.2856461138127524e-07
MYO3A	12.0	0.5835540710809054	0.6052118499567847	0.00014881118922100903	0.00012197527057791626	-8.717816713556875	3.402830702153354e-09	1.2957250727177614e-07
TOX	15.0	0.1228201172316148	0.1115173500376167	0.00018677475758517942	0.00026366362346265214	8.713282548411392	3.4377090391749924e-09	1.3058287976477822e-07
KIAA0100	11.0	0.09766461643865113	0.09283154169630624	8.872898981195992e-06	9.428319928452471e-06	8.701313647820205	3.5315510874919925e-09	1.338226985938249e-07
CMPK2	12.0	0.22060416054905013	0.2057351211120409	8.073302130335074e-05	2.7209307438620975e-05	8.699186340174924	3.5485034017527793e-09	1.3414028559765942e-07
PLEKHA1	15.0	0.18667471966239405	0.14378135681244325	0.00024283947742006516	0.00035375170139499517	8.69590006875947	3.574855692483064e-09	1.3481082310207218e-07
MYO1D	6.0	0.05255442434117014	0.041284774981991006	2.7600464651417748e-05	1.0279399758553313e-05	8.691296883016474	3.6121062538946925e-09	1.3491518585549388e-07
SNORD116-12	7.0	0.7155432685783931	0.6925485583524855	0.000313304649933444	0.0002918623071176623	8.694419326145601	3.5867951694012596e-09	1.3491518585549388e-07
PELP1	12.0	0.3167681042745158	0.32570340151519134	1.3050803098968145e-05	1.7081253983380752e-05	-8.691576911406731	3.609828830842604e-09	1.3491518585549388e-07
FOXO6	2.0	0.4030561376914934	0.38204180262982845	0.0011170622960061315	0.0008133090032509363	8.693012776133505	3.598174313746643e-09	1.3491518585549388e-07
SIK1	6.0	0.2657292442907706	0.2540620666710131	5.85716705613808e-05	7.279433984929051e-05	8.681602610140336	3.691863917567125e-09	1.3723912187630761e-07
OR1S2	5.0	0.8617484401349669	0.8476905138404282	0.0001429028469345957	0.00017430868603930032	8.68260674327947	3.6835193830803923e-09	1.3723912187630761e-07
ARG2	12.0	0.04719789506582382	0.03833456266165515	1.5243005778319022e-05	1.0445167402030808e-05	8.675950503287398	3.7391972077579644e-09	1.386464662177471e-07
GBP1P1	2.0	0.8064757772021823	0.7035254135175988	0.002134079301466344	0.0015721090094171905	8.674973589221517	3.747441227482877e-09	1.386464662177471e-07
IGSF5	3.0	0.6621472998519002	0.7110290380171788	0.00033719314344553817	0.00046996669579110116	-8.670565449864185	3.784873387362113e-09	1.3970110498164403e-07
GPC4	8.0	0.27590050471001476	0.24017407478661174	0.027766523828835304	0.024250065346513104	8.646194393016874	3.9988590230455865e-09	1.4725210284861984e-07
FAM106A	3.0	0.7020007047241117	0.7306314250569285	0.00044863215994683586	0.0004343870200466466	-8.639537752396942	4.059437377242343e-09	1.4913191303718934e-07
SNRNP27	8.0	0.16175014384221975	0.15106984042493557	3.9745108282050054e-05	6.332546131861808e-06	8.636592657924114	4.0865386939498015e-09	1.4977594978996344e-07
NTN4	10.0	0.11537427885129496	0.10319308290878933	7.51677330080139e-05	0.0001251854918102795	8.631433349398579	4.134463926703905e-09	1.511784122731685e-07
PRPF40B	15.0	0.09422131126110936	0.0867313853200571	1.5877778724992944e-05	1.1548278677021928e-05	8.628746000192397	4.1596549504576035e-09	1.5174498828592423e-07
MUC5B	9.0	0.7020206995422457	0.7265275399135463	0.00043514700076613546	0.00036306242053758884	-8.625555263707673	4.1897692816045685e-09	1.5248811455142207e-07
RANBP9	8.0	0.1521577385812998	0.14472941285930574	1.1903631753537458e-05	9.226655541467968e-06	8.61646584415298	4.2767877960976284e-09	1.5529403482349857e-07
ATAD2	10.0	0.12784841992465987	0.1420656836764128	5.26313425638286e-06	6.37534649743384e-05	-8.611914212653213	4.321057892257896e-09	1.5653832410610203e-07
KRT16P1	1.0	0.46271542096137996	0.5119663333451306	0.0005713869322211443	0.000531473475297037	-8.605489185088132	4.384350604478067e-09	1.5846440406485392e-07
TCEA2	13.0	0.6592483238453879	0.6804233790293039	0.00038962271377173183	0.000446524164964005	-8.60164385552787	4.4226849813770466e-09	1.5948161280772069e-07
NBEAL2	10.0	0.11293549067030349	0.12176610915749161	2.5459261994017055e-05	3.864214799046278e-05	-8.597295234105628	4.466451265910883e-09	1.6068956853219613e-07
ZNF653	6.0	0.054593314142690766	0.040632302746360684	8.979536459647933e-05	2.3990536174372417e-05	8.596067577464561	4.478887140421235e-09	1.6076739391649616e-07
POLI	10.0	0.25060701970030314	0.24459788085271916	1.1186129152730817e-05	5.381501518450596e-06	8.59436930406907	4.496148833153107e-09	1.6101768704541446e-07
LAMP3	9.0	0.6023457726148176	0.6128098767925315	0.0005317043661724225	0.0005248434872929335	-8.592161128046538	4.5186954185979975e-09	1.6145566963712024e-07
DNAJC14	7.0	0.08740102528027756	0.0991859318215459	6.161349145186309e-05	7.303259100894037e-05	-8.588691066787462	4.554361094197049e-09	1.6235934196852807e-07
MUC6	10.0	0.8100667716185251	0.8390220847394732	0.0008375036459176161	0.0009427313446232361	-8.582160112042855	4.622272252992387e-09	1.6440581990757013e-07
CDH5	20.0	0.6377440158512857	0.6606118330525027	0.0005557198086117291	0.00034504533115467095	-8.577982111545918	4.666260577074126e-09	1.6559405449253984e-07
CGB	7.0	0.6392623452522137	0.6672762206622532	0.00037306280677141694	0.00035307120760140535	-8.575239890563317	4.6953654214995126e-09	1.662499295168945e-07
EP400	20.0	0.5130632812340227	0.5020780142810609	5.761573808834707e-05	4.4278200147283274e-05	8.573031396169448	4.718940846337139e-09	1.6670750393944973e-07
OTUD6A	12.0	0.8422936867298902	0.8569067571266198	0.0015433131451598413	0.001298562608191753	-8.56680037670237	4.786113023167702e-09	1.6869970453282553e-07
LINC01494	1.0	0.8157784413761563	0.8742708718335187	0.0010541358358689065	0.00022092356110700793	-8.561227863836612	4.847016978343992e-09	1.7046250721591793e-07
MFSD2B	12.0	0.23749102096816088	0.22692114413704403	4.9726414271018244e-05	6.833711476926254e-05	8.559902200806185	4.861622312640173e-09	1.7059280088075943e-07
RPL10L	9.0	0.861483992957284	0.8800640604132979	0.00019650962892667196	0.00015722060363073458	-8.556918639090885	4.89465870842851e-09	1.7136780489240756e-07
C12orf43	8.0	0.266818594098781	0.25777134356192416	5.941596540037693e-05	5.980233659031755e-05	8.551699971421268	4.952998723609838e-09	1.7302328130467403e-07
FZD9	13.0	0.5706508180707524	0.585042911098787	0.00011622106228852123	0.0001473060976612466	-8.549390931273088	4.9790388664841e-09	1.731599072455026e-07
CYP4V2	10.0	0.0416904210752911	0.05288219872379193	8.421299260149913e-06	3.6477450579780196e-05	-8.550150075078392	4.970462182248477e-09	1.731599072455026e-07
NCAPH	8.0	0.1745301880579166	0.1593900661725827	0.00020001475968787856	8.82508131232792e-05	8.54217111993639	5.061369764005862e-09	1.7563289757581317e-07
TRIM27	38.0	0.22491080582360093	0.2174119638423408	1.8191053172407215e-05	1.1085924399155133e-05	8.536973205963767	5.12150753230977e-09	1.773265329217874e-07
LASS4	19.0	0.21979896562179047	0.20973280282259046	4.270639300023472e-05	4.662990852614766e-05	8.530912141726443	5.192558065682865e-09	1.793896991786685e-07
CLEC12A	3.0	0.5376220232792842	0.4740660234733864	0.001177643295081518	0.0005223153668098435	8.522778070874702	5.289501285948235e-09	1.819355936815162e-07
CPEB3	9.0	0.5596525060208859	0.5834934952680344	0.00014217388511992977	0.00011554441899686988	-8.523403122410008	5.281986403073378e-09	1.819355936815162e-07
C20orf151	9.0	0.7729045554286659	0.7942378064732493	0.0008006950193702514	0.0008076678112351993	-8.521681174146275	5.302715597427108e-09	1.8199012960468035e-07
ZNF593	9.0	0.3045631606237265	0.29756038737916407	1.6355594006718862e-05	2.3081087139191236e-05	8.5099800099535	5.4458046065492e-09	1.8649199582602842e-07
METTL22	7.0	0.5190158966495089	0.5435165434474589	0.0005696901793978338	0.0008018948947191484	-8.498812993105302	5.586055641285306e-09	1.908772287906442e-07
CYS1	8.0	0.06019105706784736	0.05103705126223051	2.117729814803063e-05	1.5804123224786447e-05	8.495849771554662	5.623890162755814e-09	1.917513748303453e-07
FAM64A	13.0	0.1488807957215484	0.135555865739252	7.698745473262639e-05	0.00011051754308495644	8.490646604739311	5.690961510820773e-09	1.9361640792248934e-07
ATR	10.0	0.1290314199189345	0.12009851690381765	0.00011436292247315576	0.00012320988930014296	8.48621067705073	5.7487903812568195e-09	1.9515958669559485e-07
PHF13	12.0	0.11274652640785975	0.10099986753208033	5.191261737351851e-05	2.2990035456122496e-05	8.480014890525263	5.830571973221738e-09	1.9750747052147227e-07
LOC91450	3.0	0.6646387347439189	0.6939759379551735	0.0003127660706765224	0.0002606794595909115	-8.47802453960225	5.857096148310079e-09	1.9755076448502746e-07
STAG3L2	1.0	0.6615349997414484	0.7862119387697291	0.01057045701963009	0.0025663800365045035	-8.478843795472105	5.846163479965698e-09	1.9755076448502746e-07
BNC2	7.0	0.06709282178987587	0.05137926325320251	9.627466108268324e-05	3.125220061248392e-05	8.476880071570124	5.872403766371729e-09	1.9764111600799473e-07
PGLYRP4	8.0	0.7367260080057162	0.7583099747835486	0.00019393656179413077	0.00034199786643243895	-8.473615305412018	5.9162968811578424e-09	1.986910862448932e-07
SNORD115-35	7.0	0.7389256702327224	0.7738380091530936	0.0005029087862618293	0.0003669135611966693	-8.472425056995469	5.93238272865993e-09	1.9880468887265076e-07
ESR2	7.0	0.27245508227461857	0.2895899854561008	7.457597583261813e-05	8.48512789118653e-05	-8.469523811314316	5.97178035848077e-09	1.9969735600475226e-07
MRPL42P5	2.0	0.9173102526753036	0.942700344103354	0.00016273943349934887	5.746131518583771e-05	-8.466108822333778	6.018498378964321e-09	2.0059641874538472e-07
PTPLB	12.0	0.03799293074890236	0.03251755782862965	7.014183112137886e-06	5.821977184394286e-06	8.465686533346926	6.024301393631362e-09	2.0059641874538472e-07
LOC222699	6.0	0.19722863378440159	0.2066003479477432	2.439001752714658e-05	4.901551380923245e-05	-8.457393525149026	6.139432453772341e-09	2.0313344165229839e-07
TRIM43	3.0	0.7379010276264615	0.8145129143455883	0.0024499108618286887	0.00036678843960132095	-8.457951859514427	6.1316107773303294e-09	2.0313344165229839e-07
NPM3	9.0	0.24252314460207036	0.2335001892705329	1.3164275823199375e-05	8.171214780369332e-06	8.458787964167799	6.11991693529514e-09	2.0313344165229839e-07
LOC392364	2.0	0.9429315849763376	0.9546775939287963	3.548764247394733e-05	3.000456327759411e-05	-8.450686587397076	6.234193198429932e-09	2.0583359399879417e-07
TFDP2	1.0	0.827469378789266	0.8763996208155597	0.000670795862912417	0.0002021934829640531	-8.448021914012898	6.272256862491086e-09	2.0665435767996948e-07
CA5A	5.0	0.8156174108081394	0.8328099347926952	8.689269986885634e-05	6.14892815062103e-05	-8.44659209613814	6.292779331185649e-09	2.0689495069969623e-07
SBNO2	41.0	0.6406301750276362	0.657302431375219	6.63215287468323e-05	0.00010195051546445737	-8.444509110713074	6.322800142473515e-09	2.0744616819645809e-07
ARPC5L	11.0	0.04415856915065134	0.0390040048645803	6.341240060720586e-06	7.383959965027002e-06	8.435272530377778	6.457701233357272e-09	2.1142892113397765e-07
ZNF90	6.0	0.5132161905923743	0.5387793195974312	0.00021683446185666398	0.00010315044944430019	-8.426562057667788	6.587622676561394e-09	2.1523234840957373e-07
CCDC46	10.0	0.22233261997760445	0.20875465006188113	8.052177703876173e-05	6.858529082443742e-05	8.422897609328995	6.6430780137983615e-09	2.1659202274155073e-07
ZNF320	6.0	0.8191776974878193	0.8401947407810776	0.00012054195327170415	0.00013874122307419194	-8.419925851080036	6.688402006752957e-09	2.176164062488228e-07
BLM	11.0	0.12333962963513956	0.11713866015852299	1.1894509601515691e-05	5.021621943119232e-06	8.414052688113085	6.7789118507953076e-09	2.2010367316378957e-07
FLJ40504	3.0	0.6480527893348976	0.7043756121470603	0.001831467663601395	0.0010203396487651814	-8.404511348857692	6.928637132972606e-09	2.241709116633689e-07
LOC339535	1.0	0.47254107039946097	0.5897558397716947	0.0052061268810982275	0.0009856107584609367	-8.404247482835776	6.932825638662655e-09	2.241709116633689e-07
METRNL	8.0	0.32469104706220053	0.3091957405709696	0.0001668831637785958	0.00015683757741018645	8.400818783730303	6.987488100642175e-09	2.254725541753609e-07
MYO1E	10.0	0.14807406703266834	0.13599249465322052	4.1422799290503376e-05	3.5394544514344076e-05	8.399427608199291	7.009792928079071e-09	2.2572687103793718e-07
C20orf94	2.0	0.9053984025584327	0.927378214067883	8.09612654185105e-05	0.00011163514667347274	-8.398241357346299	7.0288698383387836e-09	2.2587641266940854e-07
S100A7A	12.0	0.6841653249153384	0.7059535351984295	0.00043414203341888966	0.00031555951305293334	-8.396903560888786	7.050447732552782e-09	2.259826152052633e-07
ATXN7L3B	4.0	0.30749349520024327	0.3328778835496417	7.333898084571394e-05	0.0002313145515719582	-8.396247511744521	7.061054238682029e-09	2.259826152052633e-07
CDKN2AIP	7.0	0.04897917891873254	0.039101540303182976	2.684465912197953e-05	7.177419961452945e-06	8.388542296863669	7.186857698645672e-09	2.2953943466082606e-07
HLA-DRB5	4.0	0.40922039513676256	0.45449772927289206	0.002370776378165492	0.001892956553276632	-8.386636898053855	7.218320143461554e-09	2.3007476628344875e-07
LEPREL1	3.0	0.8387250987217749	0.7715110517578361	0.0006664014423643361	0.0009132563197243973	8.381342111311184	7.306492563675037e-09	2.324118061412893e-07
MRGPRX3	7.0	0.6198924709211582	0.6492983206081644	0.0004113201458532973	0.00033673005773595364	-8.369059747862229	7.515303782544592e-09	2.3856897403006663e-07
MIR1977	9.0	0.21349891152744924	0.2518129972587704	0.0019795331630122256	0.003243668661052796	-8.365794008663942	7.571847140200773e-09	2.398773436116237e-07
OTOP3	10.0	0.3488579316472566	0.33078692100114293	0.000397648212814138	0.0003788903562847691	8.361498700790495	7.646881276787888e-09	2.4176503430652615e-07
HDGFL1	11.0	0.8778375768549113	0.8956759842959316	0.00015263892101687236	0.00010353403769868912	-8.345980016314668	7.924386447503652e-09	2.4953047867893796e-07
ALDH3B2	5.0	0.7197080852649829	0.7531430429882474	0.0003912607781727513	0.000362810508321536	-8.34673126097665	7.910717802161888e-09	2.4953047867893796e-07
ADPRHL1	15.0	0.8724877421202484	0.8855357046480532	4.768080197000909e-05	4.876954773656766e-05	-8.343139954617294	7.976279569328267e-09	2.506601912851152e-07
C1orf112	1.0	0.8211341610484653	0.8901400764783224	0.0013889698131885043	0.00022450139698767458	-8.337526815868415	8.079868955774057e-09	2.5340671173920637e-07
ZNF727	7.0	0.29476738655598705	0.26864227644665534	0.0018759260057032044	0.001481662921750495	8.327776833238396	8.263093188322813e-09	2.586348167945041e-07
FANCC	15.0	0.6514969849040478	0.6774358704088279	0.00010600864502207983	0.000128821924445783	-8.323729904499004	8.34038985759062e-09	2.602472037887162e-07
SLAIN1	20.0	0.19789384297113177	0.1923201634997019	3.0169811368150135e-05	2.4534023964252884e-05	8.323340547932387	8.347865578398436e-09	2.602472037887162e-07
SEC63	8.0	0.25334801118976125	0.260394004708225	7.340825436179164e-06	8.915848079349096e-06	-8.322229666078089	8.369232499921956e-09	2.603946095900171e-07
CELP	3.0	0.6168717365765277	0.6466461876292288	0.0007110219365871648	0.000629453967681901	-8.315890044766066	8.49224745715615e-09	2.6369776330256694e-07
FAM92B	8.0	0.8218976856757094	0.8404675272327883	0.00012140547186616983	0.00013486719893108753	-8.3081373272836	8.645205216818579e-09	2.679157656301203e-07
ERVH48-1	7.0	0.7886469022205899	0.7703700075073847	0.000172959678009009	9.116162106006938e-05	8.3047872689974	8.712171451509386e-09	2.68428926802977e-07
OR2J3	5.0	0.6926865581706717	0.7324366286948875	0.0005521532941805911	0.000547552172729091	-8.304735018559517	8.713220116032736e-09	2.68428926802977e-07
PI4KAP2	2.0	0.06086612265805403	0.047422399606417726	4.19901643144853e-05	3.6402278238896734e-05	8.30574349401139	8.693002877857548e-09	2.68428926802977e-07
PSG2	4.0	0.8985761983791988	0.9216747918614635	0.00015237060086506534	6.351946767264055e-05	-8.30262603081466	8.755655609356715e-09	2.692063070460365e-07
EIF3G	8.0	0.42611395925945705	0.41510308302800963	4.0166106745369096e-05	2.457373846760842e-05	8.299500720434471	8.818930714511086e-09	2.706201287884284e-07
RPS27	10.0	0.3869989896183213	0.39178710737852035	5.300211347262746e-06	6.493584725807614e-06	-8.295217392841808	8.906413268555267e-09	2.7276979971211334e-07
ZNF184	14.0	0.2512731804096352	0.24017944097489355	3.701278952101579e-05	7.529208401389552e-06	8.292396169816492	8.964519248822218e-09	2.7401313719544475e-07
SDR16C5	11.0	0.6751652205449212	0.6920845841437027	0.0002905940879116598	0.00035288160485368275	-8.290179048577548	9.01045569747893e-09	2.748803736170472e-07
TBCA	6.0	0.1868724462982313	0.17067747797679017	0.00010759262730908292	2.494644262230534e-05	8.280499035517554	9.213859103966e-09	2.794513468547828e-07
UTP11L	11.0	0.2718858525780616	0.26405194640686414	7.502501595976871e-05	7.14373591279898e-05	8.280912119158392	9.205083694717944e-09	2.794513468547828e-07
FRMD4B	9.0	0.2470313189469983	0.2608386009257026	4.775921353988222e-05	1.4156970160122673e-05	-8.28070354891412	9.209513419339666e-09	2.794513468547828e-07
ZNF556	5.0	0.8287390311841611	0.8557670937644111	0.00044335364883676037	0.00032823766321603444	-8.273932123958085	9.354521712197615e-09	2.831605518643371e-07
FGF3	13.0	0.17314192317999327	0.15779404948197537	0.0002952047480161664	0.00012976831235038004	8.273107365154651	9.372342866819592e-09	2.831605518643371e-07
FAM47B	11.0	0.8060132719402762	0.832892613880562	0.0015649440401467687	0.001391985121662775	-8.264652607600347	9.55705000135392e-09	2.876304471561324e-07
SLC46A2	10.0	0.38638823360602065	0.3664594969401757	0.0005944349240171933	0.0004849301761558929	8.264697368615256	9.556062367991688e-09	2.876304471561324e-07
ZNF121	14.0	0.13945465379058528	0.15336311503347974	6.456775830829927e-05	4.906498135348782e-05	-8.251358461106886	9.855059176689832e-09	2.9603008851285197e-07
NDUFAF4	11.0	0.06789731700121353	0.059197675129430055	2.376988789094358e-05	1.259073905988324e-05	8.248498687649771	9.920400561321282e-09	2.974219708518737e-07
RAB12	6.0	0.3379156788737501	0.32073269481483246	0.0004302403378157883	0.00035493880671327605	8.24378333493374	1.0029110212328745e-08	3.0010626161174926e-07
PSG1	4.0	0.7706804299398705	0.7947956398129463	0.0022438398963926212	0.0017510844235482912	-8.241421195233553	1.0084026139451476e-08	3.011736814549916e-07
TUBA1C	7.0	0.1611038199718352	0.16743381149455827	1.4085669267867663e-05	4.924768847540091e-06	-8.238736228320246	1.0146821625918825e-08	3.0247192084881835e-07
TRIM68	8.0	0.24935568463595376	0.26693799935660706	0.00010994889072672359	0.0001433862726923376	-8.236141861785857	1.0207878871504102e-08	3.0371350634798323e-07
VANGL1	11.0	0.48366588639771496	0.500944997807996	0.0001688062023293116	0.00021158512534382918	-8.23162396896369	1.0315105681139234e-08	3.063214495442676e-07
CHRM5	6.0	0.7020760327763396	0.7381218829318698	0.000297373199507067	0.0001936197375889943	-8.226739476888975	1.04323325147694e-08	3.0921591639420667e-07
GUSB	10.0	0.2271108304152886	0.20780478561366048	0.00019666767277826775	6.303623370135422e-05	8.223874854024299	1.050171712835144e-08	3.1068407005425333e-07
BARX2	12.0	0.06981660444199764	0.05674627523604826	9.665189273603585e-05	6.088754793581501e-05	8.221763560536557	1.0553157759394975e-08	3.1161682817836107e-07
TMEM151B	6.0	0.15852759574390488	0.14623638993290103	0.00035345483657759665	0.00024793021611730254	8.21906725860705	1.0619227483756426e-08	3.129772318658909e-07
ZNF808	19.0	0.22373648119730907	0.21228964144244178	9.682417472763337e-05	0.00011307698288113461	8.215701943315041	1.070228567262763e-08	3.147555566601188e-07
ZXDA	9.0	0.39649152140153776	0.4155492907458985	0.011069162923286994	0.011937946319884192	-8.214996130235553	1.0719789884974013e-08	3.147555566601188e-07
ATP8B3	7.0	0.07362315919687823	0.05867346657055711	7.626530865303759e-05	1.9836655486691667e-05	8.211770979147797	1.080014791472196e-08	3.1652118888651437e-07
TP53I13	4.0	0.027552880643142593	0.022509815766372614	7.766317199703119e-06	4.067879471238358e-06	8.205152533966942	1.0966992162107168e-08	3.208101445550975e-07
CHRNG	6.0	0.5567650417534658	0.5797937598861294	0.00035621090385792376	0.00047995758054265007	-8.202807698144733	1.1026734718633292e-08	3.219559670645728e-07
TOP3B	11.0	0.2475056371547106	0.2579510297080634	4.47063430380763e-05	6.307649065112844e-05	-8.200450041902183	1.1087140177004315e-08	3.229585100916332e-07
CD6	6.0	0.03807317737857869	0.043326159571239975	1.0590124662934222e-05	9.80196249509401e-06	-8.19985871487659	1.1102343669603749e-08	3.229585100916332e-07
FAM86HP	3.0	0.0524096075511641	0.031075468114404765	0.0002194988692621583	5.1033081455680557e-05	8.196362282239388	1.1192677384926161e-08	3.2390712382883565e-07
CCL3	3.0	0.28474552168816697	0.3317712262548782	0.0003786435641271332	0.00044562118161890535	-8.196193964699528	1.1197044983476042e-08	3.2390712382883565e-07
HYI	14.0	0.06999336965630452	0.07987913444746661	0.00018980761808998214	0.00018839874495405997	-8.197683732528198	1.115844823961621e-08	3.2390712382883565e-07
DNAJC27	7.0	0.032385051336711046	0.04058703241091241	7.89126741768737e-06	1.6012755326949724e-05	-8.18708491261524	1.1436035320243441e-08	3.3021024494798866e-07
EEF1AL7	2.0	0.8433525689619559	0.8934237096044753	0.0007367295039613646	0.0003342531978862921	-8.184788766154611	1.1497098994158105e-08	3.313620612496765e-07
MSI1	4.0	0.05799112665184118	0.0467551674141928	5.412846980854838e-05	2.385722364183905e-05	8.18031689685827	1.1616984498083349e-08	3.3420185182905224e-07
C14orf101	9.0	0.044503783903188175	0.0377573458968428	9.13797552238158e-06	5.692714552382483e-06	8.178712389338019	1.1660311018494149e-08	3.3483278429253837e-07
APOC3	10.0	0.690632624191708	0.7116555580386409	0.00029097212099394606	0.0003868058443437664	-8.171674728161003	1.1852313497384445e-08	3.392506778814712e-07
C13orf33	6.0	0.5475124199405128	0.5718498602509499	0.0017412157400011482	0.0019020720615082474	-8.17148567545883	1.185751570614471e-08	3.392506778814712e-07
TMEM140	7.0	0.06665886282116648	0.05225580305886016	7.108564217614072e-05	2.1340224158834997e-05	8.160599556389146	1.2161051947274752e-08	3.4730011491760925e-07
GYG1	7.0	0.13334588264535974	0.11077373296456046	0.0001926546705331351	0.0001803323568889477	8.157763159620705	1.2241438377958854e-08	3.4895903572869955e-07
VWA5B1	15.0	0.5945919230613443	0.6092596702047705	0.00028702176105335823	0.0004113886333736908	-8.149151024530227	1.2488867330005465e-08	3.5536504311742826e-07
TIGD1	1.0	0.6230035840140448	0.46138713867576037	0.005242881882562557	0.004659766719556828	8.148357234487085	1.2511929505701823e-08	3.55375130243618e-07
TUBAL3	4.0	0.7172714896621528	0.7400970218565177	0.006270113563391818	0.0059863617037383444	-8.144821590744849	1.2615182584059786e-08	3.563675224558405e-07
TSPY4	4.0	0.5423162365975204	0.568318492560475	0.04486389483891507	0.046549936414702404	-8.146348149553953	1.2570495098836599e-08	3.563675224558405e-07
TTC39A	10.0	0.49126113311030245	0.5090575223029764	0.00023656962554332903	0.0004013148160477996	-8.145476060894067	1.2596004155956195e-08	3.563675224558405e-07
ATP5I	7.0	0.0527573149902007	0.04783177797845196	2.2120381885002982e-05	2.5370194318600032e-05	8.142633471023528	1.2679520173733003e-08	3.575396229169757e-07
CARKD	9.0	0.137229785841035	0.1253894152840285	0.00018080392453904956	0.00014864428354820997	8.139507549609771	1.2772015717917862e-08	3.5950008270758013e-07
LOC400578	2.0	0.7281888998570266	0.7527165192144888	0.00017497691698199544	0.000208773245002789	-8.13360632097837	1.2948521016212368e-08	3.638139208325378e-07
SLC25A38	9.0	0.3330371080222444	0.34083488514577903	1.1445647080663178e-05	1.590441745893441e-05	-8.13265784377255	1.297712212554313e-08	3.6396408828808246e-07
UGT2B15	7.0	0.7769426788501639	0.8091978449670095	0.0006429385688154747	0.0003917237425313548	-8.131357607520494	1.3016435654094482e-08	3.6441362788296715e-07
KIAA1737	12.0	0.1644921465424108	0.15880854566937977	2.7161329900070216e-05	2.4551476049768364e-05	8.129712535925192	1.3066350409256348e-08	3.645482334069905e-07
ZNF876P	7.0	0.5286827240557898	0.571820921289227	0.0007234549137536718	0.0008071130668258162	-8.129663829574154	1.3067831242256976e-08	3.645482334069905e-07
NBPF3	10.0	0.1822541517788613	0.17063388238419536	0.0001130823444326962	7.024058502821988e-05	8.126114066763156	1.3176219867122481e-08	3.662661472832448e-07
GZMM	4.0	0.695893519324285	0.7221761574899709	0.0029392092451199945	0.003614821410368874	-8.126561002274691	1.3162522594843781e-08	3.662661472832448e-07
ZNF439	2.0	0.7656841680208842	0.6837637236824742	0.001759321014217254	0.0008696046729231202	8.12265505145947	1.3282723648157946e-08	3.679196904312776e-07
MIR1257	6.0	0.7597257548997431	0.783389491799437	0.00030702864175865136	0.0003183490185734886	-8.123141368188259	1.3267696741030674e-08	3.679196904312776e-07
HMGB1L1	9.0	0.7244649431185467	0.7669849214239867	0.0006508694590037149	0.00024386190156052215	-8.119695999350876	1.3374533198407681e-08	3.6980820592770357e-07
GLTSCR1L	2.0	0.8533118613296085	0.9102127287122939	0.0009161447377651027	0.0002014407122710227	-8.112878580644947	1.3588537341990039e-08	3.747037135797215e-07
GMNN	7.0	0.156239883083042	0.18549921485797438	0.00033586193066690196	0.0002822339162498789	-8.111777996853366	1.3623412972962397e-08	3.747037135797215e-07
SALL4	8.0	0.8510385134485033	0.8684306768355546	0.00038174770825402736	0.00033774257333193074	-8.11226344527306	1.3608018648873744e-08	3.747037135797215e-07
PNRC2	19.0	0.04887854226383782	0.041590126872164346	1.6305898955515256e-05	3.9665756168407055e-06	8.110733744124968	1.3656588340112609e-08	3.749572061802848e-07
CCRN4L	7.0	0.03626232362514924	0.03032082386768211	8.512315414795862e-06	3.469045032769554e-06	8.108583478367455	1.3725162062645132e-08	3.755223536370565e-07
WDR91	9.0	0.02739166842158807	0.023019053808455606	5.861939845052703e-06	1.8454780088084216e-06	8.109051169230169	1.3710217066233442e-08	3.755223536370565e-07
CUL9	5.0	0.3751868308177701	0.3987582730129361	0.00028962504925172955	0.0004453977754427903	-8.105088715962154	1.383736626007581e-08	3.77931556666992e-07
RPRD1A	5.0	0.0284310649011974	0.023317709703136374	5.588486557734986e-06	4.694400954677166e-06	8.098927242198315	1.4037482955736982e-08	3.827292826781947e-07
LRP5L	14.0	0.7811356312061745	0.8045535060779128	0.00017767657692216283	0.00021144866293781666	-8.096147338020485	1.4128738776285979e-08	3.8431187622373074e-07
ZDHHC19	7.0	0.7237370669438095	0.7520928622553589	0.00038903477834198224	0.0002368248642107761	-8.095664777083828	1.4144641578585872e-08	3.8431187622373074e-07
C17orf96	13.0	0.1841692712240749	0.17369211594338005	8.837358285080254e-05	9.13791039527938e-05	8.094225198720714	1.4192191923451464e-08	3.849355348388482e-07
ZNF259	9.0	0.19393201253486514	0.18325266460485665	2.7032156878871203e-05	3.667050677036641e-05	8.093168644285912	1.422719486236985e-08	3.8521730033925285e-07
EFCAB14	6.0	0.05492500828422698	0.04661238652849455	1.7931421253671548e-05	1.5973179501157866e-05	8.087826826877553	1.4405524219553635e-08	3.893721140518383e-07
TOR1A	7.0	0.401153421408482	0.39331728335785326	1.7622711109980828e-05	1.6486734908678598e-05	8.085062909368807	1.449869103024667e-08	3.9121468038510417e-07
SLURP1	8.0	0.8332574366662238	0.8531713309111418	0.00015054067767081026	0.0001877179003746702	-8.077522685904643	1.4756009982087825e-08	3.9747255803730544e-07
TSFM	7.0	0.05371105971183411	0.06312208970584882	8.862337771393138e-06	2.0652902015797668e-05	-8.074023494079865	1.4877008463467778e-08	3.9935708825603897e-07
GLTSCR2	13.0	0.3095431130117501	0.2987675529578303	8.833972823794478e-05	9.009394621137682e-05	8.074680400576282	1.4854216073793624e-08	3.9935708825603897e-07
POLRMT	12.0	0.07519201708964453	0.06696343917204182	3.131740339420085e-05	3.929301218589682e-05	8.07305631754607	1.4910631365412685e-08	3.995742823094324e-07
LOC400927	8.0	0.08841055774088534	0.07325581688847807	8.286326231763477e-05	2.0124880919351312e-05	8.06286020632056	1.526985997650446e-08	4.08501382277427e-07
COL6A4P2	3.0	0.762648384111899	0.8007285219651682	0.00044953007359764687	0.000345219476342002	-8.06174225829414	1.5309782975102892e-08	4.088704838913998e-07
EBLN3	3.0	0.019420780427661946	0.024940494309972833	8.004290151132192e-06	4.414684095098163e-06	-8.058894503970182	1.541196272250939e-08	4.10898154356511e-07
B3GNT1	5.0	0.36111806710494887	0.383277451550519	0.00019887909043539946	0.0004180406606916334	-8.0531879031658	1.5618827621399835e-08	4.1570519094372004e-07
MIR124-3	11.0	0.08947699753503607	0.07867695941818684	0.0001630322316954876	8.51665029850162e-05	8.046994346900243	1.5846565055774294e-08	4.210504976619146e-07
ARHGEF16	20.0	0.42391251251014567	0.43428224614924854	2.092324151383571e-05	2.0211471009466324e-05	-8.045202161363557	1.59130961698418e-08	4.221016187424139e-07
SUPT20HL1	3.0	0.7905724468231201	0.8232703238357731	0.0025770527110282656	0.0017907266004245034	-8.04403668788021	1.595651536078838e-08	4.2253716649126594e-07
PHF23	7.0	0.052382139488108576	0.04775669614947032	6.5822300387205914e-06	4.868562087257564e-06	8.042483598291573	1.601456365310058e-08	4.2335797495105416e-07
ABCC1	3.0	0.32813623941864495	0.3224842438911214	6.499857296261119e-06	4.78486841098842e-06	8.038058039372064	1.6181162428301958e-08	4.270407959577161e-07
TFB1M	10.0	0.12469801655922223	0.11593509998034549	5.267728700286549e-05	9.180733494169871e-05	8.030312967800763	1.6477007058062006e-08	4.3338682430028637e-07
FLJ42289	2.0	0.8994867512208444	0.881662975858759	0.00012690043431083854	0.00010792261704198271	8.030941833290175	1.6452780485507057e-08	4.3338682430028637e-07
TGM1	8.0	0.8166780402285082	0.8369738285740217	0.0001404059182620548	9.909883995914762e-05	-8.028085771893618	1.6563102312334866e-08	4.34191878036919e-07
TTTY18	2.0	0.36542976448933284	0.4151734748372325	0.005980408111308042	0.006322286939495965	-8.028271018361481	1.6555923827917245e-08	4.34191878036919e-07
HSPA1A	1.0	0.04750738012238785	0.03574884310364723	4.791750700973073e-05	2.538047735829425e-05	8.026821424364584	1.661218222792053e-08	4.3449971737938575e-07
SNORA76	6.0	0.02386227107011242	0.020062392543035525	3.5345321780037026e-06	1.4884615889396715e-06	8.025641068912261	1.6658136129561114e-08	4.3449971737938575e-07
C3orf64	13.0	0.3788341325399628	0.39260610440836163	6.095650251398748e-05	4.739109941284501e-05	-8.02566391035465	1.6657245626589903e-08	4.3449971737938575e-07
MIR1268A	1.0	0.7624696921949033	0.8019711860903987	0.0009481835883458572	0.0008363746510664453	-8.023792646906111	1.673036108106212e-08	4.3565748904928813e-07
FAM41C	6.0	0.7668955622896737	0.7928863771167802	0.00028906464849738666	0.0002836861108630593	-8.022838886470241	1.6767753510218765e-08	4.359058844433948e-07
GPC1	7.0	0.17091356626779786	0.16056217455733865	6.879590784968466e-05	8.387721548288293e-05	8.020234249667269	1.6870305584220183e-08	4.3784458108299483e-07
CDK3	4.0	0.7481491772355857	0.7806404787633154	0.0002634217170973717	0.0002289375980454328	-8.017250704418094	1.6988565980984122e-08	4.394562935576885e-07
PSME4	11.0	0.12717346287962764	0.12095256330702542	1.0273164775514525e-05	6.4280489940897675e-06	8.017907144071238	1.6962473689262286e-08	4.394562935576885e-07
RNGTT	10.0	0.047889973094176363	0.041867260110599026	1.014846909341329e-05	7.283196600649162e-06	8.01423889845117	1.7108807751640013e-08	4.4183637180390463e-07
ZNF627	6.0	0.24402762115167248	0.2643630626599914	0.0001166062969888259	9.83508459091728e-05	-8.013489824996258	1.7138848471719087e-08	4.4188299601713955e-07
C1orf125	1.0	0.9522669480111864	0.9315852721532186	0.00018536048051898978	0.00035680537209368743	8.012588729822346	1.717505742761684e-08	4.420882380628348e-07
SBF2	12.0	0.061091847220803665	0.05115935873573669	4.4729428880163945e-05	2.003367932601498e-05	8.01118540146677	1.7231603823557516e-08	4.428154348746718e-07
GSTA5	5.0	0.7694035301667673	0.7939134178338227	0.0004411679558712674	0.00014805057392899406	-8.007381702493337	1.7385832539231865e-08	4.4604635940816175e-07
ZNF845	18.0	0.4275970808380732	0.4369999041336247	2.3875484828368632e-05	1.0273513741534489e-05	-8.00645795139659	1.7423500776182764e-08	4.4628115736049146e-07
LOC100133091	5.0	0.0452368717196363	0.02647217962614916	0.00014987480493152864	5.426847409295642e-06	7.9974926343447725	1.7793454122553142e-08	4.542700767013975e-07
HRNBP3	162.0	0.6632779409612355	0.6725679629722505	6.086697882384904e-05	7.85919864833976e-05	-7.997615268996711	1.778833972595458e-08	4.542700767013975e-07
ACTG1	14.0	0.05141511003164546	0.04544482919234762	5.893067926425988e-05	7.472847394264443e-05	7.9948655401811575	1.7903377696627884e-08	4.5633202109483125e-07
ECEL1P2	6.0	0.6768444108521497	0.7181226563306502	0.0006899787380034941	0.0010651694632784513	-7.989912296929514	1.8112527975341173e-08	4.609122972586819e-07
FZD4	8.0	0.05181007841622664	0.042897267780197715	2.2684865976855323e-05	9.147719070611046e-06	7.977380744756924	1.8652916127431248e-08	4.738930801855504e-07
UCN	12.0	0.8007880502048834	0.8163963739334802	0.0006394606297420821	0.0007654122703999856	-7.9757386845440505	1.8724938585564855e-08	4.749518458088979e-07
FGF18	4.0	0.20956114607663065	0.19329931674939063	0.00011922518885630508	0.00010199885596549436	7.969800799559131	1.8987765425119347e-08	4.80839043532553e-07
RBFADN	4.0	0.8401430605164281	0.8623551660113864	0.00021169954004190194	0.00020659287212713824	-7.968422446978352	1.9049313350152655e-08	4.816183423746189e-07
FLJ39609	11.0	0.7706875161097106	0.7901216617939048	0.00027386026011257147	0.00015272527396601747	-7.967650292638711	1.908388178134576e-08	4.817141127065502e-07
LDLRAP1	11.0	0.5038890696700273	0.4916455799005047	6.747168701976006e-05	2.1729354301567022e-05	7.966814202682611	1.9121384965580072e-08	4.818515986422103e-07
LOC100288162	1.0	0.6739843728277419	0.7161914750381753	0.0007061296329723484	0.0009404339720486456	-7.965578785116733	1.9176938342710186e-08	4.818515986422103e-07
BAT2	33.0	0.1051291717985764	0.11898092315119391	1.972151346842237e-05	8.405630907478672e-05	-7.965473147839043	1.918169622709885e-08	4.818515986422103e-07
PAQR8	30.0	0.3708293594101145	0.3648550678745924	1.8981886651779094e-05	1.3453191931582462e-05	7.964254130473751	1.9236688079492502e-08	4.824586032757334e-07
SPDYC	10.0	0.7214209861260874	0.735314966627845	0.0010972974203798688	0.0008740385304925319	-7.9584908642697645	1.9498872236537607e-08	4.874718059134401e-07
LINC01422	5.0	0.3095721296124988	0.32454594045325563	0.00026909224913669995	0.00025446616182783885	-7.958975623535603	1.9476679182991386e-08	4.874718059134401e-07
TDH	6.0	0.8298708940111561	0.8497737973560521	0.00023680287490676372	0.0001786000775674303	-7.956909548773712	1.957144753392695e-08	4.88505827601207e-07
UPK1A	7.0	0.8894033234359094	0.9056002286376145	8.469919116296898e-05	0.00010281626046934382	-7.938715554804987	2.0426642527469522e-08	5.090397381447421e-07
ODF3L2	10.0	0.80973560012005	0.829703402739984	0.000369318896797427	0.00024113678319830857	-7.933621992094273	2.0672849057298702e-08	5.141870885136819e-07
SPANXC	1.0	0.7686846277448866	0.8160634592727378	0.0028747442815663547	0.0013500555580647903	-7.933086576927006	2.069890516061467e-08	5.141870885136819e-07
GAL3ST2	8.0	0.8482957102832971	0.8679612521772031	0.00045401356436041226	0.00035540696524350514	-7.931816422496726	2.076085208813503e-08	5.149086135963759e-07
PMCHL2	3.0	0.7298768879925764	0.7623460226588779	0.00027203046334203237	0.00019016192802938568	-7.929471650716721	2.0875708424764246e-08	5.169380329866463e-07
DHX40P	4.0	0.7519083785436771	0.7810596183494285	0.000319765183869354	0.0004123914932576307	-7.928217057806196	2.0937430362162422e-08	5.176473699333995e-07
HIST1H4C	11.0	0.2033235880362265	0.21339875364343724	2.0241602726152996e-05	3.532010121311218e-05	-7.9141412494954215	2.1642857559359235e-08	5.342440391229843e-07
MIR182	7.0	0.7549987983214792	0.7683433125179912	8.507278308990145e-05	0.00011853086075483714	-7.91169384498009	2.1767973516582288e-08	5.364862764323036e-07
TTC28	5.0	0.3979928066978852	0.3786946070552976	0.00026134370071906554	0.00017846530376161536	7.905474340390085	2.2089268728373858e-08	5.426955346923876e-07
KRTAP6-1	3.0	0.6299644826312124	0.6875112568154748	0.0010875175301918543	0.001511570353668301	-7.905813942626168	2.207160045294584e-08	5.426955346923876e-07
PRKAG2	5.0	0.03386064790073368	0.027105955510503717	1.6063800057109198e-05	4.511105496949664e-06	7.901161280118412	2.2314925343760577e-08	5.473802219903652e-07
CX3CL1	6.0	0.7826951985594667	0.8062326895234025	0.0003916076542074997	0.0004075684808086041	-7.899734673009697	2.239008275784147e-08	5.483643116748342e-07
ZNF623	8.0	0.4715386345356841	0.4826554241331501	2.52764348148661e-05	2.233858863397307e-05	-7.898356524117725	2.2462933333251245e-08	5.492889166646593e-07
HYLS1	5.0	0.8585480506084584	0.8249353603080467	0.0003031728637422453	0.00017232966933818965	7.888229033661219	2.3005781621028944e-08	5.616856199205975e-07
KLF5	8.0	0.3796828546788958	0.3715433163516637	2.06581073922212e-05	1.659008907274579e-05	7.885212310518963	2.3170064304186914e-08	5.648154304681078e-07
LOC728392	4.0	0.0789520801440985	0.05538239460266023	0.00023015472347589263	4.239621224864331e-05	7.883016882547585	2.3290375974443636e-08	5.668652939347479e-07
HES1	22.0	0.07088635707911267	0.0793478020093708	9.986960123883415e-06	2.684985634975675e-05	-7.8699419319056565	2.4020261611493135e-08	5.837221959935833e-07
SHFM1	10.0	0.27151023765697524	0.28186439441999905	9.120748010909728e-05	0.0001302608663678953	-7.855237329859631	2.486914803741356e-08	6.034142120705771e-07
LOC651250	5.0	0.2582119998600748	0.2933134692548602	0.0007145049082711617	0.0005372897708091118	-7.852544625765531	2.5027891750554057e-08	6.063258605203885e-07
LOC441601	7.0	0.6628488586945509	0.6951482389023695	0.0011353510209930527	0.00095233342860935	-7.8493414054479675	2.5218083437161865e-08	6.090745055847432e-07
C21orf81	8.0	0.5733179733543484	0.5439681477534274	0.006578299344164877	0.00892358311229035	7.849322888116817	2.5219187196096716e-08	6.090745055847432e-07
CLEC18B	7.0	0.7951451184030562	0.8148246202519331	0.00018733271954736135	0.0002819110311681905	-7.843156864663293	2.558948741777354e-08	6.170654515996239e-07
LOC100287632	1.0	0.7970334927947433	0.847279202055048	0.0005111776879254249	0.0005129401220847722	-7.8423549892045274	2.5638051217641242e-08	6.172853870093622e-07
KIR2DL3	2.0	0.6323871845801671	0.703189965751436	0.003345927349837429	0.002018721457887681	-7.831808769684668	2.6285608661314037e-08	6.319044171268275e-07
MIOS	11.0	0.18850161126988502	0.19887933708564298	2.6022141202156215e-05	1.8569271943671305e-05	-7.8286354958891735	2.6483711385099253e-08	6.356903116208639e-07
NRN1L	8.0	0.8771960436635547	0.8913137435361191	3.9548447529020544e-05	4.471328977735247e-05	-7.820276175787285	2.701291770744411e-08	6.473999419931092e-07
SULT2B1	8.0	0.7366029277090673	0.7648621009731734	0.000256907775527339	0.00030553407043393526	-7.810820125549709	2.7624617225935316e-08	6.610477975319383e-07
TM7SF3	9.0	0.09780188485213513	0.08973534748632722	4.700605825313743e-05	2.23642060783269e-05	7.807661538813699	2.7832085344897044e-08	6.6499562694296e-07
PLXNA1	11.0	0.787655335681607	0.8048016625622708	6.720954178050545e-05	0.00012218652378002457	-7.801031226487658	2.827279180450662e-08	6.744957191166595e-07
YIF1A	8.0	0.03843738516678826	0.03156195926324775	1.4169623402712238e-05	3.6286955682282496e-06	7.799990234627486	2.8342630709425912e-08	6.751326797602976e-07
LOC389765	2.0	0.27465205364370787	0.2938561682347898	0.0004735681574717923	0.0004540737644083161	-7.798502375843564	2.8442755970466423e-08	6.764880409389051e-07
TPSG1	7.0	0.7257541556383567	0.7544094741975189	0.0009072830507569726	0.0008350286603529435	-7.796705502070915	2.8564159008916075e-08	6.783445955835153e-07
ZNF770	12.0	0.13506220879350547	0.1281163747060216	2.2441434167143136e-05	1.3443301506885004e-05	7.793975854597924	2.874959890398459e-08	6.817139740111498e-07
PRSS42	9.0	0.8835293821739071	0.8944424052297334	0.0001672278156032279	0.00013027978541316633	-7.7789362608613635	2.979364203585434e-08	7.054016609094106e-07
TRIM64B	2.0	0.7448815142137034	0.7861686448256174	0.003594002792802663	0.0028792677894050175	-7.77362925803329	3.01712448136447e-08	7.132628116820839e-07
AGAP11	10.0	0.5297186908746208	0.5507863540961234	0.00015424204885325005	8.233579766344852e-05	-7.771938386421856	3.029257915634978e-08	7.148453230308876e-07
LOXHD1	10.0	0.7598461565971375	0.7770484520881263	0.0003732640377131265	0.00040666522769300807	-7.771424695899669	3.03295395841859e-08	7.148453230308876e-07
ANKRD35	7.0	0.042065641606453236	0.034640710421458436	1.2121157131932037e-05	8.585014285879476e-06	7.766318079190715	3.0699483396390754e-08	7.224765641406245e-07
LOC100128023	3.0	0.7602833452636814	0.7888838118977017	0.0005253326684963561	0.0005198063312095986	-7.763806768015498	3.088310314888238e-08	7.257065529729869e-07
NICN1	7.0	0.11471619189274375	0.10424200542980716	0.00015258002088142604	0.0002204748249450614	7.754819642323327	3.154947218829087e-08	7.402537327537513e-07
AURKAIP1	2.0	0.8842395319408841	0.8595922655529447	0.00021038296166574157	0.0001630753450736887	7.751278463950483	3.181606398524042e-08	7.453913194146894e-07
FAM22A	2.0	0.7996481927677437	0.7760361907658754	0.0003157942343884331	0.00014096041512217836	7.750437214720911	3.187973414031651e-08	7.457665759281816e-07
JAK3	18.0	0.20808023125620045	0.21466223235192244	4.4140223403824744e-05	3.182344067282794e-05	-7.7471402544165695	3.213052454107275e-08	7.505115060713261e-07
LAMP1	7.0	0.4541868800085688	0.46883217457228554	0.00012656786963978134	0.00013088615240928407	-7.74533822607122	3.2268451896804745e-08	7.510790099794776e-07
GSTTP1	3.0	0.47448353512346014	0.609670453739387	0.03711168354215996	0.0590155135823902	-7.744942822716863	3.2298797042567953e-08	7.510790099794776e-07
ITGAD	5.0	0.6457572822659103	0.6861053630157754	0.00055134408472889	0.0006419945950269159	-7.745925499704872	3.222343552798907e-08	7.510790099794776e-07
LOC285548	10.0	0.0781268239159275	0.0930924831027234	0.00010520163862209791	5.488284515105166e-05	-7.741972019894222	3.252772635990633e-08	7.534767993907113e-07
TBL3	10.0	0.13266035531108025	0.12343590562059371	3.7518644500200525e-05	6.682366877940721e-06	7.741731333976641	3.254634609508759e-08	7.534767993907113e-07
TRAF7	7.0	0.7857050366553049	0.8069683296024485	0.0002351231318558929	0.00018473633023584213	-7.7418442553050815	3.25376090158069e-08	7.534767993907113e-07
ZNF346	11.0	0.04153395804552117	0.051636110947338824	6.93986048978884e-06	3.0560869126411464e-05	-7.7403644657021875	3.26522955641824e-08	7.548130363064321e-07
DENND6A	3.0	0.3272175729810088	0.32392795005652275	2.4907525895360713e-06	2.911361114834805e-06	7.7355822226832895	3.302576435772896e-08	7.623203719741272e-07
FAM21B	1.0	0.8280391634305319	0.6510981939457081	0.005155868155304765	0.01276289771883531	7.73495584502645	3.3075003898471605e-08	7.623325640811202e-07
LOC101927924	2.0	0.36163507785620513	0.38653213696347344	0.000510914474530268	0.000583876248254391	-7.73344726950391	3.31939014904491e-08	7.63947879890483e-07
AVPR2	6.0	0.535759949133168	0.5620703967863027	0.0056618801858966845	0.00654914222486568	-7.729815182245121	3.348195948356835e-08	7.694459117736338e-07
WDR61	4.0	0.040887625402322526	0.04781395222784744	1.657688937126017e-05	1.262966991908934e-05	-7.717839249443344	3.445000801968422e-08	7.905317089560968e-07
SNORD56B	2.0	0.8053204515156922	0.8456583299018718	0.0003044474725772174	0.00045073717067285176	-7.712151467627209	3.4919749525848695e-08	8.001377453580265e-07
CELSR2	13.0	0.34534503021314106	0.3553509270172683	9.460694342101994e-05	7.898564466841623e-05	-7.711077161059878	3.500920720966023e-08	8.010147556011441e-07
RIPK4	10.0	0.11240624979728901	0.1023125815929638	9.34629371248129e-05	8.3497306648307e-05	7.70311555770262	3.567951970751293e-08	8.143440667361867e-07
OR12D2	9.0	0.8083383231967566	0.8358716373580963	0.00046526843680262913	0.0007431880141306416	-7.702923526932134	3.5695848548308245e-08	8.143440667361867e-07
ZDHHC5	20.0	0.1753803385955454	0.16841013965507348	1.1491359337304365e-05	8.327461966244535e-06	7.692060222295206	3.663214002920979e-08	8.33274696885368e-07
CIB2	5.0	0.032836009260349804	0.02370175519889152	2.6972643083675773e-05	7.100540864625347e-06	7.692483513663857	3.6595190999803054e-08	8.33274696885368e-07
SIDT1	6.0	0.30212157062349126	0.3204482261861824	9.873188589839638e-05	3.2816188546436126e-05	-7.689232101591368	3.6879987318830655e-08	8.376949224088531e-07
MACROD1	9.0	0.13373844485493844	0.12908917955226368	5.463039524669234e-06	3.0337162843834354e-06	7.6814101002387165	3.757445273168177e-08	8.522321525374199e-07
TOP1MT	8.0	0.25730898914969075	0.24511732850913648	5.7314095199876316e-05	7.248827277108006e-05	7.679420595277743	3.775321230635728e-08	8.550474277778458e-07
RNF126	10.0	0.15667505930811168	0.14947117450819522	0.00033731061453140385	0.0003507258197512148	7.6704823349706075	3.8567122257501394e-08	8.722188776443596e-07
PSMD9	9.0	0.17313929551269536	0.16336629859750532	7.915970230191711e-05	6.949892878816372e-05	7.664094130655638	3.9159804863245586e-08	8.824257947929107e-07
FAM175B	9.0	0.21440047901283196	0.21961595393993236	5.649500525238993e-06	1.1611331160573496e-05	-7.664358870310286	3.9135058879241916e-08	8.824257947929107e-07
PCNAP1	3.0	0.875494730401922	0.8562169509169496	0.0003053275331703354	0.00018542499647300438	7.663796982847599	3.918759919367878e-08	8.824257947929107e-07
JOSD1	14.0	0.13927300215934318	0.12930786250918	0.0001629852210707053	0.00013554512679109533	7.659480484096149	3.9593634685797744e-08	8.902879063688717e-07
ATP4B	11.0	0.8582880877131965	0.8707263857025892	9.737223180950932e-05	8.380712816099917e-05	-7.655642490313908	3.9958272157501786e-08	8.971979329482109e-07
ETV5	23.0	0.14029152862979594	0.1303257964215513	5.6384370472942736e-05	5.2479279956891074e-05	7.652418313552732	4.026724608630206e-08	9.015484996432435e-07
NPY6R	2.0	0.8566388436335104	0.8963073304405919	0.0006942112930556087	0.0004049110349913568	-7.652946598854648	4.0216453452377225e-08	9.015484996432435e-07
C16orf45	7.0	0.7103873995309153	0.7341560239277819	0.0008878174862992505	0.0006925275331074836	-7.646057198761273	4.0884019360696454e-08	9.127459386517825e-07
GOLGA6L6	2.0	0.768163716448678	0.7898256502769612	0.000322562448077585	0.0003274893775784561	-7.646135533463349	4.0876365573401987e-08	9.127459386517825e-07
PRAMEF22	1.0	0.5998341023127238	0.7416523297627767	0.007500626656303238	0.0008192161808380573	-7.643458692417157	4.113874197743187e-08	9.171243759926051e-07
RFX7	12.0	0.045268667328159935	0.05199324744063671	8.423685660822098e-06	1.4684928243313804e-05	-7.639237812714491	4.155596463506496e-08	9.251078898133238e-07
FAM86FP	1.0	0.06685501848989063	0.08509132707560504	7.532368386842966e-05	7.384841029556392e-05	-7.638568077110995	4.162256289277634e-08	9.252743029431104e-07
ETNK2	10.0	0.34931197726147045	0.3638547302879117	0.00017120391959172875	0.0001689779746576168	-7.636950920894074	4.178382262818771e-08	9.275415945122521e-07
PPP4C	8.0	0.24560286041438856	0.23096256406926033	8.067154795154566e-05	2.2348367718306305e-05	7.630246991638458	4.245916938496451e-08	9.411983015222303e-07
SCTR	9.0	0.7607852301656465	0.7873249551886885	0.0011689818418516207	0.0013820899273448589	-7.627721135177751	4.2716507539461814e-08	9.455634271465026e-07
TMEM161A	8.0	0.14449011256204297	0.14035506022628397	4.119246669714379e-06	2.89604055783065e-06	7.625370342045327	4.295744288328735e-08	9.495536456545862e-07
ZNF264	20.0	0.47830317626940433	0.4904444470311756	0.0004301649365038405	0.0003596373075067614	-7.623724171905772	4.312698753604704e-08	9.519567770650722e-07
RNF224	3.0	0.5416162716194436	0.5686529322906777	0.00032432758940256025	0.0005738980580435197	-7.620512596937373	4.345973096820836e-08	9.579504079612125e-07
CSPG4	10.0	0.37927445601511883	0.36621427660876954	0.0002867158517581527	0.0002844037028500405	7.6180356962609626	4.3718148861800486e-08	9.62291180994624e-07
C7orf61	5.0	0.7897225871721903	0.8165551454932601	0.00015533134852120016	0.00020291718384442611	-7.616496792240014	4.3879495338091256e-08	9.64486098372371e-07
CHST10	21.0	0.3475872109542606	0.3605856430294679	3.1721083774686905e-05	3.332281788280568e-05	-7.6135497150032245	4.41901834918639e-08	9.69952835410477e-07
TBC1D3C	3.0	0.7432829075271701	0.7658436533845502	0.0005686755936755244	0.0003554311625953874	-7.6071593894771565	4.4871617617954084e-08	9.811125080417865e-07
UTF1	7.0	0.20411143635032036	0.18628751068676588	0.000863173836560045	0.0005662024414538673	7.607019253364283	4.4886680879100265e-08	9.811125080417865e-07
GTF3C6	11.0	0.2068402938309944	0.21779397233492798	0.00012374766756903107	0.00015107614592548972	-7.60760419754728	4.482383933365434e-08	9.811125080417865e-07
UBTD2	10.0	0.04257352102520289	0.03514637232378677	1.7421341425805097e-05	4.608905724100029e-06	7.597428002452427	4.593003101681227e-08	1.0025174134074088e-06
CDK5R1	11.0	0.2901182784939103	0.2822403851457517	6.063631090741499e-05	2.1533091211356114e-05	7.591382016271094	4.660043290264401e-08	1.015733669813898e-06
KRTAP9-3	3.0	0.7602198564859085	0.7220283654736883	0.0006473921250396861	0.0005814111679282327	7.587810402971762	4.7001159601341544e-08	1.023043320947142e-06
MARS	11.0	0.30725321755069074	0.2988310053079117	2.7194515433471086e-05	8.813800006029747e-06	7.585460502929711	4.7266732910314107e-08	1.0259700000643769e-06
C18orf22	14.0	0.11926618207190876	0.10855505585906998	7.33254568396798e-05	0.00012851905857192428	7.585649767428409	4.724528654019865e-08	1.0259700000643769e-06
REEP3	10.0	0.17796823668811057	0.20594002425118726	0.0006162222119505209	0.0005856444477392506	-7.5827862718067784	4.757082760193926e-08	1.03114051519439e-06
SNIP1	12.0	0.26760121952493987	0.2584611914080372	2.7111981268894335e-05	3.041589563641085e-05	7.581251532695767	4.7746249943766055e-08	1.0335114960165128e-06
C7orf23	16.0	0.09879658915433619	0.09014846947199355	0.0001525423176267757	0.0001359700997922486	7.580437539098639	4.7839558566407195e-08	1.0341009551992714e-06
LINC01143	2.0	0.02458444629195664	0.018740803675933018	1.640838480097731e-05	3.919079954619368e-06	7.576470784549134	4.82969453718543e-08	1.0425478552683032e-06
LOC339862	3.0	0.8988143752121631	0.8668181947719903	0.0001513852862770431	0.0004552913718137351	7.571774049541502	4.884428804550576e-08	1.051880176610378e-06
PELI2	6.0	0.06010424059095942	0.050524358465163795	7.118525484213091e-05	4.08845533905995e-05	7.571608474610602	4.8863698939025235e-08	1.051880176610378e-06
ASNSD1	14.0	0.21962697268281348	0.22765843721510712	2.0660590613147722e-05	2.3863798989605626e-05	-7.570796996192353	4.8958945323852255e-08	1.05248282186578e-06
ZNF890P	4.0	0.6972648167830926	0.7164064739589338	0.0006786414007024775	0.000832040831303144	-7.568133379389589	4.9272920562450856e-08	1.0563304202772e-06
C7orf55	14.0	0.046711165570432235	0.03933887061953702	2.1591998582312367e-05	1.1056369399678898e-05	7.568425743614869	4.92383576351749e-08	1.0563304202772e-06
LY6D	15.0	0.7721542993686817	0.7909667987882355	0.00016027023711414395	0.0002093063568287617	-7.567475247801243	4.935081483247295e-08	1.05655301248728e-06
CCDC154	6.0	0.7682796381285161	0.787011323519695	0.0001819624484457337	0.00020248641257317513	-7.565744274106546	4.955628868288797e-08	1.0595026200644763e-06
MED13	5.0	0.06902141419108267	0.053075356215790466	9.522755518443392e-05	1.850532467952126e-05	7.563332752790851	4.9844005343010457e-08	1.0615475995630373e-06
EFCAB6-AS1	5.0	0.6340206895210124	0.653744187399193	0.001114479740294023	0.0012330450864732499	-7.563237286762322	4.9855430394813575e-08	1.0615475995630373e-06
MAPRE1	12.0	0.3616349295218142	0.3765846737545489	0.0001383499974262419	0.00019056436826413997	-7.564332445435614	4.972452615296609e-08	1.0615475995630373e-06
ZNF786	5.0	0.04627809743373482	0.056655986386316796	1.963387754833745e-05	3.421709757293034e-05	-7.55403578681628	5.0969295954915076e-08	1.0837900566500286e-06
PURB	11.0	0.13043841150430618	0.11588663342236369	0.00010972824532283212	9.723851180232809e-05	7.55336057314273	5.105202760358036e-08	1.0840762985020795e-06
TCAP	8.0	0.6980531921066621	0.7148460780304892	0.00022264377027679424	0.0002591214656354128	-7.551351718673098	5.129897845696133e-08	1.0878441908556163e-06
MIIP	22.0	0.32089996101001045	0.3263228482563638	5.829401419527225e-06	6.424547623383182e-06	-7.546802439610341	5.186275088988666e-08	1.0983113009833913e-06
EPPK1	34.0	0.7040922315147967	0.7166465114242112	0.000222167346026526	0.00021444238025393136	-7.543473724832793	5.227927364158042e-08	1.1056359898523426e-06
FAM83C	10.0	0.8232987114676723	0.8396497382058038	0.0002771049898327132	0.00023834302390353753	-7.538160221734025	5.295125235276355e-08	1.1168289748258081e-06
TMEM57	12.0	0.10137130111764057	0.10994036503734045	6.238739359868701e-06	2.744314245906295e-05	-7.538556330582587	5.2900854758993234e-08	1.1168289748258081e-06
UNKL	32.0	0.6261761094311218	0.6389213839073717	6.555437159080927e-05	0.00015283749651891522	-7.533166515296191	5.3590835891665135e-08	1.1287975527652211e-06
ANP32D	6.0	0.8278615717887878	0.8584571289427486	0.00034946088077553877	0.0002759172806374187	-7.5319108848794505	5.375289330408756e-08	1.1306892207109818e-06
KIF22	9.0	0.2420487605800906	0.231974977252568	3.562577033788529e-05	2.553601194305572e-05	7.530267607331631	5.396573930978597e-08	1.1336427116753697e-06
CYP4F29P	3.0	0.6500625515926032	0.6842715055854233	0.0009029263614647952	0.0007085325337764272	-7.523867542745629	5.4802954655314064e-08	1.1496866492703286e-06
MTA1	11.0	0.3502815355504503	0.34018004451712175	5.913754190224632e-05	2.3451963889396572e-05	7.522160823370865	5.5028450943291035e-08	1.1528718303380251e-06
ZNF689	4.0	0.037974773354276466	0.04678594479682269	1.75249132524658e-05	1.386819017848866e-05	-7.517184372153952	5.56913824610898e-08	1.1652007159305553e-06
COQ7	5.0	0.2148145094094453	0.23600118727319772	0.0002788735773104848	0.0002529536238083853	-7.511852258033922	5.6410757360625104e-08	1.1786760383094564e-06
COPG1	1.0	0.2051596584982342	0.13267235899413074	0.0022119398527315113	0.000228965718170635	7.510039210306118	5.665752023273128e-08	1.182253588856326e-06
PRKAG3	10.0	0.7415975663909206	0.7618318166997697	0.0005905114919662404	0.0005446356611218838	-7.503176511864856	5.760159546574663e-08	1.2003528216230823e-06
LOC101928525	4.0	0.7041162530890218	0.720283957267249	0.00017074105965520414	0.0002503061301069956	-7.49950048502897	5.81138899740914e-08	1.2094180559767691e-06
ARVCF	20.0	0.38402129478891966	0.39035337266891645	3.356458891691752e-05	3.263244318095262e-05	-7.497316445676416	5.842046263543677e-08	1.2141835859821851e-06
LOC101929374	2.0	0.43529647703082475	0.40841996083381	0.0005473829574171251	0.00022491972640346854	7.496054115488239	5.859840865991625e-08	1.216266704943885e-06
VTA1	11.0	0.11347100912889949	0.1087832593481348	1.1234239191745332e-05	2.044717569021221e-06	7.4900566000814495	5.945145526888312e-08	1.23233811252718e-06
SNORD116-8	7.0	0.8017393819087397	0.8172832082503687	0.00012239326761354915	0.00029609629321104364	-7.485853156939021	6.005688071449874e-08	1.2432409830448484e-06
GAPDHS	10.0	0.7724698016515484	0.7906564577310173	0.00030587444830005976	0.00027369145543251435	-7.480190973509553	6.088238461595547e-08	1.2586648867103079e-06
FBXO30	14.0	0.11570630051536614	0.10955755832166504	1.8967721913208937e-05	9.394824467577312e-06	7.4745807089923035	6.171175927995129e-08	1.272449318486479e-06
TMEM245	4.0	0.16525410883225225	0.20434733395706173	0.0006359454632296849	6.946374975984883e-05	-7.474972239723741	6.165350564019148e-08	1.272449318486479e-06
NEFL	18.0	0.09865468039938513	0.11154495853041548	0.000311349657071784	0.000214323982504997	-7.473617686625787	6.185528136835967e-08	1.2737304650195115e-06
POLD1	8.0	0.12276054639396844	0.11716976648851953	1.9908897791398157e-05	2.567331309540892e-05	7.468501862353169	6.262344730136696e-08	1.2878540739374416e-06
ALG6	16.0	0.31993250199973033	0.3269821751681674	1.8198825745292846e-05	1.1082894383287015e-05	-7.4679483357047705	6.270714441791776e-08	1.2878829529401744e-06
TXNDC11	10.0	0.04455591376103737	0.03949958192943423	8.460799314266836e-06	1.0289413519604307e-05	7.463889241527591	6.332441114470899e-08	1.2988558773456037e-06
SERF2	9.0	0.3363565260276137	0.32624372895883674	4.28966302036837e-05	1.4774421900472884e-05	7.462878549954066	6.347907033605902e-08	1.3003238884284342e-06
ZAR1	7.0	0.13597779866911117	0.1108137508410783	0.0005596378531331168	0.00029093119769931555	7.4556572949173585	6.459538025870449e-08	1.3214610471225166e-06
CABLES1	3.0	0.6282793632583854	0.5908737811777327	0.0008844576178152753	0.0013024667381389722	7.454321003432658	6.480414264615534e-08	1.3222748792859597e-06
DDX27	12.0	0.22585000685326478	0.21754677263720903	3.0805907379273485e-05	2.5055441619285577e-05	7.454728798881453	6.474036173266505e-08	1.3222748792859597e-06
LINC01413	5.0	0.8626224737096715	0.8813829607433742	0.000357716460244289	0.0003365871182348764	-7.452426392462926	6.510131094033772e-08	1.3249469128193599e-06
C12orf57	10.0	0.09667516189063037	0.10588362572921647	3.009993854168245e-05	4.362051733378863e-05	-7.452406616045719	6.510442018901519e-08	1.3249469128193599e-06
ADAP1	5.0	0.7879642941192344	0.8078026358728055	0.0002483923254807188	0.00024120778289542073	-7.45029782511145	6.543683664487523e-08	1.3299824590809056e-06
HIVEP1	17.0	0.20727002309988332	0.21521355681251209	2.0564890787865727e-05	2.227013524791008e-05	-7.445872848583303	6.614001147031256e-08	1.3425307127242433e-06
CASQ1	13.0	0.7566662834791037	0.7708095946373084	0.00020988359020693555	0.000237453228252391	-7.443535013997375	6.6514630232721e-08	1.3483859626192793e-06
ZNF585B	10.0	0.20922972581132696	0.21531523749991147	2.307042895440979e-05	1.0781791284192604e-05	-7.442454045574169	6.668857887242362e-08	1.350163336809094e-06
PRRT4	8.0	0.17544558811270528	0.15914348873344283	0.00023362507055775061	0.00011046335684065153	7.440141312206246	6.706230505655013e-08	1.3559755479780486e-06
PIP5K1C	6.0	0.1839699221901412	0.17288756154385612	1.9853276100372926e-05	4.230475476896852e-05	7.439049919648105	6.723941122218984e-08	1.3578023040351883e-06
OAZ2	8.0	0.24809683090331103	0.2537376976537484	1.3432712249346361e-05	9.907969631286506e-06	-7.429906759665999	6.874202263516947e-08	1.3863565131963946e-06
GGT3P	3.0	0.7167205335652386	0.7522594604963138	0.0011327651199992304	0.0010736303525918428	-7.419087006029153	7.056457817916564e-08	1.4212814009059745e-06
FBRSL1	30.0	0.04479603786169563	0.03766738935086278	1.969686478928725e-05	5.7142351394409534e-06	7.41772771206177	7.079701230562228e-08	1.422301980209228e-06
HNRNPH1	11.0	0.14941606671425833	0.15807556992503327	3.605532153230306e-05	4.492963832975771e-05	-7.417747475990384	7.079362715054378e-08	1.422301980209228e-06
UBE2QL1	5.0	0.3660341809247379	0.38124117168287436	0.0005014975461167033	0.0005727283883392946	-7.415177371235346	7.123522386309239e-08	1.4292708377658923e-06
NUDT12	4.0	0.1298165532535425	0.15871753118483833	0.0033167852933055223	0.004340267729389625	-7.414496079582853	7.135275495891971e-08	1.42979592203213e-06
PCCB	7.0	0.314034196163848	0.3076242952651921	3.7009823002358576e-05	2.3581124866321567e-05	7.4127391465579855	7.165676238259983e-08	1.4325554575395078e-06
CYC1	10.0	0.11272527207903289	0.10419022103564607	1.3462249180346972e-05	1.2149388129480046e-05	7.412642398278588	7.16735414219447e-08	1.4325554575395078e-06
WDYHV1	6.0	0.040966754301278684	0.03423750467805399	9.773039503600353e-06	8.747319050316277e-06	7.4119703381157	7.179020755867443e-08	1.4330570769046617e-06
ZNF485	12.0	0.3960835484771495	0.4114106932459514	0.0001574168576017922	5.887671418865778e-05	-7.398147196819613	7.423335009464953e-08	1.4799387630334586e-06
PRDX1	4.0	0.7113705693682035	0.731618838177787	0.0004956702499303024	0.00045590814298371345	-7.395340972535034	7.473961407349425e-08	1.488136081743238e-06
C2orf54	9.0	0.6923328860522298	0.7137275546666525	0.001001153302303665	0.001186907669330624	-7.390147959191974	7.568579610290286e-08	1.5050606213601395e-06
RFX8	19.0	0.17459269494483462	0.1855361792830783	3.3437373854275315e-05	5.098373076415205e-05	-7.3856625883425036	7.651288977225377e-08	1.5195770621012328e-06
PRR23A	14.0	0.7971287090967571	0.8223682101126071	0.00154623916299184	0.0019202615626015963	-7.3819091522689	7.721210964014245e-08	1.5315202989457915e-06
GPR20	18.0	0.5807041815235413	0.5952923623806655	0.000237465307834133	0.0002268016020325478	-7.380510545333865	7.747431958491492e-08	1.5339102516124252e-06
PHLDB3	14.0	0.3225813998505473	0.31305714996492184	0.00011589577657298635	0.00012774283031595388	7.380221479628899	7.752862677478776e-08	1.5339102516124252e-06
MIR142	8.0	0.05598378657328862	0.0488274575435315	1.2265632616610481e-05	1.0893128865770377e-05	7.376640038431427	7.820471193932259e-08	1.5453330073868669e-06
TOP1	9.0	0.3008658974945484	0.2934378171339631	2.367989525178368e-05	1.601398873632167e-05	7.37225522883704	7.904066045598539e-08	1.5598818866786524e-06
TBC1D22A	6.0	0.04604847662399213	0.0413822920900988	8.703862999132772e-06	7.1180363709669574e-06	7.371516874635413	7.918232046000861e-08	1.5607094649863158e-06
BRD3	18.0	0.42925490285661605	0.43977575810288877	8.973879828880141e-05	8.097324205514142e-05	-7.368464817006697	7.977064282009214e-08	1.5703277485967825e-06
MIR29A	2.0	0.8557980472158503	0.8924033939838409	0.0003280299269240068	0.00029136975798398226	-7.3629158411789515	8.08517423685873e-08	1.5896102613924514e-06
TSPAN13	8.0	0.05789159307780641	0.05064237562732564	2.085528610172098e-05	2.7883959388322892e-05	7.361650769514983	8.1100302606402e-08	1.5924965317317334e-06
DCAF8L1	7.0	0.7971620089288742	0.8153059747483995	0.0017820288527948547	0.002025770335703887	-7.359631222230296	8.149872034475301e-08	1.5983145030017351e-06
USP29	26.0	0.8256024863040685	0.8387234656304715	0.0007979373456686009	0.0006887564077042725	-7.35734495670753	8.195217002565111e-08	1.6051958209029284e-06
MTG1	7.0	0.561275274099102	0.5460931274783675	3.447927131141057e-05	0.00012496351186831037	7.353931322020604	8.26340196748708e-08	1.61652800988966e-06
PRORSD1P	1.0	0.01596140585343043	0.022899963858502882	2.8055353020580807e-05	4.439007441952648e-06	-7.352197957119195	8.298246266302166e-08	1.6213177786220836e-06
SIDT2	11.0	0.06384983632936823	0.05818821095645127	1.1678012306335659e-05	1.0693014418133375e-05	7.350541535078638	8.331684085221821e-08	1.6258211463057543e-06
PBX4	11.0	0.15843366835640135	0.16755809337026142	0.00011767609034469232	0.0001699226647370044	-7.347649953057675	8.390385992192739e-08	1.6352371205207518e-06
S1PR2	12.0	0.2594685440758634	0.2430373767770275	0.00011099158499724437	0.00012147813636780038	7.346903718299438	8.405603742377971e-08	1.6361654050773041e-06
ARHGAP22	7.0	0.11709224206051498	0.09964688669239719	0.00016315749444653041	6.773266326939567e-05	7.345282955339484	8.438752676329579e-08	1.6405773836591043e-06
LRRC72	6.0	0.8851591442161136	0.8978810865937928	0.0001292854512252954	7.116067288052055e-05	-7.341420519422025	8.518289133448369e-08	1.6539854210727914e-06
C2orf68	6.0	0.3262869866264087	0.3427808142876551	7.969363932023316e-05	0.00014892500893884137	-7.333205720831653	8.69000662768245e-08	1.6852367251949236e-06
ZNF521	5.0	0.2512954885536874	0.22727701728818595	0.00022167215272728038	7.663755796550117e-05	7.330204718065154	8.753616078380359e-08	1.6933756690562746e-06
SUMO3	4.0	0.576784348608719	0.5965282387548575	0.0005199461801431337	0.0005210209672108919	-7.330377595261908	8.749938886518199e-08	1.6933756690562746e-06
CCKAR	9.0	0.767594902968701	0.7878055036558536	0.00026444191001160353	0.00021581745717447822	-7.329125947730097	8.776597789894062e-08	1.6957253754548403e-06
PRAMEF5	1.0	0.5017660112557588	0.5572825780621281	0.001562870012796367	0.003999758398578648	-7.326370386476432	8.835581364460793e-08	1.7050166258176498e-06
PRPF3	12.0	0.3616651827639176	0.3437953473896616	0.00013485699180517272	7.595403642700116e-05	7.325232596856427	8.8600540253527e-08	1.7076335652311547e-06
DPRX	9.0	0.893053135695281	0.9039311987872968	4.134419740736124e-05	4.112281469577791e-05	-7.322949929019408	8.909360792979024e-08	1.715024556090058e-06
MIR518A2	4.0	0.7667250043021308	0.8026653213633431	0.0004743909142379575	0.00033949466938993804	-7.31595489683501	9.062209347534242e-08	1.7423043770136473e-06
LOC644165	1.0	0.5766196321381463	0.6117912773732785	0.0013122836461612899	0.0018402065215292784	-7.314926766721099	9.084899712737987e-08	1.7445236871699324e-06
LINC01125	5.0	0.8658735740590978	0.8539760565316236	0.00022278419316462656	0.00015232503188994064	7.312247269543557	9.144308045590277e-08	1.753779668057449e-06
GPR15	6.0	0.6936558116350645	0.732828228837914	0.0007975398445430443	0.0005351704346664152	-7.310967864270272	9.172814109923053e-08	1.7570935228922373e-06
GRIN3B	5.0	0.4191621248764021	0.4074312889189632	0.00012195600322357807	8.138923769682387e-05	7.309770065973512	9.199584164829022e-08	1.7600671415595868e-06
CHUK	9.0	0.24369430163818498	0.22520747949817665	7.515063697561151e-05	0.00020092473382795538	7.306589058189151	9.271065701508742e-08	1.771577267748618e-06
C12orf70	6.0	0.7660367135560071	0.7950494296756792	0.0002426632012245082	0.0002744535623695339	-7.303651199062964	9.337587165065124e-08	1.7821126723569415e-06
ALG1L2	6.0	0.43192277339947077	0.4703830683856835	0.0013052303815713265	0.0007435469142399108	-7.301743954715281	9.381033329230253e-08	1.7865085092745888e-06
MT1F	7.0	0.049013809935204565	0.038809465007886054	4.609938359106649e-05	1.3137600946225462e-05	7.301638110722575	9.383450444879949e-08	1.7865085092745888e-06
ZFP90	7.0	0.16577456531472623	0.15906860577878812	8.57532389915634e-05	9.190600824703092e-05	7.3001359797872025	9.417822632479084e-08	1.7908739270753057e-06
BRIP1	13.0	0.10252268063189976	0.1089796908252854	1.1671181322243638e-05	3.555486775973129e-05	-7.2988018087873465	9.448459320338947e-08	1.7945192762536954e-06
NDUFC1	8.0	0.1862256357993034	0.17799881643926105	4.352850525375951e-05	5.017066528182086e-05	7.296142164409472	9.50983699843318e-08	1.8039872609149001e-06
PITRM1	9.0	0.15866021670278452	0.14234352937742392	0.00018039054290488308	0.0002399747557440059	7.2921446838035	9.602855300043578e-08	1.817518029025849e-06
CCND2	29.0	0.04232642569840145	0.03778714239169126	6.987833809792931e-06	2.6960632112833736e-06	7.292078959371751	9.604392396194103e-08	1.817518029025849e-06
DEFB124	5.0	0.7614831950470253	0.7796620673603483	0.0005478397172005215	0.0004763266319501754	-7.288602180883837	9.686062965462281e-08	1.8307594856217959e-06
CNIH2	9.0	0.028823695340580904	0.024192544980426875	4.749778245350253e-06	3.99487457522336e-06	7.280612728496841	9.876435570741066e-08	1.8644899479143267e-06
RABAC1	9.0	0.14215566667436083	0.13673998211958893	8.76425754645669e-06	8.311106326105978e-06	7.27767338531684	9.947431867333116e-08	1.875630225587509e-06
LSM10	15.0	0.2439667648545018	0.2559915813283972	4.8042984983164854e-05	4.203406150027665e-05	-7.264421758844267	1.0274037429901929e-07	1.9348818986518076e-06
C9orf89	10.0	0.10632795521169901	0.09189231212216395	0.00016246037993817027	5.1110196521982854e-05	7.258912623886258	1.0413021186977687e-07	1.958699297790875e-06
CTNNBL1	6.0	0.08052845284867065	0.08797674846869928	0.0001345388520872305	0.00010687382959034261	-7.257139264488759	1.0458166503256558e-07	1.9648296011520423e-06
BCL6	47.0	0.07590658997079112	0.06985035895937254	8.45499231313135e-06	1.1277919556216126e-05	7.255131096805482	1.0509530800419774e-07	1.972112194563183e-06
CNIH3	9.0	0.1556189814062766	0.14780493484189114	6.549386923626958e-05	4.339208532535594e-05	7.25228313952269	1.0582816989253387e-07	1.983486058464856e-06
ELFN1	41.0	0.7609151475288061	0.7724700674789856	0.0001694872793519639	0.000180786960037714	-7.251664859714822	1.0598795931209145e-07	1.984104740710803e-06
RAB3B	19.0	0.3485529890826978	0.35748577374260565	9.437529048901537e-05	7.464698176855815e-05	-7.250058098678457	1.0640436656688331e-07	1.9895201156173523e-06
MAGEC2	7.0	0.8245232635679699	0.8438437615752852	0.0007568694982235721	0.0006039960952701971	-7.249282420004449	1.0660598843465361e-07	1.9909113591913232e-06
LOC645961	2.0	0.8153885399677135	0.8437875498224188	0.0017698028130137672	0.0012163634385824972	-7.248708026593563	1.0675554162612304e-07	1.991328041059387e-06
FXYD1	1.0	0.5338081964740047	0.564048515425788	0.000616246298073898	0.000721074875708329	-7.242063969483657	1.0850108519732555e-07	2.0214785515930296e-06
LINC00273	3.0	0.42877929424356537	0.4732507960295972	0.0009559316118617863	0.0005308054004823267	-7.240810696138049	1.0883360113198849e-07	2.025262613217146e-06
FAM138B	3.0	0.7199390036382793	0.7445724628589772	0.0006134214229567864	0.0007390440850885188	-7.232190808697574	1.1114897564379835e-07	2.0658924807903137e-06
BMP8A	9.0	0.22973741518601834	0.23778028174498936	0.00016411870768241372	0.0001920722792691859	-7.230506902012324	1.1160712657174211e-07	2.0710583553742494e-06
TRIM25	13.0	0.03835975090339992	0.033660540436832316	7.110984142793249e-06	5.377639757692758e-06	7.230197263006705	1.116915815933461e-07	2.0710583553742494e-06
MTHFD1	9.0	0.12747737376496135	0.13679973938245585	1.0143393804721054e-05	3.442216226991746e-05	-7.22783560444466	1.1233788171093956e-07	2.0805773358298273e-06
COL20A1	16.0	0.5520924238110031	0.5658287311800652	0.0004364070831975806	0.0006031775811577573	-7.224378193171852	1.1329094254115595e-07	2.0957485233677195e-06
SRMS	11.0	0.6642623654359118	0.6861654301283737	0.001719063731773253	0.0018284090712704837	-7.2231740217648515	1.1362481592067132e-07	2.099443174921495e-06
QSOX2	10.0	0.14558460548211027	0.15827077155311903	5.006756036737811e-05	0.00013682553507664153	-7.221666855709403	1.1404411460305068e-07	2.0995557767381967e-06
TMEM173	9.0	0.2733607211083542	0.2931260509654083	0.0001718918557435343	5.7580667311596884e-05	-7.2212717663992825	1.141542908555562e-07	2.0995557767381967e-06
UFSP1	3.0	0.024548969632865472	0.030199809252847862	1.35765153228918e-05	7.75657331239202e-06	-7.221878917284574	1.1398502300266707e-07	2.0995557767381967e-06
ALDH1L1	15.0	0.22353241308846594	0.2093991408009588	0.00016343249134009635	0.0001614134658144166	7.221224289531549	1.14167537763847e-07	2.0995557767381967e-06
MRPL36	4.0	0.03190763411498456	0.02562591555976757	1.325159951426042e-05	3.7036353593596007e-06	7.220232786764539	1.1444454391741307e-07	2.1021797092811204e-06
FLJ45340	3.0	0.749744067462874	0.7721059682928485	0.0001875585988402741	6.525642389346146e-05	-7.2191533587906	1.1474689478165494e-07	2.1052624892531063e-06
UBALD1	1.0	0.13453881125096923	0.10440855362900982	0.0004579433148995765	0.00041417068955630843	7.211306277879892	1.1696953743309132e-07	2.1435284084635587e-06
RIIAD1	4.0	0.042851434007425	0.03285505990842702	5.105808310220143e-05	8.359329839696077e-06	7.210511096329379	1.1719720689005335e-07	2.145188640736064e-06
TMEM50A	9.0	0.13980336088530812	0.14703698361238826	6.223788704637274e-06	2.2816956719040287e-05	-7.206670652195807	1.1830315401943237e-07	2.1629022901917248e-06
SARM1	3.0	0.036083502094962715	0.02891573856044331	1.15542721400961e-05	1.1484025708466106e-05	7.1997934768029985	1.2031029299464358e-07	2.197031604861344e-06
CTBS	13.0	0.36944039299922793	0.36589681504140387	8.277189536750194e-06	8.779695421396685e-06	7.196986771664076	1.2113940093537825e-07	2.2063341719841057e-06
ZNF826	5.0	0.5956985324841959	0.6164566526810328	0.00011129693085140845	0.00018114342442147535	-7.197281552768604	1.2105204842038587e-07	2.2063341719841057e-06
SOHLH2	8.0	0.9291251447267003	0.9380224341595614	2.425946848823762e-05	2.8012937154618867e-05	-7.196638643701349	1.2124264459465374e-07	2.2063341719841057e-06
ENPP7	11.0	0.8359038404422979	0.8477421985932873	0.00034164902048355313	0.0002964242639896965	-7.191132947347954	1.228874536083632e-07	2.231077318991745e-06
SFRS7	7.0	0.20847175090827008	0.22395536715963058	0.00017892994025982338	0.00017832268367356702	-7.191204597063444	1.2286590286975026e-07	2.231077318991745e-06
FAM125A	6.0	0.08954278260092308	0.07681425594161322	5.9056103414654124e-05	6.981744050638838e-05	7.185163491687298	1.2469656052125316e-07	2.261299156613687e-06
RGPD3	6.0	0.8519900610770708	0.874947612668261	0.0004373231292852291	0.000609593239952545	-7.1822093790538055	1.2560186764200217e-07	2.2750801256913587e-06
DEFA10P	2.0	0.6388563011531476	0.6952762515456589	0.0027226938533947485	0.0025200261632929138	-7.176535180060698	1.2735962672526107e-07	2.3042522060697525e-06
RPA2	10.0	0.13866871050397556	0.14796342957350944	0.00013546484853945516	0.0001548659291246452	-7.173453362132972	1.2832481628108447e-07	2.3190339200911915e-06
CACNG7	10.0	0.6278033367677971	0.644193370088383	0.0004266477183779832	0.00037402289097227296	-7.170756205009276	1.2917565929484698e-07	2.331717494768576e-06
ZNF804A	9.0	0.06832181779911489	0.08336819056421518	0.0001470241187587342	9.432066284865538e-05	-7.167722131689846	1.301396698297078e-07	2.3437121206385816e-06
KRTDAP	8.0	0.6992269789157091	0.7141076760297572	0.0003139438707506146	0.0003036674739492574	-7.167803674536164	1.3011366559837716e-07	2.3437121206385816e-06
FAM138D	6.0	0.701977944009098	0.7179485038842685	0.00022227052584083433	0.00024408581027067576	-7.166873812769831	1.3041051582310125e-07	2.34589031336958e-06
PSMC1	10.0	0.399446353162494	0.40977302495114226	6.33707197737897e-05	3.777158900367973e-05	-7.166391331651232	1.305648159668776e-07	2.3459694258112907e-06
PROKR2	7.0	0.41733861404751976	0.4421099201633186	0.000393735320545474	0.00021096848191156322	-7.16405897813163	1.313133471380279e-07	2.35671316824557e-06
KCNG2	10.0	0.843295964799104	0.8660053922070398	0.0016209815423088878	0.0010845504395249768	-7.1629186024015015	1.3168092502932943e-07	2.3606030661042446e-06
RAB2A	6.0	0.07636547585567575	0.05989001637301695	6.8811430304252e-05	3.964020755968961e-05	7.161879759205262	1.3201668986811414e-07	2.3639144123981535e-06
LCE3B	3.0	0.585029487091818	0.6152854190196521	0.0462007841166537	0.046386220072354205	-7.159804279126121	1.3269012545708834e-07	2.373257672461066e-06
NOL4L	2.0	0.026542561902492136	0.03502235609900068	7.662454483623279e-05	2.6124539361620795e-05	-7.156145746640123	1.3388576664705176e-07	2.391908958934201e-06
TRRAP	9.0	0.14116454207130666	0.1561705578432836	8.667153082096486e-05	6.832963624776972e-05	-7.154956725071405	1.3427671231136176e-07	2.3961579791024077e-06
C6orf126	6.0	0.35903656726574273	0.3847104616601158	0.00015732823339683095	0.0001365965231719621	-7.154330664098807	1.3448302671498836e-07	2.396611422526368e-06
TRIM66	8.0	0.86576162419275	0.8494680932274571	0.00012386672745165914	0.0001354151591721277	7.153950701316424	1.3460839874764713e-07	2.396611422526368e-06
CPSF6	7.0	0.1550638510777206	0.1611056710401225	1.195601507434564e-05	1.6053153369627054e-05	-7.1525419437866775	1.350742724260681e-07	2.4021731403045063e-06
XPO7	5.0	0.08808745457474831	0.10375646120972103	4.562505898781711e-05	0.000137756975832836	-7.15060869358535	1.357162746808074e-07	2.4108509633991327e-06
MAP2K1	8.0	0.04077773257393252	0.035197569449708144	2.447542260838598e-05	1.0076401391132056e-05	7.14565537768288	1.373754419264844e-07	2.437557444613924e-06
TRAIP	10.0	0.14264405958514523	0.13451520337688702	0.0001556504090681118	0.0001010841412499667	7.1366267485931045	1.404531281445328e-07	2.489344796672637e-06
CD300C	6.0	0.8085478583795053	0.8284556181342514	0.0002459885850254371	0.00019323969098541184	-7.13184725079127	1.4211075849364703e-07	2.5158748534225975e-06
AGTPBP1	4.0	0.2915063996727544	0.3385671219202103	0.0006146526515683994	0.0004936805080260735	-7.1304798697536205	1.4258865773775506e-07	2.5214830436111486e-06
NEUROG3	18.0	0.06663156331256952	0.07177811523194237	3.027409793185438e-05	3.2629960234831036e-05	-7.122407728018914	1.45443477730077e-07	2.5690636867671614e-06
ANKRD36B	5.0	0.16866576614214315	0.15758917878071466	0.0007324768056482917	0.0005578129586540033	7.11953849883961	1.464722113658561e-07	2.584318047210426e-06
WNT10B	9.0	0.22523484320196593	0.23985054652846644	0.00023238074196275173	0.00016274617438776501	-7.118829877568448	1.4672742177901565e-07	2.5859055752720662e-06
LINC00408	1.0	0.767457310764878	0.7987278434965346	0.0033142151985916437	0.003322234463595462	-7.115798836519752	1.4782418447467622e-07	2.6023042598747842e-06
SET	2.0	0.49159910599445855	0.4783060262324633	3.249689059317864e-05	0.00015243596509545188	7.113447874540398	1.4868062254840313e-07	2.614440160542145e-06
C20orf152	3.0	0.848938168419732	0.8856693991908321	0.0007708134613906456	0.00018390961502266537	-7.11207910035723	1.4918158705117567e-07	2.6203050924252516e-06
KCNQ1DN	36.0	0.20562608023456955	0.1849539912298107	0.0012149524095133328	0.001250350278680502	7.108025099737224	1.5067545903231366e-07	2.6435772801072968e-06
WDR5	10.0	0.16099708895887488	0.1674378822385161	1.5207240667689923e-05	2.4402367249385824e-05	-7.103470592283248	1.5237198150789162e-07	2.6703488360565553e-06
PRDXDD1P	4.0	0.10559734625769435	0.08135471191188251	0.0003486094459381973	0.0001177089458984593	7.101291730227131	1.5319047203889994e-07	2.681690030658595e-06
MIR520B	4.0	0.7312260716712033	0.7507399613106692	0.0004614233485856481	0.00030193431612372953	-7.098920523687508	1.5408631541285558e-07	2.688350987972341e-06
GUCA1B	7.0	0.8923063481068486	0.8821384979303551	4.899705054412013e-05	7.047741736358938e-05	7.099730080577188	1.5377986495443932e-07	2.688350987972341e-06
LOC146880	1.0	0.8092095304418493	0.8818304538726807	0.001971849455931864	0.00042300737529616213	-7.099017261185321	1.5404966355223994e-07	2.688350987972341e-06
TMEM41A	9.0	0.3664739212193239	0.3766333184477111	0.00012093294372410647	0.0001446320123696163	-7.0968808273528605	1.5486118953126097e-07	2.69585941731283e-06
RNF215	10.0	0.2587389918022134	0.2675165082534982	0.0008862544917769605	0.000833206542270946	-7.0971337165272	1.5476490224586504e-07	2.69585941731283e-06
TRIM11	11.0	0.10839873712552517	0.0995731821929666	5.0857604979515436e-05	3.514409360690642e-05	7.095968472144363	1.5520907609240474e-07	2.698913378717927e-06
VPS37D	12.0	0.16194000734036995	0.16953229201371195	0.0001413173811533876	0.00012067636997609586	-7.094325666607528	1.5583749949739522e-07	2.706833370848208e-06
PGBD4	2.0	0.8226447128189934	0.8855450914965736	0.0018788070383909696	0.00018660001212462597	-7.091786252023035	1.5681401526244682e-07	2.720775320240901e-06
GAGE10	6.0	0.7557936190896564	0.782222189285137	0.00059781930211522	0.00042128086004666714	-7.090760853723806	1.5721009293534628e-07	2.7246267491009626e-06
RASGRF2	8.0	0.11934411272986069	0.13354946505623283	8.842868500635962e-05	0.00010658470023265298	-7.089647721490537	1.5764121482772249e-07	2.7290763407675406e-06
NADSYN1	12.0	0.032448320892099064	0.039429666457214844	3.8070597129948113e-06	2.509086410375506e-05	-7.0881616779049095	1.5821864787863377e-07	2.7360462312714015e-06
GPATCH1	6.0	0.30826578378539393	0.3328632224857071	0.00032284275461761774	0.000284355203315049	-7.087705593105768	1.5839630149488016e-07	2.7360950534159763e-06
ATF7IP	12.0	0.4154204685488417	0.4287173186923251	0.00020594916125340844	0.0003101457829884636	-7.086697357388883	1.5878975082845643e-07	2.7398672551988348e-06
TUBA3E	9.0	0.8497715261286669	0.8599243092929385	0.001364912118475717	0.0016856777995621684	-7.0839744367021655	1.59857320941265e-07	2.7552500800999968e-06
OR7E37P	4.0	0.871439076865161	0.8858874837557474	9.527047131077341e-05	0.00011099898185467784	-7.075271531953797	1.633188111978769e-07	2.8118145162230734e-06
LMO1	8.0	0.0698116827837571	0.08128415449108514	6.253853495732857e-05	4.3006699088309805e-05	-7.069537060011817	1.6564133991846446e-07	2.848666999696669e-06
ZNF429	9.0	0.4253743940218977	0.40282004459956544	0.0003831587938542052	0.0001355955083490391	7.066690167308505	1.6680685293417491e-07	2.8629768553319166e-06
C18orf54	8.0	0.05662649779345979	0.04613945605578246	2.367730379834381e-05	1.997668609735493e-05	7.066166311980839	1.6702222804588116e-07	2.8629768553319166e-06
MBLAC1	8.0	0.32071558715347886	0.3063333167228848	7.439512448984722e-05	2.660156555134529e-05	7.066181730531123	1.670158848946172e-07	2.8629768553319166e-06
KRTAP4-9	3.0	0.7969132566981846	0.8305370086505088	0.0004477108493707987	0.0003019320855240067	-7.064696283215852	1.676281240703937e-07	2.8702189734153847e-06
IFITM10	6.0	0.4731409951963542	0.5008744564321306	0.0005964444725912722	0.0006642829891613162	-7.063398885313508	1.681647299725575e-07	2.876260135596202e-06
ATP5L	7.0	0.05928401647606697	0.06641581534807171	4.633319116150727e-05	3.500546702889785e-05	-7.062643302772455	1.6847804721994335e-07	2.8784731866726128e-06
C3orf48	1.0	0.481174475201854	0.4311435675179517	0.0005977092772321354	0.0005407234533371109	7.061050451973905	1.6914050661363585e-07	2.8866400528935673e-06
DDX19A	6.0	0.08756807940812023	0.0739456011718254	4.2763353339490435e-05	3.630535640021323e-05	7.059135789236687	1.6994032386838287e-07	2.8971307936167666e-06
LLPH	9.0	0.03381083917783367	0.029472557226111615	6.166896678638664e-06	4.233986546853397e-06	7.057469510621925	1.706395222509557e-07	2.905885226580475e-06
IRS1	20.0	0.4811949030489419	0.4905584559155007	3.3825648346234964e-05	3.740934348263798e-05	-7.053280622513259	1.7241023964921837e-07	2.9328480983807255e-06
PTGER1	7.0	0.31753662530675764	0.33384524455303866	0.0004316843640205496	0.000576862010683804	-7.045981828283578	1.7554047804913004e-07	2.9828539429629586e-06
ZNF434	1.0	0.8659196118425441	0.9010887764118336	0.0003839997879133993	0.00013402195164023757	-7.044670159285346	1.761091298679582e-07	2.9861653525041455e-06
NPB	11.0	0.3055168477999241	0.2931704650184623	0.0002837648275897621	0.00035703724240774507	7.044652099346891	1.761169725470496e-07	2.9861653525041455e-06
OR10G8	6.0	0.8156435558619323	0.839266452892327	0.00024349759218022997	0.00024832293115616746	-7.0430001282615	1.7683586349848798e-07	2.995109592804477e-06
PDE4C	15.0	0.5699732277059261	0.5894759925611225	0.00042618722013039256	0.0005361811003901375	-7.0424069269543015	1.7709473762167743e-07	2.9962515067883806e-06
OR4N3P	1.0	0.4545497185212594	0.49052155383483126	0.01581553727920123	0.017542515242122216	-7.039641265608961	1.7830678894739365e-07	3.003768834259107e-06
FAM106B	3.0	0.7379569471853751	0.7619690100351969	0.0004552294179897383	0.0004605762649892925	-7.040701740320796	1.778410388039824e-07	3.003768834259107e-06
MRGPRE	18.0	0.7896260994620038	0.7994212070058403	0.00022400430045227217	0.00023022110340726896	-7.039896198762555	1.7819471132708744e-07	3.003768834259107e-06
LOC100129307	3.0	0.8355592808370238	0.8549963743598373	0.00022550531167737974	0.00012717285126033096	-7.040032012259911	1.7813503225462664e-07	3.003768834259107e-06
DYNLT1	9.0	0.037371273349464676	0.03244773646119078	1.0591145033026566e-05	4.2611772203243636e-06	7.0364085742380285	1.797342466124651e-07	3.024560171489332e-06
TLE2	12.0	0.2793790677321362	0.2941165078937272	7.444014273832481e-05	7.634145672353928e-05	-7.0345872282176645	1.8054362531960763e-07	3.032771449649148e-06
ANKRD62	7.0	0.854463712293635	0.869730952870909	0.00047492419854600694	0.00040907328659332923	-7.03443873803763	1.8060977578741253e-07	3.032771449649148e-06
CCDC179	7.0	0.8789334614718401	0.897615842087559	9.311794503200415e-05	8.851239180407356e-05	-7.031460646394423	1.81941709579209e-07	3.0518625454604724e-06
GIGYF1	7.0	0.8247789560701482	0.8366260381918105	3.335842130438308e-05	5.640330393071581e-05	-7.0272548719727155	1.8383980171509216e-07	3.080399247153311e-06
DDA1	10.0	0.2012048253444058	0.20942294236824466	1.1549386534219143e-05	3.163509938782816e-05	-7.025298662596326	1.8472952061681569e-07	3.0919967889338665e-06
DUSP18	10.0	0.14025905021406987	0.14416328451975627	9.255621381627444e-06	1.2808346681435197e-05	-7.023058256934735	1.857538937280886e-07	3.105820979534815e-06
KLHL33	13.0	0.8723818787034081	0.8841754058827023	0.00015656251869387681	0.00013829160379327554	-7.021921425387005	1.8627589715967954e-07	3.1112249632326414e-06
LOC348840	4.0	0.18345061630424528	0.1719339203123969	0.0002625096757907231	0.0002683908343539899	7.012097227342403	1.9084970865533652e-07	3.184219552724964e-06
CPA1	6.0	0.8304542175693277	0.8470458483990327	0.00017870274510660303	0.0001535056909237693	-7.011336218979162	1.912087529856403e-07	3.184275867032826e-06
FMO4	7.0	0.4398931642393902	0.43458364216029327	2.5105120319113543e-05	2.1169741229864322e-05	7.011227675197384	1.9126002012848923e-07	3.184275867032826e-06
C14orf180	11.0	0.7107282635403	0.7278675521262968	0.00035391964190254973	0.0002881440422616714	-7.0091930042892345	1.9222362960314018e-07	3.196917963112799e-06
KIF2B	12.0	0.856124881360266	0.871060583602499	0.00015498780799208886	0.00015188733043120227	-7.000949909791398	1.96178450716246e-07	3.259227976336783e-06
HMBS	5.0	0.22725348533281572	0.24564059560221654	0.00010319771335804479	0.00018124066856922648	-6.995825761157853	1.9867860933159372e-07	3.296060504879135e-06
LOC400931	10.0	0.847327232977196	0.86337802167292	0.0001381370258822837	0.0001533233526330159	-6.9955446905326255	1.988166847671504e-07	3.296060504879135e-06
HERC2	2.0	0.08103654103422607	0.062241630266524024	0.0004055561690217641	0.00019796004360253956	6.992856864123015	2.0014202684886226e-07	3.3145213970208406e-06
IL13RA1	8.0	0.28333067692954234	0.24450357475628456	0.022066794048846615	0.01600027603372827	6.984695667739506	2.0422171028203687e-07	3.378509266293739e-06
DDX41	11.0	0.060643660617772786	0.05339092815840485	3.657231808710757e-05	6.581587900639583e-06	6.982075722657068	2.0554929115032657e-07	3.3897222407825192e-06
LAMB2L	2.0	0.7246210251560917	0.7938850157790713	0.0015644033637847855	0.00044520397786685376	-6.982830084295355	2.0516614074840997e-07	3.3897222407825192e-06
PKN1	8.0	0.16456487096611547	0.14897934144742234	0.00015725163914671422	5.892690988786163e-05	6.982349845517449	2.05409976149316e-07	3.3897222407825192e-06
ASAH2B	13.0	0.377073071818491	0.39317110605389305	7.694814575486705e-05	7.07814709138812e-05	-6.979545629517525	2.0683969489738458e-07	3.407411815941125e-06
MT1A	10.0	0.2835470352476394	0.2661682909561528	0.0005732114600070002	0.0004249847238364989	6.976863259045397	2.082167865044789e-07	3.4264907558308044e-06
LDHB	14.0	0.04707791077747704	0.04268821004393791	7.703592412274895e-06	4.804278213065114e-06	6.970701934465271	2.114154327184738e-07	3.475474287861465e-06
LCN8	7.0	0.6291221390937372	0.6448586995087603	0.00017692655784437523	0.00020404163257783356	-6.9702012403560705	2.1167755874945076e-07	3.4761319983514216e-06
C17orf97	14.0	0.15475966195340352	0.1459379219819629	0.00045837642797148207	0.00037012917842765223	6.964720272011042	2.1456874535185936e-07	3.51991704901111e-06
ACSL5	2.0	0.8391394807409357	0.8644660060052518	0.0002269247422477758	0.000404643374194096	-6.959678642252697	2.1726372912244973e-07	3.560395142163705e-06
C3orf27	12.0	0.6364117688689335	0.6468297876992528	0.00011903930893310202	0.0001535962745511271	-6.954613560054995	2.2000601015510153e-07	3.6015628231457522e-06
CNOT10	7.0	0.0617090413830583	0.05290419830590802	1.74355065431567e-05	1.6741832913652638e-05	6.952841004317285	2.2097400182141847e-07	3.6136291833910125e-06
KRTAP4-8	5.0	0.795233688598209	0.8463205019632974	0.0012143066321035152	0.00040280198154361017	-6.949282076263546	2.2293066260758948e-07	3.6418213672325424e-06
CMAS	7.0	0.6053719044963203	0.6205203155913049	0.0008875333789664127	0.0006171069800831817	-6.946988403698291	2.2420105101025186e-07	3.6557251187243867e-06
TTL	7.0	0.09611547838317024	0.08615625706851168	0.00013395322917754044	7.400451870110876e-05	6.946902176651267	2.2424895296967484e-07	3.6557251187243867e-06
C9orf152	6.0	0.797971181327914	0.8177596152196697	0.0001103139965443119	0.00022279389517437768	-6.943477137958605	2.261601371327343e-07	3.6830448971147677e-06
RGS14	11.0	0.3047857508105461	0.3175396122577716	9.331091626539763e-05	0.00016443488535214455	-6.942207244399058	2.2687295498187944e-07	3.690812625224962e-06
LOC552889	6.0	0.10890406550402627	0.1196138243202442	3.121183244028117e-05	3.378487618907697e-05	-6.941219472718169	2.2742899527472187e-07	3.692182340300205e-06
KATNA1	3.0	0.8950188181194259	0.9211581776171555	0.0005054978730253865	0.00016237599100202307	-6.941330444772697	2.2736645724111866e-07	3.692182340300205e-06
NACAD	6.0	0.06967995077592355	0.05989605068792531	5.437508004701291e-05	1.906398370498119e-05	6.939709097430689	2.2828190925647286e-07	3.702188476542798e-06
PKD2L1	6.0	0.8051454248546082	0.8247977745385817	0.0003714551146238723	0.0004897836054454287	-6.938084407925374	2.292030178258713e-07	3.7132787049429462e-06
NEURL1B	7.0	0.2920906231684029	0.2836545536383277	6.051014484879733e-05	3.7615152968717606e-05	6.937424596821148	2.2957817500827182e-07	3.7155102780552783e-06
MRPS22	12.0	0.29496567469835283	0.3046157056592221	4.3196949627619654e-05	2.8342876213541868e-05	-6.935611511965162	2.3061229040780514e-07	3.728390852150982e-06
BGN	8.0	0.6719954979430747	0.7006335950939467	0.002246904504158602	0.001495923317784821	-6.934245045820666	2.3139480839897209e-07	3.7371813740391257e-06
SLC38A8	7.0	0.6817731901678459	0.6959597279155064	0.000581765202121097	0.0007098649738387058	-6.932999373971121	2.3211051091233448e-07	3.7448757688433345e-06
CRYBA1	4.0	0.7986303111005713	0.8435935841666328	0.0011729313747094175	0.00014619377410565225	-6.930378901614794	2.3362348290198964e-07	3.7654042300887105e-06
SLC16A3	1.0	0.6559261248906454	0.6981777085198296	0.0008564827566153022	0.0009933861666201794	-6.925968957283748	2.361923682612983e-07	3.8028915260178173e-06
LOC100133545	10.0	0.6895912585386523	0.7052766041347275	0.00020089541444295853	0.00015744309523159572	-6.92399337703738	2.3735250674540136e-07	3.817643094106404e-06
TESSP1	6.0	0.752640988326367	0.7757186654173297	0.001731672859907535	0.0022019273002520314	-6.920844919119157	2.392134236253264e-07	3.84362431184431e-06
PGF	7.0	0.5249505685687695	0.5396428710174939	0.00011475001278946138	7.848619867700137e-05	-6.917676843758613	2.4110094965907137e-07	3.8699793458097094e-06
MICALL2	13.0	0.11159266074375379	0.10101779940355027	9.887615981762656e-05	6.551955841559396e-05	6.91313964879227	2.438306668633641e-07	3.909784770913573e-06
LOC340512	4.0	0.8946981770594915	0.914808871017562	0.00015902136036504024	9.952042895945737e-05	-6.909405031143196	2.4610115382184363e-07	3.942152566337618e-06
CNTN2	15.0	0.5082985598926191	0.5187766168956404	0.0003615637213822668	0.00031862955238052995	-6.907489358908913	2.472741506528072e-07	3.956892083554635e-06
TPBGL	5.0	0.37803002862323215	0.3656049962259001	0.00017475345144378165	0.00011390344768388193	6.9055119874945685	2.484909046151008e-07	3.972300977759272e-06
UGT2B17	2.0	0.6417388545318886	0.6940234300714953	0.03035587328012915	0.028087691900442243	-6.904218133270442	2.492903650309342e-07	3.981014502789918e-06
AP4E1	12.0	0.03536442496156159	0.02983523803234192	9.096840795091923e-06	4.924555838534037e-06	6.903454656193742	2.4976333977159193e-07	3.984501801656894e-06
LOC84856	8.0	0.851472697544981	0.8649585092509234	0.00020291410035410377	0.0001355138495802104	-6.901184442749046	2.511751496320395e-07	4.002944085276394e-06
PABPN1L	7.0	0.8111979607021998	0.8319366801352728	0.00022265052035712302	0.0002526375243705604	-6.8991236462037175	2.5246376895219043e-07	4.019387572840061e-06
OXER1	10.0	0.685312828663102	0.7021491345432069	0.00024976051622708204	0.00019950275708756872	-6.89431900269517	2.5549435253155016e-07	4.063502659673537e-06
SUFU	2.0	0.03336706501300688	0.024293702337200993	6.736988886485102e-05	2.748088532759213e-05	6.8922444424572245	2.5681434180844324e-07	4.080349694722981e-06
RLTPR	9.0	0.1412143504187894	0.13545875738033789	9.094118849975278e-06	1.1119548619018939e-05	6.8800027063241895	2.6474621794999285e-07	4.20210782040303e-06
DNA2	8.0	0.32753856224994415	0.312589660144618	0.00014060785167472855	0.00015800064268286135	6.8782468297634844	2.6590421657932354e-07	4.216211742113894e-06
SLC6A19	11.0	0.7145665156343569	0.7334613501022159	0.0007177957058449252	0.000671863514245576	-6.877006960137529	2.667250174581278e-07	4.22494587370415e-06
COLEC12	6.0	0.1929568684892154	0.17908929305634014	0.0003952390821574719	0.00030508054148913803	6.875063464337153	2.6801682225803456e-07	4.241115539270213e-06
ZNF486	10.0	0.31395965588379793	0.3267614724080044	8.55443168641775e-05	0.00013131274260022544	-6.869859067039489	2.7150757515128804e-07	4.2920136879976345e-06
MIA3	7.0	0.2823885202727936	0.2857415371441415	4.586613842846685e-06	2.0898183325327993e-06	-6.869353577158764	2.718490823392593e-07	4.293075820998393e-06
RBM4	8.0	0.03618716871938496	0.03261587563126037	6.643716014375303e-06	4.862073797870076e-06	6.866414038955098	2.738437167454377e-07	4.320215894219858e-06
SYT7	5.0	0.16136506641639606	0.14920785348448487	5.024834307995096e-05	7.569217636290558e-05	6.858911551600437	2.790024403830228e-07	4.3971683705884264e-06
TMEM101	15.0	0.3239353209769284	0.33065651562064885	4.148982348939102e-05	3.8468782246216924e-05	-6.858310567461058	2.7941993829688985e-07	4.3993179419983166e-06
ITGA2	5.0	0.2066686308817731	0.20127349337907852	1.2765583402744375e-05	1.009430503089923e-05	6.856794541142951	2.804759380031307e-07	4.4115059595467294e-06
LAMA5	6.0	0.07539188338760976	0.08240820332947704	8.039076778818879e-05	9.298537231108075e-05	-6.856266420671711	2.808447586984999e-07	4.4128719614774335e-06
ZNF517	15.0	0.41707436509618057	0.42823151757503736	9.461953929904757e-05	5.124057547782678e-05	-6.852230801656668	2.836794593409804e-07	4.452942365783695e-06
TSSK3	1.0	0.7890532658894857	0.8185192523179231	0.0003351175463310639	0.0002658175932638201	-6.850428909921496	2.849545432698977e-07	4.46847555328046e-06
RWDD2B	9.0	0.5131585862454747	0.5205242374773931	0.00037263032543079715	0.000407118355383473	-6.849309002602776	2.8574997157055544e-07	4.47646351859779e-06
PPIG	14.0	0.33293620427280035	0.34334868859627815	9.021747060837087e-05	0.0001119091657229755	-6.847721895078027	2.8688111159490797e-07	4.48678668106657e-06
GCAT	8.0	0.03881635374796612	0.027425029496144917	6.871385567879628e-05	2.5874005185167976e-06	6.847580185746046	2.8698233020751675e-07	4.48678668106657e-06
CELA3A	7.0	0.8427834807552358	0.8588191888950489	0.00014235689395755116	0.0001632739850402775	-6.8438993551973155	2.8962422108080195e-07	4.520781422032678e-06
MIR622	2.0	0.773537893374761	0.7444574733575186	0.0006440615670416526	0.0005723752704880695	6.843746555820422	2.897344259615832e-07	4.520781422032678e-06
FLJ25363	5.0	0.7702638028392086	0.8112170563803779	0.0008290144773158983	0.00015188981733989693	-6.841522224672374	2.9134354741701207e-07	4.536842305548497e-06
FAM151B	9.0	0.501763962550725	0.47906706136854466	0.00018364708938965735	0.00016103708275258123	6.841663730774624	2.91240908646241e-07	4.536842305548497e-06
MS4A5	5.0	0.824372929152736	0.8482320127663789	0.00025491425359653995	0.00020202846651085304	-6.840389908943	2.921661797303994e-07	4.5451299331816606e-06
DHX8	12.0	0.037058709546969625	0.033200503798362646	3.96381165096749e-06	4.577541386422086e-06	6.839943702425639	2.9249100043581944e-07	4.545664505283589e-06
CCDC30	6.0	0.7836756954928975	0.8115469384708521	0.0002937089156261608	0.0002962263069197586	-6.83811768307545	2.9382410892492233e-07	4.561852484796661e-06
NCRNA00200	9.0	0.8667256637208256	0.8818040602982289	0.00059704192650244	0.0007910149065280681	-6.83711060949317	2.945619827568071e-07	4.568776045732439e-06
HIST1H2BK	1.0	0.8909220627678766	0.9189942876497904	0.00027640863803181115	0.00012370531833957223	-6.834722260898757	2.9631946201143733e-07	4.59148473314752e-06
UBE2T	6.0	0.029798058584976344	0.035110771391586755	9.158976052728278e-06	6.524789486029755e-06	-6.832640556439	2.978600084929379e-07	4.606234321061737e-06
EIF3C	1.0	0.7004762296146816	0.7319312404703211	0.0005036641918329198	0.0005079468977660596	-6.832861208107115	2.976963313191805e-07	4.606234321061737e-06
LINC01087	5.0	0.7130098774380154	0.7439310329931753	0.0004853193403195303	0.00017232313167332946	-6.832087328457707	2.9827079066622947e-07	4.608033439216674e-06
FOXD4L1	6.0	0.4284092746870017	0.4471240983701047	0.00043161584882433037	0.0002462636146715568	-6.830036517997626	2.997985983216255e-07	4.627069096384062e-06
BTBD10	12.0	0.18951318574388637	0.18284010972804676	2.1264836943887948e-05	8.55172397965069e-06	6.829607505643661	3.001192099978332e-07	4.627453829030631e-06
RPS6KA2	14.0	0.056601579483736446	0.049612727703615314	4.7130738871866506e-05	1.7083819245645493e-05	6.828781308003012	3.007376327120461e-07	4.63242514955071e-06
LOC102723354	3.0	0.02709925706068307	0.020943426446598253	2.0371929088742344e-05	2.4635253469890944e-06	6.823630936907944	3.046221554823834e-07	4.687646738740708e-06
SOX17	10.0	0.21053123434114235	0.1895983240981069	0.0006210250942617907	0.00033482644745945624	6.822499589753066	3.0548226807390603e-07	4.696071675812133e-06
AZGP1	7.0	0.7951703217016957	0.8132163109602751	0.000348376751260954	0.0003561964395452715	-6.8221221368146585	3.057697787637421e-07	4.696071675812133e-06
LOC100132078	2.0	0.879938392718633	0.8587611461127246	0.00015605957736761135	0.00014640407003965468	6.819342260683478	3.0789575529185415e-07	4.7240868336446245e-06
TMEM117	5.0	0.053770588002933405	0.0459144470523353	1.388560307729567e-05	1.4535194379544806e-05	6.81502542594802	3.112270514496691e-07	4.770522385100217e-06
PPP1R16A	5.0	0.8326888991320575	0.8511578776218273	9.122801177085626e-05	0.00012783202226348108	-6.810725481081609	3.145818250687567e-07	4.817226577618437e-06
ZNF480	11.0	0.06279821586716758	0.05425457454126592	5.2160194688949724e-05	2.0981126901736354e-05	6.805914327657418	3.1837913617320316e-07	4.870609463451251e-06
TCAF1	1.0	0.9002508179523326	0.8714771756419429	0.00022953674194174173	0.00031939202644629903	6.800475727010996	3.227279444204736e-07	4.932316728691808e-06
B3GAT3	9.0	0.051192439092622125	0.039253824400052484	7.190873468920233e-05	7.8862149712448e-06	6.797775003903542	3.249099319575632e-07	4.960819936717916e-06
METRN	4.0	0.3928379942600926	0.41665860015416034	0.00032752168020667077	0.0007679768232752854	-6.794174377704332	3.278423703242894e-07	5.0007145181044135e-06
KIAA0831	7.0	0.10632645672287733	0.09682546310599835	4.9923375106320425e-05	2.9344171024240785e-05	6.789851669673778	3.3139853035369706e-07	5.050036027298305e-06
TTLL12	5.0	0.14083027567598555	0.12829461842775344	0.00010486314454679526	6.832606944191588e-05	6.780469206340311	3.392530161243855e-07	5.1646981540336905e-06
SR140	7.0	0.03739164791930289	0.030889384901870494	1.7864493984214282e-05	4.1979349662915005e-06	6.77957796188934	3.4000891085297875e-07	5.171175369143943e-06
KLC2	1.0	0.897640569280695	0.8614144700544851	9.785037230990813e-05	0.0005997142903352611	6.778031759602537	3.4132436982942187e-07	5.186142124107235e-06
LCN10	5.0	0.6671261171694155	0.6908661272790697	0.0007842670735800658	0.0011248292496679865	-6.775756290107236	3.432697003124323e-07	5.210640940727027e-06
TMEM163	8.0	0.2223156554851405	0.21153916469430206	0.0001474659347230226	6.289350750462197e-05	6.773910281680713	3.44856173301131e-07	5.228947015666488e-06
SERPINF1	13.0	0.6734169716819738	0.6907806996351633	0.00012862383570351932	0.0001671661326947446	-6.773279153740669	3.454002806543749e-07	5.228947015666488e-06
ACKR2	22.0	0.7000618207566566	0.7130626947571984	0.0001622182754853684	0.00015654527329576646	-6.773189049115969	3.454780328561756e-07	5.228947015666488e-06
LMAN2	11.0	0.27569100405248226	0.2721805324376583	5.714645127934358e-06	6.172179450988985e-06	6.772305024222175	3.462418130728915e-07	5.235443840184301e-06
SLC25A23	9.0	0.03931514150121943	0.03546051180120481	5.440994772657696e-06	4.370228574175654e-06	6.767752537433107	3.50202393480709e-07	5.290219554028084e-06
SNORD115-4	5.0	0.7254661030751687	0.7438482247017049	0.000374983063616917	0.0003889544499274542	-6.761291650218584	3.5590260649202723e-07	5.371143482738886e-06
LOC401010	5.0	0.7488349185731676	0.7972096630820522	0.0017345638339797246	0.0010770650080584878	-6.7583908562388775	3.5849252694973493e-07	5.405017386091862e-06
BAG2	8.0	0.2294898997415892	0.21809725486242246	5.290216714815237e-05	2.301012078726242e-05	6.757802701921201	3.5901998582621573e-07	5.407760132993529e-06
NAGA	9.0	0.08780514825592316	0.09245702207717017	5.221226731496477e-06	8.555214889188223e-06	-6.752137055352494	3.641416146946016e-07	5.474367214188775e-06
FAM219B	5.0	0.21774093497494856	0.232615393296712	0.0002235149134255395	0.00014585915282440962	-6.752260875182033	3.64028892543578e-07	5.474367214188775e-06
SLC51A	3.0	0.7948094132917899	0.8114821712176005	0.0004553733888685822	0.0005524534835614808	-6.7500529971031575	3.660442271774196e-07	5.4976892085668104e-06
C19orf44	1.0	0.8864956900278728	0.9065612863611292	0.00013109866886818294	0.00012677487110562255	-6.747471197799047	3.684152926054429e-07	5.527995521836224e-06
PTDSS2	8.0	0.551733509398376	0.5600485883877371	3.851936361843859e-05	6.552391242806706e-05	-6.74518687176464	3.705262053403175e-07	5.5543439785210426e-06
GRID2IP	4.0	0.911270380280636	0.9255352207907924	5.406350225264149e-05	4.162445841450111e-05	-6.744068809251131	3.715638764313853e-07	5.564569058517876e-06
LOC100507201	3.0	0.8643494001200169	0.8840481690418572	0.00016357196319570394	0.0001312100581733967	-6.740621600355614	3.747818896739895e-07	5.607396341680627e-06
PTPN9	13.0	0.13579607320426199	0.12582285753438022	8.388619732531737e-05	4.0347299360362446e-05	6.738036874889784	3.7721337139073643e-07	5.638385159756471e-06
ESPNP	6.0	0.7362190350779781	0.7492001189125909	0.0004208157777124352	0.00040480067974539336	-6.735512726235287	3.796033726119504e-07	5.668695402077312e-06
FAM124A	4.0	0.24310926126329985	0.2603113478463557	0.00016475784438702514	0.0002472653132181639	-6.735013926541725	3.8007748501845323e-07	5.670364766957858e-06
PRSS56	4.0	0.7595683049758276	0.779290481849953	0.0010587053471840728	0.0011948001846354501	-6.733533489155564	3.814882044156561e-07	5.6859908562904935e-06
PARP1	9.0	0.31591938616905685	0.3082082612677612	3.3434788208507034e-05	2.153836896513714e-05	6.729432071179147	3.8542438805302654e-07	5.739192838277703e-06
ITPR3	11.0	0.05778710861215587	0.06788179483139253	8.470367734359006e-05	0.00012613892016149843	-6.728164019638691	3.866497042793438e-07	5.7519656577678044e-06
MGC16142	4.0	0.7626869965526794	0.8075650168789757	0.0008551533797096802	0.00029876960841241756	-6.721941014630558	3.92720734315446e-07	5.836732661003542e-06
SYT5	13.0	0.22230326671393166	0.2332771828721816	0.0002526770965841276	0.0002449573104870388	-6.720500986183973	3.941393713131618e-07	5.850768463633351e-06
DGKZ	14.0	0.14657433531307196	0.1570234713267791	0.00014348112611351757	5.5497751028064616e-05	-6.720224014748133	3.944128261426955e-07	5.850768463633351e-06
MGC70857	3.0	0.026802583214125517	0.023238874960368798	3.5344148151873324e-06	3.388572455354102e-06	6.714023300469766	4.0058564719019e-07	5.936709638756131e-06
DDOST	12.0	0.22577971527247148	0.23461627849826105	9.679579223263161e-05	0.00011955807784928322	-6.712151729567118	4.0246805812643695e-07	5.958964152960017e-06
FKSG83	4.0	0.8212520496094668	0.8626476818764651	0.00048431943658889284	0.00043845059483694495	-6.711446256337794	4.0317995261155236e-07	5.963862247987518e-06
CXorf40A	2.0	0.5692591474034169	0.5966654882110931	0.006958097252879136	0.00959862477045813	-6.709424350697856	4.052273730925935e-07	5.988487619357023e-06
MPPE1	12.0	0.07540490385791125	0.06623755037543122	4.1000095005441875e-05	2.7155653418076943e-05	6.7087051993181195	4.059581492164807e-07	5.99362739173389e-06
CXXC1P1	2.0	0.7601708553146432	0.799564755625195	0.007389616218492753	0.007876516599699276	-6.706582144805643	4.08123359435454e-07	6.01991571646075e-06
ALOXE3	3.0	0.07770261563599845	0.06198742484420906	0.00011990123549412538	2.390230918710537e-05	6.704586165867008	4.1016969415900013e-07	6.034216243184945e-06
ASPSCR1	7.0	0.04028440755976256	0.03173704098456751	3.652792348936627e-05	3.7515446251144303e-06	6.7049077613266475	4.098392806531016e-07	6.034216243184945e-06
SCML2	12.0	0.32020881239623755	0.2955865913162721	0.019316970339196802	0.01621844461645485	6.7045084419268335	4.102495899519988e-07	6.034216243184945e-06
C5orf47	11.0	0.880551423141852	0.8927045518701726	5.1067553510005216e-05	5.785350271788605e-05	-6.703371771042878	4.1141983498214846e-07	6.035234965904687e-06
RHOB	9.0	0.06677579306366511	0.06032267977855333	1.9014092104208315e-05	2.702738290816927e-05	6.703793476774155	4.109852771708887e-07	6.035234965904687e-06
EVC	3.0	0.0747907732916467	0.06230234156972097	7.58509626163719e-05	2.6389519097288806e-05	6.703317528947192	4.114757641290927e-07	6.035234965904687e-06
PIF1	9.0	0.1397161483064355	0.14932860037764156	3.1989149305054046e-05	2.173933465502884e-05	-6.702648775543023	4.121659536693557e-07	6.039697729330915e-06
CYP2R1	11.0	0.18149956465658015	0.19249088468299771	3.276369579232561e-05	1.6008575758853107e-05	-6.701290345993107	4.135715572589917e-07	6.054625697945014e-06
OCA2	27.0	0.1226351691526661	0.11742001430825197	4.5492203533871314e-05	4.529152245617379e-05	6.69984933907299	4.150679410369872e-07	6.065185132800047e-06
LOC100329109	4.0	0.7718665538540592	0.8076427463028166	0.00043462577495497764	0.00020298898605111216	-6.699952784403762	4.149603369566386e-07	6.065185132800047e-06
DPY19L3	6.0	0.038386154466389134	0.03356433681637785	1.0960958729435103e-05	4.40442759999816e-06	6.698327610177858	4.1665413385323897e-07	6.08268395037611e-06
HIST1H2BB	6.0	0.18264595133434106	0.16600029363676352	0.00035978090169596483	0.0003466292808876664	6.697077742500579	4.179615641595386e-07	6.088036178174604e-06
TBC1D3P1-DHX40P1	2.0	0.6994304809835222	0.7359469908255117	0.0008755220977430846	0.00039712224995865634	-6.696861882137071	4.181877885966581e-07	6.088036178174604e-06
PSMB7	8.0	0.3684791630307834	0.374888959263141	8.605125458134402e-06	1.3593446799813959e-05	-6.69754978408826	4.1746729254673945e-07	6.088036178174604e-06
NDUFB10	11.0	0.2926537688703148	0.301974509262577	0.00016133302282294226	0.00024237239058756192	-6.6953715035142904	4.197531300454644e-07	6.105145432352711e-06
ZNF99	9.0	0.4514394429951538	0.42953467758472075	0.0009622330106137003	0.0009886479000564123	6.693120515915035	4.221286544586363e-07	6.133995768131531e-06
KRTAP9-2	4.0	0.7736056909693612	0.7961963075730536	0.00023482812439500167	0.00029985067214658665	-6.6922087185997405	4.230947881608063e-07	6.142331572093338e-06
LOC100288797	4.0	0.8509641237832882	0.8716656587741993	0.000180051975248346	0.00014853868366266558	-6.686125202604016	4.295987141111276e-07	6.2309730081919805e-06
SFRS2B	5.0	0.5485732093331991	0.5335338381567487	0.000262518926522884	0.00034875374407502174	6.685069445260161	4.30737753593378e-07	6.2417091145707085e-06
LASS5	4.0	0.03599563179868791	0.03122274953596018	8.515922261095429e-06	6.554080354445416e-06	6.6769823396091255	4.3956540412613937e-07	6.363735961678151e-06
DCDC2C	5.0	0.38627026468360864	0.3491001782317956	0.002435228729861678	0.0014053882001311276	6.676463333347923	4.401381865240359e-07	6.364105290036564e-06
PAGE1	8.0	0.8310588423830491	0.855544844435321	0.0002725438675404223	0.00020351257508007564	-6.676222511232091	4.404042191124344e-07	6.364105290036564e-06
ACCSL	5.0	0.7986752991711652	0.7621923596770676	0.0006986558601017874	0.0009809183565524116	6.673212303637374	4.4374339443672617e-07	6.406442917836499e-06
LINC01192	4.0	0.751817068806401	0.7232775519843455	0.0005620092441075016	0.00046070292472098306	6.6720183124295325	4.4507499837318114e-07	6.419745368239894e-06
MLL2	4.0	0.6697939796585728	0.6846321657713916	5.522651577009868e-05	8.917687424225658e-05	-6.669921162263272	4.4742370929821317e-07	6.44768052533797e-06
SLAMF8	6.0	0.4338513057242941	0.45026935938239837	0.0001715916229135609	0.00023510085601542662	-6.66562919509022	4.522699253748614e-07	6.511521924670267e-06
TWF1	8.0	0.063157568136782	0.0745037479619323	3.518295375275531e-05	7.63987238451381e-05	-6.66196185938328	4.564531662365933e-07	6.565709606252468e-06
KANSL2	3.0	0.32144049630102556	0.33099985446918895	3.346032494304872e-05	1.9886184991294404e-05	-6.658560793422916	4.603678770931497e-07	6.613848290045938e-06
LOC441455	2.0	0.7969914382563696	0.8460157337012114	0.00142223788489719	0.00028426070476145654	-6.658321127009202	4.6064502467412603e-07	6.613848290045938e-06
CHRM3	34.0	0.6992326049804037	0.6837557915208582	7.644717499251779e-05	0.0001380722353648215	6.652761362161445	4.6712216209048945e-07	6.700698292132136e-06
RAB27B	20.0	0.42768758592125444	0.4158819631431942	8.760618671346254e-05	9.752876618151434e-05	6.652123887851098	4.6787072101866367e-07	6.705290095185061e-06
CYP27A1	9.0	0.30437874800855974	0.3234827852742785	0.00035835741063251195	0.00019718450175914968	-6.649721854827816	4.7070231123280644e-07	6.736063683463041e-06
BRUNOL6	8.0	0.04777897326824152	0.05356784041160373	9.112124897863594e-06	1.5163116355800385e-05	-6.649220972562996	4.712949610553521e-07	6.736063683463041e-06
SNORD113-2	2.0	0.8788793310059442	0.8994440888917005	0.00011772835676953196	0.0001743723075778173	-6.649208905645596	4.713092481400658e-07	6.736063683463041e-06
NEURL	9.0	0.2455460130466539	0.2395967748284401	8.34189280002415e-05	7.268236409050038e-05	6.648260567412591	4.724334489742165e-07	6.7459703252248975e-06
WDR72	10.0	0.46745593778038463	0.44805125423741565	0.0003220619226148189	0.00024319045532316733	6.64750166682062	4.7333504802994866e-07	6.752683228503825e-06
PDXDC1	5.0	0.04285296556530175	0.04796773645061034	1.1582036148087316e-05	1.9702810124800904e-05	-6.644442568016522	4.769871524943043e-07	6.795807816821228e-06
SALL3	14.0	0.08173285743263034	0.06654766625010226	0.0003109315122471956	0.00014162708996885904	6.64424302046118	4.772263764016951e-07	6.795807816821228e-06
TEKT4	10.0	0.5566885674176393	0.5747159562729023	0.0018605563469614602	0.0016428960218756135	-6.640374132859219	4.818887334640403e-07	6.8559624351929375e-06
AKAP8	7.0	0.03603395362087974	0.03128317488288438	5.644357791480531e-06	6.218718752590867e-06	6.638070541527358	4.846867610755933e-07	6.889507548440541e-06
MIR523	2.0	0.892997431922842	0.9108340044816335	7.453145460019573e-05	0.00011367382077607705	-6.636458202085256	4.866550003937233e-07	6.911207582723929e-06
TBC1D4	8.0	0.07220193657403191	0.05716613745661797	0.00015963263662204514	3.024987707482666e-05	6.635820491887151	4.874357188353634e-07	6.9160190387791815e-06
OGFR	5.0	0.10351437684705964	0.11082489565704708	3.658300298822129e-05	2.4957823350252704e-05	-6.630293111365696	4.942562639346823e-07	7.006440697987118e-06
C20orf29	11.0	0.18289899201648505	0.1750677371121667	2.4836914130271747e-05	3.502977074209243e-05	6.625963944202702	4.996660403850865e-07	7.0767181285308636e-06
LOC100101938	7.0	0.46972395649788873	0.4900768791872358	0.0019491976438047157	0.0021505525965666234	-6.625340234255682	5.004503866297914e-07	7.081418219490267e-06
MARCH6	5.0	0.08637718093649104	0.07075673565268516	9.857545975716165e-05	4.1821624323589285e-05	6.622605433122764	5.039043544382169e-07	7.123851081262958e-06
UQCR	7.0	0.029795794234389352	0.03470288493015148	8.005708662703574e-06	8.759351637901035e-06	-6.620668161128975	5.063657388413608e-07	7.152187556739438e-06
MIR519A1	3.0	0.759958220946936	0.8014932009908888	0.0005184844180402611	0.0004421592215130159	-6.61720129982479	5.108011127665299e-07	7.2018355088254004e-06
C1QA	7.0	0.6555518376940773	0.6765205312973608	0.00035440836581480695	0.0004062926647096596	-6.617495886035305	5.104226978650462e-07	7.2018355088254004e-06
CECR7	6.0	0.5682758355449747	0.5494681157079744	0.0008806189615721996	0.0008029795168401772	6.615953413347636	5.124072719223241e-07	7.21797822284822e-06
UCN2	2.0	0.7473832516670227	0.7712980089364229	0.00027219403741435906	0.00027285942979015466	-6.615299030941799	5.132515831018337e-07	7.223369852107642e-06
HERC2P4	2.0	0.7736207849272975	0.7995565257690571	0.0008607210783397977	0.00048327125611877014	-6.612776787777743	5.165191517351855e-07	7.262825448926912e-06
OR52N4	1.0	0.8749586445313914	0.9142042089391638	0.0010013387719933202	0.00012831933990162304	-6.609325203318531	5.210250204103432e-07	7.313041766297642e-06
LINC00163	9.0	0.7501277244375566	0.7717777242876375	0.00037221082732114545	0.00034616138106070485	-6.609632540693689	5.206221898510495e-07	7.313041766297642e-06
CDC26	1.0	0.7945966350943954	0.8607358513055025	0.00306049308445699	0.00034067576416495844	-6.607452430342928	5.23486549305616e-07	7.323414754165738e-06
ACTR5	10.0	0.1296466377372543	0.13652185656268287	8.514637059962895e-05	7.76260184532561e-05	-6.605935430328098	5.254891317356034e-07	7.323414754165738e-06
C21orf84	6.0	0.6631384599679783	0.6833277685038838	0.00024148477861042915	0.00045969309866636474	-6.606963544063149	5.241310755983146e-07	7.323414754165738e-06
C10orf93	7.0	0.22068411755538175	0.2015959536607461	0.0019530351158786113	0.001942304377042758	6.6065089256597	5.247311491994119e-07	7.323414754165738e-06
MRAP2	14.0	0.3074151020124949	0.319373798674889	0.00016138490420814503	0.00020377440128249236	-6.60592142756207	5.255076529666533e-07	7.323414754165738e-06
JSRP1	16.0	0.8000049113233885	0.8145069457866527	0.0002212551073451713	0.00038200906634698926	-6.605956571670061	5.25461169684674e-07	7.323414754165738e-06
LYRM7	5.0	0.04274248109045956	0.03731704030737833	1.0463192190945292e-05	7.645047744511451e-06	6.607102559227192	5.239477219665628e-07	7.323414754165738e-06
WNT4	8.0	0.33578343882163364	0.3460669529158622	0.00025717213595357415	0.00024599597597631245	-6.6067563946096435	5.244044158890611e-07	7.323414754165738e-06
LINC00886	3.0	0.3325784352142134	0.3427147386296664	3.655743099433939e-05	2.4156522222299818e-05	-6.600374955176432	5.328963742982323e-07	7.419776030042114e-06
USP34	6.0	0.03611105404095149	0.03218827064344544	6.283281789640096e-06	3.7527448194584826e-06	6.5998946967483105	5.335411017414154e-07	7.4212374835922995e-06
ARFGEF1	11.0	0.044666662163079185	0.04007350283703118	9.762779612752748e-06	4.688743256620182e-06	6.599590608321805	5.339497384360978e-07	7.4212374835922995e-06
LRP4	6.0	0.2577564977365143	0.2437458846166178	0.00016450084343358075	0.00012815414143700637	6.598444388808201	5.35492902955786e-07	7.436081571657544e-06
ELTD1	5.0	0.5309060680671974	0.5497919808935235	0.0003021959640487065	0.0003279304205671671	-6.592436122658604	5.436564366516769e-07	7.542751093615908e-06
LOC388692	2.0	0.7043946139459257	0.7346904344028897	0.0006660283595540048	0.0003470005674304963	-6.588957243776914	5.484410236855884e-07	7.602393286695712e-06
AARS2	14.0	0.30971043623556144	0.3031050565667332	1.813852551922393e-05	2.3628936196979574e-05	6.58445400059613	5.54698134389079e-07	7.68232371963636e-06
FAM83E	8.0	0.8116628262820067	0.8328975083099471	0.00021881778374762114	0.00019169927090202703	-6.583983413523674	5.553561776492025e-07	7.682824721123688e-06
DHODH	8.0	0.28774912200336933	0.31019768157232275	0.00013617972198790883	0.000129991152254312	-6.583726233618041	5.557161395726526e-07	7.682824721123688e-06
LZTR1	7.0	0.03972651899061979	0.03507114698489507	0.0004764396103842067	0.0004673404868094939	6.583072511076451	5.566321914707983e-07	7.688697084305377e-06
C20orf111	15.0	0.08199283108558551	0.07763830326773503	9.720984764782806e-06	1.09801414251309e-05	6.582361320692446	5.576305172453417e-07	7.69569452812134e-06
PPP1R2P3	3.0	0.8742039405328256	0.8952128703211562	0.00013059832433125914	0.00013646916118947112	-6.579031099357573	5.623295725339336e-07	7.753322845876658e-06
SYT11	7.0	0.05047408964780588	0.04366243707518729	1.2845680016522284e-05	1.0400335983413924e-05	6.577925390638181	5.638986579618992e-07	7.753322845876658e-06
IGLON5	4.0	0.22524974705996337	0.24335018424662175	0.00016449706970367439	0.00011005257395943865	-6.577654769069215	5.642833687829721e-07	7.753322845876658e-06
TRIM51	1.0	0.7658032574300413	0.8167085515128242	0.0023049056066480585	0.0010423471198392751	-6.578107218756258	5.63640324224061e-07	7.753322845876658e-06
EPRS	5.0	0.3792632584131426	0.3859529677019627	2.1452642763735754e-05	1.0324281494766468e-05	-6.578128292432287	5.63610391419335e-07	7.753322845876658e-06
COL8A2	5.0	0.713145198922687	0.7341601716147529	0.00041533550222061776	0.0005718583660397809	-6.57558843669469	5.672296475616218e-07	7.786968407315247e-06
TTC25	7.0	0.03913672471606227	0.034673005056680826	3.815516208533632e-06	7.873262872454894e-06	6.574175040324484	5.692539476110946e-07	7.807909097382673e-06
HIST2H2BF	7.0	0.2279541999249862	0.21065428602711234	0.0008871271935847536	0.0007770067266131662	6.573566394440556	5.701279273185918e-07	7.81304909153762e-06
IFNAR1	8.0	0.03810860764621585	0.033045407082816516	9.2372874511852e-06	8.29816913671821e-06	6.56943979515938	5.760895966561846e-07	7.887840934093867e-06
INMT	5.0	0.7621311071925694	0.779853407100395	0.00034382363240497414	0.00039721738276542385	-6.566117784865709	5.809349362311538e-07	7.9472305524629e-06
SMIM24	2.0	0.7776178357336256	0.7987489650646845	0.004605239813212953	0.004422859452591261	-6.560822180638145	5.88744755600012e-07	8.04703530579929e-06
SIRT7	4.0	0.08755560127342188	0.10537125504817124	9.508704547413766e-05	0.00013519954221797678	-6.559459644550992	5.907714093538144e-07	8.067689839779403e-06
C15orf59	5.0	0.4329299949182404	0.4471921630548658	4.8697766337237e-05	6.841036664750555e-05	-6.555884449892399	5.96123009529328e-07	8.133674890265023e-06
KLF10	14.0	0.06125380017387646	0.05460452878965981	2.9542114964388706e-05	1.5889859835988362e-05	6.555049050282819	5.973805859689526e-07	8.143733597921696e-06
MIR375	7.0	0.09485784633315744	0.07879070028978051	0.00025219949960829125	0.00010659064793719486	6.55046371938596	6.043313735687012e-07	8.225779323060402e-06
LSM2	7.0	0.5662402973691465	0.5821823473704397	7.915398495740114e-05	7.607278489992618e-05	-6.550385773808404	6.044502377967706e-07	8.225779323060402e-06
GABRR1	6.0	0.8575773707642967	0.8820689305847074	0.00019681807281983572	0.00020738975835726752	-6.54949984885957	6.058029142383323e-07	8.237024854760991e-06
C19orf25	11.0	0.12951076878366446	0.12535643676038744	5.4824509295554865e-06	4.378238024422069e-06	6.548740141135716	6.069653279193682e-07	8.24566613015461e-06
CBLB	13.0	0.1279400610261918	0.13568129325471287	2.046704158154448e-05	1.4255908998707932e-05	-6.54615764010023	6.109337540116411e-07	8.28519345778352e-06
NDUFS7	11.0	0.11250726217269796	0.10803234072007013	4.6352300463330026e-06	8.91770365281119e-06	6.54631850195631	6.106857949907849e-07	8.28519345778352e-06
UGT2B7	2.0	0.8058849875397153	0.833651931197555	0.0009663463357871599	0.0004978488339335544	-6.5444648702760135	6.135492759420928e-07	8.313459886141777e-06
WHSC2	10.0	0.031219078504790863	0.027243409961186075	5.3513678243142165e-06	3.0897791848268654e-06	6.543086310072524	6.156877216006447e-07	8.33521872236167e-06
FXYD4	6.0	0.7411444605574196	0.763756039701862	0.0005473046276442043	0.0004892450239444716	-6.542695014631513	6.162960859062669e-07	8.336243512906723e-06
FOXL2	1.0	0.04249365351763036	0.025293530137450608	0.00016069208663585998	1.1602254933544942e-05	6.5399536771472215	6.205753472063322e-07	8.386877533487996e-06
C1orf170	6.0	0.7019370232364278	0.7192669952357257	0.0007256176600211274	0.0007051646978898918	-6.538914649515425	6.222051698482797e-07	8.387175631460446e-06
PPM1J	13.0	0.061187052342350834	0.05318563183679371	1.9196090589602562e-05	1.4241596920901676e-05	6.5390464418992815	6.219981989512856e-07	8.387175631460446e-06
PRM3	9.0	0.8428631868283936	0.8537295823725162	7.39183992772078e-05	8.434616086557884e-05	-6.539195171795033	6.217647129590332e-07	8.387175631460446e-06
DUPD1	6.0	0.8656634912638017	0.8785872514601107	8.780983027605423e-05	0.0001045502492176035	-6.536242743181363	6.264163553531922e-07	8.436674665471134e-06
TRIM65	9.0	0.30343106089336147	0.31118072955313414	4.359094608637561e-05	6.036172457608688e-05	-6.535074291710996	6.282670492776202e-07	8.438710471651328e-06
ZNF773	4.0	0.6636752050229245	0.6793254296881733	0.0009512816105329009	0.0007638190600778478	-6.535161069147701	6.281294127308415e-07	8.438710471651328e-06
LDB1	17.0	0.07519449728227388	0.06827348918696634	1.3301055822903685e-05	1.3349343630566946e-05	6.53478609700725	6.287243712425207e-07	8.438710471651328e-06
SNAR-C3	2.0	0.8030035392884854	0.8277761340141296	0.0004896587810347352	0.0006601274099723691	-6.53527637815766	6.279465700837658e-07	8.438710471651328e-06
GRK1	10.0	0.8109743027333859	0.8255574617120955	0.00025015904258918946	0.0003531530887534944	-6.533339600586536	6.310248649716219e-07	8.462330022969908e-06
AGXT2L2	6.0	0.5312076698192107	0.5453168809597875	0.00018153803356511658	0.0001531975916802371	-6.530532080070485	6.355143837385629e-07	8.515239816360025e-06
NCAN	15.0	0.2742845811013086	0.26676451801609846	0.00011707243498074955	0.00012964993187076455	6.526254950190056	6.424164968358166e-07	8.582186128305174e-06
PSKH1	14.0	0.31910777261187	0.3292369337570139	5.7994130235501786e-05	6.913653056043358e-05	-6.526434924252559	6.421245372098732e-07	8.582186128305174e-06
NAALADL1	6.0	0.7338791649871402	0.7531908294300974	0.00045856688394132323	0.0003569015371059775	-6.526077625726684	6.427042902475184e-07	8.582186128305174e-06
DDX3Y	2.0	0.5425215721616039	0.5718286412733572	0.07540906863688467	0.06867325355803508	-6.526903622505091	6.41364833259879e-07	8.582186128305174e-06
RGPD2	2.0	0.8094760472421293	0.8476405949504288	0.0013318910298140282	0.0020645027519075585	-6.523870640424047	6.462971669582721e-07	8.622805339213094e-06
SLCO6A1	5.0	0.8098373701802006	0.8253110410990538	0.00034438536117012165	0.0003278934984485799	-6.520242538054774	6.522480138846771e-07	8.694788260047015e-06
PPCDC	11.0	0.26094258331038334	0.2691513608783634	4.0579537054966124e-05	1.1698994792326558e-05	-6.509416700481346	6.703380179518849e-07	8.928331898678296e-06
ZNF600	11.0	0.24927169337146213	0.2674654952535776	0.0001974911915521361	0.0003034074421839706	-6.509062144469878	6.709390366051876e-07	8.928738029652369e-06
C3orf77	11.0	0.9183131234653871	0.9255619787607932	3.0112307331312108e-05	1.80764814247567e-05	-6.507669908522352	6.733043637560064e-07	8.945002795230476e-06
FSTL1	6.0	0.5837998707196962	0.598440664279976	0.00020765338834732053	0.00034580783502806954	-6.507803765827319	6.730765800461339e-07	8.945002795230476e-06
LINC01271	4.0	0.7802935847794568	0.7936286860042148	0.0001718475257347397	0.00019895730960233616	-6.506814984044103	6.747610311077643e-07	8.956751600370237e-06
VIPR2	3.0	0.43553887790735857	0.47315533100454893	0.0014899031537088864	0.0019462491450176098	-6.506025542047074	6.761089718393742e-07	8.967038482445938e-06
PROX1-AS1	1.0	0.033347038687379274	0.040945194040735565	1.6370590771875536e-05	3.0708329217822625e-05	-6.504629299005652	6.784997095385451e-07	8.991126548923141e-06
SART1	9.0	0.21780193816106996	0.22181370734417266	6.870400647666015e-06	2.0138597729934757e-06	-6.502955899880328	6.813763413915508e-07	9.021607227392362e-06
CCL4	5.0	0.8087733212930185	0.7739376012925748	0.0006192107728909137	0.00033763402987687773	6.501451870787728	6.839724026259088e-07	9.048324683935312e-06
SNHG6	7.0	0.3479519002764786	0.33236324614672746	0.00010067321935107345	3.96006618287913e-05	6.500537506766135	6.855555740820343e-07	9.061608728364727e-06
P4HB	10.0	0.04072409020248387	0.036958264504317884	6.819417476365872e-06	6.738391145988384e-06	6.49898497770763	6.882522340739983e-07	9.089575918361243e-06
ZBTB26	6.0	0.27048591458751464	0.2807433046630503	3.749492790700914e-05	7.245278874812248e-05	-6.494676620637742	6.957922610976515e-07	9.18140715529363e-06
ZNF527	12.0	0.0760179891438442	0.08418941976973947	8.922744735104738e-05	0.00014706751536836622	-6.493938928730206	6.97091688759313e-07	9.190804489539383e-06
ANGPTL6	10.0	0.6641830145906519	0.6867095027808789	0.00026241557953649085	0.00038038264463148336	-6.49091118167574	7.02450898774793e-07	9.250693273375913e-06
C3orf39	18.0	0.4636695708121966	0.46911206577594083	5.859196441575087e-05	8.208995008234452e-05	-6.490705628714972	7.028162493318825e-07	9.250693273375913e-06
TARDBP	11.0	0.2138080771278452	0.20453995340174494	0.0002825621877611355	0.0002174883026509522	6.484861861410924	7.132842134764993e-07	9.380586504964044e-06
MIA	3.0	0.8651743983398249	0.8836156549277129	0.00011303278077923613	0.0001011977756140671	-6.483944014899467	7.149427032070483e-07	9.381934760981493e-06
RSPH14	2.0	0.7878094241177593	0.8153115643395318	0.00030371629292358653	0.00025695193221750187	-6.483810000443298	7.151851865719437e-07	9.381934760981493e-06
FLJ43390	9.0	0.1658363095389472	0.15502311966531437	0.00019154235503161538	7.096628786135915e-05	6.484054299472558	7.147432189736902e-07	9.381934760981493e-06
RFTN2	7.0	0.8037865218409785	0.8159373702195587	0.00010934487914290923	0.00018594162773696098	-6.483421504710758	7.158885965135396e-07	9.383296930851671e-06
TREX2	10.0	0.7059645036997618	0.7326383332963343	0.0028052155286748463	0.0036505076745576735	-6.480509225901531	7.211840170010376e-07	9.444794867001038e-06
HLA-B	13.0	0.11818877168636546	0.13585191735323848	0.0005359973314052595	0.0009917141156156766	-6.479182694143001	7.236092465241852e-07	9.468632699083192e-06
ZNF649	13.0	0.24250733764210658	0.23543007894713655	2.9163079082756892e-05	2.5973501913892928e-05	6.471423131827469	7.37962724699311e-07	9.648384830028585e-06
PATE2	5.0	0.733268985499276	0.7078407654055843	0.0003609502259868218	0.0003628902108401136	6.469876860668965	7.408573999496245e-07	9.678145500176648e-06
TIMM13	5.0	0.04729142563166442	0.05591407645907667	1.755715978663482e-05	2.3692838039827562e-05	-6.4688382013019545	7.428082869771252e-07	9.695537690735623e-06
PIP4K2A	7.0	0.3081682591553403	0.31836222272819625	0.00011794255178692788	0.00011146233222724461	-6.467474563092586	7.453775061369267e-07	9.720964975869087e-06
WDR75	9.0	0.03777510156289295	0.03303091751541866	6.194840379717898e-06	5.22219646817079e-06	6.466145658334569	7.478899772213707e-07	9.745610444225188e-06
C17orf61	11.0	0.055604947604916306	0.06604655997307113	2.2951867011889496e-05	2.8879593423855627e-05	-6.464105107193632	7.517646831913373e-07	9.78795115802365e-06
MKKS	1.0	0.081604875628595	0.11520496452296222	0.0002475800196912622	0.00042709401089854773	-6.460879014146665	7.579322458062028e-07	9.860049581768142e-06
TRPC1	5.0	0.02750414978000853	0.023419558663887008	5.994615376094752e-06	3.776807600795755e-06	6.460015114182332	7.595925433309551e-07	9.873441281668975e-06
RNF112	10.0	0.7355034023876543	0.7527123142171789	0.00043604301572249465	0.0007908542017329129	-6.458348129060794	7.628067195974879e-07	9.906991835436254e-06
ZNF581	7.0	0.04097209517279315	0.03558787621222634	1.2467400601389493e-05	1.0822545638817607e-05	6.457939688047897	7.635963568086428e-07	9.909024033213316e-06
LOC91316	8.0	0.36738808594016287	0.35998463482354526	4.6396758728563756e-05	4.46667857185405e-05	6.454826158377082	7.696431076479242e-07	9.964148643248387e-06
MAN1A1	6.0	0.041375498638752804	0.0348448137074341	1.4424689490306224e-05	9.756296893919828e-06	6.455267240263784	7.68783536622283e-07	9.964148643248387e-06
C15orf61	7.0	0.17500144301276044	0.18637052767727738	3.433521357911031e-05	7.559952142560776e-05	-6.4547691075408675	7.697543584464729e-07	9.964148643248387e-06
ATF1	18.0	0.18101506723682761	0.1903054633699051	2.2737140564590237e-05	3.809025560705934e-05	-6.454040644444146	7.711763207359928e-07	9.974305305387015e-06
MYLIP	11.0	0.1874427775638272	0.18279234953977244	1.6054957639624106e-05	1.072998991964598e-05	6.4504755297737555	7.781740479561141e-07	1.0056501940968774e-05
MPP6	6.0	0.23887110720896795	0.26463984981478184	0.0003442403086882722	0.00043291976026509207	-6.448396590521922	7.822844226957482e-07	1.0101279880518532e-05
PSMC6	11.0	0.10914876634043073	0.1150486789085598	8.141405994348995e-06	7.068810165225732e-06	-6.446095805976651	7.868591563042517e-07	1.0151975099885852e-05
ZNF428	15.0	0.2735554777174636	0.2687635959068566	4.1529613571270514e-05	4.360475031956654e-05	6.441616151571353	7.958443963544132e-07	1.0259443824502936e-05
PPARGC1A	7.0	0.4878145773456526	0.4676285334246814	0.0008855529680493871	0.0008755778425053411	6.440129269323477	7.988497674766585e-07	1.028556500414111e-05
MRPL17	11.0	0.030674398674682937	0.027289148280553847	5.68823989626347e-06	2.9118749166546282e-06	6.439963711856698	7.991851146987596e-07	1.028556500414111e-05
FAM46B	10.0	0.1503163618840001	0.15791744984065495	2.7767710730430574e-05	2.4607190858094852e-05	-6.439259474416048	8.006131924062893e-07	1.0295477782381618e-05
BRAF	13.0	0.3496907312097797	0.36173884857690064	9.648317409955625e-05	9.085240842718886e-05	-6.438590712904424	8.019717320959204e-07	1.030448079417172e-05
CDT1	10.0	0.24642626633274334	0.23125224296279526	0.0003063045016974313	0.0002984422667783038	6.43730432771573	8.045915214920816e-07	1.0329661453118192e-05
COMT	2.0	0.486243244363202	0.4624631962290517	0.0006294232780265604	0.0008418500915684501	6.435920004010198	8.074204872051078e-07	1.0357484118655685e-05
ZNF221	10.0	0.23304706252195218	0.2247486042893595	2.2678854670015236e-05	1.6034680101533493e-05	6.435212934464268	8.088693340302363e-07	1.0367571726104176e-05
IL23A	4.0	0.3667674519805996	0.3462898752272681	0.0003566442855910158	0.00029232442203585933	6.431128886151882	8.172897739901555e-07	1.046692713825363e-05
ZNF335	15.0	0.05874646401968267	0.05395022052121751	1.9265147262008888e-05	2.4645604152736396e-05	6.425918938864957	8.281610629173395e-07	1.0597482121550584e-05
DDX26B	7.0	0.4252839216026995	0.4099915809239502	0.009517657595766987	0.008079108803811562	6.422444845688973	8.35491826123291e-07	1.0682554802965281e-05
ZNF467	12.0	0.15353767668051116	0.1428731278412872	3.768543989692416e-05	2.9228845207522178e-05	6.4220222636238	8.363880142387671e-07	1.0685283610478943e-05
PYGO2	6.0	0.03771259507362121	0.03258449218615338	1.0005328153403661e-05	6.668663256250457e-06	6.416538316225077	8.481070677510899e-07	1.082616281427778e-05
ZBTB48	4.0	0.048823746293783186	0.040221710266821364	2.9837007910403797e-05	1.1471785917411168e-05	6.414802080615947	8.518520363675532e-07	1.0847424222255661e-05
ADA	7.0	0.034015771073678494	0.03994704558755512	2.582941184628819e-06	2.0581083566799258e-05	-6.414995311635125	8.514344174045922e-07	1.0847424222255661e-05
APC2	13.0	0.2623263131963816	0.2692333644102102	0.00013026258392197443	0.00012292039803815162	-6.415298699001583	8.507791437365717e-07	1.0847424222255661e-05
RBMY1A3P	2.0	0.5316394594731154	0.5655387932503665	0.06424984337146121	0.06346806579454148	-6.4139731135967075	8.536459983001422e-07	1.0861430791379858e-05
GPR157	13.0	0.121678933228183	0.1309656832749263	1.0267446159877493e-05	4.188092329643805e-05	-6.412515604271661	8.568095006679982e-07	1.0892825902074875e-05
RAB17	5.0	0.39876953334410986	0.41331709190099325	0.0019739784789440853	0.0019344537289348552	-6.406457832224021	8.700860039383638e-07	1.1052634709119639e-05
TMEM52	17.0	0.30310951275669024	0.3128494257492892	6.701768283704812e-05	5.448547227519365e-05	-6.402335881584555	8.792392321359467e-07	1.1153643586271509e-05
CALHM1	11.0	0.6451797026291439	0.6616378808864439	0.00015647440827591907	0.0002618611453971749	-6.401992688009523	8.800057291760853e-07	1.1153643586271509e-05
MPI	6.0	0.25683953525323744	0.24977397290345882	3.88368307695276e-05	4.959532102213157e-05	6.401916622393943	8.801757079262181e-07	1.1153643586271509e-05
KBTBD6	11.0	0.22617854307935595	0.23085636241668805	1.4769650578856853e-05	1.8495852179250663e-05	-6.399936921959122	8.846113669705656e-07	1.1194875121009978e-05
OR2T12	4.0	0.7404000307144942	0.6914262377001621	0.001551141235548129	0.0008726935519125466	6.399826208772176	8.848600974242392e-07	1.1194875121009978e-05
DBT	10.0	0.22090976410773067	0.23742593622731942	0.00012592210864683615	0.00017214449478607553	-6.398470642546662	8.879113085534886e-07	1.1224403860147091e-05
C6orf221	9.0	0.8328023250936971	0.850395487414466	0.000837071786364595	0.0006130283878351133	-6.398110711702041	8.887232631602137e-07	1.1225600539513595e-05
FKBPL	19.0	0.162007485161225	0.1540435897458715	3.167417669098309e-05	1.5126390645810512e-05	6.392434629671792	9.016279689844186e-07	1.1379417511779155e-05
ING2	6.0	0.07917067431768886	0.06932189867452339	5.1969469820267675e-05	1.6292171570598697e-05	6.390983960625863	9.049565467308997e-07	1.1412223977710378e-05
KRTAP1-4	4.0	0.817035856295515	0.840052397162826	0.0005751500399510088	0.00032365617174673616	-6.389499798756247	9.083748987210202e-07	1.1446108828489506e-05
ZMYM6NB	5.0	0.21720942798786694	0.21028676380713782	2.2430155919188205e-05	2.2499084649972527e-05	6.3889762632979945	9.09583844578199e-07	1.145212161516397e-05
NFKBIL2	3.0	0.3264791961179839	0.3399081721120043	0.00012700305246171232	2.0696813730893926e-05	-6.384542325897233	9.198884628074886e-07	1.1551778925702157e-05
TGIF1	8.0	0.7088202392149854	0.7264239670777762	0.0003545080291505152	0.00021406427333249846	-6.385245032419876	9.182474728280834e-07	1.1551778925702157e-05
MSN	7.0	0.47863124911463445	0.46316314711378365	0.017217945803861687	0.018412531101254473	6.384301450897817	9.204516498626575e-07	1.1551778925702157e-05
UNC5D	9.0	0.43619154497993334	0.40658673904682874	0.0013922988639972589	0.0007220794761137552	6.384471265347786	9.200545722344644e-07	1.1551778925702157e-05
PKHD1L1	10.0	0.4862448425493859	0.4709549120454877	0.00013225988721813674	0.00011539820647392671	6.383126870486092	9.232029469300266e-07	1.1577024134178618e-05
WFIKKN1	7.0	0.4075286785141816	0.42635277408377203	0.0001918569877624673	0.0003353139616598304	-6.3762990676977624	9.393624669904031e-07	1.1770234274139158e-05
ZNF460	14.0	0.03519558642822362	0.03195825570494567	5.163186105684769e-06	4.667046002968948e-06	6.375451293973526	9.413888726231882e-07	1.1786188685242317e-05
FAM5B	16.0	0.2757320623603408	0.26309575749931996	0.00017109918752287678	9.307422889778283e-05	6.374454806581776	9.437764235419217e-07	1.1806635514333393e-05
TPRN	6.0	0.025453891364282662	0.022310557665970225	4.739823179813275e-06	2.4434614444314243e-06	6.3721447248752385	9.493349964342157e-07	1.1866687455427697e-05
DAO	13.0	0.8515988629468825	0.8659878327296331	0.0001390429524355945	0.00017036650995656195	-6.371680688690034	9.504555773516195e-07	1.1868752617058141e-05
UGT2B11	3.0	0.6896433989030343	0.7374918718396882	0.0006077458713209488	0.0010977909337205787	-6.37144841782504	9.510169828620389e-07	1.1868752617058141e-05
MC3R	10.0	0.4288723774037979	0.4422754330077657	0.00020465304790664624	0.00030340609126594076	-6.3701251303140785	9.542218418831227e-07	1.189926041870189e-05
CDH26	4.0	0.8143586602564211	0.8353120441789981	0.0001890977559606609	0.00015629268067005514	-6.368727887455048	9.57617725126734e-07	1.1932099839357793e-05
GAS7	4.0	0.043444161792596185	0.04996615432685724	1.2536652498357249e-05	1.7461667090512388e-05	-6.368083350583359	9.591883549330055e-07	1.1934620056839896e-05
APOBEC3D	4.0	0.5392517641504054	0.5639068692646645	0.00038557572605483174	0.0002695437896315293	-6.368019054350247	9.593451777319226e-07	1.1934620056839896e-05
SLC35F1	10.0	0.09324020576488089	0.08069948200998758	0.000248371567857765	0.0001258357975002837	6.364198826695959	9.687098803798748e-07	1.2041548552776044e-05
ARL15	10.0	0.057802198916011384	0.05022925980113171	2.178355233767611e-05	1.6241672864359197e-05	6.363689671179243	9.699649923860786e-07	1.2047581056223914e-05
PPP1R1C	5.0	0.5600556391402528	0.576430590092032	8.976969801085597e-05	0.00014165916284042767	-6.362652510701372	9.725267952489647e-07	1.2069821051265898e-05
LOC100128822	6.0	0.10169233184427391	0.08754234037787459	0.0001536379020414033	4.5769278587138494e-05	6.360456614323138	9.779734036037867e-07	1.2127800131853615e-05
PPM1G	4.0	0.2512426178664383	0.24893322850025637	4.423294844141055e-06	4.161356513857222e-06	6.359497342688271	9.803624573630744e-07	1.2147800837475941e-05
ANKRD60	1.0	0.01654142629934682	0.023271059134492168	4.407132563628724e-05	1.1939373163094142e-05	-6.352556236509991	9.978268076919013e-07	1.2349104681583212e-05
HIPK4	12.0	0.8078370726859128	0.8239013957388607	0.00015246077445423855	0.00018918015701528242	-6.352339515458243	9.983771544241422e-07	1.2349104681583212e-05
MIR150	6.0	0.16469314603259166	0.17173228541642058	4.422785867879973e-05	4.4591030664443485e-05	-6.3521040318206525	9.989754969255173e-07	1.2349104681583212e-05
LIPH	7.0	0.8021451451841486	0.7810001471055247	0.0005846662537091023	0.0005814091540068555	6.351661513442142	1.0001008816443963e-06	1.2353258719601264e-05
LINC01501	3.0	0.8581409973803863	0.8836548262172275	0.000498827294625035	0.00012387425161868335	-6.34882812634008	1.0073371626709733e-06	1.2432828545584174e-05
SYT8	10.0	0.6431287689206777	0.655884646527745	0.0005698073991437029	0.0005635732032653641	-6.34837800336699	1.0084916334758383e-06	1.2437268765876177e-05
EVX2	10.0	0.1393045735767594	0.1230151228606701	0.0005439966774000905	0.000334432484365085	6.345016606056629	1.017155519648503e-06	1.2533547934089604e-05
ZNF350	15.0	0.2349332154546255	0.2249242524857874	6.208057409089607e-05	1.5848642531250802e-05	6.344729013285227	1.0179002826982675e-06	1.2533547934089604e-05
HES3	11.0	0.20143246197580086	0.21329331321497558	0.0003730294468448848	0.00031344097181972	-6.341377312997445	1.026620956098568e-06	1.2621066742295828e-05
LINC00094	2.0	0.5371747203392011	0.5592618272812279	0.001107279448551759	0.001676221423021482	-6.341662256113841	1.02587662937487e-06	1.2621066742295828e-05
ABCC12	4.0	0.8175837717541943	0.8375902534634979	0.00014758972279016022	0.0002421490819825315	-6.340945072696719	1.027751099147601e-06	1.2625042936938742e-05
GNAL	11.0	0.3720959493726592	0.3798374027791449	5.202612054220435e-05	5.843837038403621e-05	-6.33881361278576	1.033342562090663e-06	1.2683773409191274e-05
CWF19L1	9.0	0.13148726154520432	0.13720926808752887	2.4204630809034996e-05	1.2242036483614892e-05	-6.337207381629361	1.037576602643516e-06	1.2725763190729643e-05
PANX3	7.0	0.8027311832564218	0.81864412562557	0.00035111015579635197	0.00039355586279308087	-6.336361679711282	1.0398129590928669e-06	1.2743205019423154e-05
ZNF33B	6.0	0.13140514486237073	0.12300372144989209	4.92768759898543e-05	1.36834264521702e-05	6.3350642474253975	1.0432533843837368e-06	1.2765375657236497e-05
SIX2	13.0	0.11204619948357938	0.09686117211192251	0.0003083153970005719	0.0001260369670154666	6.335299324417729	1.0426291696722824e-06	1.2765375657236497e-05
COX7B	6.0	0.3664665521074224	0.32769822375274	0.030646664600131983	0.02727410113858198	6.334102853564881	1.0458101875993573e-06	1.2786663621820268e-05
C1orf233	3.0	0.80373416453232	0.8237864308887057	0.00017510872916196162	0.00023186322934287034	-6.333539199036081	1.0473121720073673e-06	1.2795031609613815e-05
GRK5	4.0	0.11692781661602634	0.09614884042767463	0.00019231209368772488	9.027445312496573e-05	6.331812420067487	1.0519272171837098e-06	1.2841389195729375e-05
PSD3	5.0	0.3522894850876596	0.33675631934569944	0.00019805840667384817	0.0001016413200964911	6.331005143686918	1.0540918513745611e-06	1.2857784469222043e-05
CTTNBP2NL	15.0	0.2715306659222017	0.28062810804005023	4.6227326897869196e-05	4.077089901406685e-05	-6.32700009616937	1.0648981015764893e-06	1.2979482312828706e-05
MYOG	12.0	0.867485008255935	0.8777489117634149	0.0001820073983559346	0.00010047039352690052	-6.325373938726507	1.0693177909275498e-06	1.3023208893397785e-05
ADIPOQ	7.0	0.7545032027379546	0.7444196677712536	0.00011640714219159522	0.00012104044572772	6.31409292307873	1.1004955331887787e-06	1.3392500073409321e-05
MIR3679	2.0	0.7972345583703784	0.8120427705623485	7.911074613946455e-05	0.00010582064257486819	-6.313537299189948	1.1020547757736652e-06	1.3401054577201134e-05
PMS2CL	2.0	0.8767183433197162	0.9047265339780737	0.00024808000869261994	0.0001711718467652162	-6.311706689988661	1.107207892207048e-06	1.3453263597080981e-05
VPS18	11.0	0.2891659943797071	0.300006712978135	0.0001600713235012448	0.00011230396833554044	-6.311018215939858	1.1091522555475158e-06	1.3466433513823602e-05
AQP12B	6.0	0.5920948923384701	0.6190008113597647	0.0013103633796699152	0.0014750801911203107	-6.3095233716324355	1.1133858888850997e-06	1.3507355938799854e-05
POM121L10P	1.0	0.8937644618528862	0.9092590566034671	0.00010762739742298052	9.844678034752404e-05	-6.305770538943561	1.124086972850325e-06	1.362661589861161e-05
RPS9	15.0	0.18301959556153527	0.1749118732955353	2.8995706755562832e-05	5.3677353848129964e-05	6.301664725583956	1.1359142863796185e-06	1.3735386450080998e-05
TUBB1	7.0	0.8011615818795703	0.8121741920236558	7.998170319914317e-05	0.00014775996952978227	-6.301438259514125	1.136570316476351e-06	1.3735386450080998e-05
NYAP2	4.0	0.4715825256771511	0.5021195515162415	0.0007568050983565676	0.0008756204907389126	-6.301573495153638	1.1361785177038608e-06	1.3735386450080998e-05
DRD4	10.0	0.311230239185415	0.2936131597255115	0.0003298304717102883	0.00020798882105940155	6.301526998375976	1.1363132106560667e-06	1.3735386450080998e-05
KRT79	7.0	0.7980368188903446	0.8159255451626248	0.00027123431874511583	0.00021049364127863766	-6.299123108456681	1.143298993539198e-06	1.3806041087105285e-05
AHSP	5.0	0.7646684931507818	0.7857786986562941	0.00283506038923794	0.002321188356896237	-6.2985564205756885	1.1449521505656201e-06	1.381534399101924e-05
PRG3	4.0	0.8700153774023056	0.8895466024125064	0.00019167543816231192	0.0001714777549552187	-6.296552449661027	1.1508176850027882e-06	1.3875421240596019e-05
UQCRC1	13.0	0.27144495227616655	0.2784901448761636	0.00016069364269752576	0.00016329226854468442	-6.295648121645762	1.1534745974423987e-06	1.3896749384121279e-05
MIR656	6.0	0.854101127103523	0.8669870190414382	0.00010100866019110342	5.73587516225092e-05	-6.2935506418705565	1.1596609920863726e-06	1.3960534250885947e-05
RNASET2	12.0	0.10493007827186843	0.09322153488863949	0.000125002140466069	4.511518783813761e-05	6.291710442022616	1.1651163002070705e-06	1.4015426670438627e-05
BSX	11.0	0.24045354326244958	0.22914971481469343	0.0004618426842536659	0.0002728236621750513	6.290542077678781	1.1685934586127886e-06	1.4046457471036976e-05
ZBED4	21.0	0.4908039134782484	0.5003355120734116	8.862036454754444e-05	9.55023540727869e-05	-6.289247094089344	1.1724597628987339e-06	1.4082114573572667e-05
ZNF443	8.0	0.16430163368430953	0.15051941265765992	0.00010301903771881105	0.0002159324660689969	6.288221946388095	1.1755296554470404e-06	1.4108158824958728e-05
C17orf99	6.0	0.7731732512432852	0.7943582972626627	0.0011191935138650617	0.001706497898577304	-6.286427795470254	1.1809220524197524e-06	1.4162015417907376e-05
FAM27L	6.0	0.6931688589196147	0.7121568414164179	0.0003977800050238903	0.00034595893164649584	-6.285937594233088	1.182399737701243e-06	1.4168878939528678e-05
NR1D1	10.0	0.15936000506527445	0.15421904986379323	1.2006233371813027e-05	1.4625879076910933e-05	6.285414648690204	1.1839781990778836e-06	1.4176938650014444e-05
ZIM3	5.0	0.8337246275371976	0.8503590760407624	0.0005783082049987114	0.00044941190419699086	-6.2849352897578035	1.1854269781637835e-06	1.4183434409987164e-05
PRR24	12.0	0.04214252009302562	0.03731929947461151	5.469728227053962e-06	8.668218137279889e-06	6.28426931825173	1.187442749869305e-06	1.419669903396075e-05
ANO10	13.0	0.2604425405775889	0.25551082876556025	8.352248901127545e-06	9.454263916063656e-06	6.283364167042226	1.1901880558944147e-06	1.4218658835685184e-05
ZGLP1	8.0	0.896472838708648	0.9092571840242103	0.00010095897948345198	3.163952165222037e-05	-6.280814460071653	1.1979559682267579e-06	1.430054225991515e-05
LOC387810	5.0	0.6857747674800732	0.696565322302006	3.831200648235911e-05	6.374758258803432e-05	-6.278872995965738	1.203905324684442e-06	1.4360608484231341e-05
GGTLC2	1.0	0.7007625932870089	0.7294340045363815	0.00023685391424375316	0.00031935806438391774	-6.277794431846993	1.2072233948716926e-06	1.4389220205439443e-05
LOC126536	4.0	0.8251079301083529	0.8530787091564249	0.00045151986689472354	0.0003996777349423234	-6.275318216806982	1.214876344646124e-06	1.4469417651226667e-05
KLK1	8.0	0.7075800889399316	0.7248602043147441	0.0004353338061206463	0.0004969026147688015	-6.2742078398484935	1.2183240382065784e-06	1.449944577789578e-05
TMED4	11.0	0.03227449126248107	0.029165853962603242	3.130256538331671e-06	3.4551724002081188e-06	6.269137309182429	1.2341946312097705e-06	1.4677162597593396e-05
TPRX1	5.0	0.7216943077793828	0.7389498692971688	0.00033207895666777834	0.00025437785933825054	-6.268085029756269	1.2375144467367443e-06	1.4705467799111655e-05
HSPA2	30.0	0.1745752349337586	0.1813821031447546	6.19030081785038e-05	5.9630854824775265e-05	-6.265068893558493	1.2470803252285593e-06	1.480789612278221e-05
RAD52	15.0	0.34990800244673903	0.35707293442323984	2.123367611155237e-05	4.132579076685932e-05	-6.264129987132015	1.2500734277664136e-06	1.4820946321624524e-05
SERP2	6.0	0.4519598796384202	0.46757789143579614	0.0001064456761840114	0.00015367942271538517	-6.264291700095518	1.249557389947657e-06	1.4820946321624524e-05
GFER	11.0	0.04423965984743452	0.04052813844410358	2.0273289129305415e-05	1.7762117026459877e-05	6.262702150021309	1.2546391601665385e-06	1.4852574021638676e-05
CACNG8	8.0	0.18715714250215226	0.16549584264349607	0.00033070436900469304	0.00026304684960925043	6.262727506685663	1.2545579307727794e-06	1.4852574021638676e-05
TMTC3	1.0	0.9075936151080661	0.9231042751559505	0.00014226428206573735	9.138248774795772e-05	-6.261751579355104	1.2576881434038216e-06	1.487741454593334e-05
LAP3	10.0	0.12383885125766197	0.1177429639423887	4.9043519793611756e-05	5.4309289303853644e-05	6.260821441155645	1.260678871493235e-06	1.490033187764882e-05
UGDH	16.0	0.09709367207363594	0.09172540955478325	1.5521405066532074e-05	4.895649723310526e-06	6.260557237957722	1.2615296957114816e-06	1.490033187764882e-05
PPP1R14A	10.0	0.24101996058744413	0.2248307874702193	0.0004479325172248585	0.00019015446937634253	6.2587858879122935	1.2672491238014807e-06	1.4956597878954126e-05
MIF	11.0	0.25689777280257303	0.2508196924446207	5.072384573245512e-05	6.380217447784607e-05	6.255957297098892	1.2764368689625923e-06	1.5053682742475185e-05
XKR3	2.0	0.7864052341337557	0.8298429714308845	0.0010667436384020493	0.0007335215174627153	-6.255524705102532	1.2778479522954067e-06	1.5058976245047526e-05
ZSCAN5B	6.0	0.8186345012173241	0.8344517061371862	0.00013724241945311058	0.00011644165205516261	-6.25516675459943	1.2790167579687171e-06	1.5061408775177143e-05
PRDM14	14.0	0.13853798629974245	0.12424298191305112	0.0002911580048566857	0.00020240313497641056	6.254840718578265	1.2800822987520422e-06	1.5062622537946963e-05
NMNAT2	8.0	0.6035275810032531	0.5873078422931334	0.00020127726529723094	0.00011685362983990492	6.25291828970038	1.2863834714774381e-06	1.5119885061737387e-05
NDUFA4L2	25.0	0.10657808140803267	0.11506310685641237	3.807653226429852e-05	4.635192107153016e-05	-6.252766920410502	1.2868809522194375e-06	1.5119885061737387e-05
CLPP	7.0	0.4061178945004546	0.4004737493784103	2.4853792050541677e-05	2.486568931689337e-05	6.252081971082081	1.289134506270187e-06	1.513500001735066e-05
COMMD2	8.0	0.25000020731419875	0.2554440233270051	1.0336543603447432e-05	6.029505924389887e-06	-6.251158869302015	1.2921779464905572e-06	1.515935896744919e-05
ANKRD11	151.0	0.6771007377005747	0.683804473299684	2.278603329922495e-05	4.493369649767723e-05	-6.250270158613941	1.2951148925373644e-06	1.5182433009894947e-05
NMI	11.0	0.23105233354209248	0.24139571887901937	0.00015441700572998502	0.00018053652888749236	-6.249132442873301	1.2988846263252843e-06	1.521522784580142e-05
GPR132	12.0	0.40086300928651547	0.4086472036914877	3.9283664968898674e-05	7.45815239929118e-05	-6.245242484150189	1.3118580730387676e-06	1.5355705940954908e-05
POTEC	6.0	0.7534938702789354	0.7675678615952715	0.00036759834663999764	0.0002652649148438179	-6.241921386997045	1.3230383707020115e-06	1.547500037480305e-05
NOTCH2NL	6.0	0.4312787802900061	0.4358424189684476	1.7198511030163482e-05	1.7691264264147224e-05	-6.239799248034412	1.3302330464986076e-06	1.554753336646991e-05
IRGM	6.0	0.8059963178840684	0.8252006415967588	0.00015629171195928848	0.00013483180829998808	-6.239414111824102	1.3315430238279203e-06	1.5551230091721606e-05
STX12	8.0	0.14640793244223352	0.13175977901900532	0.001194738413109997	0.0012179412215581826	6.238756287737631	1.3337835335638568e-06	1.5565780984544638e-05
NGF	29.0	0.5646122202574445	0.5544558538012159	7.363804936749615e-05	9.900511231902968e-05	6.232452113588823	1.3554502321808986e-06	1.5806852558592446e-05
COX20	4.0	0.029628841555366915	0.024912334530165902	9.176859442254055e-06	1.2036979465133106e-05	6.228872245212371	1.367912527349469e-06	1.5940306070751443e-05
CUL2	12.0	0.32004319896758243	0.32696611164022743	1.3689766385573363e-05	2.2752940969799158e-05	-6.224566011593516	1.3830576847443117e-06	1.6104801165363452e-05
SHCBP1L	3.0	0.9179934376492912	0.9310598380771684	7.111877329440726e-05	6.317533209358763e-05	-6.223805977685261	1.3857483677895418e-06	1.612413528320173e-05
LIMK2	11.0	0.2146519007764832	0.19938034294894347	0.00023540117003895152	0.00012943893566933718	6.223472930951992	1.3869290984368457e-06	1.612588439118621e-05
BSCL2	7.0	0.11661487090303783	0.12412295233280887	7.148802138138001e-05	6.983176414453158e-05	-6.220068035519976	1.3990590178929283e-06	1.6254843080938626e-05
SNORD116-25	2.0	0.7752990838686625	0.7501144591304991	0.0011378604878140581	0.000970351533623926	6.2178538036428606	1.4070049367360263e-06	1.6308910044073302e-05
BRPF3	15.0	0.20054053811690323	0.20962321095766476	5.551090642552025e-05	3.41578959779814e-05	-6.2179258556374855	1.4067456536835595e-06	1.6308910044073302e-05
DCP1B	11.0	0.40619273066279865	0.41238516666346325	1.7929094310308346e-05	2.914549782673395e-05	-6.217610457869388	1.4078809884692033e-06	1.6308910044073302e-05
DLX3	10.0	0.17863822148519534	0.18898994538381142	0.00026859948174261716	0.00021791484462443486	-6.218426078239698	1.4049469118804716e-06	1.6308910044073302e-05
POM121L12	11.0	0.8207268837590008	0.837789563518582	0.0001405442818574474	0.00016863704180231125	-6.217239744926029	1.409216629964739e-06	1.6312307883837402e-05
LOC729467	3.0	0.3255610959299921	0.33062053064781205	1.1874402619261939e-05	7.268160000949423e-06	-6.213190490075847	1.4238897101926434e-06	1.64696020412679e-05
SCFD2	13.0	0.10533128870006896	0.10802003034679723	2.3471897221016337e-06	2.6106772058762705e-06	-6.212910508658758	1.4249099785224754e-06	1.64696020412679e-05
AMH	2.0	0.7993878951337602	0.8175755628833065	0.00011679678368798397	0.00016276647084088747	-6.209697852131716	1.4366703272224766e-06	1.659327721109355e-05
BEND6	3.0	0.8558636305126143	0.8268595514474092	0.00046115473319832326	0.0004772984364676776	6.207378042895672	1.4452235040209557e-06	1.667550193658393e-05
FOXD4	7.0	0.46703809452561473	0.4833259491062669	0.0003239806106057437	0.00023660328676422272	-6.207189611495491	1.4459205193574693e-06	1.667550193658393e-05
RPL5	8.0	0.5676360034075463	0.5755287964000471	4.230703063026098e-05	8.769854614642015e-05	-6.20618904878205	1.4496273611872613e-06	1.6705941239013725e-05
MED16	10.0	0.4618244329230653	0.4759488814751859	7.082838116013562e-05	0.00010083842121907817	-6.204696527398275	1.455174723488129e-06	1.6757530848115685e-05
RING1	12.0	0.04623369180647955	0.04081325445979558	1.1447231602347432e-05	7.850156615926013e-06	6.20370281905328	1.458880054555255e-06	1.6787847686610105e-05
NID1	10.0	0.31395964417076777	0.29389885250409997	0.0006817225518444063	0.0004246398498204031	6.201973796557616	1.4653500606436988e-06	1.683868440039514e-05
GDF15	8.0	0.5637226433135845	0.5744959023884602	0.0005794221932950092	0.0006451891275699001	-6.201947223961389	1.4654497222580305e-06	1.683868440039514e-05
BTBD8	9.0	0.3231841903009103	0.33425904419119834	7.171474731327565e-05	5.062318022697087e-05	-6.201195714090104	1.4682711412066055e-06	1.685872586932016e-05
GPR35	9.0	0.8523295580506814	0.8664309929427787	0.00018009960973714996	0.00011627637489856187	-6.198877849490218	1.4770079519745385e-06	1.6946608833138947e-05
ROR2	7.0	0.04566811505965297	0.03812025522409135	4.2337731366394094e-05	9.913792415721983e-06	6.197813349393473	1.4810380729213494e-06	1.698039988367701e-05
SNAR-H	3.0	0.8740860118807098	0.9007333701039537	0.0005155098351522064	0.0001338329428306791	-6.197469381064432	1.4823426966373568e-06	1.6982915960742778e-05
GPR50	7.0	0.5440872967697326	0.5631325869333176	0.003949010478777359	0.004583968013149542	-6.196991850366413	1.4841558375762233e-06	1.699125007905479e-05
SLC26A10	20.0	0.1823930333473616	0.17386640863562072	0.00016683492320134768	0.00010851314189952521	6.191525492593255	1.5050721617332418e-06	1.7218113546144177e-05
FAM183B	4.0	0.7863898976997092	0.8226922319995033	0.0006499074102847668	0.0006254603270927189	-6.189321977929682	1.5135880067347152e-06	1.730288700175186e-05
GCNT4	4.0	0.8677126529084311	0.8919119432016656	0.0002709201427133816	0.00014978087637240446	-6.188311275141232	1.5175103762915035e-06	1.7335063787563525e-05
ZNF879	11.0	0.1910857045433989	0.17943977637323064	0.00021151741232822263	0.00015603417306927467	6.187480424823324	1.5207424926401442e-06	1.7359314376235054e-05
MIR5700	1.0	0.5291193208694458	0.5631943885926847	0.0019106382788233434	0.0023945477783564114	-6.1859124204765665	1.5268612805213423e-06	1.7416457026354963e-05
C1orf87	10.0	0.3887691101253033	0.3780109242018726	0.0007983648749532539	0.0006795943883529572	6.184567783736806	1.5321283222250905e-06	1.745591603863854e-05
C4orf45	2.0	0.7350093026602709	0.6366804396664655	0.005715278002247382	0.0013320332906207215	6.184459991308724	1.5325513506127384e-06	1.745591603863854e-05
ASB1	11.0	0.3308046026963126	0.3239904662299437	7.741119980676875e-05	0.0001010105278765128	6.183847207604309	1.5349584564306989e-06	1.74706180677385e-05
ANKS4B	7.0	0.8854741665244733	0.8987313272461058	7.523040149865882e-05	0.00010431881828203223	-6.183519558963365	1.5362470829732605e-06	1.7472577651549073e-05
RARA	16.0	0.46060969738593255	0.48429306258481963	0.0003693838954516224	0.00023375400844494288	-6.183037254279436	1.5381459621117275e-06	1.7481470085002568e-05
CCDC130	11.0	0.2602440305043652	0.2641020570583767	1.2305356484340827e-05	7.506848868625852e-06	-6.179740364889119	1.5511900746468796e-06	1.761692646460353e-05
SMARCA5	11.0	0.061433544470455105	0.07046261098022613	1.252864147439301e-05	5.215408227596555e-05	-6.178047811718236	1.5579301965717074e-06	1.768064363767021e-05
VENTXP7	2.0	0.6467327305917386	0.6927130465154294	0.0007583264592369994	0.0008974030985396714	-6.17741585214731	1.5604544127974325e-06	1.769645765237668e-05
NOTCH1	5.0	0.07280079222255283	0.06047916242645846	5.744874922151071e-05	3.0894650892329495e-05	6.1758364472451746	1.5667811428562463e-06	1.7755340250326034e-05
RBM15	15.0	0.09428803036613964	0.09683895369324788	4.555604449531839e-06	4.140637764234822e-06	-6.169929704064108	1.5906737824891779e-06	1.8013056943527952e-05
KDELC2	10.0	0.3960885178394616	0.39121451105025634	3.022583097239649e-05	1.5150663154145454e-05	6.1678241071340025	1.5992799801559528e-06	1.8097419876674377e-05
ATAD3B	8.0	0.13467400509546754	0.12162007194840246	0.00013215340794691554	3.250567803885804e-05	6.166350870386447	1.6053296147728189e-06	1.8152751785545243e-05
C13orf18	15.0	0.29347560376190107	0.30270204017927616	6.096792551010303e-05	8.352857392551083e-05	-6.162420940282886	1.621581142846683e-06	1.83232815058127e-05
CEACAM7	3.0	0.7023012537514722	0.7194888694786732	0.0002695283666380975	0.0003144208581563488	-6.158958179946271	1.636039081912177e-06	1.8451224886738338e-05
ATAD5	13.0	0.20965178590499267	0.2173867472089254	3.7510701149468534e-05	4.198950943535137e-05	-6.159293153902406	1.6346347813196955e-06	1.8451224886738338e-05
ZNF143	15.0	0.11265337542760888	0.1197793102696722	1.159808099965953e-05	2.2494260650174518e-05	-6.158862385319805	1.6364409036928314e-06	1.8451224886738338e-05
ATP8B2	8.0	0.057408543158943455	0.048587257913486274	3.0594057069931014e-05	1.531595439916062e-05	6.155750820630464	1.6495473197714146e-06	1.8585612350196285e-05
PRR35	2.0	0.7672218507837366	0.797710363511686	0.0005386425577447445	0.00040468181698620275	-6.154289005191112	1.655741445734253e-06	1.8641981025712993e-05
GPR45	17.0	0.8724853765668433	0.8859510913913285	8.409041229093622e-05	0.00013263117537072	-6.153828342338213	1.65769829071041e-06	1.865059543466421e-05
SLC22A2	15.0	0.7477064438366596	0.7581237759855058	0.0001826462089667298	0.00012951195905360673	-6.149177916570982	1.6775846795984146e-06	1.886077603140459e-05
OR5M10	2.0	0.8723375621106889	0.8911307387881808	0.0003476226443783817	0.00022994162784078354	-6.148560215043237	1.6802442747402798e-06	1.886357453349023e-05
GOLGA8B	10.0	0.046565504251116954	0.042395083299251624	1.4971446066745264e-05	1.9792647128192625e-05	6.148788496761685	1.6792608798136008e-06	1.886357453349023e-05
PERP	9.0	0.0883238891136867	0.10068300912930887	5.675169536376891e-05	6.596899580287125e-05	-6.1444738321703545	1.6979468213846635e-06	1.9048650720193537e-05
NOL10	4.0	0.08331974737097819	0.06864335529368233	0.001014071562627719	0.0014566041124329646	6.142817517764037	1.7051758946888491e-06	1.9102364174574436e-05
GNL2	11.0	0.25875975972795323	0.27557026841975624	0.000122638482195336	0.0004533203981842045	-6.142866566816942	1.7049613694648893e-06	1.9102364174574436e-05
ZNF586	7.0	0.2537099248429455	0.2643118011691267	0.0005223920554797361	0.0004451869731090006	-6.142027407308217	1.7086353667099278e-06	1.9127427388419433e-05
NELFB	3.0	0.021466449814630143	0.018335940097861086	6.0264193936292345e-06	1.727838249901168e-06	6.138580255821574	1.7238120996529443e-06	1.9283530635860313e-05
KLF7	12.0	0.1259926240035781	0.11801253771121946	4.449280205570529e-05	5.5931551743744245e-06	6.137303854904558	1.72946632690059e-06	1.933296286856731e-05
TTTY20	3.0	0.5675275043764232	0.5896790550078874	0.05217613077958031	0.05013173843345163	-6.136386905180695	1.7335398595979914e-06	1.9364667239620675e-05
LOC729159	3.0	0.654982211548605	0.6768160742006185	0.0005019746170437382	0.0002855531115515739	-6.135712038161114	1.7365441611453174e-06	1.938439095714994e-05
HOXC-AS2	2.0	0.3311626474150905	0.34926410143574077	0.0010828179103469318	0.0013153042567245336	-6.129591571538657	1.764032933618485e-06	1.9677202716414318e-05
SOX18	9.0	0.1681156813128863	0.1583833078098763	0.00024471757335835145	0.00018130007638536078	6.128974240388631	1.766829938184665e-06	1.969436505170228e-05
EVI5L	16.0	0.19405566269592212	0.19799839833070076	1.1595138131679289e-05	1.5801302700815243e-05	-6.126404483900789	1.7785214175998714e-06	1.9810576644439848e-05
PADI6	7.0	0.7682082239282194	0.7867917579317849	0.0002604622551369673	0.0002192233643122017	-6.125668042404712	1.7818864106105696e-06	1.9833941910423482e-05
CCDC105	10.0	0.5713151850450922	0.5854910327052628	0.0009791073068952448	0.0009449017305893618	-6.125205062820209	1.7840051904597155e-06	1.984341238855334e-05
KIAA0182	6.0	0.11620367643862595	0.10962019517534861	2.4936768776584974e-05	1.1930272331524222e-05	6.122992492510492	1.7941661419497205e-06	1.9942258609029207e-05
ZNF117	4.0	0.7535942740732873	0.7767262928601768	0.004173786007647991	0.003948376354997147	-6.122054526186414	1.7984913340178433e-06	1.997614576109244e-05
ACACB	4.0	0.8621036333287203	0.8859653478419339	0.00023435170576672153	0.0001197699389452714	-6.120512886885139	1.8056231999217157e-06	2.0041136935301314e-05
KIR3DP1	3.0	0.8014747031765219	0.8302764925691817	0.0015483399186722552	0.0013442562305846328	-6.1190886442502075	1.8122374622889163e-06	2.0100295028222214e-05
SEPT11	8.0	0.1454214226923607	0.1538868572614673	2.5772875849566406e-05	3.707849394613111e-05	-6.118282633903638	1.815991503582423e-06	2.0127667869026148e-05
SYCP1	10.0	0.6178568758727224	0.639712691017323	0.003313059570741141	0.0032837442195341607	-6.115230738508244	1.8302775091633839e-06	2.027165110998369e-05
ESPN	10.0	0.10450208385973064	0.09612628099405104	9.135274400140783e-05	5.599313922049323e-05	6.109681001161199	1.8565487742187772e-06	2.054808226062508e-05
URB1	1.0	0.9105561381622598	0.9311959544817606	0.00015961146947811176	0.00013419304119029055	-6.108484414755646	1.8622630979172274e-06	2.058616795678329e-05
WBP4	15.0	0.04128139557755656	0.036928453751736215	6.255356574500552e-06	5.672543634606558e-06	6.108409658015696	1.862620691808635e-06	2.058616795678329e-05
C1orf185	6.0	0.7608140834040112	0.7932128560395888	0.0003748962636479143	0.00037638925079622036	-6.107616425347585	1.8664193603138451e-06	2.0613594205301114e-05
MOCOS	12.0	0.14127566640985048	0.13663807648728477	3.067245239846328e-05	2.4336600802705687e-05	6.107269166008127	1.8680848034914549e-06	2.061743806392191e-05
HORMAD1	5.0	0.9415477565412168	0.9483170540244491	2.249488243220737e-05	1.7095769231305946e-05	-6.1064465012543065	1.8720362913217853e-06	2.0646489048052107e-05
MRFAP1	7.0	0.031080609743833226	0.03423082751157896	5.14320483735763e-06	4.242344357741446e-06	-6.105679609240069	1.8757275217951017e-06	2.0672630785981226e-05
MCART2	5.0	0.8390980747964647	0.8710362566841973	0.0004991184486330512	0.0004930884641348842	-6.1043505105890405	1.882142276126037e-06	2.0728730908777257e-05
C5orf58	10.0	0.9274377114278299	0.9348055985238817	2.9900079432192067e-05	3.590977704038476e-05	-6.103637751462238	1.885591493552781e-06	2.0752114538748963e-05
ANP32A	11.0	0.04620118916150095	0.04076001577091839	9.134972912354866e-06	1.0705593014513195e-05	6.103334984187441	1.8870585985142814e-06	2.0753666245079765e-05
KCNK9	11.0	0.05589518443763457	0.04529465491936765	0.00014517219466938494	5.089632714276904e-05	6.101750861294998	1.8947536039542307e-06	2.081465560507925e-05
POM121L1P	5.0	0.9205238882735924	0.9394048112410087	0.001536467775245493	0.0015495798886020914	-6.101645985482203	1.8952641685136058e-06	2.081465560507925e-05
RBBP7	9.0	0.19791503834804144	0.208997173257816	0.007102082576130888	0.007548311192273853	-6.0990309212385005	1.9080402428419955e-06	2.094027335236832e-05
PLIN4	11.0	0.6137519796685338	0.6292769805801035	0.0002945994848253787	0.00033914937084136447	-6.0977559469488005	1.9143008559623098e-06	2.099425956258595e-05
GRAMD4	11.0	0.797672048422624	0.8165481234038318	0.00013013767804397446	0.0002742050728687466	-6.094783665656776	1.9289769174449643e-06	2.1140398289925554e-05
NUDT9P1	5.0	0.9063436701880562	0.9184363687479937	8.342725057684614e-05	4.090633389100392e-05	-6.093983853534694	1.932945552044367e-06	2.115426425838765e-05
FLJ25328	1.0	0.775145988729265	0.8210116845590097	0.0010196417228509455	0.0007971546303229152	-6.094166708539145	1.9320375035559184e-06	2.115426425838765e-05
PDCD5	7.0	0.1679657663954471	0.16224489596588587	7.537985696202087e-05	3.9599072236235966e-05	6.0933821936472	1.935936420033218e-06	2.1172190757176704e-05
MNAT1	6.0	0.34581107807692923	0.3512759391264415	2.800927472372427e-05	5.6736505808005974e-05	-6.092859744002638	1.9385373386008944e-06	2.1185830551050276e-05
MS4A8	1.0	0.8336716052691142	0.8050957598068096	0.00603973629769183	0.006036452879815286	6.089132642026297	1.9571951298790403e-06	2.137481073454779e-05
USP32	9.0	0.04207483273082309	0.04553102488426392	4.510910476723571e-06	8.054556534768453e-06	-6.088662549236553	1.9595613018520363e-06	2.138572829427083e-05
QARS	9.0	0.03549542225670422	0.03945552394437937	8.823044736389835e-06	5.257427477439046e-06	-6.08815020592144	1.962143442170709e-06	2.139898597210564e-05
PMFBP1	1.0	0.8779495217182018	0.8495407126567982	0.0006645096015503112	0.0005342514749445559	6.087521813933045	1.9653151638421868e-06	2.1418650636580936e-05
NPEPPS	4.0	0.1692855102993824	0.18741390426401738	0.0001449813598334498	0.00011961353707116386	-6.0868576326538655	1.9686731791156498e-06	2.144031680804448e-05
C3orf32	6.0	0.7234948653582437	0.7398530203435156	0.001413840009153393	0.0016909233408257966	-6.0820451426968045	1.9931789666153724e-06	2.1692107668658262e-05
PHF20	20.0	0.3944152504638389	0.4038145613477186	3.0511125014266957e-05	3.5653129619953665e-05	-6.079799908823826	2.0047175743797783e-06	2.1802522612260968e-05
POLR2H	6.0	0.035817180545839634	0.03057007326020135	1.6552419577871846e-05	4.624105029961017e-06	6.076854425474534	2.0199576625101604e-06	2.1953012096030562e-05
E2F8	11.0	0.06146454730644973	0.06871912315462775	1.9034433381612194e-05	2.3215272873451906e-05	-6.0756129749683385	2.02641613693306e-06	2.200791987717029e-05
MCART3P	3.0	0.8414782766059593	0.8643842317439892	0.0002634441337596095	0.00025149819587032035	-6.07203430723038	2.0451510850069353e-06	2.219598785045668e-05
OR7A17	8.0	0.7768664785645626	0.7887970217400126	9.676617693152957e-05	0.00014058952495769796	-6.070888602189961	2.051186090367882e-06	2.2246058429838777e-05
LOC100506393	1.0	0.864922884552567	0.8894012570381165	0.0004127909582311848	0.0001728912780503297	-6.070308700276589	2.0542476055482056e-06	2.2263833121073004e-05
SLC48A1	12.0	0.178857673170068	0.18452893455662292	8.08384853002703e-06	9.9285256164498e-06	-6.0694555885235975	2.0587599198350784e-06	2.2297296017590987e-05
ZNF100	9.0	0.501428558299203	0.5089615490364194	1.184404754924199e-05	2.8912126155263563e-05	-6.064598999144109	2.0846397319126875e-06	2.2556699572789633e-05
FBN3	7.0	0.37938002079630656	0.3935382629808768	0.00019008203107558254	0.00015948100029153917	-6.064152560954251	2.087035206479194e-06	2.2556699572789633e-05
RASL11B	6.0	0.4679881660242875	0.4826164803709145	0.001880387509793127	0.0015364298164944781	-6.064169501397987	2.0869442574136115e-06	2.2556699572789633e-05
ATL3	10.0	0.21249189460076115	0.2079697635507694	1.3658060261116164e-05	5.567991241531756e-06	6.063350363213265	2.091346612473027e-06	2.2587698057420894e-05
FRY	8.0	0.046129324041169	0.05165033064851606	1.400622669234138e-05	1.4298189948750774e-05	-6.061739588788541	2.100030999210756e-06	2.2665851819067814e-05
TMEM102	12.0	0.38323746365954936	0.3781412440800556	2.1254961583349398e-05	2.158891885642039e-05	6.061197141820735	2.102963789756367e-06	2.2666241948820343e-05
LOC360030	3.0	0.7843686524320532	0.8196949038976504	0.0006766850404612841	0.0008300388462211711	-6.06125038176934	2.1026757592734333e-06	2.2666241948820343e-05
TTC15	8.0	0.17589060162814954	0.18288484605512134	4.881625841570511e-05	8.87795223839523e-05	-6.059192038322762	2.1138406623148666e-06	2.2752398853286853e-05
FLJ41278	1.0	0.8397393421596951	0.8169831920553137	0.001138091698649542	0.0014757163887019443	6.059187555496585	2.113865043621667e-06	2.2752398853286853e-05
C18orf8	7.0	0.03133283295056649	0.027560108375770075	5.9644393793321325e-06	4.374989312923801e-06	6.057041551863102	2.1255695820155765e-06	2.283127244924075e-05
HMG20B	10.0	0.10750464757217301	0.10219053668487403	0.0008166203583914924	0.0008096254868484714	6.05728660694953	2.1242297083467254e-06	2.283127244924075e-05
TMEM5	10.0	0.12444376674178574	0.11741462916963631	2.2514674514507242e-05	2.329439220828219e-05	6.0573482835467	2.1238926176490004e-06	2.283127244924075e-05
TMEM141	8.0	0.04864827599576502	0.03923233802844253	3.842321513367747e-05	1.3685714900300884e-05	6.056326768934427	2.1294826564035717e-06	2.2857615619146706e-05
OR52I1	5.0	0.748484786717097	0.7831243565788976	0.0033059954311806788	0.005313356121568805	-6.0542088027997965	2.1411203849952882e-06	2.2951642032634527e-05
HOXC8	14.0	0.18403868842251084	0.2009840436851379	0.0005306597545028383	0.000580057415461322	-6.054198790944996	2.1411755506483325e-06	2.2951642032634527e-05
PDK2	12.0	0.11145883113476965	0.1078327132049764	5.950604074940388e-06	4.869333404073368e-06	6.053757593033573	2.1436079972907904e-06	2.2961988472006073e-05
FGFBP3	5.0	0.25290179145899083	0.26372831734242264	3.356749552301002e-05	8.444619444163118e-05	-6.052347967961308	2.1513984428859235e-06	2.3013934129299183e-05
ZNF75A	8.0	0.2599586130086057	0.2507053119242536	0.0006199213804665463	0.0005867203533435281	6.052572349186382	2.1501564575380473e-06	2.3013934129299183e-05
A4GNT	3.0	0.860710882316401	0.8833239880608923	0.0002603121543549595	0.0002778890126871728	-6.050851470743131	2.15970041269956e-06	2.3086961378926306e-05
MIR1299	1.0	0.6045068948003981	0.6928860456855209	0.004580188147454349	0.0006028463146669241	-6.047237819633909	2.1798816701184824e-06	2.3286790537443172e-05
SIGLEC12	8.0	0.5698829739197261	0.5828648388592733	8.15950333601181e-05	9.254519230135052e-05	-6.045901706529955	2.1873918192940353e-06	2.3351079107743285e-05
C17orf104	11.0	0.286101289430652	0.26616833145770963	0.0013454220120753544	0.0012501575230365444	6.044973174389343	2.192626443066681e-06	2.3380584659648437e-05
PSMD14	15.0	0.3882266229316408	0.3985251026641991	5.945799764700117e-05	2.1415419287491138e-05	-6.044881551015943	2.1931436600871506e-06	2.3380584659648437e-05
MIR205HG	1.0	0.9001394424968296	0.9183755737763865	0.000168200226484564	0.00018110783361293816	-6.044084090746894	2.1976505764519264e-06	2.3412683132384376e-05
INHBB	6.0	0.055011925553282104	0.04235284455856423	0.0003372523508874796	0.00015731127456423556	6.0425260195185855	2.20648326389915e-06	2.3474821944270356e-05
EFHA2	7.0	0.05011014604875966	0.03750754558239822	0.00024671356038663257	6.997122076754251e-05	6.042745501857328	2.2052368466796805e-06	2.3474821944270356e-05
GJB4	9.0	0.7824836389537702	0.799420463818091	0.0007697776209687371	0.0006122305714363467	-6.040725367474594	2.2167359799672617e-06	2.356787913484215e-05
KRTAP22-1	3.0	0.8407121858655671	0.86772522808593	0.00028403905798998237	0.00022095649406870345	-6.035166683578404	2.2486922140230436e-06	2.3891400644576125e-05
HEATR3	7.0	0.6338049076562994	0.6237102676991116	0.00010054383475975613	0.00010258677018656094	6.032410607992026	2.2647093509891227e-06	2.402895006303713e-05
MRPS14	8.0	0.23958685606973315	0.250664298819309	3.67579592909396e-05	5.4584520962461014e-05	-6.0325301183116915	2.2640124151065462e-06	2.402895006303713e-05
DUSP28	2.0	0.4625419559467722	0.473810281570035	5.4213974956107855e-05	2.1713794129486746e-05	-6.030879117525174	2.2736596581618294e-06	2.4092104045932364e-05
ACTRT2	9.0	0.7728981346318752	0.7863033659173628	0.00047577448751708957	0.0004328714363279563	-6.03086532505172	2.2737404265713803e-06	2.4092104045932364e-05
SH3GLB2	2.0	0.057693342548829546	0.04549578087473357	8.856498523636222e-05	1.685941798199222e-05	6.028341034811816	2.288571696569946e-06	2.4216461833211393e-05
SLC28A2	7.0	0.8586636452119818	0.869180146663908	0.00011403093432178719	0.00010111887876683197	-6.0285893237843045	2.287108556021001e-06	2.4216461833211393e-05
LOC388282	8.0	0.19593128759538134	0.20357758666526665	0.00015220569953876072	0.00019111075637055373	-6.02794340073881	2.2909168886763285e-06	2.42248981809355e-05
MIR296	3.0	0.8993367564943101	0.9089207516776191	4.623710295076591e-05	3.740949021573246e-05	-6.025475339043538	2.3055277669779685e-06	2.436293690290696e-05
MPHOSPH6	11.0	0.19812086744696805	0.1936468821307425	1.027731086333447e-05	3.3583628287021668e-06	6.0251828393952005	2.307265608239765e-06	2.4364849371762698e-05
CLCA3P	2.0	0.7829164116559205	0.745836654195079	0.0006089829278513097	0.0005419921392168434	6.024314244127535	2.3124340620349462e-06	2.4402962286478024e-05
NKX6-3	9.0	0.7104328812002646	0.7254514560532668	0.0004644405670822257	0.0005516164345041291	-6.023219242907569	2.3189664386999255e-06	2.4455407524025497e-05
HIST1H2BG	1.0	0.08758151944257594	0.13188863656035177	0.0003216992588608627	0.0013762494380703653	-6.0225699280773775	2.322848844370905e-06	2.4466292833435105e-05
GLP2R	13.0	0.6788101929680914	0.6934815412148452	0.0011179924613233048	0.0012252626947345745	-6.022523731888754	2.3231253131300044e-06	2.4466292833435105e-05
ZNF77	10.0	0.22774834209399092	0.22143529103034074	0.0001139857256797724	8.642252503720602e-05	6.020345137602489	2.336201419008082e-06	2.457093562330409e-05
HAND1	13.0	0.08651243921698328	0.07725787327818551	0.0001461036018861149	7.543190141824805e-05	6.020357898119404	2.336124612519797e-06	2.457093562330409e-05
OR1F2P	5.0	0.3849183664074651	0.40704682945377296	0.0006751719043857848	0.001090171464005484	-6.019358558435546	2.3421474669200866e-06	2.461692938703785e-05
HCP5	10.0	0.05679587856602889	0.05132417668140045	1.8871445719901667e-05	1.0743627765338697e-05	6.018583785804557	2.34682772203588e-06	2.464956634218894e-05
BTBD12	8.0	0.06811143578771778	0.05856203442197983	6.822501787033758e-05	6.061933686752971e-05	6.017823858908444	2.3514275055834987e-06	2.467274674171681e-05
PLEKHM3	15.0	0.4460066779213187	0.45825103403149564	0.0003418285837320738	0.00033164499484970557	-6.017698406157342	2.3521877404882735e-06	2.467274674171681e-05
OR2K2	3.0	0.9196963780014604	0.9290540277222057	4.009466555277872e-05	4.499965700538957e-05	-6.016325246868136	2.3605252944499864e-06	2.474361745354473e-05
GATSL1	4.0	0.39940324527908255	0.37482366572927545	0.0004202209620295916	0.00035608259658470077	6.015970827977109	2.362682115646967e-06	2.474964866792171e-05
CCDC182	4.0	0.7188638191841267	0.6839399464704372	0.00040457976804672064	0.0005706023563219211	6.015208366208051	2.367328860632482e-06	2.4781736902273138e-05
NDUFA3	8.0	0.10107839628357303	0.08884183113911638	0.00023985686926150318	0.00020675049960150254	6.0144441908046735	2.3719953432890217e-06	2.4813988718230743e-05
LOC100134317	4.0	0.8181709423418398	0.8309102807607915	0.006987957184536011	0.007685704173538894	-6.012728502216566	2.3825062904922238e-06	2.490729689125137e-05
OR2T33	7.0	0.7627360826345979	0.7837855809580082	0.0002920323587697392	0.00046045626627623287	-6.012095735720055	2.3863947587718117e-06	2.4931293708130075e-05
PHLDA2	25.0	0.08693612357449752	0.08041483096364471	6.326361277913006e-05	8.8749877932317e-05	6.010302556596344	2.397449157241006e-06	2.503007292249616e-05
ESCO1	16.0	0.2408842839907372	0.24613560628818554	8.46699351029226e-06	8.695374262016973e-06	-6.005064868574981	2.430035999586766e-06	2.535337559568859e-05
AZGP1P1	1.0	0.62079531538928	0.6596764723459879	0.0016013370994202314	0.001808145469826883	-6.004304072621311	2.434806570736849e-06	2.5386224405084403e-05
TOR1B	8.0	0.2446824139422151	0.2525780193369698	1.8893106068660098e-05	3.515564597794129e-05	-6.003925432189976	2.437184371912281e-06	2.5394098149418908e-05
SMDT1	3.0	0.01626462078333637	0.014452526426333703	1.5032776222551138e-06	1.345472550718419e-06	6.0035011962817	2.439851301029249e-06	2.5404971963478208e-05
DBN1	5.0	0.9074140498585171	0.9151496622297499	5.754607456839563e-05	5.581040084342835e-05	-6.002722804115461	2.4447523026636955e-06	2.543907814939284e-05
INPPL1	10.0	0.04682842364995568	0.041563929417343055	9.74793585493133e-06	7.408262401527873e-06	6.001460545291621	2.452721098175852e-06	2.5505039990998062e-05
SPDEF	10.0	0.6417554671545823	0.6569409200024826	0.0007630721730176786	0.0008874581169034569	-6.000984459062837	2.4557335213672587e-06	2.5519408771180344e-05
ADI1	8.0	0.32913575476842627	0.3371815981722816	3.763957614147297e-05	4.2405820344748835e-05	-6.000136637153126	2.461107379626836e-06	2.5558281679601846e-05
PTTG1	8.0	0.14838054657423938	0.13355361352916117	0.0002542494750781993	0.00020883058409688822	5.9989995031711825	2.4683337382955268e-06	2.56163282522049e-05
SCRT1	7.0	0.18317168641563447	0.1656435061857183	0.00026694649361621377	0.00019238090139776976	5.998692216316756	2.4702901996197626e-06	2.5619643223359365e-05
INA	13.0	0.13063864340881506	0.11986120765301747	0.00013953596366876646	7.445042022041175e-05	5.9978635821000585	2.4755738582540543e-06	2.5623499260367693e-05
TMCC2	9.0	0.1903402292304998	0.1779203234631338	0.00016004069767896836	3.453806748216524e-05	5.997925576495855	2.475178164461834e-06	2.5623499260367693e-05
KCNA7	9.0	0.43584777778840855	0.41682926494888806	0.0007295411687702254	0.0008065181837934446	5.998147070232322	2.473764952174549e-06	2.5623499260367693e-05
C12orf27	3.0	0.5605754318914296	0.5796931503731527	0.00030696830505037533	0.0005632643741903496	-5.99469972677185	2.4958532587386574e-06	2.5816327494553857e-05
C19orf77	6.0	0.710044358778883	0.7288725194003847	0.0020914883073559713	0.0018200463828183786	-5.991835350152113	2.5143582632976325e-06	2.5990559326689528e-05
CYP7B1	10.0	0.3556824632080065	0.3392813984649601	0.0011882212103616284	0.0012403500832808012	5.990622520416709	2.5222354637446074e-06	2.6054775582576307e-05
YDJC	9.0	0.30280948358332666	0.2961489970684665	3.637617381395241e-05	3.1858655953581775e-05	5.990044313633611	2.52599965393528e-06	2.6076447614833205e-05
BAHCC1	10.0	0.06629671443044036	0.05717909836589738	6.962893067456627e-05	5.315085044856135e-05	5.988444667302904	2.536443215872432e-06	2.6166998238894895e-05
LOC100996291	5.0	0.5966228957494101	0.6204291957396048	0.0007744885903680307	0.0011058425495524776	-5.987719763837074	2.5411902669965927e-06	2.6187252247769685e-05
VAMP3	10.0	0.3024863838808956	0.3096466536702657	1.132677696008929e-05	2.845641754736129e-05	-5.987633905378211	2.5417531095439074e-06	2.6187252247769685e-05
SNAPC3	12.0	0.2563563221542878	0.24775513592406095	4.461781764080864e-05	2.8481920138357256e-05	5.986333390591926	2.5502940601308475e-06	2.625796186911037e-05
FAM117A	12.0	0.05900065962266591	0.06566386007600361	7.74790710762755e-06	2.653116462925674e-05	-5.985424304397922	2.5562816220541466e-06	2.6302305973140955e-05
COL3A1	4.0	0.7439335098531511	0.7972295929988226	0.0011108104978250013	0.0009363547316051994	-5.9812293369287755	2.5840962209157678e-06	2.6571028815592487e-05
TMIE	6.0	0.6426603191436073	0.6563701609402527	0.0002410390881655244	0.000170458474736439	-5.980620709442111	2.588157103197445e-06	2.659531100790546e-05
GPR152	10.0	0.8770661929148216	0.888621837121469	9.357244256865592e-05	0.00012340170059244696	-5.972177579003614	2.645163021612248e-06	2.716325543847223e-05
DOC2A	15.0	0.26579035748795227	0.2754604333321805	0.0004721204317212193	0.00036075518083666816	-5.9714181151411125	2.6503526915236926e-06	2.7198701391702157e-05
WDR18	10.0	0.10737561076603554	0.11094846397776294	4.673537267187023e-05	3.8857046875549196e-05	-5.970588687537142	2.656032233560448e-06	2.722128648017093e-05
MIR1826	5.0	0.6671868756700445	0.6424700171859177	0.002618388413150523	0.002703708829578132	5.970750474749429	2.6549234212348644e-06	2.722128648017093e-05
RIPK1	7.0	0.7500278532210166	0.7618583896291005	0.00024449531523387677	0.00029144021739684956	-5.968258527795352	2.6720541786957548e-06	2.7367570612950632e-05
WSPAR	3.0	0.8612580504594026	0.8453083023612882	0.0002483471231343491	8.832861072195032e-05	5.964843948041595	2.695709553353313e-06	2.759179497055549e-05
FLJ43860	9.0	0.6844481741481848	0.697715488664898	0.0005743612548913742	0.0004945452086861596	-5.964529324182071	2.6978998382092964e-06	2.7596165011748685e-05
SLC38A5	15.0	0.6297244809095507	0.6404183003867482	0.002064816515973297	0.0023444706692223576	-5.964237286819971	2.6999344984330034e-06	2.759893853721522e-05
SNAR-C4	2.0	0.20910441373012686	0.22695501617811345	0.0004421567555607224	0.0005161968336672752	-5.963744700474718	2.703369931348203e-06	2.761601790182727e-05
LOC286177	1.0	0.7297593679074887	0.7586926685439216	0.0013247940174911472	0.0009001588013103332	-5.962290449919524	2.713538135306026e-06	2.7701808100156105e-05
PCDHB8	8.0	0.5068026907455038	0.5187181269887973	0.001306208806348959	0.0011900631012584173	-5.959299120946839	2.7345756745384314e-06	2.7898376340630022e-05
DAOA-AS1	5.0	0.8881458545190317	0.8749899948084796	0.00012824623798012716	8.358300950789954e-05	5.958903336982684	2.7373715105060887e-06	2.790870627975263e-05
IL36RN	1.0	0.5686996202645479	0.6103830061576985	0.05996884880859994	0.0585057963252878	-5.957843866767044	2.74486991658041e-06	2.7935873941747342e-05
C1orf146	14.0	0.8727389685792267	0.8906183141879934	0.00010812004728420626	0.00011644434658731198	-5.957770305645799	2.745391317725713e-06	2.7935873941747342e-05
DYDC2	2.0	0.6547572882616961	0.6942860964271758	0.000925492717382179	0.0006410870210471199	-5.958115877890621	2.742942773220611e-06	2.7935873941747342e-05
LOC150185	6.0	0.8499677350050137	0.860495138315507	0.000159833206693518	0.0001853921800477411	-5.957333685017499	2.748488150159924e-06	2.7949213482782856e-05
TRIP10	5.0	0.25635494884539534	0.24109044800064078	0.0008801353601341054	0.0006633785154705388	5.955347179593047	2.7626226384155474e-06	2.8074704085196957e-05
SAAL1	10.0	0.3587877970458181	0.3641778551593975	3.8706447815130354e-05	4.6308082313278885e-05	-5.9540451575334625	2.771926782890248e-06	2.815097608840518e-05
LILRA4	9.0	0.4111068192513146	0.42640877099623403	0.0007771539306405189	0.0006947260648625047	-5.9501662001836175	2.799834094256882e-06	2.8415955625888586e-05
SDS	5.0	0.8563059270399589	0.872455170860997	0.00041166995765746595	0.00027002309212620064	-5.949590249347413	2.8040019960368275e-06	2.843981285675719e-05
CPN2	9.0	0.735728495910825	0.7521335786139524	0.0001351444845369919	0.00020746307393427178	-5.947633887986476	2.8182063109260656e-06	2.8565368371757077e-05
HCG27	23.0	0.1603463854951703	0.1521230507881985	0.00017982445926323576	0.00010699279431245237	5.943811815697584	2.8461674339612205e-06	2.8830110253393593e-05
B9D1	15.0	0.183498241642651	0.19034307733362102	2.76675210382461e-05	5.109402770615083e-05	-5.943303956073891	2.8499038731182792e-06	2.8849285649612594e-05
ZNF469	13.0	0.7049715423201903	0.7165774818525737	0.00015575346526949864	0.00016740383075456426	-5.942613754300465	2.854989811576512e-06	2.88820882683726e-05
ADRA2C	11.0	0.23460520864034742	0.2227967316253418	0.00021611605826283382	0.00011155907986240295	5.940804037415578	2.8683689017470315e-06	2.899869077024615e-05
RBM26	10.0	0.033775088676920646	0.03066308047208521	5.446945865597214e-06	5.147611226205411e-06	5.938857825173275	2.882827978851691e-06	2.912605414398255e-05
FNDC3A	8.0	0.03085969868509306	0.026997767673391435	7.183592894930134e-06	3.7185980352549417e-06	5.938579578164715	2.8849011948242694e-06	2.912819593483859e-05
KIAA0947	10.0	0.06625429319452357	0.0588569396968793	2.7232599668142406e-05	1.6778006141081422e-05	5.935786099876435	2.9057992558022937e-06	2.9320282626244938e-05
PPIA	9.0	0.1294604727704032	0.1261948573445219	6.7178778495537276e-06	1.521808235305369e-06	5.93357350250544	2.922460516254306e-06	2.946939889135302e-05
C8orf71	7.0	0.9094268595554211	0.920100677896429	0.00013482801795076073	8.6487681281334e-05	-5.932216827489052	2.932724348922587e-06	2.9553854514255304e-05
GALNTL4	8.0	0.067718021268301	0.05820861951172076	9.353949836135828e-05	0.00016216003720831386	5.931547664924617	2.937800291007551e-06	2.9570843594360785e-05
PMVK	10.0	0.07780338424631843	0.08666007662950842	3.7620854455727244e-05	6.556450774385913e-05	-5.931247674250304	2.940078762480855e-06	2.9570843594360785e-05
C6orf125	7.0	0.044980808441206895	0.03935437366642334	4.449750930071738e-05	4.123158233662204e-05	5.931302374158675	2.9396631755772927e-06	2.9570843594360785e-05
LIX1L	7.0	0.03483230052778014	0.030952221625262785	6.6377484871254975e-06	4.965401857208648e-06	5.930334208862507	2.9470276897488206e-06	2.9611930889790136e-05
GPR179	10.0	0.8007839536790494	0.81461488129916	0.0002756638723867494	0.0003028941550546885	-5.93021337604758	2.9479481358653695e-06	2.9611930889790136e-05
ZNF319	2.0	0.42674616025112294	0.45453889502419365	0.0008837137869725524	0.0009677935553020142	-5.926323537112496	2.9777351370344363e-06	2.9891953107497706e-05
SEMA4C	13.0	0.08519943412151347	0.07943754001624054	2.3350912646829124e-05	2.0802459462915304e-05	5.922646766205269	3.0061707732331957e-06	3.0158059359679178e-05
CFAP126	2.0	0.55938784774586	0.5786190353058003	0.0009310856873875303	0.0009977267110213286	-5.918390933779903	3.0394284101012183e-06	3.0472168237081403e-05
FAM205A	2.0	0.873759522596995	0.8576382873234926	0.0002955880532894295	0.00020722313442066793	5.916929804463097	3.0509322825325193e-06	3.056791947607806e-05
DDX21	9.0	0.03581851925274718	0.038583134327835014	4.357583281976811e-06	3.403827150929542e-06	-5.91613850520635	3.0571807960690755e-06	3.0610927356673725e-05
NTN1	14.0	0.21331312337159006	0.20928334966843956	3.4237035689208314e-05	2.756944433587038e-05	5.909999492768022	3.106100064542982e-06	3.1021356739054035e-05
HPR	6.0	0.7864665916127924	0.8052930592754741	0.00037713071044202996	0.0003189150992369379	-5.910392641431118	3.102943598529245e-06	3.1021356739054035e-05
BST1	10.0	0.46667470205580747	0.4787757878778158	0.00011171528010793367	6.893689166571578e-05	-5.910130321682905	3.1050493198170096e-06	3.1021356739054035e-05
RPF1	8.0	0.5941904994232787	0.5758454873123102	0.00023308259992148468	3.096239109930468e-05	5.91030487589542	3.103647958443438e-06	3.1021356739054035e-05
OVOL1	10.0	0.21291118323493888	0.20292741493494423	0.00010192617394960606	3.584169794557959e-05	5.908978196340194	3.114314933601316e-06	3.1083564228865175e-05
GAN	13.0	0.2130361526705261	0.22305983766128024	6.304253334700374e-05	9.031560620392253e-05	-5.907861019718435	3.1233262220479974e-06	3.1153636312970784e-05
KIAA1731	11.0	0.20347073354381404	0.20724045256660745	2.8975526773758867e-06	5.121310215439136e-06	-5.904891763153597	3.147405189276824e-06	3.137381605871484e-05
LOC101929128	1.0	0.5721346922980415	0.6019481906184444	0.0009038285379087055	0.000666665181257133	-5.90327211615428	3.1606187471347996e-06	3.148547637979606e-05
OR4N4	2.0	0.8295926262890851	0.8669264079244049	0.010758565240761245	0.00925676013019447	-5.901983905547859	3.171168447815295e-06	3.1550404455377855e-05
SAPS1	11.0	0.12414229095077474	0.11908347973669017	2.0967337897652916e-05	1.3290280619899503e-05	5.902025371137221	3.1708283137982827e-06	3.1550404455377855e-05
RGS6	8.0	0.170967850488921	0.16409898786460636	7.462555876489965e-05	7.777267148432298e-05	5.898973539406843	3.195960852531294e-06	3.17768661639865e-05
LOC647121	7.0	0.48062413272253734	0.505352771151121	0.00041471154849267815	0.0002228736348722897	-5.89562821506117	3.2237422022211147e-06	3.203273997762568e-05
CGB5	4.0	0.7908242514265909	0.8152637189185178	0.0005815454473300044	0.0007272301969567935	-5.893647587855936	3.2403055029473576e-06	3.217258114694011e-05
BCORL2	2.0	0.5513244919202945	0.5769936205060394	0.08344859921743088	0.07608272196729046	-5.893454219411492	3.2419271864999713e-06	3.217258114694011e-05
RNF223	6.0	0.7741110536993285	0.7888800718902069	0.0002627867015462464	0.0003360306925094559	-5.892025993316407	3.253930476988649e-06	3.227123698661113e-05
KRT28	7.0	0.6744570596394716	0.7059535969186712	0.0006481692743150151	0.0008929444573924183	-5.891492400718318	3.258426506098169e-06	3.229536087424721e-05
LOC146336	1.0	0.4250739429085343	0.4486962314005251	0.0021910758203465214	0.0018845177280812262	-5.888034413759573	3.287716227556045e-06	3.2565037317248166e-05
DKFZp686A1627	6.0	0.7291698701422156	0.7444346633820254	0.0014942008949151513	0.0015537370238889283	-5.887440933911995	3.2927698373744303e-06	3.2594464234604575e-05
PPP1R12C	9.0	0.09577555019132518	0.10304146869407023	7.144138711322122e-05	8.362671092020733e-05	-5.886493818151673	3.3008510306897208e-06	3.263317664579541e-05
LRRN4CL	6.0	0.8385949880870771	0.8515722214439769	0.00011274081580869921	8.436762960037197e-05	-5.886541157092812	3.3004466384059077e-06	3.263317664579541e-05
KERA	2.0	0.8185874154744325	0.8636971910794576	0.0012630471145690819	0.00033767865721633664	-5.886161659671237	3.303689901481714e-06	3.264062307966466e-05
OR6N1	6.0	0.8892730563923165	0.8704002400239309	0.00010875438855749489	0.00025195972384931236	5.882997627456903	3.330856290858287e-06	3.288509825305063e-05
MSC	14.0	0.12260123103364277	0.11424364197861266	0.0001839031493260837	0.00015027572275743225	5.882791167910743	3.33263679420692e-06	3.288509825305063e-05
MT1B	8.0	0.7358647743132379	0.753149668375651	0.000435858158428257	0.0004032570282524108	-5.879420194425681	3.3618447044286746e-06	3.315240682061043e-05
ABCB10	8.0	0.11812096490117686	0.10875406484464528	0.00012082264871833601	0.00013244604256402277	5.878087812871847	3.373460510431674e-06	3.3246005660110645e-05
CCDC15	10.0	0.15093488372735403	0.1445289289544302	0.0005938580187849039	0.0006019647802474314	5.877424878072024	3.3792551578627694e-06	3.328215432382149e-05
S100A12	5.0	0.7245107822665462	0.7420213176144493	0.00029325753860286977	0.0003808459274269573	-5.8761782621609235	3.3901790108264607e-06	3.332682256245861e-05
DNAJC5G	6.0	0.8902015510400135	0.9020836721231908	0.00012941335652101994	0.00010444055071190553	-5.876245600256532	3.389588027774627e-06	3.332682256245861e-05
ZKSCAN2	8.0	0.06999497823589654	0.07602108238023464	0.00016289123344416704	0.00015438973993547468	-5.876435093596389	3.3879255265687706e-06	3.332682256245861e-05
CES1P1	1.0	0.5569669454362658	0.5854062460086964	0.00471789380563633	0.003926901215004715	-5.875132283361686	3.3993722993759547e-06	3.3396218760347575e-05
WWTR1	10.0	0.79352382834929	0.8092552940602656	0.0009177718497028232	0.0009435877734909293	-5.873255768601403	3.4159286174189494e-06	3.353781860891252e-05
RMND5B	9.0	0.2154837257762137	0.21960562146786186	8.490281280296733e-06	9.307259229922373e-06	-5.872699595088965	3.4208513516194335e-06	3.356509319927532e-05
FNIP2	6.0	0.3161875523483311	0.3082497378259345	0.00011999717579117293	0.00016464621194320963	5.872245269673791	3.424877949893361e-06	3.358354631317738e-05
C6orf47	25.0	0.4986318954008376	0.5058445584732625	9.88848901392928e-05	0.00013724264002481953	-5.871401314138031	3.432370504580824e-06	3.363594138803375e-05
PON3	22.0	0.3515479675287801	0.34095576827599344	0.0011492892719922212	0.0009172233818599708	5.870700495568321	3.4386049133728198e-06	3.3675949245484745e-05
KATNAL2	19.0	0.49840541306498226	0.5077445886077879	0.0002588013549130547	0.0003172082639275845	-5.869894981811593	3.4457848421571873e-06	3.3725161213108184e-05
BTN3A2	4.0	0.2633815300243872	0.24746213563614422	0.004681673241543358	0.005684849509093828	5.866746211261257	3.473997266255483e-06	3.396065757356084e-05
PTGFRN	10.0	0.3223213003185061	0.32982397371972044	3.606246984823903e-05	6.595133647396395e-05	-5.866725220773428	3.4741861198256173e-06	3.396065757356084e-05
NCF1B	2.0	0.870984232628787	0.8879197802808549	0.00010016434942109427	0.00015233633330433955	-5.86565709277588	3.483809910154052e-06	3.4012242728578237e-05
PIGM	11.0	0.19880028955553117	0.19386732360341835	4.251933037870362e-05	4.793993324428433e-05	5.865805177913916	3.4824740592729955e-06	3.4012242728578237e-05
MEIKIN	5.0	0.878757959648415	0.8944095377568845	0.0001522820476847464	0.0001238151760335167	-5.864886266869154	3.4907717821808958e-06	3.405896408424627e-05
CEACAM16	13.0	0.8125728260173417	0.8260004637587783	0.00020143168166904214	0.0001705206430500573	-5.862602898271088	3.5114772569703316e-06	3.422319971685676e-05
TNFRSF13B	8.0	0.747163841534544	0.7704855915572908	0.0004174114936180421	0.00036682082073255377	-5.862547824637323	3.511978194586068e-06	3.422319971685676e-05
TSSK2	4.0	0.7829829380468085	0.800955151518186	0.0002213254093409964	0.00024776078080760507	-5.862225724358401	3.5149093967584377e-06	3.4230449321262945e-05
AGBL2	10.0	0.20062288214923055	0.21010358700942663	3.9808815672797354e-05	3.500980911011345e-05	-5.860403867538647	3.5315354827849354e-06	3.437097655819915e-05
OR51G2	3.0	0.7125687090850171	0.661103994022181	0.0021884832429068146	0.0040679087940755955	5.859988947813889	3.5353331163069225e-06	3.4386552685023824e-05
CAD	2.0	0.05153209268053373	0.0442573192908808	3.4315965991802586e-05	2.1889179839739593e-05	5.859677340334793	3.5381878823028576e-06	3.43929443217638e-05
ZFAND3	6.0	0.035696964456941246	0.030798837318326586	3.0469260704886528e-05	4.299877957563294e-05	5.857154913562259	3.561382953658639e-06	3.459692316868883e-05
SECTM1	25.0	0.6062361155753003	0.6140242384318952	4.308061737847713e-05	6.601513885591553e-05	-5.855107493873802	3.5803232147256616e-06	3.4759341383657946e-05
LOC728264	4.0	0.696747654751495	0.7133594627181689	0.0007415170286246878	0.0006357665631796046	-5.853824034898972	3.5922481917555094e-06	3.485349299502401e-05
LINC01470	1.0	0.864777024074837	0.8350316219859653	0.0008628667165122239	0.0009919256477261133	5.8531750817680415	3.598293092838293e-06	3.4890512331424585e-05
PDE11A	12.0	0.8155704529881477	0.8355257681306497	0.00042583965910117393	0.00035732144460100555	-5.8521609397818635	3.6077602986185464e-06	3.4960649333362386e-05
MIR513C	4.0	0.7751543719282856	0.7915001677142249	0.0002614081697876085	0.0002215754045615009	-5.851117744704606	3.617525028695799e-06	3.5033580878149294e-05
TBC1D3P2	4.0	0.6711688908029486	0.6902866909901301	0.00037004413315204433	0.0002784407225589608	-5.85026994359821	3.6254804941188028e-06	3.508891139948006e-05
TOPBP1	14.0	0.06969784256528137	0.07762786759576076	3.755515620755076e-05	2.925110203635753e-05	-5.8499745128613085	3.6282568702905714e-06	3.509407912240262e-05
ACER2	9.0	0.29824348609376344	0.284161205468661	0.0005704193080385384	0.0006306294101164647	5.849103044024745	3.6364592366148e-06	3.515169058247166e-05
KLHL15	13.0	0.4413466956625637	0.41343923412433203	0.009374236570394308	0.007645030652698306	5.847824769444909	3.6485244756350408e-06	3.524654817511629e-05
ZNF180	10.0	0.05187779950184955	0.04725755654206431	1.2919622902754748e-05	1.2013343189587026e-05	5.847228510175143	3.654166233076744e-06	3.5279273009038274e-05
KLHDC7A	19.0	0.7072340883815962	0.7189067689589357	0.0009672767436063571	0.0009478559747188863	-5.84570739777528	3.668598907215817e-06	3.539677737233511e-05
C17orf37	8.0	0.12922827507169157	0.135215897673603	1.748541979453006e-05	8.967896864413579e-06	-5.84384498516388	3.6863485148655895e-06	3.554612092276431e-05
FAM72B	8.0	0.06094975564387385	0.055286452631224635	2.411468783282839e-05	1.526103239698178e-05	5.842845238550291	3.6959123656301835e-06	3.561639687322191e-05
CRIP1	12.0	0.2668490911200643	0.2788305285409737	0.00016446400005836663	0.00017465644136571904	-5.8422668470331365	3.7014568813825233e-06	3.564787704223784e-05
PIK3R2	10.0	0.1293383273559588	0.12305209173441485	3.6648266651771775e-05	2.9947522204410817e-05	5.840753424010573	3.716004565306076e-06	3.5765972599655646e-05
XCL2	4.0	0.7562152533354582	0.7808754162655936	0.0009579758238792609	0.0007989020694767543	-5.837591889525314	3.746581611448033e-06	3.5987479745413933e-05
LOC101929406	2.0	0.7436308272149829	0.7796682229748478	0.0008751213413113417	0.0002677278669360499	-5.837423560637645	3.74821674025717e-06	3.5987479745413933e-05
MSANTD1	2.0	0.9012065375027832	0.9153266460807236	0.0010320131455826794	0.0008310565400936972	-5.838077314248572	3.741870289345037e-06	3.5987479745413933e-05
FAM75A3	2.0	0.7865365848894472	0.76906608707375	0.004596046488370503	0.005507321077575076	5.837819277762865	3.7443739326923444e-06	3.5987479745413933e-05
PNPO	7.0	0.23972297378806842	0.2333151916702273	4.976975418861655e-05	4.937399459628115e-05	5.835626064387964	3.765722527333523e-06	3.613338905749211e-05
EMD	7.0	0.3244255198845788	0.3056051807931412	0.043487191267317066	0.039595510671602635	5.835170165198002	3.7701756625158676e-06	3.615395166566993e-05
HOXD1	13.0	0.1217843989996489	0.10668357964764293	0.00045503427477552215	0.0004027849872127717	5.832784999019205	3.793560536290161e-06	3.635220592377128e-05
CCDC88C	8.0	0.09179571044789972	0.08205361089548441	6.329738921833335e-05	1.811621254027492e-05	5.83258830789214	3.795495493894075e-06	3.635220592377128e-05
SNORD115-6	7.0	0.7912467195748022	0.81124718274389	0.00047248614210356366	0.0002776480443799161	-5.83090253054725	3.8121204233003176e-06	3.64864899804054e-05
FAM180A	9.0	0.8943815620269304	0.9055774901138902	8.261857210211021e-05	0.0001047676325525949	-5.83069433174783	3.8141787608909417e-06	3.64864899804054e-05
ZNF709	19.0	0.39983830726167036	0.4105251201012737	0.0003179096567320705	0.0003046796589596767	-5.828552047340658	3.835423693653432e-06	3.666730653981442e-05
ZNF286B	10.0	0.2197209790814806	0.2110556909021128	5.176829327808138e-05	3.773901054609829e-05	5.8276312266458525	3.844592192000215e-06	3.6732520027352485e-05
SPTBN5	11.0	0.5635527575338378	0.5734311536656888	0.00013020183782677224	0.00016413743793508654	-5.826793385941618	3.852953740256309e-06	3.678994877059868e-05
ANKRD24	3.0	0.4788321959295391	0.4961521025793052	0.00027412252091053754	0.0005274665121804975	-5.8259969001166	3.860919635305961e-06	3.684353188569408e-05
KIAA1797	3.0	0.04355675307394546	0.05019044018362039	1.591107433054518e-05	1.8457745183874848e-05	-5.82538499123476	3.8670508400178e-06	3.6879552496208754e-05
HNF1A	7.0	0.8575421887856942	0.8719150111788795	0.00011332511942781916	0.00010679192468661183	-5.823579754970697	3.885196421660819e-06	3.699460697846207e-05
DACT3	11.0	0.03424986532714331	0.030947443872364082	3.6841227753779115e-06	3.1672887174974677e-06	5.8234795032717575	3.886206637226303e-06	3.699460697846207e-05
MIR550-2	3.0	0.5347660584096555	0.5516527162657844	0.0007291979846489703	0.0008027181864818429	-5.8237431757291755	3.883550234241177e-06	3.699460697846207e-05
HULC	1.0	0.837953705628713	0.8778652041046707	0.0007980469203408625	0.00040916302834477817	-5.820731737612351	3.913999033569493e-06	3.723652576009882e-05
POLR2E	10.0	0.06670748632555758	0.058688221837359444	0.0002845324754928338	0.0002669323844906353	5.818525903911229	3.936455521523702e-06	3.742741732189911e-05
LOC728743	12.0	0.08029151147093486	0.08545251261948802	3.0315150239805077e-05	3.634899487268214e-05	-5.818063468317822	3.941179854237722e-06	3.7441399494100184e-05
STK40	15.0	0.20542360711701124	0.19707618964445076	7.234668474239655e-05	4.5934303770311576e-05	5.817913719216883	3.94271094992186e-06	3.7441399494100184e-05
USP12	6.0	0.1713390441570937	0.17739659091342747	2.9740029759349244e-05	2.606469180868942e-06	-5.8174316562217925	3.947643846726241e-06	3.746551012811745e-05
MIR146A	2.0	0.8537382621411924	0.8793204084590629	0.00022334016402621523	0.00020525156122983758	-5.816564402087393	3.956534091727484e-06	3.75271263851728e-05
ATP6V0D2	5.0	0.839046236232475	0.8568342782832958	0.0001634657752481382	0.00015530417728555854	-5.813503860337606	3.9880700095505205e-06	3.778044530839325e-05
C19orf10	8.0	0.17156084250010276	0.18133538326731435	4.732702028681349e-05	5.619520545813911e-05	-5.813668993574017	3.9863619978171155e-06	3.778044530839325e-05
C6orf155	8.0	0.23067414094031685	0.21551251491204043	0.00161295625505097	0.0013993064133647401	5.812767626388896	3.995694064994192e-06	3.782977139574054e-05
LRRC49	1.0	0.8111530873157361	0.6881740788618723	0.010830228296764308	0.020431910893522625	5.811620958447701	4.007597745338271e-06	3.791315631353468e-05
LOC284837	5.0	0.5603600114544233	0.5764362748022432	0.00020382839088851914	0.00032449729180183116	-5.811452787324514	4.009346562230025e-06	3.791315631353468e-05
ZNF582	13.0	0.12038197647258002	0.11210478279750233	0.0001989609456973397	0.00010503439987383637	5.81011941417535	4.023239713716141e-06	3.8021558888682134e-05
PCYT2	9.0	0.11395827101152621	0.10783443233925742	9.938154348650357e-05	0.0001186034251221111	5.807001405155206	4.0559184275636424e-06	3.8284151623263574e-05
C2orf71	7.0	0.8794055494000672	0.8886381999525444	0.0001176654855223567	0.00010623950329584551	-5.80721615111022	4.053659166359457e-06	3.8284151623263574e-05
TMOD3	19.0	0.4967255721861101	0.5098720471942925	9.203556513190829e-05	9.309362149634786e-05	-5.8066976414498	4.059116386890471e-06	3.8291242588810046e-05
FCRL2	1.0	0.87189640850491	0.901088105307685	0.0003244348298647037	0.00018649203311017816	-5.806338546243172	4.062900155382692e-06	3.830240773551742e-05
LRRC3	5.0	0.4535041727088116	0.4697692860331801	0.0009004205019842988	0.000800207674987943	-5.8061209360061925	4.065194840172168e-06	3.830240773551742e-05
EDC4	12.0	0.22961999832254684	0.24081402225132434	6.057244905571029e-05	6.673539716738966e-05	-5.802704859800626	4.101389485181692e-06	3.8620183780441325e-05
LOC388965	8.0	0.9109350276876379	0.9210491845453227	0.00015297095280200057	0.00012002559879645875	-5.80186218610798	4.11036796648868e-06	3.868145440501975e-05
CHEK2P2	2.0	0.6708505402317754	0.690068930387497	0.0008274436245555842	0.0006687599498604887	-5.798545585872723	4.145899120974063e-06	3.897911709947447e-05
SNORD116-21	2.0	0.8381360636375569	0.847821788655387	0.000686586348503567	0.000497737102225011	-5.798445185932582	4.146979550838658e-06	3.897911709947447e-05
ADCK3	2.0	0.286472983347045	0.3021422027851696	0.0002649120764903583	0.00024264993070947092	-5.795913627973358	4.174316658012174e-06	3.9212518426104756e-05
S100A5	9.0	0.6681501022744081	0.6851846343327942	0.00016862959498384914	0.000195421609639482	-5.794991732140402	4.184317004951815e-06	3.928288010047745e-05
ZNF48	8.0	0.14565581273397912	0.13677856458040574	5.315173949987126e-05	4.4136196017613943e-05	5.7934719694361965	4.200855710418097e-06	3.941078437059861e-05
UCN3	12.0	0.8527705074946086	0.8648058253305929	0.00045068889454823885	0.000503299101824181	-5.793046669336867	4.2054958401852825e-06	3.941078437059861e-05
HOXA10	4.0	0.6497780143817266	0.6639780106919783	0.0002860415464395017	0.00034822486990905685	-5.793256919221881	4.2032013139559155e-06	3.941078437059861e-05
RPS10P7	4.0	0.9024176362973672	0.9185819383020755	0.00011308472926124987	0.00011310889656774431	-5.787804012367634	4.2631222853639965e-06	3.9926908297993144e-05
PI4KAP1	3.0	0.8105540949797925	0.8351023741710334	0.0008062340503710002	0.0007872963533796736	-5.787355361228056	4.268090742595966e-06	3.994953356556631e-05
USMG5	1.0	0.8622788001696269	0.8923744051544754	0.00025123609196456905	0.0002736705388932201	-5.787095821644174	4.270967612826172e-06	3.9952566133131856e-05
CBLN1	12.0	0.08524765229777052	0.058573439363735144	0.001307757548726217	0.0004097176980103626	5.785767346411759	4.285723864449353e-06	4.0066653810413604e-05
DOCK3	4.0	0.2472514894515	0.23115290725534712	0.0004439736870474448	0.0004073684062241064	5.784173791834849	4.30349258760802e-06	4.020875163944209e-05
NTF3	11.0	0.05189343739464026	0.04593747194153993	2.9558103267638023e-05	1.8139815053908185e-05	5.783228319950674	4.314070156855322e-06	4.028353099927553e-05
LOC340094	7.0	0.822958625311574	0.8125907110158729	0.00020634873468781902	0.0001824641620638724	5.78109956525408	4.3379822084018134e-06	4.048266044215169e-05
GPSM3	9.0	0.4230597210038346	0.44394055622104756	0.00026320903546907064	0.00028728493902795127	-5.7807988262538474	4.341371166564602e-06	4.049014228649346e-05
SFRP5	15.0	0.2635933660184528	0.25944876563677816	3.918698229264007e-05	2.6054212135989488e-05	5.780145108556441	4.348747001304714e-06	4.053477699250672e-05
BCL2L10	12.0	0.5570976507878046	0.5445798803293319	0.000364315696074457	0.0002312334857858329	5.779370705062569	4.357500927761603e-06	4.059219614254112e-05
GALNT5	6.0	0.4973633535018674	0.525281676079756	0.0005556317487830153	0.00018318579084043463	-5.778317830204671	4.369431320731782e-06	4.065493470240927e-05
KIAA1751	9.0	0.42410375950856466	0.4326862031402289	0.00021264974885302053	0.0002571890929540045	-5.778522833978951	4.367105783071343e-06	4.065493470240927e-05
C6orf222	11.0	0.8136882347755561	0.8286498207034486	0.00020188128705413385	0.0002048754019316005	-5.7759719996422065	4.396131487591574e-06	4.087905988164477e-05
INIP	3.0	0.3077986603362693	0.3166704530839199	2.6790300811417465e-05	2.6858326649073668e-05	-5.775476167059326	4.401796134104445e-06	4.090742844342908e-05
ICMT	8.0	0.30714146889546123	0.29370832167289873	0.0008574571694455393	0.0006215702923115017	5.775140314485623	4.405637280636178e-06	4.091882696851999e-05
SYCP3	9.0	0.9206033050062233	0.9293737973205346	3.413306693992013e-05	2.5014665907694923e-05	-5.773754910086917	4.421518028074547e-06	4.103359589211246e-05
GTF2A2	14.0	0.3576951314242823	0.3527880835016726	9.994232093218388e-05	8.359810532667033e-05	5.773605156667748	4.4232381003190875e-06	4.103359589211246e-05
LOC101928327	3.0	0.765038693063053	0.7384564773536022	0.0008600501409612606	0.0007005581426567317	5.772762153076202	4.432933502417809e-06	4.108528696727866e-05
LOC100188947	3.0	0.815459052497958	0.7640761607958946	0.0006276450181572922	0.001466438419210634	5.772664267124216	4.434060682922278e-06	4.108528696727866e-05
ZIM2-AS1	1.0	0.894734976415281	0.9136880415457266	0.00021898968171338672	0.00012074923765257642	-5.7719387420866495	4.442424323066452e-06	4.11384264236627e-05
CCDC74B	4.0	0.40712340781341	0.38918737282424615	0.00031234034369194045	0.0005579866843763357	5.767248944519202	4.496873255216881e-06	4.1618016820901355e-05
PDIA2	1.0	0.3090634367465973	0.3309951744697712	0.00040476135350914476	0.00038764709549935075	-5.766199373826689	4.5091510123926046e-06	4.1706981881763745e-05
C21orf7	5.0	0.4500755507455932	0.4667544465650011	0.0004872404670454196	0.0005995700807637565	-5.759005621658117	4.594220326359607e-06	4.246872304047717e-05
MIR193A	6.0	0.17172233114492746	0.15640913747986893	0.0005821888752130452	0.00048608569168775176	5.756358345871101	4.625932568505482e-06	4.2736626149416054e-05
GLT8D2	12.0	0.2574858847197927	0.26537306062923166	0.00030553518521532724	0.00025205381569081114	-5.753695242799932	4.6580578129453745e-06	4.300802641451039e-05
KIAA1549L	5.0	0.762242404045882	0.7750742495059967	0.00019158738217199458	0.0002037826493458212	-5.752686108778927	4.670289952683238e-06	4.309554113177634e-05
FOXJ2	14.0	0.30769380452572587	0.3025329744581271	8.665897237307313e-05	8.083745778966119e-05	5.750566070726474	4.696093753529369e-06	4.330811269459907e-05
ASNA1	12.0	0.10917568330443751	0.10335498068044767	5.025387181835095e-05	4.488539560328909e-05	5.749990974354623	4.703118302517763e-06	4.3347350668081856e-05
KLHL30	16.0	0.7021899158860798	0.7205573125845857	0.00021548314816598687	0.000323119497013352	-5.749555726075487	4.708441732595149e-06	4.3370872934146015e-05
CD2AP	9.0	0.27014124593543415	0.2518330520639817	0.00019940129838259664	0.00028487743186793557	5.74892327088071	4.716188022019757e-06	4.3416672085064236e-05
TMEM89	10.0	0.8450494341620692	0.8597097575664521	0.00011929878044291409	0.00012713860077855248	-5.746467473797477	4.746388925459027e-06	4.366901039590463e-05
YJEFN3	4.0	0.8720418609424874	0.8920775872689707	0.0003209139104601632	0.0003302326983352148	-5.745607699068563	4.757008425551163e-06	4.37409999176708e-05
PLCB4	18.0	0.5025610853753095	0.49443407681360535	0.00011611845663134232	0.00013629347783997742	5.742678542388572	4.793368593541875e-06	4.404945301757507e-05
RPS16	9.0	0.10495101669531913	0.10824433168388688	5.232527244901415e-05	7.497727844771028e-05	-5.74063221338097	4.81893669880847e-06	4.425842684058248e-05
KCNF1	14.0	0.41146333657264234	0.4175972293214823	9.502185026350514e-05	0.00011252730217249985	-5.739988718389741	4.827005395368078e-06	4.430653046188295e-05
CHSY1	8.0	0.10854504038890202	0.10305241251329857	0.0001360428167385688	9.356001485163927e-05	5.737842879037624	4.8540106579023176e-06	4.4528292377591604e-05
FAM74A3	1.0	0.782006916611283	0.8063670705865931	0.0007525340274946013	0.000577400430379792	-5.737242261397229	4.861596726571836e-06	4.45586487806351e-05
UBXN7	11.0	0.1189484684242293	0.1246421989398422	1.194771128512242e-05	1.5178777585550678e-05	-5.737130140348797	4.8630141928003035e-06	4.45586487806351e-05
IGLL3	2.0	0.7486947664949629	0.774675167269177	0.0006819532225428026	0.0002418353275709014	-5.735581824208951	4.882631235010447e-06	4.469211823120595e-05
GPATCH2L	5.0	0.23077623767797592	0.2238514631020802	2.9175503952037803e-05	1.4680239269952291e-05	5.73552976956832	4.883292151780331e-06	4.469211823120595e-05
SNX32	11.0	0.04195780093200279	0.03441857613359738	6.688440867769846e-05	2.2911730275545874e-05	5.733775166684639	4.9056226328280535e-06	4.487024792738693e-05
PPFIA3	4.0	0.5482404917230208	0.5675854662916174	0.0003451752419490672	0.0006982533169354332	-5.733423729611924	4.910107699811461e-06	4.4885038260542854e-05
LOC102723344	5.0	0.8499757148036251	0.8337753375371297	0.00022838931651673048	0.00011670747834823023	5.731006234468808	4.941072531140042e-06	4.514173094707628e-05
KIAA0495	11.0	0.5565213532264184	0.5653638680236609	9.614394483359062e-05	3.0714780612359594e-05	-5.730595054123235	4.946358808246639e-06	4.516366123049003e-05
HERC5	10.0	0.06885440377667545	0.07285667296705975	1.2298499590210106e-05	2.205711588857526e-05	-5.730199233273849	4.951453020688067e-06	4.518381327916516e-05
ILF2	10.0	0.06472232588501992	0.07787868918299123	3.2438278330008526e-05	7.947904729700104e-05	-5.727840592462939	4.9819189017541214e-06	4.543533264128905e-05
GATSL3	7.0	0.10554341057778666	0.11068584833530679	1.2508502792997713e-05	1.832569427946748e-05	-5.726326970559871	5.00156969819928e-06	4.5587982397681266e-05
MPL	4.0	0.5348488920430342	0.5588135377124503	0.00047278637168791926	0.0004261834497911828	-5.724893906067459	5.0202468739040416e-06	4.5731585318159636e-05
COX6C	15.0	0.32394334917841133	0.3319166442816272	0.00013937835505505402	0.00010026833797273232	-5.724041146298067	5.031394371586427e-06	4.5806469991464565e-05
TSHZ2	8.0	0.3693463175587218	0.38789417782660435	0.000203970174133766	0.0001698256990021448	-5.7234236129138	5.039482550574454e-06	4.585343134679663e-05
NOL4	9.0	0.06327215835574723	0.051277921347277156	0.00021458630290045654	5.294253249953841e-05	5.721123486683216	5.069724437415898e-06	4.6101793983474025e-05
C4orf43	10.0	0.1450566977503123	0.1386095925613686	2.9407980319100868e-05	6.52564095658237e-06	5.719447135844753	5.0918805146007435e-06	4.627638214489062e-05
LRRC30	6.0	0.8039482414339796	0.8164048618004647	9.588984627493708e-05	0.0001416522236718183	-5.718694959158782	5.101853715512429e-06	4.631323123420505e-05
SYNPO2L	7.0	0.7574613920015002	0.7716672500920674	0.00012970828569530414	0.00018960651415528992	-5.7187919955595055	5.100565989431656e-06	4.631323123420505e-05
TSNARE1	41.0	0.774234070270446	0.7815976072844814	3.3791197582331026e-05	5.675478302836781e-05	-5.717143762498348	5.1224836274079655e-06	4.647354711242589e-05
COX10	8.0	0.16118682547193022	0.16880630687982948	0.000259353329963747	0.00024077581748368525	-5.71683465766632	5.126604588886293e-06	4.64839871472019e-05
ZNF233	7.0	0.35882121696595165	0.3406394448663507	0.0006277619391651963	0.0007146360998297525	5.714450048438133	5.158508893101604e-06	4.667039058132981e-05
HOXD11	13.0	0.1292845861613326	0.11278136320773013	0.0006149488747363927	0.0002884628935143362	5.714649280568723	5.155835646674364e-06	4.667039058132981e-05
BRSK2	6.0	0.07487305950722944	0.06810102431264557	0.0002667347767604128	0.00019082400630316025	5.714406671517817	5.1590910994057875e-06	4.667039058132981e-05
HLA-G	16.0	0.59963103797066	0.610631972025321	0.0018799709738850437	0.0022902146547993905	-5.714633570428272	5.156046390495899e-06	4.667039058132981e-05
DYNLL2	9.0	0.22280346344996996	0.21702645937509743	1.563601722592313e-05	1.581958114164825e-05	5.709393137949215	5.2268324523697825e-06	4.7255879768681165e-05
SMKR1	7.0	0.2883960008960631	0.2834918965344076	1.4567184623270078e-05	6.872911704198718e-06	5.708860080130251	5.234087655560108e-06	4.729415231496287e-05
PTGIS	7.0	0.43107151590074816	0.4422059746646376	0.0006549786185024226	0.0006473800393152778	-5.707725964080212	5.249557476332549e-06	4.740656347640185e-05
COX17	9.0	0.24411830920557426	0.2386531498697069	1.125959525555843e-05	1.2312432100213129e-05	5.707058181751871	5.258687922068044e-06	4.746162974646187e-05
PAGR1	1.0	0.03618785283852507	0.04934191579620043	5.137295794117641e-05	7.778170762301047e-05	-5.705874775170132	5.274907842298132e-06	4.75805808253405e-05
PEX12	12.0	0.2032634906175972	0.21030178218850015	5.284766963725384e-05	4.2248537913103545e-05	-5.704194549689687	5.298024149969086e-06	4.7761565637682145e-05
LOC101927087	3.0	0.7893716298680247	0.8165044100196274	0.0004363060212870415	0.00032257660343812297	-5.697086090841926	5.3969599832608586e-06	4.8625459837669796e-05
SLC27A1	12.0	0.04373888423845724	0.03961693746739147	7.2296530733877e-06	5.495364056041955e-06	5.696706774060187	5.40229151738329e-06	4.86454903607874e-05
ZCWPW2	3.0	0.8846600471779152	0.901702250227516	0.00013396992188168116	0.00012634213519032114	-5.693811393330588	5.443163719333177e-06	4.898534342010594e-05
TAF1L	7.0	0.8134469112063211	0.7980788909884358	0.00030660645596054223	0.0004676716437467312	5.69277209758276	5.4579108985630205e-06	4.9061634441419454e-05
NTF4	5.0	0.24384949522835236	0.2605471713261472	0.0003464246327413971	0.00015163994522610438	-5.692861838623191	5.456635918524224e-06	4.9061634441419454e-05
C8orf76	9.0	0.3739904839882144	0.3800978801699945	1.4543864629395241e-05	3.3897215284853994e-05	-5.691871435450135	5.470723586548978e-06	4.9123800309193384e-05
GDPD4	6.0	0.8660889257472237	0.8866808719841051	0.00029250241210192446	0.00021906700073285085	-5.691844698625637	5.471104405043071e-06	4.9123800309193384e-05
COMMD8	9.0	0.22834482217055782	0.23325017758418995	1.1317745656022743e-05	2.5014999902335987e-05	-5.690514911811419	5.4900786998775245e-06	4.926590117722664e-05
IL17REL	18.0	0.670605546158589	0.6789676839458936	0.00011521151568322758	0.00018373271847313524	-5.689739519589124	5.501173205435743e-06	4.933716943556984e-05
PTGES	6.0	0.4949044302850962	0.5120143525325406	0.00027311256096330765	0.0001636747870891101	-5.6855910603086715	5.5609165243079225e-06	4.9844412145142605e-05
TMEM40	10.0	0.6533533230822395	0.6673317226408808	0.001031031682365108	0.0008804388056021765	-5.684660132812124	5.574412964604395e-06	4.9884084650088356e-05
CNDP1	10.0	0.8737520071453518	0.883080506987042	8.067958955126844e-05	6.5352933267292e-05	-5.684626233808284	5.574905051310194e-06	4.9884084650088356e-05
CEP128	8.0	0.670961247658426	0.6568907040378286	0.00048295350110962374	0.00036738349412752415	5.684761275728951	5.572945008765733e-06	4.9884084650088356e-05
PCDHB15	20.0	0.3254003565347857	0.3401219646894822	0.0005542944472935915	0.0005378619827294548	-5.6843085416817525	5.579518886807014e-06	4.989684033058844e-05
SPACA3	6.0	0.773942448499762	0.7402245225729766	0.0007558690237814678	0.0009943722739167457	5.684062956489591	5.583088159739311e-06	4.990024540258151e-05
ADNP2	11.0	0.5638646591760293	0.5735091863933838	6.968866416977235e-05	0.00010639952178085124	-5.683525087390362	5.5909134774487206e-06	4.9941664339082466e-05
KRTAP13-2	3.0	0.6475692451942114	0.6855239084473362	0.0011779837864272452	0.0009422810174617558	-5.67922409228131	5.6538876255846404e-06	5.0475380114318094e-05
LOC150568	1.0	0.8817156398561266	0.8603662296577737	0.0003462815149099371	0.00016273403482575178	5.678974547263178	5.6575633328860475e-06	5.047939917882933e-05
MFSD4	9.0	0.390513675173001	0.3773970476700445	0.00010630655104427267	0.00015783167424109892	5.677460505563493	5.67991645517079e-06	5.0649967249813605e-05
ODZ4	55.0	0.44731561879006904	0.4417525951132831	8.485863731327205e-05	7.25287311068778e-05	5.675774897126883	5.704907595461005e-06	5.084385186159723e-05
VCX3B	8.0	0.8611679618137854	0.8796154629025195	0.0013481965887603444	0.0010803022762139994	-5.673509649488903	5.738667699275886e-06	5.111562293322004e-05
UBXN4	9.0	0.4676535080456072	0.4789040967622779	8.055681192161381e-05	0.0001787926603399764	-5.672674472573646	5.751165637064087e-06	5.119780558592319e-05
C6orf163	6.0	0.7723720506444389	0.8006516097136486	0.0004052661369095355	0.000814211978694719	-5.670912272166233	5.777626274484511e-06	5.140412233978544e-05
MIR196A1	6.0	0.5018960484472322	0.48857751342663425	0.00022368168443051374	0.00020822686635895828	5.670265961151876	5.787361883192887e-06	5.1432262051089546e-05
PRKCDBP	15.0	0.1352089738479735	0.1269618293615403	0.0005299387438972789	0.0005010472413203788	5.670394691415093	5.785421452870998e-06	5.1432262051089546e-05
CD81	32.0	0.5880874389421918	0.5816932970580334	5.327001987637899e-05	8.704827976057545e-05	5.669495994995402	5.79898179623355e-06	5.150627985871456e-05
C7orf28A	7.0	0.3380507411220796	0.32725250665788297	0.0008455407936700367	0.0008839922498386118	5.668231434665582	5.818117042317969e-06	5.1646926666067055e-05
ARHGAP12	24.0	0.21780555507859192	0.21370537691163244	7.242428964360516e-05	5.7692213910992214e-05	5.666894948460019	5.838410032295934e-06	5.1797685377228664e-05
SPRR2E	2.0	0.6634300251801809	0.7011656573525181	0.0027300283059816305	0.0013502885816549892	-5.664318467335056	5.877732999396909e-06	5.211700931476579e-05
PIAS1	11.0	0.26167494971508326	0.2563178481013586	1.5236030804473441e-05	3.1416991342119334e-05	5.663506586975343	5.890179517397632e-06	5.2197796969010726e-05
PRR15L	11.0	0.8191172733338995	0.8299096182540611	0.0002529603471565417	0.00020911066462416834	-5.662671639729721	5.903007443919015e-06	5.228187124919784e-05
HMCN2	9.0	0.27296266186669654	0.26494494508645294	0.0002406475339035757	0.00019527558095881414	5.6622596223383725	5.909347978563518e-06	5.230842526273702e-05
FAM157A	2.0	0.5897831795303909	0.6140569037309399	0.00040154703795744197	0.0005322580229342838	-5.661941281135352	5.9142516433452204e-06	5.232223754570531e-05
TXNRD1	11.0	0.4126508307231195	0.4035945060327398	2.2022095557633085e-05	4.8104826097435384e-05	5.6611092737426745	5.92708714720484e-06	5.240616601907104e-05
UBE2S	6.0	0.03127620462493764	0.02728949688995878	7.652336628136989e-06	3.6353626947973205e-06	5.6601733880362985	5.94155884302866e-06	5.25044584378309e-05
TIGAR	3.0	0.13361439679103132	0.11976596018598402	0.00038182406366637166	0.0003221775525113392	5.657966794646679	5.975821125072928e-06	5.2777426979340474e-05
ERICH4	3.0	0.7521136473196525	0.7777802657198023	0.0004994183177471514	0.0004533826450425913	-5.656766887186383	5.994536096812686e-06	5.291285387203528e-05
OSBP2	12.0	0.38178232205838514	0.39084439797119963	0.00015312938690898332	0.0001431663858879121	-5.6562942309503494	6.001924372237164e-06	5.294820542588028e-05
C21orf130	5.0	0.8274890945575856	0.807297803737499	0.0008283230733562995	0.0010774687722597957	5.6522523776049844	6.065481148667608e-06	5.347874928261863e-05
MBOAT2	9.0	0.166670684535225	0.15641689366457884	0.00011508603242454477	8.887615775078286e-05	5.651898504201053	6.07107796366725e-06	5.349795615506332e-05
LINC00317	3.0	0.8805442852797333	0.9008255667156644	0.00011405577258729846	0.00015351446526299222	-5.649291163269056	6.112476517299877e-06	5.38324465367153e-05
CACNA1S	5.0	0.676677195971542	0.6881302236406891	0.000736290351399679	0.0006119309278775863	-5.647705810662208	6.137787586516914e-06	5.402495822777824e-05
IRX4	13.0	0.09555586300034638	0.07976502847149332	0.00030779873961406007	0.0002005311056063073	5.64748628217594	6.141300823432432e-06	5.402549628258435e-05
FAM78A	6.0	0.029787764555694145	0.026168252462176262	6.324513881026377e-06	6.451650377799798e-06	5.645557404789311	6.172257218220049e-06	5.4267317677047056e-05
ZNF76	10.0	0.1739110843465284	0.1685240348249122	3.555244020226156e-05	2.5399067675604858e-05	5.641955469204278	6.2304871403466815e-06	5.471780232683814e-05
MRPL16	9.0	0.30552956361804967	0.3196743634786196	0.0003066545269003248	0.00023651493781332025	-5.642101975053757	6.228107890750364e-06	5.471780232683814e-05
YEATS4	4.0	0.29719941279292106	0.332904908599125	0.0008137018695470358	0.0027425662571120184	-5.6414717755697135	6.23834883010279e-06	5.475611844706039e-05
RAB9A	7.0	0.1509414258473134	0.16358070836338415	0.00011630042334774923	9.029639208597614e-05	-5.640717786372406	6.250623749074447e-06	5.483310631895465e-05
FLJ22536	7.0	0.04792638881425693	0.0418173602176091	1.6996352860223867e-05	1.0755458739886462e-05	5.638620808905926	6.28489094000198e-06	5.5102825328308675e-05
C3orf52	10.0	0.26837162694489514	0.2807221655147495	0.00019104841840538497	0.00018279535633016123	-5.636177317368637	6.325060123303232e-06	5.542395908717558e-05
KIAA1530	26.0	0.04013994206437189	0.03674249227378953	7.3535867857655094e-06	3.721927219724663e-06	5.631816798602054	6.397389408583225e-06	5.602638178194039e-05
PANX1	14.0	0.1033741277049064	0.10988849978253404	1.263415331122484e-05	1.8176809650754065e-05	-5.628790202292454	6.448083260859042e-06	5.643876008525951e-05
RASL12	3.0	0.3896820715768837	0.3685609166176967	0.0006236614854990311	0.0003649404447428874	5.627118759653931	6.476252769414803e-06	5.664197567461436e-05
SNORD115-40	6.0	0.7669167804835756	0.7515662062315294	0.00041673085625780937	0.00046550431529616244	5.626983423969584	6.478539070770588e-06	5.664197567461436e-05
C14orf49	5.0	0.774386077089663	0.7922355903519525	0.0001469274443728793	0.00023850663406264937	-5.6261427977058975	6.492758513413344e-06	5.673460119202615e-05
ZNF420	14.0	0.09935166200193227	0.10340587724315585	1.4486256322798783e-05	4.598024627060475e-06	-5.623523586613145	6.537265729472015e-06	5.7091634300355485e-05
C15orf32	3.0	0.9145181372666066	0.92225221204169	6.174699413022606e-05	6.431730536257918e-05	-5.62312216075264	6.544114186286825e-06	5.71195688875565e-05
C17orf106	1.0	0.8655017311484725	0.9029935598373413	0.0007744846336879037	0.00020895211097819738	-5.622567378749172	6.553590880617035e-06	5.717039982255106e-05
TLR9	9.0	0.5882509955589663	0.6058823681233351	0.00017392597082524543	0.00014361550439016433	-5.62046375111026	6.589650819616901e-06	5.742095508185106e-05
SPIRE2	7.0	0.24712485922786293	0.2328348119383451	0.0009878348716756019	0.0011333315027034724	5.620498910112398	6.589046487517485e-06	5.742095508185106e-05
LMTK2	9.0	0.3614344204128892	0.3674516455488809	3.280628037997934e-05	7.042264613310494e-05	-5.616986037376144	6.649705183247007e-06	5.791201230818902e-05
PSMD8	15.0	0.2600089511787082	0.2638100346343385	5.815021876096053e-06	6.293314476203706e-06	-5.614944185469459	6.6852218686668285e-06	5.818894451870737e-05
C1orf86	18.0	0.5905353344016911	0.6001181213181359	7.375751855287861e-05	0.00010237803179978358	-5.61200367932985	6.736707023199511e-06	5.8604482997816753e-05
LCE1A	6.0	0.8109728100682482	0.8260304283948592	0.0005196209777141579	0.000334559612985735	-5.611252636226882	6.749921085575561e-06	5.868681388292085e-05
RBP5	2.0	0.9155552914672428	0.9270058715784991	7.383370360604342e-05	4.961459379565896e-05	-5.610795873053933	6.757970304482899e-06	5.8724172829071274e-05
LOC284749	4.0	0.6701743764921472	0.6896115701507639	0.0009197278477686683	0.000687475666700592	-5.606518451546083	6.833820442707434e-06	5.935032737423493e-05
SHROOM1	10.0	0.6691669919961029	0.6790007487629298	0.00010327163493473708	0.00012805495226381663	-5.605869846000206	6.845396802418772e-06	5.941789237817736e-05
LYPD3	8.0	0.6836174886911004	0.6972359565121157	0.0005914468011303924	0.0004958829515537652	-5.602558762352432	6.904802644464348e-06	5.990031118950501e-05
WFIKKN2	22.0	0.8492449667774868	0.8582696044685864	0.00029284255202467594	0.000258762618196269	-5.600031541065335	6.950494981021987e-06	6.026329443379175e-05
TATDN2	12.0	0.3597010558967329	0.36846608216126947	5.4324939693956515e-05	7.42777548081959e-05	-5.5946089789551445	7.04956859934355e-06	6.108845436308226e-05
TLN1	1.0	0.10536638796991772	0.07659118760515142	0.0006146436376484576	9.473279350247235e-05	5.594384450884271	7.053701481425517e-06	6.109044171793544e-05
ATP1A4	8.0	0.8680976000604806	0.8826077276909793	6.897334692327074e-05	0.00012398834158822969	-5.593023323441926	7.078808150604522e-06	6.127397541867299e-05
GPR68	16.0	0.3736947187988295	0.382824551374479	0.00019967219656110197	0.00029534399607713505	-5.5916187494618175	7.104810836225337e-06	6.14650578147742e-05
TGFB3	7.0	0.16872106042425467	0.1778645703874568	8.28506614511849e-05	0.00013206383382190844	-5.590557435059291	7.124522768441536e-06	6.160153664425969e-05
ERICH1-AS1	1.0	0.5522598732665733	0.6090781445856448	0.008339429849724921	0.010657442085139916	-5.589831862276445	7.138030705027247e-06	6.168425208927467e-05
BAAT	2.0	0.8300576369320906	0.8638478782441881	0.0005157305902310781	0.0003825591724097682	-5.588804827071772	7.1571951737303804e-06	6.181573094309075e-05
OR10K1	4.0	0.7370511649140605	0.7656752177410655	0.005009036532066422	0.005120092510649198	-5.587025162980164	7.190526807805264e-06	6.206935716610721e-05
C16orf68	5.0	0.37980125993236347	0.39482611646806753	0.0006196843411443286	0.0005895909737441474	-5.586570803683147	7.199061672211552e-06	6.210877352266306e-05
SNX27	13.0	0.05919907384244804	0.053972186770109704	1.705773573921169e-05	1.3697400451564503e-05	5.586067191597208	7.208533675014856e-06	6.215622700494904e-05
GRPEL2	9.0	0.19531185195196435	0.20210748748018295	3.646236763620012e-05	3.5511144716649626e-05	-5.577936126868029	7.3632175974717265e-06	6.345504152006196e-05
CYP3A4	4.0	0.8468660241762798	0.8578602268739983	0.00035730802735013895	0.0003074580856356315	-5.5768635019883614	7.383871746871825e-06	6.359801477080026e-05
NCRNA00029	6.0	0.7617392183512818	0.7743138876962072	0.0005025240039718196	0.00045442106723144057	-5.575663098603057	7.407055741239693e-06	6.376260855357601e-05
TUSC2	11.0	0.19091333285907303	0.19655767545066397	1.699484236592459e-05	2.2529678339514863e-05	-5.575284868405388	7.4143759092196325e-06	6.379053489790393e-05
SEPT13	6.0	0.2936591300499844	0.281047214983882	9.426476021113564e-05	5.5734293364529736e-05	5.572542999083425	7.467660201931713e-06	6.42136715166106e-05
BTN1A1	4.0	0.9000299426847035	0.9141239220345462	0.0003316520074806507	0.00028530131433348	-5.572164995698069	7.475036420806204e-06	6.424180120022904e-05
LINC01572	4.0	0.2301312097541436	0.24124289410085314	7.609113256441692e-05	1.9825006421843276e-05	-5.571047008057428	7.496895503806054e-06	6.439430001897077e-05
NUP85	6.0	0.04829299247706378	0.04212760412490662	2.5201590185742625e-05	1.265564824509469e-05	5.570316282953555	7.511217632352135e-06	6.442019908827544e-05
ARL14EP	5.0	0.6960701402011845	0.7162385326706701	0.0002712991877577344	0.00010354972660908404	-5.5702631739982476	7.512259638089629e-06	6.442019908827544e-05
KRT16	6.0	0.6247301323428566	0.640708871829657	0.00029457851728020016	0.0005981612545624588	-5.570347691556043	7.510601459494708e-06	6.442019908827544e-05
LRRC8E	8.0	0.5304238077167559	0.5421736298680857	0.00044599882043825024	0.0004896656661332908	-5.569984457634829	7.517730488697493e-06	6.443180840532079e-05
C9orf46	3.0	0.3272286106881536	0.34330008850421434	8.085923384233156e-05	0.00022171722221255973	-5.565595038186093	7.604421740493485e-06	6.513913532497157e-05
H2AFX	8.0	0.1221779584594209	0.11224478769064364	8.45248412670607e-05	7.466474345242628e-05	5.5652718221984205	7.610845030859232e-06	6.515849274231235e-05
RBAK	10.0	0.22032109648772963	0.22590645335752657	8.38559363027962e-05	0.00012292382486274228	-5.564974961451835	7.616749388048238e-06	6.517338869489061e-05
PPBP	6.0	0.7466824254606976	0.725927899097219	0.000253854660331823	0.0005886445611010275	5.562212984471859	7.671905384400264e-06	6.560946407970717e-05
MYF5	14.0	0.25147655703537364	0.26382156266343026	0.0009512301313012926	0.0010544040009693805	-5.561854147230023	7.679100812801367e-06	6.563513256162828e-05
IL12A	7.0	0.03848411184446837	0.043338744610390334	1.4674688919040025e-05	2.4657967159303228e-05	-5.561218238480041	7.691868837739118e-06	6.570837735295698e-05
LOC442028	1.0	0.8814712850959212	0.9009678937770702	0.00010875857408895243	0.00019311686989767615	-5.560844013414909	7.699392691033865e-06	6.573676792944899e-05
PCDHB1	7.0	0.3377080626929248	0.35220112472220705	0.0005048335422997067	0.0004684491576152101	-5.56046402741896	7.707039971501667e-06	6.576618078189808e-05
FBN1	8.0	0.24084050683166694	0.24603416289944477	2.7615759348423136e-05	2.285798078983399e-05	-5.560129041220868	7.713787983485806e-06	6.578789206624135e-05
CLIC5	5.0	0.8669701476556283	0.8828656708752668	0.0001164220311163505	0.00014872536533734092	-5.558552951509182	7.74561711342147e-06	6.602337027507952e-05
C2orf82	11.0	0.7231400799951971	0.7421562066583922	0.00024264110986039984	0.00030429134833880354	-5.557698683470911	7.762924433323659e-06	6.613487609227831e-05
RPL13AP3	5.0	0.8799398318290711	0.8893090747020863	0.00012122621764288717	0.00012486417778971004	-5.553954534821794	7.839241973919474e-06	6.674871430459181e-05
ACVRL1	8.0	0.47002021879730405	0.4586140281710498	0.0002928341757219578	0.00022622240372893528	5.552490755139085	7.869283961912952e-06	6.693168152387919e-05
SPACA5	3.0	0.7394895296567753	0.7820154921508129	0.0018542628339681781	0.0019252204204726643	-5.552645218069554	7.866108353318844e-06	6.693168152387919e-05
ECEL1	10.0	0.3450013911065128	0.3281161124369612	0.0003814000275003037	0.00025847025733510175	5.551463166776789	7.89044315614574e-06	6.707519575973973e-05
LINC00864	1.0	0.5170755289748863	0.5416070973431623	0.0026496444368552855	0.002014892082047464	-5.5500730507312515	7.919158635928564e-06	6.728275388288927e-05
USP36	20.0	0.4031501963460473	0.40856619988982046	2.7190360742231096e-05	3.9971983043812464e-05	-5.549752546217803	7.925794215610834e-06	6.730259331215928e-05
MAP1LC3B2	15.0	0.3369031382554107	0.3476550711755767	5.1165214782384006e-05	8.063030281122761e-05	-5.5494203508679725	7.93267776085872e-06	6.732451570360031e-05
C2orf29	4.0	0.3449885547001053	0.32847564408762586	0.0002610520012274573	0.0001416320295568945	5.548405706219134	7.953739986415376e-06	6.746668335360468e-05
AOC3	4.0	0.7945299379384076	0.8098945672865268	0.0002590863860876496	0.000253167239054393	-5.54521474574429	8.020347335339851e-06	6.79948189588671e-05
CNOT6	14.0	0.5961189380396532	0.609239042963261	4.6551906795085955e-05	7.449432018125917e-05	-5.544707128989022	8.03099499817709e-06	6.804822507930236e-05
LOC100130872	2.0	0.8564202776043502	0.8682725054246409	0.00012070035445329229	8.697239161601592e-05	-5.543832389872443	8.049376834976433e-06	6.816707114035778e-05
CIPC	3.0	0.07974867235749591	0.07060827849501813	4.932258861414868e-05	5.344608694773504e-05	5.54256675437741	8.076048206434504e-06	6.835595155797728e-05
POTEH	3.0	0.7211775145942781	0.7451215419504378	0.005144530302762754	0.0049996455853633754	-5.541785433386272	8.09255789209359e-06	6.845866541149443e-05
FBXO32	9.0	0.02381492888896799	0.021143081398688472	3.7502023515209768e-06	1.8995473693427106e-06	5.541435568487266	8.099961743716334e-06	6.84842794647005e-05
ZNF568	1.0	0.8448379207540442	0.7780917816691928	0.0008442702894153792	0.002797432544371374	5.538004110808774	8.172941751625517e-06	6.906400562253744e-05
NAIF1	1.0	0.8498328494142603	0.8766003096545184	0.0005895683653687737	0.00042607789891562024	-5.536223679722948	8.211069003838959e-06	6.934874792772785e-05
CFI	2.0	0.8884206941657596	0.8752323709152363	0.00020529922842799396	0.00017779639494056178	5.535986699834118	8.216157358211504e-06	6.935429485221685e-05
SEC23A	16.0	0.20924946051515225	0.2022421587758732	0.00010234679074093435	7.959283709549644e-05	5.533421410963412	8.271442522361072e-06	6.978332909700851e-05
PLA2G2C	4.0	0.8200703762460638	0.8022735444483934	0.0005840506937483313	0.000977379219170584	5.532144687926231	8.299097278978207e-06	6.997891832759103e-05
EIF2S2	9.0	0.14154386384981404	0.13391938163235845	2.800486575195429e-05	2.131088018579436e-05	5.531781673559896	8.306977462755503e-06	7.000764528385763e-05
FMOD	4.0	0.2852214694420497	0.31309171114116907	0.014876430355668145	0.01566822434515005	-5.531406199618097	8.31513606005934e-06	7.003868640469789e-05
KIF1A	20.0	0.2992367255692819	0.2941298189590236	2.5355214703646626e-05	2.361123688977925e-05	5.53067831676109	8.330975122627252e-06	7.010498484666698e-05
ZNF625	8.0	0.056918514613062146	0.04893985658849555	0.00017656918161339748	9.671338824742917e-05	5.530632816021481	8.331966250147003e-06	7.010498484666698e-05
ARL4D	9.0	0.038636358856725596	0.0345140905406924	5.423876020060704e-06	8.29039903599339e-06	5.528847676129148	8.370945433578813e-06	7.039510802552844e-05
ANKDD1A	10.0	0.14077684483497782	0.1340907889107863	8.083649715325346e-05	8.81477176346284e-05	5.527952399657366	8.390563369714653e-06	7.0522189439331e-05
COL15A1	8.0	0.6121749658438342	0.6014786905919512	0.00011821157862309801	0.00012444774789231863	5.525409391958194	8.446541041414366e-06	7.095457181864457e-05
DNAH10	9.0	0.025478021693327788	0.022285737859951374	6.429942788671087e-06	3.848950653176826e-06	5.524232172261608	8.472581938787699e-06	7.113514342383448e-05
TTTY10	3.0	0.4688018589137513	0.49530762838728637	0.030867727701449833	0.029990215497075725	-5.52342148671359	8.490561950808884e-06	7.124787910464291e-05
TRERF1	33.0	0.5209017973757619	0.5311828317762458	7.070446253476162e-05	8.684410017962954e-05	-5.523127148796631	8.497099529835372e-06	7.126452713929452e-05
TCP10	1.0	0.921326267224771	0.9366122506282948	0.00015790636207435864	0.00014108630535789618	-5.518247716141463	8.606220474743238e-06	7.214105539889217e-05
TLR5	31.0	0.5124706014297378	0.5195549495013045	9.554823830987182e-05	0.00010090476969643939	-5.515920979471681	8.658751233081251e-06	7.24697118881275e-05
LGALS7B	6.0	0.796108200735516	0.8179596140060895	0.00037156881521062824	0.0002042084530141502	-5.515895856081355	8.659320206440794e-06	7.24697118881275e-05
IGSF10	7.0	0.8786206378179884	0.8586772658206798	0.00025449677626252957	0.00047461483699864796	5.516110044573799	8.654470656171595e-06	7.24697118881275e-05
MKI67IP	9.0	0.24881105421458988	0.24306764170803405	1.5202137519132159e-05	1.9741390615794348e-05	5.515424304317972	8.670006516070591e-06	7.252036449839912e-05
CABP2	3.0	0.8660390054325999	0.8806873994109071	0.00020290143221881723	0.00024815806350870996	-5.513856892221201	8.705622954151145e-06	7.270170716780438e-05
RNF11	8.0	0.21339000723538573	0.2327658103916932	0.0002260193550059983	0.00021339128123478793	-5.514241152183928	8.696877743757361e-06	7.270170716780438e-05
RNF141	13.0	0.16499871404999683	0.16072125958963338	9.121474924765003e-06	1.0722840328163725e-05	5.513973525229919	8.702967615113906e-06	7.270170716780438e-05
PLXDC1	12.0	0.07084931135628326	0.062056471760396234	9.841666401244253e-05	4.584886535138137e-05	5.513368501034473	8.716750851810148e-06	7.275581377644203e-05
RNF222	10.0	0.7679327978867072	0.7876795241678203	0.001426604295849756	0.0014402779025808354	-5.511999056712715	8.748029986884896e-06	7.297796870722208e-05
DDX11L10	1.0	0.6639684653811985	0.7085105953393159	0.0027162961390566616	0.001658356495795162	-5.510093156778727	8.791750778426117e-06	7.330362263312133e-05
ZNF248	13.0	0.14091834816098892	0.14625868959315227	1.299277129806728e-05	1.4313126223530399e-05	-5.507035130303461	8.862362233873118e-06	7.385301861560932e-05
PPYR1	9.0	0.23753306615708297	0.22317953216900796	0.0011883638020606143	0.0012984893650844096	5.506010611747403	8.886146669434504e-06	7.401181233456625e-05
EIF3L	1.0	0.033850253701210024	0.04129547687868277	1.5828645566394892e-05	2.8860464212543874e-05	-5.505506829430496	8.897865705529601e-06	7.406999909124375e-05
SERPINB4	2.0	0.6576680829348388	0.7200523918425595	0.003287775317718731	0.0024229081015207693	-5.5052862867301195	8.903000899292945e-06	7.407334613180999e-05
LOC221710	10.0	0.046347183679513355	0.041221785334939205	1.083003919474234e-05	9.612443235235194e-06	5.504690661065926	8.916884606256457e-06	7.41494389415056e-05
PTK6	9.0	0.26434309186415417	0.2548501364457509	0.00036120987450525297	0.00026221533053210803	5.5002796251684805	9.020385729888099e-06	7.497027969875134e-05
STRA6	1.0	0.9117568238399647	0.9277068376541138	0.000189534608055441	0.00013106444122657792	-5.499803165112959	9.031637745640938e-06	7.502395473422541e-05
C9orf163	1.0	0.44889399175290706	0.475367483165529	0.0004191376537459638	0.0010046424468800645	-5.497195897404949	9.093461890168986e-06	7.549744221811387e-05
IL1RL2	11.0	0.8118876847723117	0.8239053317192025	0.0006525489957257755	0.0007351064163060692	-5.49581700366106	9.126330996030576e-06	7.573015911340323e-05
GPR37L1	14.0	0.8470672709790487	0.8572010883578548	0.0001384549299477992	0.00012789672910216017	-5.494119943961686	9.166948925761077e-06	7.602689490628556e-05
HIST1H4J	11.0	0.30559218223222373	0.3191110813952606	7.217027501656403e-05	5.351570636551317e-05	-5.49310774191724	9.19126205701562e-06	7.618816270778307e-05
MIR4472-2	1.0	0.6850505424252262	0.7260534012759173	0.0011893552114183084	0.000633140049829813	-5.4908485873053525	9.245761957138728e-06	7.652027990058205e-05
TUNAR	4.0	0.03501738830103918	0.028491527669959597	3.0994341216105984e-05	8.367031916953136e-06	5.490636864867684	9.250886234626276e-06	7.652027990058205e-05
CXorf30	2.0	0.8113675123762201	0.7958340137093155	0.0005231335257171898	0.0005329195442266247	5.490786283987615	9.247269574932678e-06	7.652027990058205e-05
DPP7	6.0	0.2843305908637006	0.29063288858850245	2.0540742264716295e-05	2.227844353175125e-05	-5.490859524065885	9.245497334624347e-06	7.652027990058205e-05
NCRNA00162	6.0	0.7589364003134362	0.7758653671653183	0.0006987224884238976	0.0007297337081586491	-5.4900205076309225	9.265820128785556e-06	7.660332013496774e-05
DDX11L1	3.0	0.8376552310107667	0.880719033288367	0.0013196167008255762	0.00048678938143779504	-5.489470574702583	9.279165140907658e-06	7.66731438517449e-05
ZNF192	12.0	0.18477232996024837	0.17732897110536325	1.635126435712259e-05	4.042329354403418e-05	5.489266757979025	9.2841160071487e-06	7.66735701909642e-05
FRG2C	2.0	0.7277870573026163	0.7456766698095534	0.0008073554693202443	0.0007699604832245531	-5.489052017903675	9.289335093223443e-06	7.667621002581587e-05
GML	16.0	0.8731563108640688	0.8822599181698428	0.00010224978854113167	8.139328360870854e-05	-5.484825766257474	9.392655299424815e-06	7.748816839008874e-05
MAGOHB	9.0	0.14299331421107667	0.1354616470175025	4.292660005686243e-05	8.372758120691364e-06	5.481922692624691	9.464298438325869e-06	7.803807721801889e-05
MIR6087	1.0	0.7893961206718727	0.6232036462536564	0.010720166009142738	0.031369609404619254	5.481613133339173	9.471970312431468e-06	7.806020820934833e-05
KRT83	7.0	0.6728868136456404	0.6851159131558484	0.0008123540367034459	0.0008313343146147573	-5.480757052068889	9.493219439813357e-06	7.819414959635739e-05
HISPPD1	3.0	0.8894180705694504	0.9085051078855256	0.00018479849951061827	0.00013855599281986208	-5.477416078594441	9.576608127072633e-06	7.883951456532704e-05
CHD8	11.0	0.28529633987632264	0.29483476707630285	4.346806794816876e-05	4.021498949407129e-05	-5.476918360157544	9.589093965225904e-06	7.890079945099127e-05
GALNT8	6.0	0.6441844181852576	0.6628743141521641	0.0014119456337231928	0.001054354269914833	-5.476630988985775	9.596310477532126e-06	7.891868574533777e-05
DES	10.0	0.5832115174536351	0.5990445386411415	0.0005670336811087198	0.0009392865041764041	-5.476337386731175	9.603689123998845e-06	7.893788591942328e-05
WDR60	9.0	0.27896031607570965	0.289062353065659	5.821721720831847e-05	2.8288756508127657e-05	-5.475942363297489	9.61362566153541e-06	7.897807958164261e-05
ACTA2	9.0	0.6647987252959499	0.6746676421950384	0.00010797798174043519	0.00015924776650332913	-5.4757302954253015	9.618964357892978e-06	7.898047859445178e-05
SNORD32B	7.0	0.8082603665785816	0.8286160183331324	0.00044921604287248654	0.00041363370106930455	-5.474217473461814	9.657135714753364e-06	7.92523198405297e-05
CHST6	19.0	0.4797232679559997	0.47020066838863994	9.421646396402396e-05	7.248950208181832e-05	5.4727706151427205	9.69378563495432e-06	7.951139684855089e-05
USP6NL	7.0	0.15809381187537674	0.16620981834198117	8.760554871533497e-05	3.5643361138888045e-05	-5.471698408503163	9.721035855624314e-06	7.96931436042538e-05
DCP2	7.0	0.05584007120376856	0.05077867345914008	1.7527219141997765e-05	6.939405589586088e-06	5.47090264183437	9.741310276758481e-06	7.981754232003676e-05
CASP4	8.0	0.5658914720496094	0.5879060459599175	0.00028255362022031435	0.00021794431810721732	-5.470432035957899	9.753320366826832e-06	7.987413068594449e-05
BHLHE23	11.0	0.0863616014685394	0.08010980903299568	0.00012835955321660058	0.00010965809207088038	5.469519723271169	9.77664558994692e-06	8.002327588005716e-05
FGF17	5.0	0.19495228484493715	0.20921238914684015	0.0003542612348028449	0.00036067977715801354	-5.468249920604377	9.80920450107425e-06	8.020587797377847e-05
ATP9A	6.0	0.43871796759135195	0.42401325702667236	0.00014952198374872463	0.0001771694380843512	5.46832277530434	9.807333485225562e-06	8.020587797377847e-05
PRUNE2	5.0	0.15298123197069874	0.13952691400492634	0.00032231654485886994	0.00035610003359957173	5.467816675169252	9.820338320276783e-06	8.02549841839852e-05
C19orf22	6.0	0.13800149236242343	0.13103454793446961	4.028358483310578e-05	6.379739907474149e-06	5.4652824842296726	9.885719412137097e-06	8.074713402919915e-05
MZB1	3.0	0.5907825331216977	0.6078535719418232	0.0006146107779133453	0.0006398545968702798	-5.464381301814882	9.909075232008085e-06	8.08956846014223e-05
SLC43A2	11.0	0.04427459984355502	0.041862176270271195	5.989562664521683e-06	3.3806947821265395e-06	5.463893899698598	9.921730348622602e-06	8.09145804877247e-05
FDX1	9.0	0.30462190369936665	0.31991625394779466	0.00011917113061613339	0.00011337137097070778	-5.464078447733718	9.916936748091496e-06	8.09145804877247e-05
PAFAH1B2	13.0	0.11628517564360658	0.11158636425677528	0.00015592374673857647	0.00010322476941592233	5.463244024546309	9.938629347333464e-06	8.10101819196712e-05
LPAR3	17.0	0.5025856544610462	0.49202282416729626	6.827582680353337e-05	0.00011395192658003169	5.462745717383751	9.951606717234002e-06	8.10315531346057e-05
IFNA5	1.0	0.8374729045938563	0.8617139966399582	0.0002868596181852561	0.00031903782542760744	-5.462888333284074	9.947890838954841e-06	8.10315531346057e-05
TBC1D29	7.0	0.7538315650899575	0.7701414489241505	0.00035714341918858703	0.0002851682184441737	-5.461922942314668	9.973071595982858e-06	8.116410321223699e-05
LYZL6	3.0	0.7334556858215804	0.7561449070035676	0.000360048708281038	0.0002792577725532015	-5.460947624618702	9.998576562751904e-06	8.13293779662512e-05
CSNK2A2	7.0	0.16236804616971623	0.1596077644468221	4.178831850950807e-06	3.097950855760608e-06	5.460425250153132	1.0012263917747997e-05	8.139840535727593e-05
ORAI3	6.0	0.04501719355495808	0.04095721240787778	5.183776565235036e-06	1.1240731436399164e-05	5.459454959899699	1.0037737820654815e-05	8.156313442017022e-05
NANOG	5.0	0.6963065885296574	0.7253687761448048	0.0004412217614648397	0.000567210266012185	-5.458898479464785	1.0052377088410225e-05	8.163969975797614e-05
CTSL3	2.0	0.6416066943760271	0.6599806950048164	0.000558517306005422	0.0008496499305624739	-5.4573909622476116	1.009214344941376e-05	8.192014781292808e-05
PCYOX1L	10.0	0.04705775456635489	0.04257102619718622	1.299506439734135e-05	8.83590710845082e-06	5.455850327331201	1.0132947352180486e-05	8.220872268617139e-05
TAX1BP1	1.0	0.93263951893206	0.9410086318298623	3.135476007574815e-05	3.4422891608587203e-05	-5.455337290116724	1.0146572102432284e-05	8.227660798086282e-05
KNTC1	1.0	0.8625656360873469	0.8931025200419955	0.0004639143285782949	0.00028808334434397674	-5.454397399914163	1.0171580754652693e-05	8.243668503900292e-05
GABRR3	2.0	0.8501857075161404	0.8754627009232839	0.000816338705439179	0.00048321691506110346	-5.452186154227245	1.0230663164475484e-05	8.28297353978486e-05
LOC101928626	5.0	0.20190540464299697	0.22680655304618455	0.0034947616010540476	0.004372733999709486	-5.452260142234404	1.0228680688702446e-05	8.28297353978486e-05
FOXD4L3	1.0	0.3509500149620904	0.32583280956303634	0.0024665055565336247	0.0033192873864255645	5.450996238520307	1.02625997104794e-05	8.304533891882244e-05
SMYD3	11.0	0.21109126640911455	0.21432758794363702	1.5177448711174598e-05	9.718969675462898e-06	-5.449354431343854	1.0306829862604015e-05	8.336014850116426e-05
HIC1	35.0	0.06446562490447488	0.0592859088586121	1.4987466943838819e-05	1.987589547270681e-05	5.447252447955436	1.0363737871637035e-05	8.377711657599153e-05
NTN3	8.0	0.4967588541685362	0.5062034413416835	0.00011126808707322989	0.00013004609330533883	-5.446367092283606	1.0387802277014254e-05	8.392829408119416e-05
LOC101927606	2.0	0.8831216402671955	0.9053655708277667	0.00020263987007368523	0.00017567952961639852	-5.446016068124061	1.0397358880197011e-05	8.39621602038613e-05
C2orf80	10.0	0.8650222349502422	0.8861374108879654	0.0002476596802888546	0.00018885540930433942	-5.444678611486632	1.0433852344917781e-05	8.4213403402766e-05
SEC22B	10.0	0.2952377574160695	0.3041599552733479	3.9109752710774604e-05	4.672461848234011e-05	-5.44204825247831	1.0506000847473749e-05	8.475201714585782e-05
WIPF3	12.0	0.6605673657256053	0.668110093469789	0.0001786577000911911	0.0001943788527508313	-5.440969952466487	1.053572290054774e-05	8.494799762677596e-05
TRIM49B	2.0	0.7652710773238428	0.7419049055488022	0.000932556579200706	0.0007219511240036859	5.439656452456052	1.0572042540225702e-05	8.51530961165889e-05
FAM150A	10.0	0.15323506583979837	0.13945602778759267	0.0005076350026915741	0.0002938432200549407	5.439744615045776	1.056960080505096e-05	8.51530961165889e-05
OR2M7	3.0	0.8975287522445491	0.9124609209873058	0.00011078735024191274	9.923411020880483e-05	-5.438757883632808	1.0596961606746224e-05	8.530990182385722e-05
ZFYVE20	9.0	0.08765628335857956	0.09201928740942183	6.382983675855206e-05	4.918410397952634e-05	-5.438458027152291	1.060529038555627e-05	8.533305631565841e-05
SH3GL1	2.0	0.030725450732089855	0.03727143185420169	1.4519719412912815e-05	3.718745492196087e-05	-5.438058905861741	1.0616386573678472e-05	8.537844289726007e-05
KRT81	7.0	0.8323930650135828	0.848560056358418	0.0006150861097975271	0.0006737222118198202	-5.433763513946979	1.0736548646855671e-05	8.630045522511106e-05
OPRK1	9.0	0.23570039870028878	0.21517750407365982	0.000956298871786258	0.0003992879208000475	5.4335434520399435	1.0742741601133506e-05	8.630590660048222e-05
RRAS	9.0	0.042732854316693276	0.046352762866903235	4.9178751759702655e-06	9.97585199324602e-06	-5.43329617979942	1.0749704602839714e-05	8.631753567698384e-05
ERVK13-1	4.0	0.08801573439577111	0.07462291157356014	0.0001041309413970616	5.423524373157378e-05	5.432178365212398	1.0781238256141845e-05	8.652634805570251e-05
PLA2G4D	7.0	0.7806783328434778	0.802488153416013	0.00042753219596902416	0.0004019390187666249	-5.431787422616558	1.0792288784294432e-05	8.65478785215605e-05
CCL28	5.0	0.8445653234764381	0.870000018455364	0.0003308699933938302	0.0003250526693939739	-5.431692225224756	1.0794981397705181e-05	8.65478785215605e-05
DECR1	8.0	0.042769165906917164	0.037568367940063276	6.896049620042752e-06	1.5184474120586421e-05	5.429451236815422	1.0858562731282584e-05	8.701306028907958e-05
TTC9	7.0	0.14762506807560014	0.13254517954453904	0.00020051344023699552	8.270731591641085e-05	5.42763318892184	1.0910421728872968e-05	8.738387925120877e-05
LSM6	16.0	0.3891462730887622	0.4033816877959503	0.00019026720424685482	9.987050982954996e-05	-5.425386043131351	1.0974865782419886e-05	8.78260365394325e-05
CLYBL	5.0	0.04170487372201902	0.0376564626271526	1.1397998079803642e-05	7.116729015010835e-06	5.4251219906424915	1.0982463482918173e-05	8.78260365394325e-05
CYP4Z2P	3.0	0.772536729282803	0.7848738104472927	6.294975401621291e-05	8.569267052658829e-05	-5.425218275442374	1.0979692423135831e-05	8.78260365394325e-05
CCDC144NL	10.0	0.6087117992180365	0.6284245601406804	0.004461036322667127	0.005218206865900681	-5.419943123005386	1.1132554033718403e-05	8.898083280270327e-05
TGFB1	7.0	0.027803910512969925	0.025004570875021198	3.2905301846255176e-06	3.2523771420426937e-06	5.419047955564287	1.1158706040178024e-05	8.910446056838818e-05
CALCOCO2	8.0	0.36964965318695264	0.3800525592588302	0.00011055466781792245	0.00020128466183482865	-5.418843047046118	1.1164701078025434e-05	8.910446056838818e-05
IL11	3.0	0.42536108905150566	0.4405578625055007	0.0004627366952622687	0.0006211061186865712	-5.4188293457064365	1.1165102055885572e-05	8.910446056838818e-05
STK4	10.0	0.029603837875994268	0.027054807360939407	4.018266559344899e-06	1.8467187115933845e-06	5.418330986775122	1.1179696699146387e-05	8.917546041877724e-05
SSSCA1	6.0	0.03257042583731221	0.028756452528874817	7.4598570978397875e-06	1.1739598755879466e-05	5.417956474190132	1.1190677108736489e-05	8.921757348534185e-05
POU5F1	9.0	0.8535843595712763	0.8653687049822552	0.00017417443270732597	0.000149286265977812	-5.417569923836042	1.12020218590274e-05	8.926254689092607e-05
XKR8	8.0	0.06576289400554917	0.05793102578846393	3.252935515692645e-05	3.1450778415383494e-05	5.41660710677683	1.1230329722179631e-05	8.944257514102353e-05
LASS3	13.0	0.7207041560000504	0.7354735063861239	0.004773431456913054	0.004044088943682451	-5.416394013437476	1.1236604637735933e-05	8.94470308141238e-05
TRIM29	14.0	0.8005998722964494	0.8106302683630948	0.0002765436265940599	0.0003566454728060794	-5.414680949623367	1.1287177470242343e-05	8.9803928525314e-05
ZC3H12C	8.0	0.13250138029649303	0.12626676930597536	4.514416928569336e-05	7.038497985320176e-05	5.414181166563604	1.1301975190891202e-05	8.987597141130453e-05
CNNM4	19.0	0.31865930498102374	0.315352922683077	1.1162291371230448e-05	7.394681733519714e-06	5.413789216927003	1.1313593830851323e-05	8.992267316039778e-05
GYPB	3.0	0.8730604566232658	0.8866006253678121	0.00019456308179775322	8.412384994645594e-05	-5.412883200076303	1.1340497175076861e-05	9.009075167002684e-05
UBIAD1	7.0	0.17263317698571418	0.16575382224151067	2.658712126457135e-05	7.356937040125526e-06	5.411479866202453	1.1382295267098896e-05	9.037692589046055e-05
BNIP3L	8.0	0.35362478478459847	0.35901646307428126	1.127235782659528e-05	1.1575651749019705e-05	-5.410973838928485	1.1397405283320077e-05	9.045101048882313e-05
REV3L	8.0	0.061449687614002164	0.05564128089678922	2.053280658899894e-05	1.7540174506152162e-05	5.409555201775687	1.143987380321812e-05	9.074202991402107e-05
ADAM2	7.0	0.8638920009123585	0.879190185398021	0.0001499891880546593	0.00026611931317634417	-5.4088911400613044	1.1459808026366874e-05	9.081523881349488e-05
HPS6	10.0	0.3212321631960571	0.3289420796834208	4.1936133618002865e-05	5.684514189797972e-05	-5.408861152041756	1.1460709051543283e-05	9.081523881349488e-05
TCEB3	12.0	0.192353160739037	0.18886481445673622	5.615453931970527e-06	6.943426273348614e-06	5.408636697392593	1.1467455322508217e-05	9.082271042371133e-05
TWISTNB	11.0	0.25756384473409416	0.26075216272362955	2.5172467265129085e-05	3.572418971150159e-05	-5.408080168447265	1.1484199783944485e-05	9.090932049505876e-05
OR5AR1	1.0	0.6480600344516613	0.5383202764723036	0.008155585090289626	0.006415753738961004	5.40749363647543	1.1501873633126322e-05	9.100319633894183e-05
LOC102723376	8.0	0.6943871532248126	0.714885716912923	0.0018077027302662635	0.0020079878773402787	-5.406452965320068	1.1533299477364532e-05	9.120332769772765e-05
LPAR5	11.0	0.5505963079628319	0.5643561514038028	0.0003231620565658617	0.00039012993370560715	-5.406270329728617	1.1538823568147012e-05	9.120332769772765e-05
LINC01209	4.0	0.9047710125976138	0.9176276977415438	8.251981932898389e-05	6.384026138214385e-05	-5.4056719805605535	1.1556940237372134e-05	9.130041126444922e-05
TNXB	48.0	0.7206664506691611	0.7339380750961509	0.00017016337440766059	0.0002236115951673584	-5.4053029391444145	1.1568128276087914e-05	9.134268795195553e-05
LOC389332	5.0	0.25866699221752304	0.2672324662683187	0.00044402042606012137	0.00041131773093239845	-5.403874511043773	1.1611536209832786e-05	9.163920407659259e-05
LINC01529	5.0	0.4894117098455076	0.5028856863026265	0.0004670389354877264	0.0004881410493938045	-5.4031660946645585	1.1633124863233719e-05	9.176330852298775e-05
RASGEF1A	26.0	0.49942068363027775	0.5065327220572493	0.00011291746165474798	0.00016508846370887114	-5.399130147739741	1.175689260149253e-05	9.264523039240258e-05
CTDSPL2	19.0	0.3334670740998918	0.34064624917314007	8.083834950350918e-05	5.924257546730999e-05	-5.398942204915202	1.176268835716958e-05	9.264523039240258e-05
LOC100631378	4.0	0.49813589847418993	0.4709521838705297	0.0018574458957628327	0.0015912939544429907	5.399037444725399	1.1759751004810068e-05	9.264523039240258e-05
MIR602	5.0	0.8510314967120136	0.8648324648539225	0.00015842388203764503	0.0001894811213853243	-5.397239661518302	1.1815322550191239e-05	9.297063714405048e-05
WDR73	9.0	0.034149384021575066	0.03048660833802488	7.510136984711814e-06	3.873549887481034e-06	5.397221515550567	1.1815884810192743e-05	9.297063714405048e-05
ERICH6B	2.0	0.4609595184193717	0.4788801074028015	0.00028155858945530244	0.00014842477074987498	-5.394337224386917	1.1905599421030922e-05	9.358243643351778e-05
HCN3	12.0	0.15676428739572473	0.1520081595201505	1.4145776186272908e-05	1.5035968918821975e-05	5.394456373789259	1.1901879771032074e-05	9.358243643351778e-05
TTTY16	2.0	0.43363289958900875	0.4634389755902467	0.018611398847694496	0.01854777779115272	-5.394061933063052	1.1914198048831724e-05	9.360301177922514e-05
KIAA1586	6.0	0.3248165613415616	0.33233514670742514	2.7561459360466822e-05	1.420668556953521e-05	-5.392940517484636	1.1949289802965546e-05	9.38316033198248e-05
OR5K1	1.0	0.8614547985394795	0.8888122593915021	0.0005682023919032853	0.0002543046821439946	-5.392088863554538	1.1976009660725133e-05	9.397316064354766e-05
SV2B	1.0	0.8809314401238053	0.905057966709137	0.00023588693293304347	0.00024688318280724914	-5.391945511222425	1.1980513125893596e-05	9.397316064354766e-05
DUSP8	5.0	0.8122478497540508	0.8267327869379962	0.00016842896854273384	0.0002378657885373806	-5.39179221394267	1.1985330903803268e-05	9.397316064354766e-05
TMEM14A	12.0	0.18967220226229156	0.18529209918859932	2.248948796321777e-05	2.0225088407033088e-05	5.391511310428094	1.1994164117687533e-05	9.399532721172253e-05
ZNF383	3.0	0.6979807364087046	0.742875052087101	0.003979554569258593	0.0030126600870948278	-5.391121829367673	1.2006422488089145e-05	9.404430026956714e-05
LINC01508	1.0	0.4547366809226848	0.5314316407397941	0.008626998767898823	0.014243156079908812	-5.390601010176193	1.2022834276991857e-05	9.412574108800528e-05
[truncated: 5,453 more rows]
