# Supplementary material for: Associations of epigenetic aging and COVID- 19: A 3-year longitudinal study
Source: GeroScience. 2025 Apr 10;47(3):4889–98. doi: 10.1007/s11357-025-01635-4 (PMC12181606; doi:10.1007/s11357-025-01635-4)
Supplement: Supplementary file 3 — Supplementary Figure S3. Comparison of mean methylation levels of gene promoters just before COVID- 19 („Before COVID”) and three years later („COVID”), only the participants are considered who had COVID- 19 (i.e., infected) (CSV 1161 KB) [file 11357_2025_1635_MOESM3_ESM.csv]

gene	num_cpgs	before_mean	covid_mean	before_var	covid_var	t_stat	p_value	adjusted_p_value
H1FNT	12.0	0.8789506172839506	0.8142971356663807	0.0006396539846470402	0.0006753627070519048	40.39148208281204	5.4364881729838215e-25	8.508103990719681e-21
TAF4	10.0	0.1739037037037037	0.10534927570088594	0.00041807575498575497	0.0001950516566661987	29.685815985412898	1.3815075214215892e-21	1.0810296355123935e-17
TELO2	13.0	0.15884615384615386	0.18279435028165492	3.6581702321347225e-05	3.08522606675518e-05	-28.687084013402494	3.27897564096344e-21	1.7105322927025945e-17
LOC723972	2.0	0.6493518518518518	0.8615628425721769	0.001423861823361824	0.0007861586648343726	-26.2188739266093	3.153886195547292e-20	1.2339579740078778e-16
BHLHE40	8.0	0.026944444444444444	0.07231887427796782	4.127804487179484e-06	8.686019061726738e-05	-24.879244480005315	1.1725850295997626e-19	3.670191142647257e-16
TMEM179B	2.0	0.043222222222222224	0.024453703331312648	1.6583333333333334e-05	5.160134203963836e-06	23.8302216367508	3.434532419218331e-19	8.958405393461147e-16
C6orf62	11.0	0.05832659932659933	0.08012099620519263	1.2792917520190245e-05	1.3205515790499338e-05	-22.90894025838412	9.152610182223622e-19	2.0462621335971385e-15
TMEM87B	11.0	0.0988922558922559	0.07025428239870754	5.576671140307511e-05	3.664336712272419e-05	21.572459912980793	4.050889779303693e-18	7.92455313076285e-15
VTRNA1-2	7.0	0.5528677248677248	0.6464307365948876	0.0023866764928193516	0.002914699751324658	-20.587661745764432	1.2794102625506052e-17	2.1823325511520982e-14
CSTL1	5.0	0.7696740740740742	0.8372733054337679	0.00018721891737891788	0.00018706963214871455	-20.51556503620337	1.3944616940268998e-17	2.1823325511520982e-14
PTPN12	1.0	0.03888888888888889	0.02001267540510054	9.871794871794869e-06	1.2392034057685738e-05	20.14263483691165	2.1863904294135322e-17	2.8940316836008024e-14
CCDC48	6.0	0.12728395061728395	0.09337128560852122	4.254874960430513e-05	4.056008981940133e-05	20.130437045082825	2.2190658276811263e-17	2.8940316836008024e-14
C20orf108	10.0	0.13471111111111111	0.15431466891809745	1.4652564102564093e-05	2.8912581960195065e-05	-19.8553485012417	3.107320675623717e-17	3.740736044116244e-14
TMEM191C	1.0	0.9204444444444445	0.9631149459768225	0.00018925641025641055	2.256697429769847e-05	-19.61629824258923	4.1773746712993955e-17	4.6697081147025385e-14
LINC01311	1.0	0.03477777777777778	0.017677252180874348	1.533333333333333e-05	7.132180463298123e-06	19.41756075257097	5.355493171557622e-17	5.587564542325119e-14
HIST1H3C	7.0	0.1256984126984127	0.08377360502287508	6.363945578231298e-05	7.282887501432242e-05	18.7977399410902	1.179285350767579e-16	1.1534884837195384e-13
KRT26	7.0	0.7736825396825396	0.6875733420962379	0.00036822658294086884	0.0005411616275277251	18.740729253233553	1.269530860850415e-16	1.1687151748417057e-13
NPPB	12.0	0.20247839506172838	0.17692047940929317	0.00030152649176954716	0.00028811063602706414	18.657176619199003	1.4149135102660787e-16	1.2301886908702296e-13
SAMD1	7.0	0.040544973544973544	0.05898116618670799	5.477295191580902e-06	2.6052035642312026e-05	-18.609789259062847	1.5049310521183458e-16	1.2395879455606375e-13
RUFY1	12.0	0.15864506172839507	0.1350396701744125	6.745704732510273e-05	3.517790673484735e-05	18.54657808590033	1.6343313507291124e-16	1.2788642819455303e-13
TAF8	3.0	0.04850617283950617	0.026423928189884732	3.348179803735361e-05	6.4366825637950295e-06	18.459011450198975	1.8329109052834834e-16	1.336653025414068e-13
COL18A1	10.0	0.18396296296296294	0.13488177108681865	0.00023474396011396046	0.00010599953774660946	18.440093893634533	1.8790010580900638e-16	1.336653025414068e-13
RPS17	1.0	0.043925925925925924	0.02128398770259486	4.760968660968657e-05	5.945761061707855e-06	17.92946855333299	3.704391586708688e-16	2.5205968839996075e-13
ZNF598	13.0	0.06108831908831909	0.042188997505142475	2.7319846929314397e-05	1.1298766127189667e-05	17.736879860246955	4.805878394895073e-16	3.1338332033378286e-13
OSTC	7.0	0.13022751322751322	0.09935534811485065	5.44226989941276e-05	2.371947584396809e-05	17.646721898830076	5.433240973156573e-16	3.3053442518766336e-13
USPL1	14.0	0.09470899470899471	0.08531515987185889	3.849656956799817e-06	4.395472292974994e-06	17.638928994816144	5.491306744331788e-16	3.3053442518766336e-13
SOLH	32.0	0.8544178240740741	0.8702104571102945	7.1432553196225e-05	4.666860211762951e-05	-17.607043141068484	5.73566657544864e-16	3.3245622928063414e-13
MAP4K2	1.0	0.029888888888888892	0.017648725321999303	1.2564102564102566e-05	1.8501111686639973e-06	17.40905099846169	7.527461172388947e-16	4.2073131195673935e-13
MIR519A2	2.0	0.7670555555555555	0.8401103085941739	0.0005800641025641036	0.0003612924905014875	-17.35533551254702	8.107296909886031e-16	4.375144711714358e-13
TMEM17	5.0	0.6881777777777778	0.7239923504905569	0.00010165025641025638	6.054013430353344e-05	-17.301588471698718	8.73388060128722e-16	4.556174380338166e-13
BARHL1	11.0	0.169989898989899	0.1958858425562781	0.0002888908667090486	0.00017496346299372402	-17.093462222248757	1.1673759131970282e-15	5.759565302900382e-13
RUFY4	5.0	0.23425185185185185	0.2669166251465126	0.00017565720797720795	0.0001875807417862088	-17.065251855586393	1.2144770287265982e-15	5.759565302900382e-13
GAN	13.0	0.21241880341880343	0.22539831160904675	3.0000606888180797e-05	3.408607500992137e-05	-17.070654399425102	1.2053067770621114e-15	5.759565302900382e-13
SPRN	3.0	0.4239382716049383	0.3357390076105978	0.0011021114276669834	0.001461901374245995	17.034109510546685	1.268764731537095e-15	5.840049426045746e-13
LOC339529	1.0	0.014481481481481482	0.022509022788317117	5.4131054131054115e-06	4.013930671391075e-06	-16.829959455510078	1.6928080391491543e-15	7.469941994284584e-13
PCOLCE	3.0	0.7698024691358024	0.8217134549293988	0.00028643811332700183	0.00029151362743177616	-16.819422955065622	1.7183253149792016e-15	7.469941994284584e-13
CCDC111	1.0	0.9567777777777777	0.9743481432950055	3.47179487179489e-05	1.1698015577363991e-05	-16.79874990281078	1.76955480165693e-15	7.484738552954312e-13
RAB43	12.0	0.15295679012345678	0.11285952871297429	0.00017946280468502694	4.741470421105846e-05	16.68769946082324	2.0731274006508216e-15	8.538011531627726e-13
C1orf180	2.0	0.8859074074074074	0.7983697862536819	0.0005974045584045592	0.00043227966790474127	16.616594148746934	2.2953835525790813e-15	9.21096220458016e-13
C1QTNF8	10.0	0.769525925925926	0.8012617590250792	0.00018938276353276372	0.00020582879323616436	-16.426031078404407	3.021156675376412e-15	1.1820275492410212e-12
EBLN3	3.0	0.01848148148148148	0.024848627478436188	1.977207977207973e-06	2.970514665460502e-06	-16.352869420866043	3.3596051064267053e-15	1.282385851599462e-12
TFCP2L1	6.0	0.24594444444444447	0.21711769372362782	0.00012947008547008537	6.093793048630247e-05	16.304351913621645	3.605488410815004e-15	1.3434736578394005e-12
POTEF	6.0	0.7930246913580248	0.8512609475924644	0.00018927928141816998	0.0002519480968241317	-16.20304357426499	4.180827879806841e-15	1.5216268911390014e-12
MIR92B	6.0	0.061969135802469134	0.037501684137056644	3.82607628996518e-05	2.0837132748972477e-05	16.16665265619273	4.410014300839094e-15	1.5685619047302687e-12
KRTAP5-3	4.0	0.6863148148148148	0.7530440144516803	0.000827969195156695	0.0013267954428978629	-16.080740166057797	5.004144393256811e-15	1.7403302167659797e-12
TMEM240	1.0	0.16625925925925925	0.07876319369232213	0.0009484301994301987	0.0004069351717583973	15.959573199143192	5.986267647649504e-15	2.0366323627329294e-12
ZNF227	8.0	0.16427777777777777	0.18229930920319426	1.1838141025640981e-05	2.2434122244670623e-05	-15.914928818511838	6.396671247907249e-15	2.1299554261648603e-12
SDE2	3.0	0.015666666666666666	0.020423349832403074	9.829059829059837e-07	1.615738262123686e-06	-15.880484295860404	6.7331434647346175e-15	2.1952853171478493e-12
ADCK5	8.0	0.31909259259259265	0.29010981890045245	0.00015215576032763547	0.0001341574632585625	15.807733280770469	7.505372536782094e-15	2.3971240857273424e-12
NDUFS6	2.0	0.018574074074074076	0.012565806283856984	2.1481481481481443e-06	1.6485335405281647e-06	15.781576103276794	7.804943676755153e-15	2.442947370824363e-12
LOC91450	3.0	0.6459506172839506	0.6797256808222075	0.0014016812282367853	0.0013601345741474566	-15.72636810914357	8.478537732736564e-15	2.6017473630848474e-12
LINC00674	2.0	0.03911111111111111	0.02009923640569603	3.398717948717949e-05	6.87733657346402e-06	15.661994495855078	9.340523192050568e-15	2.811138229915219e-12
LRIG1	10.0	0.03651481481481481	0.0534309036615822	2.7689772079772076e-05	1.393201556962404e-05	-15.509167944830136	1.1769770079004887e-14	3.4754132403099336e-12
LOC284344	3.0	0.7949135802469136	0.8515556182390378	0.0008184067742956615	0.0004578830216929348	-15.433994517741294	1.3196151524563718e-14	3.82444021035967e-12
FAM209B	2.0	0.8495740740740741	0.9021296114833267	0.000217321225071225	0.00011197829876137919	-15.40587170064192	1.3774729287188544e-14	3.919536606263649e-12
LCNL1	7.0	0.8237248677248677	0.8512756786649189	0.00037446927146927094	0.0003933772961830737	-15.378837483257694	1.435567060431656e-14	4.0118972313848956e-12
NOMO3	6.0	0.173141975308642	0.18032923655837405	2.326289965178868e-06	4.583519572966648e-06	-15.30258949019083	1.6134701847936293e-14	4.429966384564964e-12
EHD1	9.0	0.12781893004115227	0.14235238218871654	1.3395202419893814e-05	1.5667881954897603e-05	-15.265954576638753	1.7069134550694197e-14	4.605723374454555e-12
PROKR2	7.0	0.4182116402116402	0.4502918941003305	0.0002153239723239725	0.00015320363910823381	-15.203439035342797	1.879509962756148e-14	4.985479816463341e-12
GFPT2	6.0	0.09311728395061729	0.1313612201469548	0.00018201242481798036	0.0001189313193294935	-15.16866733567107	1.9832278806838038e-14	5.172919388783588e-12
GRIFIN	8.0	0.613912037037037	0.6417629137135076	0.00026591203703703705	0.00017543747431564424	-15.157341344780482	2.0182753160724482e-14	5.178034212546527e-12
C14orf101	9.0	0.044814814814814814	0.03769736966969055	3.958214624881291e-06	4.035453652496702e-06	15.062743677609923	2.337231994506108e-14	5.899625921616224e-12
EPB41L5	8.0	0.24686111111111111	0.29425126555186043	3.660256410256406e-05	0.0002723786981722805	-15.031929579569194	2.4520409254250745e-14	6.091181029032129e-12
FLJ40434	7.0	0.8583492063492064	0.891135744316868	0.00010727838827838805	8.700465642458523e-05	-15.008777762634706	2.5421287276381317e-14	6.216299154302619e-12
METT10D	11.0	0.2251178451178451	0.21179823327483455	1.8621624167078726e-05	1.0530657877093528e-05	14.973710765672969	2.6851516464762633e-14	6.2720333234856e-12
PIGZ	15.0	0.5251037037037037	0.5509747066155628	0.0003456141310541315	0.0004124235928509324	-14.98622602437284	2.633175716291839e-14	6.2720333234856e-12
DPP9	12.0	0.2170216049382716	0.19318058965785176	0.00012510715416270973	6.58436803729031e-05	14.982434253621834	2.6488121669637166e-14	6.2720333234856e-12
RAB39	7.0	0.06016931216931217	0.04225408897868225	4.3587185301470993e-05	8.661007228616557e-06	14.78944369142387	3.5860494339414174e-14	8.253187300173997e-12
ZNF184	14.0	0.25412962962962965	0.24005096040853355	2.781712599569751e-05	5.606292427454034e-06	14.760354687934461	3.754613916181926e-14	8.515899679456108e-12
MBD6	9.0	0.06675308641975308	0.08689918618557263	3.144191199746754e-05	3.2220672046592536e-05	-14.67715930988525	4.2834431075212305e-14	9.576554947529608e-12
C19orf21	8.0	0.789138888888889	0.8165200432693517	0.00016300520833333317	0.00014913105784596607	-14.645318874694496	4.5057100790990714e-14	9.931600385619783e-12
LOC100506790	2.0	0.7369814814814816	0.8705841777501283	0.0022431631054131043	0.0006177650963284864	-14.614940162824153	4.728900595219258e-14	1.0164257552354603e-11
NOTCH3	7.0	0.3031587301587301	0.26412878376702786	0.00030646834118262735	0.00014607934770387597	14.613315357654868	4.741155280012051e-14	1.0164257552354603e-11
LOC728855	1.0	0.027407407407407408	0.08010446707959529	1.3250712250712257e-05	0.0003902204527555228	-14.495795879156432	5.720632774155293e-14	1.1843641582633676e-11
FAM82A2	5.0	0.07357777777777777	0.04696051004446215	5.1751794871794876e-05	3.819294782217247e-05	14.485652029139764	5.814447599594899e-14	1.1843641582633676e-11
DHTKD1	8.0	0.04186111111111111	0.05778185965458828	5.04847756410256e-06	2.376889184813969e-05	-14.493585681209948	5.740939448103559e-14	1.1843641582633676e-11
C20orf135	6.0	0.5874197530864197	0.5153239950721646	0.0007094794238683139	0.00024551485594067826	14.474006329174337	5.924116374870062e-14	1.1843641582633676e-11
REEP3	10.0	0.17533333333333334	0.20425457129323923	0.0005008846153846152	0.00046594445950966224	-14.478426011824336	5.882246098241983e-14	1.1843641582633676e-11
GSTTP1	3.0	0.49018518518518517	0.639062126569542	0.029686062678062678	0.03938698112843844	-14.468305476346467	5.978579457048309e-14	1.1843641582633676e-11
GPR112	6.0	0.8110802469135803	0.8599715957671036	0.0008948982272871146	0.0006705741592017881	-14.453596681079803	6.121503957102592e-14	1.1975192116081946e-11
BCL6	47.0	0.07613869188337273	0.06921251338574129	1.560240869068391e-05	1.678630964635522e-05	14.440588011349103	6.250851663128708e-14	1.2077262781230157e-11
RAB5B	11.0	0.11515151515151514	0.1381644982255067	2.8671964399237163e-05	2.082187143849845e-05	-14.415293007433528	6.510517456097271e-14	1.2425560754624669e-11
NMT2	5.0	0.1527925925925926	0.1105628695063017	0.00011826917378917374	9.624821225206701e-05	14.385293490021612	6.832993540531626e-14	1.288389745895421e-11
TSGA14	9.0	0.040777777777777774	0.057002776973102805	2.7230769230769223e-05	7.17248014813025e-06	-14.372547672965519	6.974960123044954e-14	1.299501499114923e-11
C16orf87	10.0	0.16581481481481483	0.1464892473761682	2.3352849002848923e-05	3.310971700599984e-05	14.350973436220167	7.222249901698298e-14	1.3297436583715103e-11
ANGPT1	8.0	0.41377314814814814	0.3850167807346831	0.0001141827368233618	8.69826277373167e-05	14.331934390845648	7.448007528551997e-14	1.3397852623199855e-11
CROCCL1	7.0	0.8285396825396825	0.8616258530389694	7.37917320774464e-05	6.07489273687644e-05	-14.338319564476205	7.371492544187141e-14	1.3397852623199855e-11
ACVR2A	6.0	0.11122222222222222	0.15073423713077733	0.00015428632478632482	0.0002074534754154076	-14.321128317222891	7.579375216201551e-14	1.3479229787903895e-11
PRB2	3.0	0.7923333333333333	0.84840660257104	0.0006453418803418819	0.0002874681594352376	-14.284391809119773	8.044171870463189e-14	1.4145088738511114e-11
C14orf139	4.0	0.6458518518518518	0.6929885938901592	0.007711972400284901	0.0076213898737307745	-14.225241350574992	8.855423764421158e-14	1.5099388089273985e-11
BTG4	2.0	0.8337222222222223	0.8963984703576123	0.0005299294871794877	0.00011505044012193559	-14.223792946588722	8.876317598806431e-14	1.5099388089273985e-11
TPBGL	5.0	0.3853185185185185	0.36813589813256703	0.0002044869515669515	0.00024205950393773752	14.235120324590268	8.714264711407598e-14	1.5099388089273985e-11
MIR518A1	1.0	0.5581111111111111	0.6586609306158843	0.0008341025641025626	0.0005350170981831637	-14.201369628126686	9.206365195229127e-14	1.5327618649503812e-11
FLJ40330	9.0	0.37306995884773664	0.34586567305212407	0.0003796630086876999	0.000397741286248396	14.20549814248386	9.144658428356716e-14	1.5327618649503812e-11
SPRY2	21.0	0.06939153439153439	0.05944741014029824	1.742740857026568e-05	1.8881951556503898e-05	14.18314892391617	9.483885995329404e-14	1.5623454297568965e-11
LRRC37A3	10.0	0.19504814814814816	0.2045962281697602	1.0947207977207996e-05	8.303139288092521e-06	-14.161930154626896	9.818000097797224e-14	1.6005385576096516e-11
HIST1H3G	4.0	0.25325925925925924	0.20544366852414828	0.00028893981481481473	0.0001217431172138906	14.149942464865317	1.001211639247982e-13	1.6153569231165897e-11
LOC595101	5.0	0.28641481481481484	0.2578422351774794	7.338438746438743e-05	4.64563713239039e-05	14.11720218530598	1.0562754063225743e-13	1.686807153974315e-11
MIR513A2	2.0	0.6644629629629629	0.7374723299785897	0.0018268447293447304	0.0024126920520192554	-14.098692889791566	1.088781061746032e-13	1.7211539006389296e-11
MIAT	10.0	0.03283703703703703	0.021390317242454597	1.177934472934474e-05	2.900337865134999e-06	14.085256092126501	1.1130250195629295e-13	1.7418841556159847e-11
C22orf9	3.0	0.04349382716049383	0.0289082848754378	1.964419119974678e-05	1.15340447711297e-05	14.049781675285049	1.1797497241348851e-13	1.8280280378921736e-11
ICT1	9.0	0.14187654320987655	0.13093192630865202	9.071541627097202e-06	6.96709605469559e-06	13.970435262319246	1.3443896357139247e-13	2.0627154704826392e-11
TTF2	5.0	0.046851851851851846	0.059643041570153495	1.0414131054131073e-05	2.1264110622910038e-05	-13.955032455744949	1.3790105439476556e-13	2.0952927196874572e-11
LYSMD3	9.0	0.2447283950617284	0.2632993782483379	2.1545425767647942e-05	4.360543396255547e-05	-13.939536140221707	1.4147723917104435e-13	2.128960377910427e-11
ENGASE	8.0	0.5380046296296297	0.5037911298805503	6.426980947293483e-05	9.586855140340747e-05	13.926084429736383	1.4465926834092922e-13	2.1561119519386116e-11
ECT2L	1.0	0.7797407407407407	0.9030242164929708	0.0017317378917378913	0.0004113859186682262	-13.907136388165029	1.4926745021878364e-13	2.2038071659660037e-11
TP53I13	4.0	0.029370370370370373	0.022229738878431143	6.597934472934474e-06	2.2944003076309294e-06	13.863278211082033	1.6052515650737901e-13	2.3261284253152607e-11
CGB1	5.0	0.6257259259259259	0.6686392404414989	0.00130701276353276	0.0014054920227492714	-13.864010366353812	1.603301933634072e-13	2.3261284253152607e-11
PRORSD1P	1.0	0.015407407407407406	0.022972404542896483	1.9430199430199416e-06	6.2652922588427085e-06	-13.846303431002951	1.6511467308069242e-13	2.370683150195263e-11
UCHL3	10.0	0.2172111111111111	0.19980983882452602	5.785641025641022e-05	3.0163217437426373e-05	13.83926005740588	1.6705862149256683e-13	2.3767885694169734e-11
GLYCAM1	3.0	0.8435925925925927	0.8746969604197844	0.00015659259259259288	0.0001031287099301212	-13.819427940145728	1.7266030632608357e-13	2.4343547693722594e-11
WDR34	4.0	0.4178981481481482	0.4489866561446063	6.090990028490043e-05	8.185579809040088e-05	-13.784784085946558	1.8291604523621317e-13	2.555925096381014e-11
LOC101927131	4.0	0.8066481481481482	0.8353626518337814	8.558297720797721e-05	0.00010236326799546155	-13.770218422325183	1.8741407275824003e-13	2.595601981120758e-11
LIPK	1.0	0.7304814814814814	0.5055044812184794	0.004559720797720794	0.002873854818609841	13.682871500563003	2.1689565626094266e-13	2.977558789898029e-11
LOC154761	3.0	0.11001234567901236	0.06582892704525112	0.00018328616650838876	5.741353658089005e-05	13.671287622122264	2.2115087607270497e-13	3.009574965685072e-11
ARFGAP2	9.0	0.10218106995884774	0.07829747327944502	6.576747212549681e-05	1.797772594449966e-05	13.649354336263515	2.2944578470632076e-13	3.09554011263269e-11
PSG2	4.0	0.8938611111111112	0.9216431826353073	9.814583333333395e-05	4.948262101562995e-05	-13.621660764304526	2.403805840765299e-13	3.215347128886917e-11
KLKP1	3.0	0.7619135802469136	0.8049277140770429	0.001911124723013613	0.0013475059818025834	-13.578780370408362	2.5838586259630394e-13	3.36978229136013e-11
C3orf80	1.0	0.03025925925925926	0.015578796052270465	2.4122507122507114e-05	3.442150838920971e-06	13.579351811752097	2.5813697146389383e-13	3.36978229136013e-11
LRP2	10.0	0.055407407407407405	0.11497387652871785	0.00011080917378917381	0.00044205866297507274	-13.583164583135355	2.564826480583028e-13	3.36978229136013e-11
CLEC12A	3.0	0.5405679012345679	0.4716526941384798	0.0009730838873061095	0.00045056351535202664	13.564195366479131	2.6482300178427623e-13	3.425190064399936e-11
TMEM223	6.0	0.05656172839506173	0.04114768814502491	2.6275957581513122e-05	9.359920391540858e-06	13.54774345693242	2.722833757712625e-13	3.477210776648308e-11
FNDC4	3.0	0.07300000000000001	0.03796931657434245	0.00015412820512820515	7.594212171873642e-05	13.545562005914205	2.732887703052664e-13	3.477210776648308e-11
ANKRD37	11.0	0.04211111111111111	0.034274452538401994	5.4414070777707105e-06	3.2123012227523873e-06	13.537546061836428	2.7701625089991497e-13	3.496213166599733e-11
KDM5B	9.0	0.3887695473251029	0.36435215581407765	0.00018949660581759345	0.00026829826093881763	13.518194846794747	2.8623279537804576e-13	3.583634598133133e-11
TNFRSF12A	7.0	0.2164021164021164	0.18135280871182363	0.0001953046107331818	4.8377136719313504e-05	13.484843620800447	3.0286800828846617e-13	3.761812960090869e-11
OR7A17	8.0	0.7759537037037036	0.7894370489650302	0.00017184512998575486	0.00019601374294264467	-13.478635717786059	3.060731145534578e-13	3.771688380127256e-11
MON2	9.0	0.044609053497942384	0.0563506231233171	6.29095001934508e-06	1.6124425944503315e-05	-13.457004858445455	3.1751747522757287e-13	3.882147255712121e-11
RAB2A	6.0	0.07830246913580247	0.05773045090429577	6.547871161760054e-05	1.9742021283242345e-05	13.43516635635143	3.295208210858443e-13	3.997675077514313e-11
MYO1D	6.0	0.05327777777777777	0.04100394772112738	1.8829059829059823e-05	9.52589637768631e-06	13.420564713040894	3.378071966975763e-13	4.066678944859284e-11
LY6D	15.0	0.7698	0.7884133740707681	6.78646153846154e-05	0.0001074228912883453	-13.382949041061467	3.6016051085290593e-13	4.302680912097693e-11
ROGDI	7.0	0.04191005291005291	0.032311050625389845	1.561718704575846e-05	4.5016665815498585e-06	13.361255405074898	3.7374161713954544e-13	4.43110326381355e-11
ZNF526	11.0	0.19152525252525252	0.20446486231754926	1.3336511972875631e-05	2.4192817710395338e-05	-13.335848000202919	3.9032278018843035e-13	4.55777126220506e-11
ASAH2B	13.0	0.3748262108262108	0.3946151070487805	5.9887843692577476e-05	7.33824383350743e-05	-13.33160893061955	3.9316237725091573e-13	4.55777126220506e-11
KRTAP4-3	5.0	0.7441703703703704	0.7901014266190706	0.00019079908831908746	0.00023190148609144323	-13.33730914998436	3.8934892698297855e-13	4.55777126220506e-11
PRSS33	7.0	0.6334550264550265	0.6610239018838873	0.0004802480958195259	0.0005423582012323493	-13.322549018100354	3.9930305760931177e-13	4.594921214401272e-11
SLC38A3	15.0	0.4570864197530864	0.42627671528837563	8.671104779993671e-05	0.00021995154103616367	13.239213965482254	4.606545302689983e-13	5.224089419354945e-11
ZNF280C	16.0	0.5439398148148148	0.5884096438358365	0.0059314725004451525	0.004466131090723835	-13.242752856862596	4.578607396784571e-13	5.224089419354945e-11
LARP1	10.0	0.8930814814814815	0.8456435219005302	0.0001323184900284903	0.0003444608481839526	13.211415217149879	4.832221610826704e-13	5.2516852923220775e-11
DGCR2	7.0	0.11237566137566138	0.08276943767827655	0.0001599295889295889	4.8575882063648706e-05	13.218691665839101	4.772068165950156e-13	5.2516852923220775e-11
ZNF90	6.0	0.5161296296296297	0.5442396000625543	0.00015822293447293509	0.0001456270335104978	-13.213936899790339	4.811286996481974e-13	5.2516852923220775e-11
ANKRD36	8.0	0.11812962962962963	0.09791674917667276	0.00048073375178062674	0.00038402972822239073	13.217699301096031	4.78022614906534e-13	5.2516852923220775e-11
GADD45GIP1	9.0	0.07498765432098765	0.10453595546047384	6.930515986071546e-05	6.726937131636071e-05	-13.219025611747192	4.769326115293359e-13	5.2516852923220775e-11
INTS1	7.0	0.04464021164021164	0.03323196631082624	2.297389383103668e-05	6.6404157549200685e-06	13.214689531329867	4.805056938811979e-13	5.2516852923220775e-11
SNORD115-35	7.0	0.7287513227513228	0.7662368572893596	0.0002223667073667069	0.00020048617439115217	-13.19362100866592	4.982646655820052e-13	5.37782208024716e-11
FAM86HP	3.0	0.05759259259259259	0.034663827445955926	0.00016484900284900286	0.00010410950598680217	13.172903019274692	5.163900159366663e-13	5.5352765406909784e-11
C1orf112	1.0	0.813037037037037	0.8917270523530466	0.0006694985754985741	0.00023863192103047799	-13.166812574195811	5.218468343712812e-13	5.555716297898333e-11
MRPS22	12.0	0.29341666666666666	0.3057309967166756	1.2645833333333215e-05	1.9569646405883737e-05	-13.158731842089404	5.291789663776593e-13	5.595710016088087e-11
FAM105B	4.0	0.04153703703703703	0.03013652165558327	1.4609152421652421e-05	9.24289060659237e-06	13.117599844510378	5.681847966396297e-13	5.96784702510752e-11
ADCY1	7.0	0.09026984126984126	0.06758033425088913	0.00032352171637885913	0.00029065602265884646	13.112758439553536	5.729673903554806e-13	5.977959772708848e-11
LRRC37B2	5.0	0.6868074074074074	0.7278452517809691	0.0001822076353276344	0.0001815954000802163	-13.076853904068438	6.097590498061592e-13	6.237077862396335e-11
SFT2D2	9.0	0.0982716049382716	0.11793663313252077	5.0187401076290024e-05	0.00011536021132944981	-13.07957839017381	6.068835466772284e-13	6.237077862396335e-11
LINC00955	2.0	0.7525185185185186	0.8273258396872768	0.0007285861823361824	0.0006876682808310621	-13.078081302527439	6.084618793033814e-13	6.237077862396335e-11
B4GALNT1	13.0	0.049421652421652425	0.0375217529029673	1.7063436672904137e-05	3.3244469263787115e-06	13.061674516452314	6.260394793021169e-13	6.362024578622163e-11
LOC388282	8.0	0.19425925925925927	0.20465207569456348	0.00010293260327635338	0.00011958521567334987	-13.052569432832898	6.360198094225926e-13	6.421748398363597e-11
PIM1	8.0	0.05409722222222223	0.0401709514187166	1.4347756410256408e-05	1.4855703109668328e-05	13.01355134521536	6.806856584602686e-13	6.828673432630258e-11
UCN	12.0	0.7902253086419754	0.8102941692427352	0.0006544000079138966	0.0005141837689999862	-12.982315655266113	7.187715192498824e-13	7.119477390038392e-11
MBLAC1	8.0	0.3256574074074074	0.30699342762602977	4.525431801994303e-05	1.7904948176516736e-05	12.985358706788096	7.149662208758725e-13	7.119477390038392e-11
LGALS7	4.0	0.6298981481481482	0.6602152704813138	0.005946482015669518	0.006230023412361155	-12.962306589530213	7.443191932297269e-13	7.280372108778266e-11
LOC100506679	5.0	0.7114518518518518	0.7911517054946334	0.001005611054131055	0.00012907629466015491	-12.963481792245357	7.42793075242116e-13	7.280372108778266e-11
FGF14	8.0	0.22415740740740742	0.19687376590445638	0.0002828913372507121	0.00038246948211626805	12.955072429629206	7.537850675075568e-13	7.327165407759791e-11
SNORD115-1	10.0	0.7688925925925927	0.8280787672157641	0.0006212176353276356	0.00020778137287843834	-12.929583172266879	7.881402606875847e-13	7.56711354586546e-11
LOC349160	1.0	0.8365185185185184	0.931283955220823	0.0015722592592592591	6.763116683187834e-05	-12.9314026737904	7.856351134587081e-13	7.56711354586546e-11
LOC100421746	5.0	0.6844888888888889	0.7370450445899257	0.00039274256410256567	0.0005149551757264788	-12.889733172244313	8.451260785703463e-13	8.064770200991414e-11
RUNDC2A	5.0	0.18057037037037038	0.19804569580764683	9.1291396011396e-05	0.0001013644784628829	-12.849483220230022	9.070146336924412e-13	8.602896374113155e-11
CHRM5	6.0	0.7028518518518518	0.737083710178181	0.0001251737891737887	0.00010139590819425777	-12.810584167931074	9.712801787741703e-13	9.156948673382991e-11
LIPH	7.0	0.8081111111111111	0.778681313076978	0.00028415907901622144	0.00023597392670481404	12.754746177630038	1.0718589029793553e-12	1.0044665767441263e-10
LCE2B	5.0	0.7325481481481482	0.7639467387287705	0.0007566356695156691	0.0007407107016079021	-12.746683796223005	1.0872460802441647e-12	1.0128214973703083e-10
LDLRAP1	11.0	0.5038484848484849	0.48811027867349516	7.252066115702502e-05	4.610050232934798e-05	12.725026692313286	1.1297185519926877e-12	1.0461594874961871e-10
GSTA2	7.0	0.7859312169312169	0.823444837300235	0.0001335531716960302	0.00011150969662030165	-12.709207927023101	1.1618213425345029e-12	1.0695590594508807e-10
PCAT19	4.0	0.7231018518518518	0.6554932546008516	0.0005553137464387463	0.00031809532837325107	12.694691834533032	1.192109370725104e-12	1.0910240732074783e-10
TCF3	4.0	0.031194444444444445	0.02242367514581592	1.0987179487179492e-05	2.6627935569528456e-06	12.677202563822771	1.2296868397079023e-12	1.1188720372923645e-10
P2RX6P	4.0	0.7491666666666666	0.7805595486252396	0.0002494086538461547	0.0001816223832253841	-12.662548197715132	1.2621142604814541e-12	1.1417392009557663e-10
C7orf61	5.0	0.7807111111111111	0.8142081335738853	0.00013465333333333328	0.00011774051865677445	-12.649321128875206	1.292141443194363e-12	1.1439651489554167e-10
FUBP1	7.0	0.060783068783068786	0.04922579529463614	3.850921565207279e-05	1.0162485042961122e-05	12.64542620146707	1.3011233004093558e-12	1.1439651489554167e-10
HYLS1	5.0	0.8647925925925926	0.8204413742930802	0.00017309071225071217	9.593564943084213e-05	12.65792920060958	1.2725172598773859e-12	1.1439651489554167e-10
CNIH2	9.0	0.03046502057613169	0.02400810164571912	5.469170975343816e-06	2.241592736008656e-06	12.648518959788953	1.2939860278097055e-12	1.1439651489554167e-10
ZNF639	10.0	0.05567037037037038	0.0436400261880071	1.796139601139602e-05	1.3786970189280615e-05	12.648697924045608	1.2935742647231109e-12	1.1439651489554167e-10
PLK4	8.0	0.047078703703703706	0.06013583603177081	1.5135995370370386e-05	1.001465311435968e-05	-12.63816489251709	1.318040691560363e-12	1.1523651856379709e-10
CRAMP1L	8.0	0.07727777777777778	0.05611490052952259	7.594511217948713e-05	5.497316712509116e-05	12.627621879006506	1.3430090836608278e-12	1.167671786627331e-10
SNORD116-12	7.0	0.7124444444444444	0.6914286173525311	0.0005430538984824699	0.0005045747520789631	12.592233135326605	1.4304482065834752e-12	1.2311103619660595e-10
TH1L	4.0	0.035194444444444445	0.02523855997801379	1.3203525641025649e-05	4.025328582381683e-06	12.591740284449694	1.4317066190276217e-12	1.2311103619660595e-10
SUSD2	9.0	0.7906707818930042	0.8215896138929045	0.00011021698146389483	0.0001252980348045646	-12.585861575182939	1.4468053551349148e-12	1.237295290047072e-10
NTN4	10.0	0.1154037037037037	0.10230868492896358	0.00011514806267806259	0.00010327506747898333	12.580454625606393	1.4608375822635346e-12	1.242505878392626e-10
FLJ36031	6.0	0.32798765432098764	0.34872886240712286	2.026693573915792e-05	5.307134858747823e-05	-12.571953683085791	1.483184179718863e-12	1.2546936439243354e-10
PRR23A	14.0	0.788978835978836	0.8149796010009825	0.001096466960288389	0.001106623038293526	-12.537421571696338	1.577650882826603e-12	1.3274320600127063e-10
BCRP2	7.0	0.37632275132275134	0.39148570384298054	0.00011462887377173064	8.84050660884501e-05	-12.521178640779995	1.624212707123437e-12	1.352070684387329e-10
PPP3CC	11.0	0.1444107744107744	0.12452017411476735	4.4393751030114685e-05	1.7952168369577985e-05	12.523310822931014	1.6180205882091676e-12	1.352070684387329e-10
FAH	12.0	0.2393858024691358	0.22293442018606044	6.814377572016466e-05	5.652468158485495e-05	12.50746768911248	1.664619888648161e-12	1.378375727901784e-10
UGT2B17	2.0	0.6038518518518518	0.6647719197251178	0.033860015669515665	0.03487002474867122	-12.465735805940708	1.7941148432843564e-12	1.472301103631246e-10
HIST3H3	13.0	0.8865042735042735	0.909140826630117	8.065786678804407e-05	2.916574722541547e-05	-12.46488334232213	1.796865883664971e-12	1.472301103631246e-10
KLF5	8.0	0.38097222222222227	0.37031225298738313	1.687419871794881e-05	1.6992509629704054e-05	12.45565338861539	1.8269328138241213e-12	1.4801179248796342e-10
LOC102724612	4.0	0.7765	0.8289229505591922	0.0002153557692307691	0.00023794061101061725	-12.453270628982857	1.834778769499355e-12	1.4801179248796342e-10
XPO6	4.0	0.2514814814814815	0.2695932573190442	2.2691951566951635e-05	3.2350470082522245e-05	-12.45329868660743	1.8346861791896936e-12	1.4801179248796342e-10
ZNF254	2.0	0.18772222222222223	0.11277969912798316	0.0008350833333333331	0.00010743586473766154	12.441155179994139	1.8752140739119275e-12	1.5049795003447008e-10
ADAM6	5.0	0.7984666666666667	0.8567676703135172	0.0008279846153846156	0.00033870112649423225	-12.436995167031677	1.8893093518221026e-12	1.508555681429383e-10
LOC339535	1.0	0.4509259259259259	0.5870335499445597	0.0032434558404558405	0.0009079107047824657	-12.413093081306364	1.972443398058895e-12	1.5669410751077007e-10
MANEA	9.0	0.0945679012345679	0.07318160749603936	0.00011089205444761004	5.691750551837527e-05	12.410034733197532	1.9833499140865764e-12	1.5676477856290363e-10
CCDC144B	6.0	0.5702407407407407	0.5304379037316935	0.0013056908831908846	0.002188262686428764	12.393879292679287	2.0420044889672958e-12	1.6058980026300593e-10
COG7	12.0	0.12399074074074073	0.1376025758649188	3.312197293447299e-05	2.958507331925129e-05	-12.365635920556457	2.148885424554744e-12	1.6815028447140872e-10
RAB6C	3.0	0.16565432098765434	0.22314276385270518	0.0002417306109528332	0.0004688318610372435	-12.359642805940785	2.172298374671152e-12	1.6913666449553993e-10
ZGLP1	8.0	0.8946574074074074	0.9087608404181622	4.3994702635327816e-05	4.07716495222125e-05	-12.351317592081223	2.2052597667847945e-12	1.7085304628802987e-10
NACAD	6.0	0.07314197530864197	0.06134292441937658	4.476432415321301e-05	2.5424674093617554e-05	12.332104483731841	2.2833142060511827e-12	1.7602890307734488e-10
CYP4F12	5.0	0.6671111111111111	0.6983080804347992	0.00024309333333333337	0.0001798822090310258	-12.328947001949382	2.2964119971011155e-12	1.7617082232662968e-10
PRAMEF22	1.0	0.5724814814814815	0.7322481738196479	0.003932336182336183	0.0008525916550780541	-12.310314751457932	2.37529709795778e-12	1.8133365650263053e-10
PLXNA1	11.0	0.7838720538720538	0.8047964865912491	7.168547950366166e-05	6.079559196739425e-05	-12.304141552337978	2.4020457487261033e-12	1.8248551440564812e-10
IFITM2	5.0	0.7915407407407408	0.7696058166799722	7.71286609686614e-05	4.3057628021656046e-05	12.301457713590978	2.4137716882494207e-12	1.82490468217891e-10
AFG3L2	13.0	0.0761025641025641	0.05128697244360237	8.686117432862995e-05	1.949669382397216e-05	12.291190538502612	2.4591780521692526e-12	1.8502950248292693e-10
AP1G2	7.0	0.041010582010582004	0.03291494352003885	5.783243211814632e-06	5.141531614317429e-06	12.285670570342894	2.483953517916953e-12	1.859993902172264e-10
FZD4	8.0	0.05575925925925926	0.04378536286229199	2.018500712250709e-05	1.0412862206601147e-05	12.25174002508062	2.6420114889097557e-12	1.950352820822532e-10
ZNF705G	3.0	0.7135432098765433	0.6241586164191917	0.0013062491294713523	0.0015325042520719845	12.252920616199154	2.6363412518242103e-12	1.950352820822532e-10
LOC642006	8.0	0.7312453703703704	0.759384034908618	0.00030179384793447287	0.00041298044961275937	-12.253762024491158	2.6323077361770018e-12	1.950352820822532e-10
TSC22D1	8.0	0.17723148148148146	0.16008375685110135	4.422079772079772e-05	3.6787678385277124e-05	12.243393415243643	2.682460021566164e-12	1.9709154618549514e-10
AGAP5	8.0	0.8938611111111112	0.9151056188124197	0.00014276001602564053	0.0001029567315996034	-12.22910114080291	2.753212604755428e-12	2.013447535720675e-10
HAS1	6.0	0.5184444444444445	0.5453307407873648	0.0008003910256410256	0.0009146330444519524	-12.212550854844544	2.837555456248181e-12	2.065476413501583e-10
LEPREL1	3.0	0.8422222222222223	0.7673638455661727	0.00045358119658119554	0.0006127539840163243	12.176243540959483	3.0320561125564535e-12	2.1968369519216898e-10
TBC1D26	9.0	0.8284814814814815	0.8557306297522024	0.00019704178537511841	0.0001050357585005817	-12.164511138238845	3.097808130996862e-12	2.234133513829534e-10
TGM1	8.0	0.8073703703703704	0.8301466388834847	0.0002500979344729345	0.0001532176083427878	-12.155499373803885	3.149311049555456e-12	2.2505350650932825e-10
RSBN1L	10.0	0.05096296296296296	0.03719308152104969	3.477472934472935e-05	1.7846499538158476e-05	12.157436382401956	3.138166828616471e-12	2.2505350650932825e-10
ANKRD35	7.0	0.04287830687830688	0.03454441357423704	7.253851968137686e-06	6.325073658403491e-06	12.14754249520777	3.1955196979473904e-12	2.2731765124034843e-10
SPATA31A6	2.0	0.7920555555555556	0.8600584091963591	0.0008999487179487214	0.00021594160821233503	-12.137577605569442	3.254378275556513e-12	2.2941900906513257e-10
ZNF439	2.0	0.7835555555555556	0.683167020479838	0.001055391025641025	0.0007582795008106168	12.138626277164327	3.248131865590957e-12	2.2941900906513257e-10
SNRNP27	8.0	0.1631712962962963	0.14986195103092878	2.9855947293447363e-05	1.1851906789142505e-05	12.114391115796499	3.3957021344327648e-12	2.38308243963555e-10
ANKRD20B	6.0	0.32404938271604933	0.2779576919949901	0.0004605957581513141	0.0003922273243644984	12.077403209560147	3.634395571001279e-12	2.53920940563259e-10
CHERP	9.0	0.03215637860082304	0.02594367446906773	6.291794168337378e-06	2.4543234498031263e-06	12.047476900816523	3.8401593703479e-12	2.647510755327958e-10
LINC01494	1.0	0.8001851851851852	0.8693242337968614	0.0008679259259259243	0.0002226414240867351	-12.05074591935928	3.817109393339559e-12	2.647510755327958e-10
C16orf81	5.0	0.867562962962963	0.8909552424042313	0.0001811601139601138	0.00017943765704559923	-12.04825133642602	3.834685843430149e-12	2.647510755327958e-10
TSHZ3	8.0	0.07889351851851852	0.06059541954245004	0.0001669695957977208	9.242673129484536e-05	12.026922497088501	3.988418241478082e-12	2.7376642754005254e-10
HOXB7	13.0	0.04601139601139601	0.038570492443472056	3.830528161297394e-05	1.7451331261779027e-05	12.016007375115532	4.069537836356787e-12	2.781147036636843e-10
LYSMD2	2.0	0.6795925925925926	0.7640144427617391	0.00042603917378917334	0.0011215013126712693	-12.010153236507689	4.1137444856224555e-12	2.799134834782236e-10
DNPEP	12.0	0.26524691358024693	0.2417885519069746	0.00021099224438113283	0.00012511221957569707	12.003162802101135	4.167181543096929e-12	2.8128815317933263e-10
SLURP1	8.0	0.8291759259259259	0.8494302782195585	0.00013619983084045578	0.00010310078040089313	-12.000481435682001	4.18786835084885e-12	2.8128815317933263e-10
SAP25	5.0	0.8556740740740741	0.883687737694493	8.23389173789174e-05	6.76265504638118e-05	-12.002302823013798	4.173804791923492e-12	2.8128815317933263e-10
EVPLL	11.0	0.6351717171717172	0.6684956735232062	0.00016433460478915065	8.340240668859857e-05	-11.996238540545205	4.2208191523549425e-12	2.81368561092054e-10
OTOP3	10.0	0.3505370370370371	0.3310461271140311	0.0003921839601139601	0.0004097810803014449	11.994776310823019	4.232236881668927e-12	2.81368561092054e-10
ARL17A	1.0	0.6115925925925927	0.7948342495494418	0.008750250712250707	0.001838752547397912	-11.993401389375736	4.2430019436245845e-12	2.81368561092054e-10
TMEM245	4.0	0.15500000000000003	0.20265694476526092	0.0003744471153846154	6.0826044011113584e-05	-11.981445100976796	4.337814261418601e-12	2.8618271601878323e-10
SNORD115-41	5.0	0.7592444444444445	0.7933644219681069	0.00026651179487179445	0.00022458912725226295	-11.97965810449095	4.352171655748908e-12	2.8618271601878323e-10
TPSG1	7.0	0.7142910052910053	0.7408075529746908	0.000397521948950521	0.0004267359129172594	-11.972538763979669	4.409859657632365e-12	2.887627767445461e-10
ATP8B3	7.0	0.07595767195767195	0.05887171985315425	4.331525088667948e-05	1.2313908909703933e-05	11.96861694486643	4.441974619450108e-12	2.8965376164330914e-10
SH3PXD2B	13.0	0.18054415954415953	0.15689230434320592	0.0001515953235894062	7.084370476510513e-05	11.947559377641708	4.618585083463523e-12	2.986812254388601e-10
MIR142	8.0	0.05766203703703704	0.04915834446782591	1.159953703703704e-05	1.0845040582763826e-05	11.948055882425187	4.6143385548126486e-12	2.986812254388601e-10
HMGN4	19.0	0.2062670565302144	0.2178849021070882	1.6787753233736645e-05	3.054756008957071e-05	-11.944781093821568	4.642421842128662e-12	2.9898725032639324e-10
MIR526A2	4.0	0.7758055555555556	0.8251827430945856	0.000512328525641026	0.00031592102070228937	-11.932084662956814	4.752979404308145e-12	3.048529822845183e-10
ADPRHL1	15.0	0.8724	0.8861653823911408	3.1171965811965915e-05	5.143802462128043e-05	-11.92910893405424	4.7792821109433945e-12	3.052888368827107e-10
CBLB	13.0	0.12643019943019942	0.1349361580385272	7.1457711694398195e-06	1.3157530955559031e-05	-11.925100342429461	4.814952005495587e-12	3.063170686423006e-10
HBQ1	9.0	0.5408312757201647	0.5083620644063371	0.0004769481200098485	0.0005664411471719206	11.918963206031691	4.8700955298320655e-12	3.0857083012903576e-10
BEND6	3.0	0.8539506172839507	0.8153714486110358	0.00040494618550174173	0.00042634726866020464	11.911173061308059	4.941031578471011e-12	3.1180300081883594e-10
NOL11	9.0	0.06286831275720164	0.05004900407214714	2.4584080756920245e-05	1.247657593037416e-05	11.908087487999827	4.969422384961245e-12	3.1233518202668066e-10
USP43	12.0	0.056435185185185185	0.04380617600313767	3.164707977207978e-05	1.2161248938447e-05	11.860505574539541	5.429184379723414e-12	3.398669421706857e-10
FKBP1AP1	2.0	0.8042962962962963	0.8459111087852054	0.00020692806267806317	0.00016079235482111773	-11.836615609606598	5.676356523639603e-12	3.539242214938637e-10
PGBD1	9.0	0.1001687242798354	0.08680733457330322	2.8976610038338402e-05	1.3772803999078188e-05	11.827425343900169	5.7745078880020564e-12	3.571978199495343e-10
SNORA76	6.0	0.025666666666666664	0.019889951798558972	6.303418803418802e-06	2.367653459274913e-06	11.82824255195911	5.7657096704595805e-12	3.571978199495343e-10
UNC5A	5.0	0.0466	0.03702799386724278	2.2273846153846146e-05	1.0196952088957819e-05	11.80963144009414	5.9695537808402206e-12	3.6760743966997076e-10
TMEM167B	11.0	0.1992861952861953	0.18583033582264627	0.0002016546113818843	0.00024019449575073614	11.807821558693256	5.989769783759908e-12	3.6760743966997076e-10
ZNF846	11.0	0.18085521885521885	0.1682826739983627	6.899380753926204e-05	5.183137045346519e-05	11.802751486047187	6.046778367942851e-12	3.6965656819650635e-10
HRNBP3	162.0	0.6596211705532694	0.6695316295153545	5.141467104026211e-05	4.354539276228365e-05	-11.791211956450447	6.178626907209837e-12	3.762471248942955e-10
ASPG	12.0	0.3416851851851852	0.3094800996168712	0.0007386850071225075	0.0005009236135200444	11.749904913872742	6.675410835481487e-12	4.0492317664839256e-10
GMNN	7.0	0.14612698412698413	0.18112088390995587	0.00023617634746206167	0.00034781849654784446	-11.731474691857212	6.910187316930757e-12	4.1754606760604763e-10
PRAMEF5	1.0	0.48707407407407405	0.5405020768995639	0.0014079943019943023	0.0023433615936338413	-11.72313329327454	7.0192298537178764e-12	4.225036431180183e-10
F10	12.0	0.780212962962963	0.8056549025170597	0.00036442913105413054	0.00026027404898703124	-11.714948874393455	7.1279461829389725e-12	4.27382410243683e-10
CCDC144C	4.0	0.35648148148148145	0.3331090146675706	0.0009340477207977206	0.001145992855747012	11.712939616224674	7.154900414303193e-12	4.27382410243683e-10
ZNF322B	3.0	0.46898765432098766	0.5726167912836428	0.0008268930041152262	0.0013209963413631722	-11.704309114560711	7.2718799508071884e-12	4.327183316735076e-10
TMEM117	5.0	0.057881481481481485	0.045629160554596676	2.3200797720797728e-05	1.0428029744576525e-05	11.70004126897943	7.330454466275198e-12	4.34551562110632e-10
CABLES1	3.0	0.6260123456790124	0.5743268687783936	0.0006844742006964238	0.0007031672180809873	11.6732061254876	7.710080232431305e-12	4.5533115334924507e-10
SOX12	10.0	0.06107407407407407	0.048815527741141895	3.553276353276353e-05	2.3849270191461644e-05	11.668856925651081	7.773490640457318e-12	4.573501072299136e-10
MIR4634	1.0	0.04511111111111111	0.024425031824244395	6.256410256410256e-05	2.633416725566792e-05	11.66238587541514	7.868834481162382e-12	4.612256914988437e-10
TSHZ2	8.0	0.3700740740740741	0.38924146562607753	0.00015850511930199445	0.00019899667738474671	-11.657352879326554	7.943823633091116e-12	4.6388373081297004e-10
OR6N1	6.0	0.8885864197530864	0.8648177510426369	8.142814181703047e-05	0.00010612515872752531	11.655123563216387	7.977274538462003e-12	4.6410537742353284e-10
KRTAP9-3	3.0	0.7667901234567901	0.7249003251393636	0.0002965910098132333	0.00032681544958394266	11.648024067958548	8.084773937298062e-12	4.677605266546189e-10
KDELC2	10.0	0.3986925925925926	0.3921706895861361	9.984558404558327e-06	1.6652432587491912e-05	11.647034320939417	8.09987876826848e-12	4.677605266546189e-10
LOC100133991	4.0	0.06730555555555556	0.0471087618627482	7.956410256410253e-05	2.7309765187678254e-05	11.64297922348875	8.162069434901676e-12	4.696190685890119e-10
ZDHHC19	7.0	0.7206825396825396	0.7511958904051907	0.00032973992673992797	0.00018147397754955907	-11.63717757390363	8.251903580674265e-12	4.713222300640593e-10
RPGRIP1	6.0	0.8605370370370371	0.8974282553902379	0.0002684943019943018	4.784097026296037e-05	-11.638664584322118	8.228781591153038e-12	4.713222300640593e-10
MIR517A	2.0	0.7791666666666667	0.8496227672806492	0.00048630769230769235	0.0008561817369695009	-11.612234365199875	8.649902904058495e-12	4.922581107218744e-10
SNORD115-3	2.0	0.8036666666666668	0.8406459678102423	0.0002650769230769229	0.000173401813806598	-11.603150641043383	8.79971795281408e-12	4.989695143534071e-10
APOBEC3D	4.0	0.5328611111111111	0.560905025927005	0.0002057083333333341	0.0001529111972683963	-11.578514161443417	9.21966189263533e-12	5.208942549449203e-10
GBX1	13.0	0.10258689458689459	0.09139810970047771	3.9586776580859464e-05	3.728420756771225e-05	11.546124858256563	9.803421548255089e-12	5.518832634179573e-10
AGAP11	10.0	0.5235444444444445	0.5471794374218141	8.32556410256407e-05	7.614017445056128e-05	-11.535980755213417	9.99398781290606e-12	5.605946568888167e-10
LRRC37B	8.0	0.6112777777777778	0.6538389918601347	0.00032037059294871774	0.0003939077334770892	-11.530829467164471	1.0092218093573448e-11	5.640829041586588e-10
SPANXC	1.0	0.7452222222222221	0.8009606069988675	0.0030422564102564084	0.0027241769085373487	-11.512811267732731	1.044371216207689e-11	5.795889905549764e-10
CA5A	5.0	0.8130666666666667	0.8312037293557767	3.6950769230769e-05	4.3528377345561624e-05	-11.513840739432974	1.0423293433856292e-11	5.795889905549764e-10
TRIM64C	5.0	0.7736814814814814	0.8114192574112503	0.00015361002849002866	0.0003008567578223235	-11.494181689631965	1.0820428067732737e-11	5.983734956184358e-10
ZNF264	20.0	0.4770259259259259	0.49133949374124686	0.00020475910968660954	0.00018032347981750206	-11.41086722405365	1.2684648686314027e-11	6.989956054254032e-10
PPCDC	11.0	0.25747474747474747	0.26801184443788295	3.228883237974142e-05	1.1453626991115279e-05	-11.395750118719892	1.3056934421769197e-11	7.169860480725893e-10
CCDC74A	3.0	0.43333333333333335	0.38814028216824853	0.00014470085470085468	0.00040216952195510817	11.388835959222213	1.3230945515331468e-11	7.240010395627185e-10
DNAJC27	7.0	0.03146031746031746	0.04063072991828439	3.7634746206174755e-06	1.8757620462191286e-05	-11.376204616986668	1.3555044543305716e-11	7.391513836332211e-10
PPY	9.0	0.8270617283950616	0.8448274557482558	0.00010207534029756312	0.00011682274790047628	-11.371112876412386	1.3687995016946697e-11	7.412357163156257e-10
DNAJC10	11.0	0.10804040404040405	0.09124976347015562	2.5710319983047274e-05	2.9513804498103223e-05	11.372550396779559	1.3650324252404324e-11	7.412357163156257e-10
FAM174A	15.0	0.2602913580246914	0.26809539778365027	1.2171674580563487e-05	1.0214026147110917e-05	-11.343470159059859	1.4433610927347947e-11	7.789172793551565e-10
LOC100133091	5.0	0.050948148148148145	0.02617615889068003	0.0001277833618233618	8.416347218997763e-06	11.338168850783116	1.458132585439378e-11	7.841847066022771e-10
CPEB3	9.0	0.5528559670781893	0.5788697068476014	0.00019456107769687996	0.00019696498028690617	-11.324983731078508	1.495551242599366e-11	8.015540050232903e-10
MDP1	5.0	0.3691037037037037	0.40439285769782685	7.699806267806263e-05	0.000140385753580755	-11.28426143937378	1.6174947595633673e-11	8.639519790841876e-10
HIST1H4C	11.0	0.2008114478114478	0.21199074487894873	6.757740575922387e-06	3.4887563858983505e-05	-11.278545563068487	1.635413871988445e-11	8.705519420618763e-10
B3GNT1	5.0	0.35414074074074076	0.3772567667342998	0.00023782404558404587	0.0002222380810392675	-11.260846745384349	1.6922084020005747e-11	8.977308980104743e-10
ZNF815	7.0	0.1636984126984127	0.13479415556938246	0.0004629581371009946	0.00021472998516332083	11.243771883418175	1.74892917954088e-11	9.246872182369856e-10
FOXD4	7.0	0.46864021164021163	0.4890342760022986	0.00018010890168033	0.00028641205597056195	-11.241855744561212	1.755415559626581e-11	9.24991700611313e-10
OR5AR1	1.0	0.6775925925925926	0.523271690916132	0.005241096866096862	0.004540581764378244	11.230066375271637	1.7958736225710647e-11	9.431349729274216e-10
SNORD115-6	7.0	0.7840529100529101	0.8105825725055875	0.0002115072969358685	0.00014939124433033815	-11.197448123234972	1.912896613740317e-11	1.0012318396333096e-09
PSG9	4.0	0.7468055555555556	0.7836004479063882	0.0002654006410256412	0.00019234970297844786	-11.192660555432093	1.9307230063291007e-11	1.0071938349683477e-09
ZNF786	5.0	0.044088888888888886	0.05707618653498314	8.548717948717946e-06	2.2226438244597262e-05	-11.185646835396284	1.9571482129363596e-11	1.01758702765628e-09
CLCNKB	8.0	0.8128703703703705	0.8462384627373131	0.0004459488960113955	0.00029711151820643455	-11.180737370960633	1.9758669428943634e-11	1.0232479098755366e-09
AKR1B1	13.0	0.17955270655270653	0.19413184596655458	2.238053574739964e-05	4.361093577634713e-05	-11.17937017110936	1.981112566723882e-11	1.0232479098755366e-09
EEF1AL7	2.0	0.8338333333333333	0.8848051384643272	0.0005434807692307704	0.0005405624631368859	-11.171646847973454	2.0110159616445715e-11	1.035276309201893e-09
CYC1	10.0	0.1148111111111111	0.10620628076571005	1.1386410256410262e-05	6.902775867784849e-06	11.155828671296732	2.073722506466271e-11	1.0640576139736767e-09
GMDS	5.0	0.05731851851851852	0.04069843104592076	4.030541310541312e-05	1.6255676264663625e-05	11.14801463906585	2.105439352280411e-11	1.0768014987970076e-09
PYY	31.0	0.6047873357228196	0.6225735515071215	6.243058186658604e-05	6.522298605211192e-05	-11.14211972515645	2.1296972166408477e-11	1.082135111702249e-09
KIAA1644	15.0	0.7056148148148148	0.7275501411270212	0.00021991259259259251	0.0001700528932332524	-11.142529435744922	2.1280019579309904e-11	1.082135111702249e-09
HIST2H2AB	4.0	0.21515740740740744	0.23368805383021632	0.00026565455840455837	0.00025395138799727557	-11.137467217363001	2.1490458422958538e-11	1.0884326029750845e-09
LOC651250	5.0	0.24871111111111113	0.28815718224203146	0.0006790502564102564	0.000578213329260933	-11.130246182709683	2.179435952767631e-11	1.1002636342197878e-09
LOC101928327	3.0	0.7654444444444445	0.7232513203297132	0.0010792478632478625	0.001638407648434954	11.11770656524787	2.2332665448013856e-11	1.1238141937666138e-09
MUC5B	9.0	0.6965884773662552	0.7197622310968093	0.0002452961204319221	0.00020063852633396727	-11.115965995791035	2.2408461332426605e-11	1.1240141661938344e-09
FAHD2A	15.0	0.27468641975308644	0.26168337177347256	2.974250079138978e-05	2.5315465469850154e-05	11.093808416661648	2.3396854934841004e-11	1.1698427467420501e-09
WASH5P	2.0	0.12898148148148147	0.07716463795966572	0.0003553746438746438	0.00019557004692590812	11.07284039039128	2.4373591521908455e-11	1.2147984309486221e-09
PAQR8	30.0	0.3702308641975308	0.36425089148091677	3.124016460905348e-05	2.1910337796116093e-05	11.070348698924567	2.4492421827161083e-11	1.2168457193494317e-09
GBP1P1	2.0	0.8096111111111112	0.7028750319171835	0.004839006410256411	0.0020487592769320596	11.06798659608818	2.460562338499771e-11	1.2186012847316903e-09
PLCH2	9.0	0.6306255144032922	0.6526934762673122	0.0003969317646231229	0.0003755164022093744	-11.06489065009074	2.475481085627756e-11	1.2221223656174883e-09
KRTAP5-10	2.0	0.6086111111111111	0.6651552893497326	0.0006230256410256405	0.0003787557774234153	-11.060666110988512	2.4959888565472386e-11	1.2283718743699462e-09
RPL23AP82	2.0	0.4288888888888889	0.37066147283271506	0.0004951025641025647	0.0009153664295329395	11.051040899861254	2.543370503454036e-11	1.2477664068669486e-09
ABCC1	3.0	0.3301851851851852	0.32322904247974543	7.515669515669465e-06	4.210754928412254e-06	11.039489569778851	2.601460068604593e-11	1.2722765648019339e-09
ZNF93	6.0	0.28454938271604935	0.25852176505658364	0.00011721327951883512	2.685200577724131e-05	11.008452468933822	2.7644110227151753e-11	1.3477580219779594e-09
POM121L8P	2.0	0.7602222222222222	0.7816384269131554	0.0006850833333333338	0.000583628206557344	-11.004413321808359	2.7863779230649367e-11	1.3542488973902566e-09
PABPN1L	7.0	0.8034444444444445	0.8246757589950763	0.0002245939298796448	0.00024938223688072617	-10.99960165440622	2.812781170630404e-11	1.362849081125877e-09
MRGPRX3	7.0	0.609005291005291	0.6407780514034646	0.0006618060933775212	0.00035612496830662394	-10.987834161350808	2.878445436936104e-11	1.3903602187669761e-09
MNT	14.0	0.06042063492063492	0.0481154508666978	2.1865907901622177e-05	1.390036775927117e-05	10.978730689491437	2.930326731319072e-11	1.4110650260044148e-09
ANKRD26P1	7.0	0.8346931216931217	0.8488569510361506	0.0004178551078551079	0.00030510865786559686	-10.972808088649636	2.964596631517506e-11	1.4231882602223609e-09
SEL1L	12.0	0.15444135802469136	0.13974625028577853	2.824829851218748e-05	2.2953327787488218e-05	10.966441248216787	3.001898030002003e-11	1.4366882009030994e-09
CD81	32.0	0.5879895833333334	0.5794197883687621	3.104995492788459e-05	2.540748529282156e-05	10.950607943905979	3.096772448732734e-11	1.4775758787398563e-09
RHOT2	9.0	0.03818930041152263	0.02856235544162768	1.3486053955189765e-05	4.533190668054381e-06	10.924706909160983	3.258689572891604e-11	1.5501061342174348e-09
ZNF117	4.0	0.7377314814814815	0.7663952396941129	0.008767345797720795	0.008000134390574624	-10.919222490157656	3.294079834154524e-11	1.56011348557635e-09
SNORD115-8	5.0	0.6718000000000001	0.7069119658735064	0.0007251046153846132	0.0004480788984680135	-10.918362518144983	3.299664943934644e-11	1.56011348557635e-09
LOC400927	8.0	0.09335648148148147	0.07444234895174978	9.827007656695154e-05	2.1306149733399933e-05	10.914951360249388	3.321915096544145e-11	1.5659027488227673e-09
ZNF434	1.0	0.8572592592592593	0.8991245296266344	0.0002735840455840462	0.00014975063246279696	-10.900290351536674	3.4193199112761997e-11	1.606977676020196e-09
MRPL42P5	2.0	0.9117407407407407	0.9406000475088755	0.00011214173789173816	6.356799673517643e-05	-10.898048973751084	3.434468537477563e-11	1.6092644494468222e-09
LOC728392	4.0	0.08237037037037036	0.05460864822897646	0.0002688671652421652	8.13538617743629e-05	10.888231493881873	3.501640519416802e-11	1.6358410187723269e-09
TMEM90A	13.0	0.49954985754985753	0.4829209442237164	0.0001802529375073752	0.00021990358547419102	10.88264793265504	3.540446204943655e-11	1.6490471162907205e-09
EPPK1	34.0	0.7029978213507625	0.7154708804384134	0.00011868870947071704	0.00013471414652094097	-10.880897472978658	3.5527029100626195e-11	1.649845713426706e-09
MED17	11.0	0.23124242424242425	0.20950007661926226	7.056261919898274e-05	2.9946328164181272e-05	10.873330035979139	3.606195262399365e-11	1.669732421791422e-09
C20orf43	8.0	0.13047222222222224	0.08423994665672244	0.0003051302083333335	0.00011827445064012157	10.869656551408978	3.6324607813891213e-11	1.6769324846235914e-09
PAGE1	8.0	0.8272314814814814	0.8538892073211847	0.0001492424323361821	0.0001446515879685587	-10.85393414484212	3.747123251671868e-11	1.7247787908430806e-09
EMB	9.0	0.2523086419753086	0.20774748350719732	0.0005766631845520733	0.0002475287311245862	10.844861829765069	3.814977726716651e-11	1.7457427316700464e-09
DCP1A	5.0	0.06482222222222223	0.05292221385019796	1.6914871794871774e-05	1.5213340636670695e-05	10.845808142135922	3.807841217802511e-11	1.7457427316700464e-09
HNRNPA3P1	3.0	0.6978148148148149	0.7412093164008341	0.0002435156695156687	0.00036341084576770803	-10.827797445832838	3.946058938389536e-11	1.8004612940465375e-09
TBC1D3P1-DHX40P1	2.0	0.6938888888888889	0.7339746400162026	0.0003788910256410249	0.0003494808513571411	-10.801642167371936	4.156048086678671e-11	1.890760248736081e-09
SIDT1	6.0	0.3015679012345679	0.32001223541037355	7.12847420069643e-05	2.8879077567947243e-05	-10.799920903533742	4.170264866604248e-11	1.891728845285695e-09
DHX8	12.0	0.03806172839506173	0.03363232177762706	3.97948322253878e-06	2.1624025619736204e-06	10.79241039285821	4.232886720615878e-11	1.90886882487012e-09
C18orf54	8.0	0.057263888888888885	0.04608267043820686	2.8673477564102536e-05	1.5215867574989606e-05	10.792202146350297	4.234636798729938e-11	1.90886882487012e-09
FZD9	13.0	0.5700854700854701	0.5836954108436733	7.839478076164492e-05	9.532565030028413e-05	-10.791013393013813	4.2446412207974554e-11	1.90886882487012e-09
MIR517C	2.0	0.7720185185185185	0.8332433877167879	0.00044108618233618146	0.000247621004723992	-10.789458606353941	4.2577629083327614e-11	1.9092833672036594e-09
RNGTT	10.0	0.04828518518518519	0.041768524737131815	9.248233618233627e-06	1.1420162534215766e-05	10.787912191260418	4.270855405544339e-11	1.9096824884791115e-09
MAP9	12.0	0.2874753086419753	0.2664845562597484	0.0004344870805634692	0.0006214816298531727	10.782735580350959	4.314985064921725e-11	1.9239178423368944e-09
BAT2	33.0	0.10286195286195286	0.11760972313557812	1.2415789597607776e-05	4.8075296278090145e-05	-10.779867587492234	4.3396361649876387e-11	1.92941210176297e-09
PLGLA	1.0	0.5794074074074074	0.6811903913815817	0.002072327635327635	0.00047040044172009474	-10.77368374136001	4.393282797806831e-11	1.9422281295388956e-09
KRTAP4-8	5.0	0.778325925925926	0.8375485137656883	0.0008373727635327613	0.00022206871984497466	-10.774411514079622	4.386933844001885e-11	1.9422281295388956e-09
WRB	10.0	0.37665925925925925	0.3563049000998338	0.00010224481481481477	7.148475183982051e-05	10.758893615522172	4.524380792918599e-11	1.9945509692725653e-09
FBXL12	12.0	0.10579320987654321	0.11306866444072422	2.1341009813232015e-05	7.909678558332e-06	-10.74914793739522	4.6129624875717835e-11	2.0222465119788825e-09
ALG1L2	6.0	0.4245864197530864	0.47217664003004267	0.0012393554922443813	0.0007114356140759039	-10.749138627870314	4.6130479538432015e-11	2.0222465119788825e-09
PRSS56	4.0	0.7622407407407408	0.7849123770440066	0.000763997507122506	0.0007519706412204975	-10.742077693785253	4.6783432095477616e-11	2.0451416544531412e-09
AP4E1	12.0	0.03619753086419753	0.02966258765405251	5.796553497942387e-06	2.98473231193531e-06	10.729404615827882	4.797934936126365e-11	2.0915788788406016e-09
SRMS	11.0	0.6577171717171717	0.6801975624328511	0.0012222570459843192	0.0012196829592420466	-10.726241266457938	4.828274735360817e-11	2.0989583224554665e-09
MUC6	10.0	0.7978999999999999	0.8292136331399282	0.0008233607692307688	0.000659675509437566	-10.724017029727342	4.849725765811704e-11	2.1024434414114452e-09
LOC146880	1.0	0.7883703703703704	0.8836307768468503	0.0018440113960113956	0.0004374465567381237	-10.719335726529351	4.895194679743724e-11	2.1162927275687647e-09
KIR3DP1	3.0	0.8090864197530864	0.8320981808650642	0.0014083982272871149	0.0013975840785768526	-10.704090639751866	5.046336054842585e-11	2.1756242219913626e-09
COMMD5	1.0	0.48133333333333334	0.5206743324244464	0.0003806923076923076	0.00029607312867651204	-10.694428503338262	5.1446090275420776e-11	2.202698793774915e-09
CCDC46	10.0	0.22261481481481482	0.20877715300906588	9.782515669515668e-05	0.00010028568593857689	10.695941914821278	5.1290869417721584e-11	2.202698793774915e-09
KLHDC2	16.0	0.17352777777777778	0.16243174773235633	1.7820112179487212e-05	1.466248565659504e-05	10.693771797928328	5.1513594793713666e-11	2.202698793774915e-09
SNX29P1	1.0	0.6965185185185185	0.7874581946267022	0.0013571054131054116	0.0011800775994196397	-10.687888233105799	5.2122468537247636e-11	2.2226611242722765e-09
BAG2	8.0	0.23310185185185187	0.21647191062759333	2.3570957977207977e-05	3.1541941688864245e-05	10.680045981165547	5.294558869126367e-11	2.2516262582018383e-09
GZMM	4.0	0.69975	0.7313232228711799	0.00255394230769231	0.0028898676929673757	-10.671130906429871	5.389759651925837e-11	2.285900773784264e-09
LTBP2	8.0	0.1899398148148148	0.17716214055178203	8.057977207977203e-05	0.00010487129014346383	10.668916593612051	5.4136777285562775e-11	2.28983936356502e-09
C16orf11	12.0	0.6143456790123457	0.63509635919889	0.0001277813588160814	0.0001025072818922634	-10.66227867255605	5.4860351022625097e-11	2.314190009444967e-09
TOP3B	11.0	0.24910774410774408	0.25847773919640865	4.0571542935179334e-05	3.625953977312639e-05	-10.63178015315445	5.831516852203959e-11	2.4533128692739776e-09
LOC552889	6.0	0.10713580246913582	0.11932587099296076	2.983982272871162e-05	2.295304759701886e-05	-10.6275232238295	5.881491134578044e-11	2.4641737663045713e-09
ZNF485	12.0	0.39534876543209874	0.41101743853765965	0.00015247651551123753	8.683728939527673e-05	-10.626901711520741	5.888824208293353e-11	2.4641737663045713e-09
BHLHA15	12.0	0.7498086419753086	0.7693286637465159	0.00016681614039252914	0.0002381454379916085	-10.6123911986683	6.062733705470079e-11	2.5301808664161796e-09
DTWD2	4.0	0.2331851851851852	0.19919944142370863	0.0005435124643874641	0.00035891998800435836	10.604043036233996	6.165176004998902e-11	2.566090544633851e-09
HERC2P4	2.0	0.767	0.8032767684371384	0.0006430192307692311	0.0004195210891194808	-10.598391328985345	6.235540195861932e-11	2.5884934765315446e-09
CCKAR	9.0	0.7619259259259259	0.7844553599632326	0.0002673390313390318	0.0002566651980167074	-10.592640625813488	6.307986332054276e-11	2.611639843826704e-09
SCN7A	4.0	0.8556666666666667	0.8377058412189837	0.00029731250000000043	0.00026133238253103785	10.58651627785118	6.386093480040335e-11	2.6370016612831464e-09
C2orf81	7.0	0.7769047619047619	0.8074351899207585	0.0001555337519623234	0.00018999899556804202	-10.584766702027286	6.408589219754675e-11	2.6393268760305434e-09
FFAR1	11.0	0.7808215488215487	0.79775965554947	0.0002138369240187425	0.0002333527919640219	-10.583089230649026	6.430234505558485e-11	2.641290551495808e-09
C15orf2	12.0	0.8559907407407408	0.8742792177715418	0.00019620263532763466	0.0001462111786627623	-10.57773747972595	6.499795664889303e-11	2.6485441592507232e-09
CMPK2	12.0	0.22630555555555554	0.2070886360734333	9.109722222222214e-05	4.031347072893818e-05	10.577638395870943	6.501090823381223e-11	2.6485441592507232e-09
SCTR	9.0	0.7677695473251028	0.7947619244640256	0.0003556162639372512	0.0004320352678127703	-10.579896582846596	6.471639197681883e-11	2.6485441592507232e-09
RIIAD1	4.0	0.04825	0.032605739405240725	6.348076923076925e-05	6.4632030686712625e-06	10.576530710092202	6.515587867805293e-11	2.6485441592507232e-09
PIK3CA	23.0	0.3623816425120773	0.3815749362995923	5.457835296398631e-05	8.570628012880098e-05	-10.572392065441125	6.570048436443656e-11	2.6637631614078555e-09
TRIM27	38.0	0.22696003898635478	0.21822104234834788	1.711071651237856e-05	6.992162574916691e-06	10.568714313575086	6.618837532377231e-11	2.676610009863144e-09
UBTD2	10.0	0.04395555555555556	0.035858032521274355	1.647256410256409e-05	2.970957770489625e-06	10.566647445573446	6.646420270236958e-11	2.680837041989907e-09
MT1F	7.0	0.05117460317460317	0.038306085905306556	3.884824699110415e-05	5.998053956209211e-06	10.560916745194945	6.723518454045393e-11	2.704963079840884e-09
ILF2	10.0	0.06225185185185186	0.07880786675959825	2.74825925925926e-05	5.936908031908527e-05	-10.543436194930871	6.96443414003361e-11	2.7875548412154985e-09
ZBTB47	10.0	0.3870666666666667	0.4235885627740235	0.00040808999999999995	0.0001510731053374928	-10.544536135521168	6.949015889845928e-11	2.7875548412154985e-09
AK7	14.0	0.05804497354497355	0.04804755851537698	1.3645270073841497e-05	9.973256166851067e-06	10.529828511881949	7.158118399515057e-11	2.8577692079696593e-09
ETNK2	10.0	0.35379629629629633	0.36973468731674886	0.00015298575498575538	0.00019605912439530547	-10.526285567284276	7.209451205490499e-11	2.870939220507031e-09
ESRRA	11.0	0.19413468013468013	0.16620121446284483	8.83161922252832e-05	0.00011259649920267027	10.520660481253302	7.291731799313858e-11	2.896335092874667e-09
MIR663	12.0	0.23126543209876543	0.19049436050570673	0.0008758413659385888	0.000596445943138283	10.51370747627701	7.394774785930846e-11	2.9298284911346264e-09
LINC01162	4.0	0.6476574074074074	0.6820020832949214	0.0006732507122507119	0.0006419769357377501	-10.504856242496016	7.52812303721888e-11	2.97512943263827e-09
LOC101928767	2.0	0.6456111111111111	0.5421333401291458	0.0023372371794871784	0.0010000380275871274	10.500504343119905	7.594592319912415e-11	2.9938380303936852e-09
KLHL11	11.0	0.12171717171717172	0.10975888931829018	3.048145793600341e-05	1.6620069919526317e-06	10.49371659978318	7.699474801365475e-11	3.0275573025469766e-09
KLF16	7.0	0.05691534391534391	0.04681725027384581	4.009773824059539e-05	3.226301163008814e-05	10.486807620874703	7.807763311178713e-11	3.0624435042593196e-09
LCN15	7.0	0.8713915343915344	0.8879003455399206	6.460846560846533e-05	6.081150216889085e-05	-10.472508827758075	8.036887668174228e-11	3.121095172506857e-09
LINC00273	3.0	0.4270740740740741	0.4735746181305544	0.0004733190883190885	0.0006249580248129844	-10.47249765654292	8.037069357956955e-11	3.121095172506857e-09
ZNF702P	6.0	0.12569753086419755	0.11499733163365795	3.6062044950933866e-05	4.330175388450914e-05	10.473875568925546	8.014690736575773e-11	3.121095172506857e-09
PRKAG3	10.0	0.7346666666666666	0.7561186965968874	0.0003854307692307701	0.0002676978364131066	-10.47590732347283	7.981810100213776e-11	3.121095172506857e-09
YIPF4	10.0	0.45132592592592596	0.4649700962145019	8.730353276353284e-05	7.359912207300348e-05	-10.470351696551829	8.072050045397156e-11	3.1269203764966707e-09
STAG3L2	1.0	0.6705185185185185	0.8019029034508599	0.0071382592592592565	0.0028100773421258843	-10.449212405266783	8.425131693540352e-11	3.2556373087384325e-09
CLEC18B	7.0	0.7866825396825396	0.8058882765669041	0.00021374306645735147	0.00023983041875128857	-10.447611580308351	8.452509269194832e-11	3.2581716764260865e-09
CYP27A1	9.0	0.3023539094650206	0.3251069344181583	0.00028046442263726234	0.0002219529166985894	-10.440763712866776	8.570660842039254e-11	3.295598087909443e-09
SIRT7	4.0	0.0829351851851852	0.10929129964292601	7.284419515669512e-05	8.923035156621463e-05	-10.436006625364055	8.653738627947376e-11	3.3193874884160888e-09
TMEM101	15.0	0.3250543209876543	0.33492966444220074	4.688274770496995e-05	3.774728671591973e-05	-10.430926980193329	8.743365594723636e-11	3.3455665417463304e-09
ZNF121	14.0	0.13544708994708995	0.14892688668061974	5.664819175533466e-05	5.803774489367004e-05	-10.426485711354623	8.822511997155327e-11	3.3676173842800214e-09
TRMT12	8.0	0.2572175925925926	0.293530413682607	0.005205909366096864	0.005671103368271989	-10.422955559172818	8.885947768469991e-11	3.375731443275826e-09
PPP1R2P3	3.0	0.8687530864197531	0.8925102927066662	0.0001253725862614755	7.789652344640322e-05	-10.422237437341549	8.898909591383513e-11	3.375731443275826e-09
CBLN1	12.0	0.10076234567901235	0.07011003508864913	0.0009923315724912943	0.0005169743200658187	10.421707912421228	8.908479783213522e-11	3.375731443275826e-09
RPF1	8.0	0.5976944444444444	0.5736943744467916	0.00011259775641025616	3.7128914395182525e-05	10.411605508928755	9.093106219261453e-11	3.437369863078303e-09
NKX1-1	5.0	0.19235555555555556	0.15283239376213817	0.0019393087179487175	0.00123076539820098	10.39736770243813	9.360023120224531e-11	3.5297436585906964e-09
ARPC5L	11.0	0.044915824915824916	0.03909909313776678	3.172235172235176e-06	4.141266768486774e-06	10.385439803555343	9.589841962248218e-11	3.607716988201553e-09
GLT8D2	12.0	0.25663888888888886	0.26767973988144483	0.0001293936965811966	0.0001405032339665451	-10.383028692802373	9.636999311359465e-11	3.616763530522197e-09
LOC100288162	1.0	0.6667777777777778	0.7029580385596664	0.0009448717948717945	0.0010754216841684144	-10.36187517908484	1.0061105397085428e-10	3.766897116372894e-09
LOC441455	2.0	0.7757037037037037	0.840982973575592	0.001143581908831908	0.00018042227403647354	-10.349649632521594	1.0314932864844635e-10	3.852713587943163e-09
TBX2	16.0	0.0824351851851852	0.11428692919219395	5.4560240829772146e-05	0.00027869461375403914	-10.34439756923826	1.0425992576408183e-10	3.884923424304477e-09
SLC25A17	9.0	0.16983127572016463	0.15279369675190238	4.6302346030741114e-05	4.013993820322946e-05	10.328770483009247	1.0763780729080409e-10	4.001262907603525e-09
C12orf57	10.0	0.0958	0.10672131556051749	1.582692307692309e-05	4.0310148796605014e-05	-10.319513600643853	1.0969168334886022e-10	4.067949868269343e-09
C20orf20	11.0	0.1274006734006734	0.10776472086657579	7.118516163970708e-05	3.673743839907309e-05	10.312919296850769	1.1117937587797368e-10	4.113374072081059e-09
EFCAB6-AS1	5.0	0.6292296296296297	0.648631849333092	0.0009590667806267802	0.001145560268848573	-10.30990317695324	1.118667293117157e-10	4.1290431927555446e-09
PHF13	12.0	0.11556481481481481	0.10053657011105967	7.567325498575487e-05	2.7020589634695265e-05	10.30858917177778	1.1216754910504043e-10	4.130405043515019e-09
OR2V2	9.0	0.797843621399177	0.8128044071143548	0.0011256564665330078	0.0008999313937275235	-10.301373509666464	1.1383436492314007e-10	4.181943218420521e-09
CDK5R1	11.0	0.29245454545454547	0.2826638090728409	2.239542275905905e-05	1.3114740048270105e-05	10.295662898885084	1.1517158036863879e-10	4.221159795712405e-09
CYP2R1	11.0	0.17953872053872055	0.19269563095888706	3.362550917096366e-05	1.2923686879588799e-05	-10.2807159390851	1.1874871536528908e-10	4.331975280808331e-09
LINC00383	3.0	0.7071234567901235	0.7444229251072731	0.0017786422918645154	0.0016270864555057109	-10.281467092579561	1.1856624655621672e-10	4.331975280808331e-09
DDOST	12.0	0.2221574074074074	0.23112980132048697	2.762731481481482e-05	4.969378384484012e-05	-10.271831550722151	1.2092895710172181e-10	4.401251578237085e-09
MACROD1	9.0	0.13377366255144033	0.12852459988430326	1.7270162850409765e-05	1.1569508106388324e-05	10.268215184364514	1.2182818174790394e-10	4.4236915182243545e-09
MRPL36	4.0	0.033166666666666664	0.025450198971493927	1.6629807692307692e-05	1.6755043133522011e-06	10.25951606946441	1.2401956009269596e-10	4.4928382302099344e-09
ZCCHC16	14.0	0.6598571428571428	0.6988370290528687	0.0004640416012558869	0.0008249620685442583	-10.254937646791314	1.2518916172357917e-10	4.524735290933057e-09
CNOT10	7.0	0.06438095238095237	0.05372057344133734	3.138461538461541e-05	1.236086024840662e-05	10.251512901374161	1.2607146550046389e-10	4.536144074039513e-09
HGFAC	9.0	0.7882716049382715	0.8181085397677166	0.00011760905349794188	0.0001831299434485283	-10.251462430803043	1.2608451579598646e-10	4.536144074039513e-09
GRID1	10.0	0.11315925925925925	0.0929260053568416	9.749866096866105e-05	5.3364778776455554e-05	10.242288195002383	1.2847997608122582e-10	4.6117239120898715e-09
HRC	6.0	0.5704259259259259	0.591453214670405	0.0002675327635327638	0.0001993212215267116	-10.23948318415585	1.2922169961839596e-10	4.617168034310266e-09
PRPF40B	15.0	0.09600246913580247	0.08821965566617838	1.0183070591959475e-05	6.425750883644914e-06	10.240436147722965	1.2896921616306584e-10	4.617168034310266e-09
FAM136A	4.0	0.6364722222222222	0.6578440396115184	0.00013193910256410266	9.543987543396594e-05	-10.234802776586601	1.3046916019650606e-10	4.651121542312802e-09
LCN8	7.0	0.6143174603174603	0.6342882907422132	0.00028757823129251745	0.00018565748454244836	-10.220677419268425	1.3430967291776502e-10	4.7771508662795965e-09
LOC654342	9.0	0.3770164609053498	0.3519291584322482	0.0009182456825296327	0.0012599374511044416	10.218640168632904	1.3487310351785284e-10	4.786313084023576e-09
IL13RA1	8.0	0.3224583333333333	0.27144515291891164	0.019860736778846158	0.013701752339879136	10.207049181669376	1.3812538815300915e-10	4.8906387434266815e-09
GSTA5	5.0	0.7662074074074074	0.7892232232623629	0.0003651737891737889	0.00019584637382269796	-10.197780468182444	1.4078410534484665e-10	4.973524263311174e-09
RPL10L	9.0	0.8599300411522633	0.8823034861450822	0.00014699729168865	8.722029276921424e-05	-10.196369276188047	1.4119350107096145e-10	4.9767529093706e-09
RAB12	6.0	0.33877160493827163	0.31769046233392056	0.0002843293763849318	0.0003299093059364085	10.191853027369284	1.425119496481852e-10	5.0119371056047155e-09
C21orf99	5.0	0.6686444444444445	0.6909910140214143	0.0003952656410256414	0.0004951380334100913	-10.179180632719365	1.4627955263987656e-10	5.1215659488924516e-09
UNKL	32.0	0.6231284722222222	0.637143918917799	9.366190905448739e-05	8.321953231399019e-05	-10.179166853186956	1.4628370473833392e-10	5.1215659488924516e-09
PCDHB7	17.0	0.489244008714597	0.511809588866491	0.001207027070456136	0.0014430585274333727	-10.166821014114694	1.5005298500107908e-10	5.235029834940837e-09
DNAJC14	7.0	0.08592063492063493	0.09706173718428959	5.63647305075876e-05	7.29746034657328e-05	-10.166366942213937	1.5019350772450068e-10	5.235029834940837e-09
SYNGR2	5.0	0.5648962962962963	0.5953933998666427	0.0003872565242165249	0.00026441285012623916	-10.145621784627028	1.5676018973929521e-10	5.4517710431554895e-09
TOX	15.0	0.12407407407407407	0.1115747082380601	0.00010934062678062684	0.00012162962463137139	10.140358992667972	1.58472599641204e-10	5.499104621695882e-09
FRMD4B	9.0	0.24672839506172842	0.26262287166230225	4.189110477999367e-05	3.13544417590566e-05	-10.133444741654829	1.6075167200786902e-10	5.53131878189191e-09
DPF2	5.0	0.03504444444444445	0.024670151048512372	2.4044102564102565e-05	5.153621059165299e-06	10.133647262827134	1.6068443974281614e-10	5.53131878189191e-09
LOC339862	3.0	0.8915061728395062	0.8589862320158217	0.0007069347894903453	0.0006516261824354371	10.133254965790291	1.6081469940963702e-10	5.53131878189191e-09
NPM3	9.0	0.2432139917695473	0.23408610791105916	1.8074953395941055e-05	1.0426238722505346e-05	10.134762439196512	1.6031474554922203e-10	5.53131878189191e-09
HMGB1L1	9.0	0.7171604938271605	0.7597115070486266	0.00047800506489395196	0.0003618647981192164	-10.116611407679622	1.6644240664377803e-10	5.71233259643668e-09
ZNF383	3.0	0.6988271604938271	0.7493771101221626	0.002555669832225389	0.0017095189964816124	-10.115192644818567	1.669314162649134e-10	5.716579134673731e-09
CCL4	5.0	0.8115777777777778	0.7562926760426274	0.0006864317948717945	0.0006231528189071122	10.100943158914848	1.7192562391957103e-10	5.87475112301591e-09
LINC01582	2.0	0.8217037037037037	0.7834563696825946	0.00022669729344729377	0.00032243508401825886	10.097690109079334	1.7308717046885817e-10	5.901556030147343e-09
C13orf33	6.0	0.556746913580247	0.586233410846304	0.0014898661760050645	0.0013452310625313524	-10.092642947415507	1.749053408865925e-10	5.9505838801634185e-09
GOLGA3	13.0	0.5668746438746438	0.5758649243779502	0.00023378204285304805	0.00020749757727975518	-10.086183902447443	1.7726083549591092e-10	6.0015149734449114e-09
CHRNG	6.0	0.5420432098765432	0.5662543843557805	0.0004148452833175044	0.00040780819050689055	-10.087270977693889	1.768621258458887e-10	6.0015149734449114e-09
VSTM2B	5.0	0.08878518518518518	0.07090039928616197	0.00011144284900284895	9.02532856054252e-05	10.085316342355794	1.7757969663649023e-10	6.0015149734449114e-09
LCN10	5.0	0.6593481481481481	0.6861209864969607	0.0008865833618233622	0.0008714802567871473	-10.084348015605626	1.779362905864817e-10	6.0015149734449114e-09
MLLT1	3.0	0.37779012345679014	0.3285997323921801	0.0002887106679328903	0.0004438658870312417	10.081193468874304	1.791030969331935e-10	6.027878423665545e-09
COL6A4P2	3.0	0.7603456790123457	0.8028877899970538	0.0005416365938588173	0.0002994115097064706	-10.07796054816593	1.8030706497423578e-10	6.0424102073807065e-09
RPS9	15.0	0.18438271604938272	0.17370217429405008	2.4802595758151295e-05	1.81204387259564e-05	10.078562377510186	1.8008230910812416e-10	6.0424102073807065e-09
SNORD115-44	3.0	0.6613086419753087	0.7074236211217481	0.0005544096232985116	0.0006037879322795682	-10.062195665559667	1.862985158399154e-10	6.229854215586914e-09
LOC84856	8.0	0.8527314814814815	0.867270872272827	0.00021052488425925912	0.00021079891303355636	-10.058550399354315	1.8771283651567918e-10	6.263765227015733e-09
LINC01030	3.0	0.9036666666666667	0.8605235012961023	0.0001830769230769235	0.0003768278559759166	10.056998740595487	1.8831821052006524e-10	6.270595733274513e-09
PPM1J	13.0	0.06336752136752137	0.05310559991821435	2.4913214990138068e-05	1.2973914162444473e-05	10.042435251737341	1.940989815255645e-10	6.449361063429054e-09
KCNK9	11.0	0.06122558922558923	0.04921653538766734	8.588580443125897e-05	7.131631715023726e-05	10.041373708805606	1.9452742252530857e-10	6.4499028866972015e-09
C1QTNF2	11.0	0.5091111111111112	0.5294991973348538	0.00015651515151515183	0.0001362434752193091	-10.034445205163692	1.9734779249785847e-10	6.50209042650839e-09
OR2J3	5.0	0.6820962962962963	0.7201658674964199	0.0007447642165242166	0.0008451936332781005	-10.035503107733776	1.969144471283637e-10	6.50209042650839e-09
UBB	12.0	0.13604320987654323	0.10468707849375075	0.000220292398702121	2.37011007379467e-05	10.034685491744971	1.972492785803846e-10	6.50209042650839e-09
ZNF429	9.0	0.4305349794238683	0.40013775276978325	0.00035087372937990286	0.00012737567323460301	10.029573666394272	1.9935600752694667e-10	6.554456970161166e-09
C16orf90	6.0	0.8847469135802469	0.9109020748256165	0.00014122087685976512	4.607956022338205e-05	-10.01891465783546	2.0382369915492687e-10	6.687297467032716e-09
NFIX	4.0	0.29533333333333334	0.338194338535821	0.00029576923076923	0.0002912416552487868	-10.01535403919336	2.053389754362919e-10	6.722918338029223e-09
AK3	6.0	0.12325925925925925	0.10171525917349405	0.00022170156695156692	0.00010822888151995102	10.007384226151299	2.08772812092255e-10	6.821074132032966e-09
GRID2IP	4.0	0.9095648148148149	0.924040021719756	4.504131054131051e-05	4.183507748193736e-05	-9.994774131237328	2.143271290931659e-10	6.931375143689167e-09
VENTXP1	7.0	0.7285978835978836	0.7671224509597456	0.0005821225071225069	0.0004048651384188993	-9.997190453487894	2.1325116490783903e-10	6.931375143689167e-09
HTT	11.0	0.12227272727272727	0.10755310275651489	3.698092816274633e-05	3.648605235858133e-05	9.996321540439105	2.1363744173943083e-10	6.931375143689167e-09
C6orf126	6.0	0.35648765432098767	0.383850964533602	0.00011649343146565378	9.195240996925836e-05	-9.994693129062538	2.1436329517862983e-10	6.931375143689167e-09
SPDYE4	10.0	0.8386111111111112	0.8633835419460579	0.00022133641025641042	8.582187825308102e-05	-9.9956662137554	2.1392924461602175e-10	6.931375143689167e-09
FANCC	15.0	0.6485308641975309	0.6734667395689974	0.00011149144666033526	6.893305800131375e-05	-9.990487417461434	2.1624972755388725e-10	6.977955126223373e-09
PPP1R1C	5.0	0.5542444444444444	0.5727343217090324	0.00010989025641025653	0.000171767499401868	-9.967337818996404	2.2694345400277885e-10	7.307952788361089e-09
FLJ40504	3.0	0.6395802469135803	0.697442548510469	0.0009043383982272879	0.0007482983872640689	-9.957705199209693	2.3155209043215616e-10	7.398409292069751e-09
EFHA2	7.0	0.055613756613756615	0.0396497248322087	0.00012895261352404206	5.59916687493021e-05	9.959914378777345	2.3048668786252462e-10	7.398409292069751e-09
TRIM43	3.0	0.7134320987654321	0.8053979947243207	0.0022289129471351685	0.0004538771801766429	-9.958869320390306	2.3099004932886674e-10	7.398409292069751e-09
AQP7	4.0	0.6152314814814815	0.6376400477494355	0.00016190349002848968	0.00011277093904506437	-9.957516172437256	2.316434858219922e-10	7.398409292069751e-09
MED13	5.0	0.07301481481481481	0.054221545684116856	5.697207977207978e-05	2.228323494365691e-05	9.956282472995467	2.322408981035709e-10	7.402383004726854e-09
CDR2	8.0	0.03204166666666667	0.025885163452821196	5.127403846153849e-06	5.097649990489739e-06	9.921380201721263	2.4981565152905394e-10	7.946371842336776e-09
BTBD19	1.0	0.5833333333333334	0.6647417898531314	0.0013212307692307694	0.003136442268779749	-9.912331617312653	2.5459156391169335e-10	8.08186201869777e-09
REXO1L2P	6.0	0.8931913580246914	0.9138886269963818	0.00016816389680278536	5.508995586891769e-05	-9.909785598549018	2.55952235376856e-10	8.108608266493515e-09
OMA1	12.0	0.2500740740740741	0.2377192038456323	0.00019253116096866108	0.00023555626565050452	9.896387205885652	2.6323705961309e-10	8.322545420090622e-09
ADCY5	10.0	0.3078666666666667	0.2925155239041757	0.0003506123076923075	0.00025923818413625915	9.89314601115797	2.6503115544459835e-10	8.362374158685411e-09
LOC441601	7.0	0.6635714285714286	0.7019729716752572	0.0009882605965463103	0.001021156339215521	-9.89142613378764	2.659882619721145e-10	8.37568672004747e-09
NOL4L	2.0	0.02575925925925926	0.033814341830158676	8.526353276353278e-06	1.3938143284094121e-05	-9.878798281954241	2.731254277870413e-10	8.583158523829711e-09
TRIM64B	2.0	0.7439444444444445	0.7894429277490687	0.0003689102564102559	0.00047330066272775317	-9.876536101925986	2.744246608996771e-10	8.6067052967534e-09
LOC400578	2.0	0.7231851851851852	0.7480413880613115	0.0003207143874643881	0.00018942539137721813	-9.850615983413192	2.897732451486289e-10	9.069902573152085e-09
GOLGA6L6	2.0	0.7620925925925925	0.7909136248959435	0.0003825968660968668	0.0003131802153274948	-9.846937515244063	2.9202194066379026e-10	9.118903683660297e-09
MT1A	10.0	0.292437037037037	0.27671255933603756	0.0005185208831908831	0.00045267552818329467	9.8461525320518	2.925041309391354e-10	9.118903683660297e-09
INA	13.0	0.13416524216524217	0.12296214901929738	9.65050995465195e-05	6.0502406677358575e-05	9.839653729308216	2.965277359392729e-10	9.225962360734832e-09
ZNF292	8.0	0.026259259259259256	0.03261028373338006	3.7126513532763535e-06	5.72538509382567e-06	-9.834653570970477	2.9966221479036996e-10	9.304987423550178e-09
FTMT	12.0	0.9181203703703703	0.9285882991037252	0.00011024002849002822	9.85878439663152e-05	-9.831883206882043	3.0141354403103993e-10	9.315020418805276e-09
TRAF7	7.0	0.7818042328042328	0.8026405752651274	0.0001531430897145182	0.00011511696595096749	-9.832905428554993	3.007661079300096e-10	9.315020418805276e-09
FRMD1	10.0	0.8767481481481482	0.8943406480330007	9.660490028490049e-05	5.477763657065509e-05	-9.830434930430876	3.023332824974507e-10	9.315020418805276e-09
MIR519C	5.0	0.8240814814814814	0.8665439407030741	0.0003487792592592597	0.00015370350506279144	-9.830383246584342	3.023661580033917e-10	9.315020418805276e-09
NUBP1	9.0	0.20840329218106995	0.22455687040976657	0.0003057484787731701	0.00018160985617702728	-9.822601499626966	3.073582419543663e-10	9.450209207437785e-09
GAS7	4.0	0.04333333333333333	0.05285894665522156	1.2471153846153856e-05	3.4950344951666904e-05	-9.820819260075183	3.0851345553397464e-10	9.46712858648373e-09
ETV5	23.0	0.1428148148148148	0.13336540987766116	7.342250873819858e-05	4.9293669016705964e-05	9.818119350409146	3.1027200050741706e-10	9.502459506734007e-09
LASS6	4.0	0.25658333333333333	0.27553368132147527	6.058173076923084e-05	7.33522822517267e-05	-9.814791095514648	3.1245400814905637e-10	9.550596147524867e-09
TUBA1C	7.0	0.1615767195767196	0.16679313598033138	3.162451305308438e-06	3.773212002827137e-06	-9.812599181395132	3.1389964533182086e-10	9.576080798134494e-09
PATE4	4.0	0.7132685185185186	0.7495098290620027	0.0003920813746438747	0.0002842821754519988	-9.80268445055616	3.205251838942208e-10	9.75918118277151e-09
NME4	1.0	0.06644444444444444	0.036413711599177785	0.0002927948717948719	0.0004956249287238495	9.796758798509254	3.245535323459283e-10	9.862646177114131e-09
WDR74	6.0	0.31373456790123455	0.285469961916039	0.00015771209243431466	7.648525775525212e-05	9.791049397425736	3.284841436051848e-10	9.962745828335546e-09
LOC100133545	10.0	0.6852592592592592	0.7021652439954104	8.092096866096865e-05	8.689028593526592e-05	-9.782328451324476	3.345828075476137e-10	1.0128086920928733e-08
C8orf71	7.0	0.9051957671957672	0.9199749704391237	5.4187045758474485e-05	6.930387520607284e-05	-9.770577419469186	3.4298516747696297e-10	1.0362389712383147e-08
ZC3H11A	21.0	0.4932151675485009	0.476667009589691	2.3918955236415565e-05	4.523569582858983e-05	9.766654460412743	3.4583828453861926e-10	1.0425918201029976e-08
DCDC2C	5.0	0.4094888888888889	0.3666188970760063	0.0020334194871794876	0.00195219270995323	9.765858313915365	3.4642028527383944e-10	1.0425918201029976e-08
NPY6R	2.0	0.8598888888888888	0.8968836278827103	0.00025396794871794884	0.0001435444840853998	-9.763855004017351	3.4788921033017015e-10	1.0450030982086683e-08
ZNF876P	7.0	0.5263121693121694	0.56880645382972	0.0006355338101052388	0.0003475557152548437	-9.754926348745188	3.5451446325382337e-10	1.062864243280141e-08
RLN3	10.0	0.8320037037037038	0.850497884662063	0.0001807649857549857	0.00016853017576189567	-9.746325031629233	3.610195913188489e-10	1.0802976298546817e-08
AGTPBP1	4.0	0.2876574074074074	0.3307908827576924	0.00028947186609686623	0.0005910565500301038	-9.728854513400318	3.746131145693694e-10	1.1188349700401966e-08
TDH	6.0	0.8286666666666667	0.8459867982216823	0.0001385854700854695	0.0001262636346492641	-9.726574624306163	3.764254930766147e-10	1.1221064698379087e-08
UQCR	7.0	0.029201058201058203	0.035456400364637375	3.5639862782719968e-06	1.0073198895453448e-05	-9.72551977429951	3.772670863975081e-10	1.1224771677036126e-08
SCRT1	7.0	0.19799470899470897	0.1734277776900738	0.0003925768940054654	0.0002759501504418433	9.706737198867714	3.9258080069782295e-10	1.1658234404024534e-08
MIR519A1	3.0	0.7560246913580246	0.7979239681620657	0.00034216176005064916	0.00019957146547729053	-9.705465959128457	3.9364008509069747e-10	1.1667551764525408e-08
GPC4	8.0	0.32116666666666666	0.2817643703634126	0.025656789663461535	0.022576082771461527	9.701102858205427	3.9729813331192577e-10	1.1753716042214816e-08
FOXC1	12.0	0.08445987654320987	0.06988834126932937	9.965778331750557e-05	8.776130538801597e-05	9.697437023065483	4.003986107267298e-10	1.1823091052591174e-08
KRTAP4-4	3.0	0.7554320987654322	0.8009661369853549	0.00030450269072491347	0.0004764253394997844	-9.689408998474677	4.07275750906458e-10	1.2003513185849469e-08
NCF1B	2.0	0.8677407407407407	0.8874927207275674	7.656481481481535e-05	0.00010863921599799004	-9.6841236266815	4.1186963418746335e-10	1.2070711189201875e-08
KIF2B	12.0	0.853212962962963	0.8690742311286337	0.00010378650284900251	8.054193660019001e-05	-9.684598149277909	4.114550248772982e-10	1.2070711189201875e-08
PLEKHA1	15.0	0.19306913580246915	0.14757478202888627	0.00013441862614751516	0.0004305194170251714	9.684528610763577	4.1151575659692486e-10	1.2070711189201875e-08
ALDH9A1	7.0	0.13351851851851854	0.1202851434400867	2.7887202744345586e-05	1.9665029618980878e-05	9.67661412125943	4.18488496494668e-10	1.222609422358749e-08
ARIH2	4.0	0.786212962962963	0.7456470280885696	0.000461099537037036	0.0005730132251412932	9.676337979815342	4.187339619068942e-10	1.222609422358749e-08
PSG1	4.0	0.7782222222222223	0.8049905471227787	0.00024049679487179586	0.00012546319251826663	-9.672690487446756	4.219901917417359e-10	1.2298224396197703e-08
MAGEA4	7.0	0.8248359788359788	0.8512848767023238	0.0005098205709634294	0.0004544494770279631	-9.666991347141794	4.2713021618068806e-10	1.2424884541315552e-08
GLTSCR1L	2.0	0.8527777777777777	0.9016392495897081	0.0004716410256410249	0.00023328728187938143	-9.66445565444459	4.294377987651584e-10	1.2468834045778719e-08
MIR375	7.0	0.10037037037037037	0.08014460040069131	0.0002293551950694808	9.263231715021155e-05	9.653965229381432	4.391215856614718e-10	1.2726394102966729e-08
SLC2A3	6.0	0.42877777777777776	0.46945989817196937	0.000217899572649573	0.00046488990786670674	-9.653021586046487	4.400036067439994e-10	1.2728385296753402e-08
ZNF556	5.0	0.8225407407407408	0.8514217853546142	0.000387467122507123	0.00018398106898015476	-9.649604842919882	4.43212498515304e-10	1.2797556460820125e-08
ARG2	12.0	0.04810493827160494	0.040445497026667	1.4571363564419127e-05	1.157914247586268e-05	9.647886528883548	4.448353673300031e-10	1.2820761507761599e-08
DNAJC3	7.0	0.1034973544973545	0.08278506226029503	4.9278446421303595e-05	4.854660498177969e-05	9.645485675097762	4.471131040094444e-10	1.2862720731154053e-08
SALL4	8.0	0.856125	0.8718707088243078	0.000386579326923077	0.0003352133744281491	-9.640184181640896	4.5218531605686115e-10	1.2984771002366747e-08
DMC1	5.0	0.06341481481481481	0.049105379606286685	5.0762849002849014e-05	1.8861706356885117e-05	9.63342426376497	4.587388292957631e-10	1.3148832744466469e-08
LOC647121	7.0	0.4661798941798942	0.4997410749346412	0.0004951061108203965	0.00023988998939141078	-9.622641383799552	4.693953247446703e-10	1.3429683422767991e-08
ZNF653	6.0	0.05846913580246914	0.04096222985650838	0.00011579281418170309	3.868545988182742e-05	9.615526701249946	4.765657178434495e-10	1.3609951613594861e-08
CX3CL1	6.0	0.7708518518518518	0.7950642598264012	0.0003674088319088317	0.00026999104037987975	-9.613901688843798	4.782191973677131e-10	1.3632295881247193e-08
LINC01600	1.0	0.04699999999999999	0.06296402146970784	3.5846153846153856e-05	7.519977095132006e-05	-9.612994682534207	4.791446568353779e-10	1.3633843417224845e-08
IFNAR1	8.0	0.03856944444444444	0.03316530937553142	7.469150641025641e-06	6.517508858152899e-06	9.608918507271431	4.833265541334918e-10	1.372787762647758e-08
ZNF845	18.0	0.42713580246913585	0.43656925780798306	2.188920544476096e-05	1.8639736668458414e-05	-9.605505499157989	4.868569460005157e-10	1.3803100008891436e-08
CCDC90A	7.0	0.1474867724867725	0.16016635914683025	3.6981568695854396e-05	5.185274441734268e-05	-9.60212925423491	4.903754048936702e-10	1.3852662611165954e-08
LRRFIP1	10.0	0.23244444444444443	0.21506878841254445	0.0002208864102564103	0.00018450869241228292	9.602751445101028	4.897250463996225e-10	1.3852662611165954e-08
CASP4	8.0	0.5589722222222222	0.5857521324004564	0.00020933333333333389	0.00017383650256659917	-9.598508050995797	4.941782126162805e-10	1.3934935184585208e-08
GPATCH1	6.0	0.31319135802469134	0.3381094986135945	0.000687945948084837	0.0004235272556543442	-9.594947189855471	4.979472277408138e-10	1.4015960636949166e-08
BGN	8.0	0.6685833333333333	0.7004333870416438	0.0009208954326923078	0.000986069536636726	-9.58685536275931	5.066223744623407e-10	1.4234542478160918e-08
TMEM161A	8.0	0.14499537037037039	0.14090562392353873	4.171251780626804e-06	2.8954619688288143e-06	9.57429332666976	5.203990692530923e-10	1.4595421924392284e-08
MRPS14	8.0	0.23850462962962965	0.25060379332690325	5.75678863960113e-05	4.2331379403092126e-05	-9.569146021641652	5.261548015552025e-10	1.4704147579176641e-08
GPR20	18.0	0.5726008230452675	0.5864513425746695	0.00022058714079701755	0.00019491001619544593	-9.569535168202187	5.257173782442092e-10	1.4704147579176641e-08
ECEL1P2	6.0	0.6763518518518519	0.7233690998436493	0.0005330199430199436	0.0009073178431594776	-9.559057464414877	5.376264960846507e-10	1.499795840236147e-08
LILRA6	3.0	0.5995185185185186	0.6493657012412577	0.0020628917378917376	0.0036962619627063454	-9.549071821079577	5.49234549737358e-10	1.529452082453675e-08
FOXD4L1	6.0	0.4323765432098765	0.451355512863324	0.00025438160810383023	0.000345068455527186	-9.546988864745872	5.516882423749377e-10	1.533556126672784e-08
LOC645961	2.0	0.8158148148148149	0.84748735582387	0.0016644836182336184	0.0015127998188165846	-9.53749318013672	5.630176462018485e-10	1.562274142386335e-08
C1orf170	6.0	0.698537037037037	0.718704949926447	0.0007546054131054131	0.0006752321862124266	-9.53269519490441	5.68832873547946e-10	1.575616720535461e-08
FAM125A	6.0	0.09248148148148148	0.07614686937404819	0.00011329131054131057	0.00014956051233654986	9.526420188804126	5.765315982844641e-10	1.5941200553271844e-08
COPG1	1.0	0.22192592592592592	0.12491227189699809	0.0026587635327635323	0.0004321451703225756	9.523271160153984	5.804353909543062e-10	1.6020835746798753e-08
AACS	10.0	0.04114444444444444	0.04961335035040974	2.9279487179487167e-06	2.219841227173894e-05	-9.520570622621788	5.838048406342844e-10	1.606715325869792e-08
ZNF91	4.0	0.3786759259259259	0.35320183224286195	0.0002788500712250711	0.00031421779258707566	9.52028148506805	5.841667862108061e-10	1.606715325869792e-08
TREX2	10.0	0.7094148148148148	0.7417895567637903	0.0007738313105413101	0.0005712539086153364	-9.518948392756322	5.858385522292531e-10	1.608486551296107e-08
ZBTB48	4.0	0.052425925925925924	0.039944091673802445	1.8715455840455846e-05	1.8225322298099385e-05	9.497577411170193	6.133206641189237e-10	1.680992713390745e-08
C4orf45	2.0	0.7485	0.6098981300989786	0.0046621730769230785	0.0014593249737549462	9.494962740181796	6.167728379071065e-10	1.6874991107073806e-08
C1QA	7.0	0.6464126984126984	0.6717092188262435	0.0002855436944008366	0.00025953721087024705	-9.492605409317319	6.199023665335297e-10	1.6931015770069353e-08
C17orf104	11.0	0.30339393939393944	0.27882545140355525	0.0009051735537190078	0.001093641226567349	9.491755507182145	6.210346734535161e-10	1.6932391358096736e-08
MIR518A2	4.0	0.7575092592592593	0.7907137912180688	0.00044331000712250716	0.0004832453639953737	-9.485321130578399	6.296763386744428e-10	1.7138147304791358e-08
GALNT11	10.0	0.18737037037037038	0.176889507189669	5.731831908831906e-05	6.004053016752787e-05	9.482304170917285	6.337707319367951e-10	1.7162123735333758e-08
C1orf185	6.0	0.7555925925925926	0.7902791220464823	0.00016049643874643834	0.00029904972475754225	-9.482248070575652	6.338471258161604e-10	1.7162123735333758e-08
ZNF727	7.0	0.29178835978835976	0.2590697651935948	0.0025817101575673004	0.0019805990782624074	9.482730128280988	6.331909989629377e-10	1.7162123735333758e-08
MYO1E	10.0	0.14933703703703702	0.1369282570426111	4.483472934472933e-05	1.941823272709266e-05	9.474602336780181	6.443476720137134e-10	1.7409528249071722e-08
SEC63	8.0	0.25254166666666666	0.26057626689025376	1.1846153846153873e-05	5.730940308199566e-06	-9.473980619716167	6.452093536397188e-10	1.7409528249071722e-08
PSMC6	11.0	0.10788888888888888	0.11512104804103925	9.236702691248136e-06	7.328235645449306e-06	-9.472688804743669	6.470035612450447e-10	1.742789282871764e-08
ZNF259	9.0	0.19589711934156379	0.18416029258933944	6.524589356688126e-05	2.2942650672906094e-05	9.453698003185247	6.739799696581783e-10	1.8123344544932112e-08
ALDH1L1	15.0	0.23123703703703705	0.21611674184692495	0.0002451478062678066	0.0002117042397396193	9.446828883035952	6.840199955580592e-10	1.833033036041717e-08
SAMD11	14.0	0.054632275132275136	0.04616355851893782	2.571142217570789e-05	1.153590072637382e-05	9.447527828894703	6.829914154514766e-10	1.833033036041717e-08
FAM47B	11.0	0.7984848484848485	0.8278608870024633	0.001478764144945964	0.0012310222774954112	-9.444819166081007	6.869864086848725e-10	1.834699197255675e-08
ZNF773	4.0	0.6677407407407407	0.6866854187101126	0.0002945648148148137	0.00015511337973044884	-9.445338485520923	6.86218610060766e-10	1.834699197255675e-08
MIIP	22.0	0.3208047138047138	0.32756298257238686	8.161286524922876e-06	7.663736531756064e-06	-9.44163977336512	6.917063405283672e-10	1.8441574496199227e-08
SRGAP2-AS1	2.0	0.6904814814814815	0.7326751825986085	0.0004211246438746441	0.00033618281112218453	-9.439487939063834	6.949197261473685e-10	1.8495737609194415e-08
ZNF521	5.0	0.2501037037037037	0.22450699850364966	0.00019819190883190883	0.00012536432113747383	9.426347151098602	7.148790032119673e-10	1.8994662818789964e-08
LLPH	9.0	0.03437448559670782	0.029539695362188687	4.300235658260348e-06	3.9506112542275e-06	9.42118835191477	7.228748247852331e-10	1.9142116764617427e-08
ROR2	7.0	0.04888888888888889	0.03846603618175895	2.8389848246991092e-05	1.3921862700925445e-05	9.421777563629174	7.219569515231492e-10	1.9142116764617427e-08
DECR1	8.0	0.04378703703703704	0.036951206775416655	8.914440883190883e-06	8.251006876120824e-06	9.4165114519793	7.302031755249778e-10	1.9303513001631593e-08
NKX2-1	2.0	0.16116666666666665	0.1354715850342203	0.00033611538461538463	0.0005089662788046615	9.415673566981457	7.315241232280791e-10	1.930582213915588e-08
C7orf53	2.0	0.9082037037037037	0.9239620478064926	6.554344729344805e-05	6.60591999990122e-05	-9.414158635826903	7.339186907800489e-10	1.9336409950686477e-08
WDYHV1	6.0	0.04112345679012346	0.03477884581266546	1.1298274770496992e-05	9.690360707323274e-06	9.411094683068805	7.387863681565882e-10	1.9431943969160682e-08
S1PR2	12.0	0.2577037037037037	0.24103194353584614	0.0002070498575498579	0.00019481017798254305	9.408812901738054	7.424329660133408e-10	1.949509382233017e-08
LCE1F	5.0	0.6124740740740741	0.6378928550967464	0.00023799737891737907	0.00019795150694059416	-9.39908222856806	7.581927979503407e-10	1.9836410524287343e-08
ADIPOQ	7.0	0.7536190476190476	0.7408644052015411	9.486028257456892e-05	0.00011501641137400204	9.399955465372061	7.567645610253191e-10	1.9836410524287343e-08
PNRC2	19.0	0.051085769980506825	0.04180092875960103	1.833414620672236e-05	3.2036386209346878e-06	9.398446778846926	7.592338596835858e-10	1.9836410524287343e-08
LZTR1	7.0	0.05571957671957672	0.04936764286288981	0.0007871279144136289	0.000750204998381749	9.39518326286482	7.646036977333766e-10	1.9943413115878906e-08
PLXNB1	1.0	0.9185185185185185	0.9361974839810971	7.772079772079774e-05	2.8356950772688503e-05	-9.38606911868902	7.798079525906595e-10	2.027241604326216e-08
HES1	22.0	0.07131649831649832	0.08035869739310007	9.695880718608006e-06	9.597716584254641e-06	-9.386329605762247	7.793691214735889e-10	2.027241604326216e-08
FAM214B	6.0	0.09020987654320987	0.07469064205379031	5.439442861665082e-05	2.614115203228628e-05	9.382041077611072	7.866262368972473e-10	2.0415755567897048e-08
UPK1A	7.0	0.8876613756613757	0.9057477873469155	0.00010088877260305812	6.804807685635475e-05	-9.380459964006906	7.893193146884428e-10	2.045173389879823e-08
TCAP	8.0	0.691875	0.7089740582914265	0.0001369423076923077	0.00015354997481020343	-9.377280253260903	7.947639790131561e-10	2.05587706967866e-08
ZNF286B	10.0	0.2202888888888889	0.21043860074822549	5.0154102564102625e-05	2.8370593729319437e-05	9.366960420144958	8.127022226061738e-10	2.098810195344327e-08
PEX11G	6.0	0.06569135802469137	0.05285247055997635	1.6584836973725897e-05	1.8823275090328774e-05	9.363921233229194	8.180639573816811e-10	2.1022497426967667e-08
PPP1R9B	15.0	0.04662469135802469	0.05472914370259753	4.93953782842671e-06	1.1655793360315702e-05	-9.364319472864546	8.173593180483147e-10	2.1022497426967667e-08
KIR2DL3	2.0	0.6222407407407408	0.6976883897074947	0.002144737891737893	0.0016549515124995638	-9.36509266209225	8.159930291527766e-10	2.1022497426967667e-08
MYO3A	12.0	0.5883302469135803	0.6092445548669791	0.00014039502215891123	0.00012512882449412335	-9.361668836931225	8.220610825760827e-10	2.109058351199294e-08
SMARCA5	11.0	0.05975757575757576	0.07332768152634102	9.170375079465993e-06	5.443517588108677e-05	-9.347088829213062	8.484250695315221e-10	2.1731345888982524e-08
SNORD115-38	7.0	0.8045767195767196	0.8322905650529911	0.00023588772603058288	0.0002116166788812748	-9.337427603603919	8.663720713396492e-10	2.211863444774145e-08
GGT3P	3.0	0.6992592592592592	0.7319740101143166	0.0012404814814814828	0.0009093980860775583	-9.337656122242139	8.659430939913488e-10	2.211863444774145e-08
C3orf48	1.0	0.48788888888888887	0.43650068949770043	0.0004506410256410262	0.0003998722172410052	9.334403236291353	8.720700587364691e-10	2.222784433098655e-08
KCNC3	13.0	0.09707122507122508	0.0773819650939939	0.0001538843540855375	6.728856694347806e-05	9.332315892519787	8.760251203583733e-10	2.2292346558713076e-08
VWA5B1	15.0	0.600116049382716	0.6184892077826792	0.00016382857866413492	0.00019794822588202344	-9.326597903618651	8.869541522709903e-10	2.2533818965975646e-08
SNRPG	11.0	0.22276430976430978	0.23187917428285587	4.5393680393680427e-05	4.957299326296176e-05	-9.324666092751295	8.906780898742774e-10	2.255920272127299e-08
CHRM3	34.0	0.6986023965141612	0.6809892767111007	9.904627165094291e-05	4.0847967334791435e-05	9.32362808228728	8.926856877408075e-10	2.255920272127299e-08
ARHGEF16	20.0	0.4241425925925926	0.43439899276838534	2.7383596866096937e-05	1.692951904304107e-05	-9.3230946422433	8.9371921323893e-10	2.255920272127299e-08
SCML2	12.0	0.3480771604938272	0.3175359630646805	0.0158194903450459	0.01317660120420822	9.324539716801574	8.909222631150323e-10	2.255920272127299e-08
KIAA1737	12.0	0.16509259259259257	0.15830917226978475	3.0815349002849e-05	2.7776168331004907e-05	9.311286501883322	9.16914784941598e-10	2.31074337912013e-08
ARL14EP	5.0	0.6936	0.7143605967914617	0.00011117230769230761	0.00010121609672577584	-9.30508600820993	9.293416959564681e-10	2.3311013074572136e-08
PYGO2	6.0	0.03928395061728395	0.0319700975453964	1.2219689775245332e-05	5.451870076045806e-06	9.305071341769969	9.293712944430997e-10	2.3311013074572136e-08
CPA1	6.0	0.8218641975308643	0.8414637898957288	0.00018021802785691732	0.0001976685287783545	-9.305026656707769	9.294614797784674e-10	2.3311013074572136e-08
CCRN4L	7.0	0.03761904761904762	0.03027348419424718	1.1277864992150724e-05	3.1827197832476126e-06	9.302673994361825	9.342224493317155e-10	2.3392930131266156e-08
MPPE1	12.0	0.07766666666666666	0.0646019710176107	4.637713675213676e-05	2.448721322435585e-05	9.29461111364177	9.5072989033324e-10	2.3768247258331e-08
GTDC1	9.0	0.16390123456790123	0.15138243319689001	9.017220639442858e-05	8.549061059473181e-05	9.27910215764776	9.833299789330655e-10	2.4544041738919417e-08
TRIM68	8.0	0.24785185185185185	0.2694271498842648	0.00013173922720797717	0.00021998362777987722	-9.270913470207757	1.0010039336127584e-09	2.494540057490393e-08
HINT3	11.0	0.1942727272727273	0.22825221449563196	0.00043394659885569013	0.00036060465751223546	-9.267789252313026	1.0078327873471195e-09	2.5035846225368925e-08
UCN3	12.0	0.8479382716049382	0.8617289356979323	0.00022568087211142588	0.00026966638459075443	-9.268437165559286	1.0064126676153358e-09	2.5035846225368925e-08
PLEC	2.0	0.3270740740740741	0.35233642160892487	0.00025630199430199443	0.00019094764201140667	-9.266989655433084	1.009588211840209e-09	2.503970763121913e-08
PGBD4	2.0	0.8142037037037037	0.8840841849644979	0.0014300819088319111	0.00032279862383405636	-9.25904289333469	1.0272061512613884e-09	2.5436354853229e-08
TMEM50A	9.0	0.13863786008230453	0.14703959075603712	3.5029369350356954e-06	1.7993553785225544e-05	-9.24454516844281	1.0601659415902191e-09	2.6211053690184726e-08
LAMP1	7.0	0.4530793650793651	0.47027612640152844	0.00016214809000523282	0.00013030542661223192	-9.242308138519396	1.0653476561068062e-09	2.629761958686359e-08
PSMD9	9.0	0.1730946502057613	0.16114228538816236	6.253818015546408e-05	5.62143574533009e-05	9.239797197423101	1.0711948492838934e-09	2.640031400203611e-08
VARS	12.0	0.18284259259259258	0.1740623876699649	1.274750712250717e-05	5.322787252566655e-06	9.2385434511197	1.0741267635625519e-09	2.6430949449298645e-08
NKTR	10.0	0.048381481481481484	0.041307829403214986	9.89925925925926e-06	5.698643104977228e-06	9.225612469770226	1.104851608516386e-09	2.7144313458840565e-08
PDE4C	15.0	0.568437037037037	0.5879468726707093	0.00033340934472934474	0.0002904567945013022	-9.209663157763597	1.1439958550176736e-09	2.8018051848241928e-08
SV2B	1.0	0.8738518518518519	0.9021927493589895	0.0005681310541310557	0.0003606972902155245	-9.210116712235907	1.142863245436473e-09	2.8018051848241928e-08
NOL10	4.0	0.08159259259259259	0.06436834745626482	0.0013123757122507121	0.0012405534267758318	9.201851245900254	1.163685667252076e-09	2.8411358334625568e-08
GLYATL1	10.0	0.6424222222222222	0.6291375329511033	0.00023678256410256443	0.00015172059220356133	9.202178379690626	1.1628541866473752e-09	2.8411358334625568e-08
MIR4472-2	1.0	0.6735185185185185	0.736191968123118	0.0009335669515669504	0.0005628059614631608	-9.200217341549207	1.1678477388872573e-09	2.8468562482220526e-08
RGPD2	2.0	0.8074629629629629	0.8534903879518863	0.0008959793447293456	0.0008298275229830659	-9.195740289334111	1.1793307560528378e-09	2.870377345602941e-08
EP400	20.0	0.5109518518518519	0.5010733308167094	3.1947784900284515e-05	2.9274979539752202e-05	9.192451324035773	1.187840358036267e-09	2.8865996278365808e-08
C17orf61	11.0	0.05499326599326599	0.06603617926350848	3.297261660898025e-05	3.396311720060008e-05	-9.190829695956937	1.192059221289518e-09	2.892360746229606e-08
FAM83E	8.0	0.8026527777777778	0.8256477520421699	0.000345948717948718	0.00025426780976074264	-9.188669511879356	1.197703128272463e-09	2.901556340164713e-08
PRKAG2	5.0	0.03734074074074074	0.0282552944013366	3.1611737891737885e-05	1.7575430230184236e-05	9.187458959511876	1.2008779308570747e-09	2.9047511001411467e-08
MARCH11	17.0	0.22434858387799567	0.19909765517180847	0.0009870777018700897	0.0005616106686309346	9.186601061789295	1.2031330927676064e-09	2.9057149539834937e-08
SPACA3	6.0	0.775888888888889	0.7323467600860712	0.0008552500000000005	0.0007098023286401966	9.18563481170049	1.2056782919632958e-09	2.907375234087146e-08
GCNT4	4.0	0.8601944444444444	0.8896470102998946	0.00019522756410256484	7.439105037753113e-05	-9.173371117412357	1.238466964276226e-09	2.9818473832189136e-08
OR10G8	6.0	0.8094876543209877	0.8329177462024453	0.00021810881608103823	8.71613675813526e-05	-9.150178698889428	1.3030026385509606e-09	3.132410336915904e-08
RAB14	14.0	0.2544920634920635	0.2638858001452511	2.4069597069597024e-05	3.6116828939019597e-05	-9.144485570174915	1.319366151239275e-09	3.152378666701474e-08
GALNTL4	8.0	0.07033333333333333	0.05722729520251354	0.00010683052884615395	6.217559411132175e-05	9.14571402218236	1.3158174928496886e-09	3.152378666701474e-08
DOCK3	4.0	0.2488425925925926	0.2265008214723181	0.00043273628917378927	0.0002668369800543348	9.145787137103877	1.3156065934524102e-09	3.152378666701474e-08
MTHFD1	9.0	0.12681069958847738	0.1347956709111485	1.4910555379691173e-05	2.3978669748840876e-05	-9.145004314068299	1.3178664457652634e-09	3.152378666701474e-08
PSMC2	4.0	0.23343518518518516	0.26297883692852875	0.00019161342592592578	3.7349333886986836e-05	-9.13618637884085	1.3435992185525088e-09	3.205385330845543e-08
MAP2K1	8.0	0.04288425925925926	0.035080862278981065	3.967418981481483e-05	3.230266996526313e-05	9.131154152256203	1.3585151937408603e-09	3.236036953127011e-08
LOC340094	7.0	0.8217936507936507	0.8093736824535187	0.0001938152799581372	0.0001544416429366824	9.129738523948035	1.3627418242555914e-09	3.236253345918059e-08
POTEH	3.0	0.7407901234567902	0.7691301306088766	0.005969343146565367	0.005864496248226072	-9.130170746219584	1.3614499109346588e-09	3.236253345918059e-08
LGALS1	10.0	0.1764037037037037	0.1905858573400312	0.00044423652421652406	0.0004840336393924751	-9.127308679775696	1.3700281101416703e-09	3.2486272611692636e-08
SPRYD5	3.0	0.7226913580246914	0.6975192298859726	0.0003971703070591959	0.00034152718642843557	9.124937953239302	1.3771756963993095e-09	3.260635347753282e-08
CHEK2P2	2.0	0.6700555555555555	0.6912730093355532	0.001012083333333332	0.0008764411283735703	-9.112512097378701	1.415270366334932e-09	3.340721151303422e-08
PBX4	11.0	0.1615084175084175	0.1724512420864368	9.168166513621065e-05	8.358879432340974e-05	-9.113182388207912	1.4131880554879219e-09	3.340721151303422e-08
NTF4	5.0	0.2376074074074074	0.25581167610707106	0.00012447532763532764	0.00020141202579531734	-9.1107401403682	1.4207902813603864e-09	3.348699985435248e-08
WHSC2	10.0	0.032714814814814815	0.02738835775051956	6.488233618233615e-06	3.4343284236031922e-06	9.105275650775207	1.4379526650286674e-09	3.384054016195285e-08
FKSG83	4.0	0.8199537037037038	0.8518975967610324	0.0005681732549857552	0.000660935603283695	-9.103947207533286	1.4421570061087617e-09	3.388852424264583e-08
TRIM65	9.0	0.30031687242798355	0.3106368156878178	8.186486581548337e-05	5.002731626914349e-05	-9.089017968296998	1.4902835819310632e-09	3.4942127587105846e-08
GUSBL2	6.0	0.2513827160493827	0.2373486629192844	0.0011630380658436217	0.001007873230274021	9.08865941571113	1.4914595033985116e-09	3.4942127587105846e-08
MAVS	13.0	0.15882621082621082	0.15478264353373367	3.91697432525832e-06	2.270050518805259e-06	9.080935886785152	1.5170225600819157e-09	3.548789695856799e-08
ANKRD60	1.0	0.01611111111111111	0.022349059512769734	7.48717948717949e-06	5.378496260872859e-06	-9.080199419234626	1.5194834792717026e-09	3.549241261283902e-08
FLJ25363	5.0	0.7616518518518518	0.8081357501171254	0.000616903361823363	0.00025180559570075605	-9.078239944649033	1.5260510856736035e-09	3.5592696707588516e-08
TBCA	6.0	0.18806172839506172	0.17035323866631516	9.926100031655597e-05	2.203887862478714e-05	9.07507370731465	1.5367251058565519e-09	3.5788315337284285e-08
KRT16P1	1.0	0.46066666666666667	0.502115292681588	0.000792769230769231	0.0007956043829475721	-9.07122461529291	1.549804514263998e-09	3.6039287738828483e-08
ODF3L2	10.0	0.8053666666666667	0.8249988774458566	0.0002830769230769231	0.0002296830274955593	-9.069810699928858	1.5546377368800408e-09	3.609804240678433e-08
PI4KAP2	2.0	0.06440740740740741	0.04754998697036946	4.819301994301999e-05	4.497092601586888e-05	9.068940314261514	1.5576206939081616e-09	3.611372423653738e-08
GUSB	10.0	0.23344814814814813	0.20914396938557425	0.00020458413105413112	7.139314791282122e-05	9.064144188663144	1.5741635887767073e-09	3.644328426679803e-08
CDKN2AIP	7.0	0.04943915343915344	0.03978035921260478	2.704383975812547e-05	9.496919049587153e-06	9.057141529820925	1.5986420335251982e-09	3.69553143643565e-08
C10orf93	7.0	0.21925925925925926	0.20174243180918947	0.001115714343857201	0.0010864098349698253	9.051795599988774	1.6175921475519729e-09	3.7338225824761614e-08
KLHL33	13.0	0.8676524216524216	0.8803628137987902	0.00010899607208482931	6.354009176141116e-05	-9.042018385420695	1.652849236860959e-09	3.809586238125774e-08
ANP32D	6.0	0.8249567901234568	0.8523230210498527	0.0002746102405824624	0.0001737481197802537	-9.038777252941832	1.6647103092747945e-09	3.83128181472802e-08
CXXC1P1	2.0	0.7247962962962964	0.7727750683272326	0.007366120370370379	0.006659478995576463	-9.028471741893531	1.703007966202226e-09	3.913667352579271e-08
OR4N4	2.0	0.7824629629629629	0.8339831409630952	0.01711838319088319	0.019037225573202032	-9.027319368943113	1.7073463326401805e-09	3.91788417973883e-08
CRYBA1	4.0	0.7830740740740741	0.8373436602177443	0.0009582587250712235	0.00012312514908956345	-9.02072724247915	1.7323829841860577e-09	3.9695159154482875e-08
UGT2B15	7.0	0.772962962962963	0.8052248804972917	0.0005245441014012434	0.00023747154481494707	-9.019536761060811	1.7369444293572592e-09	3.974149169508934e-08
KIF22	9.0	0.2417695473251029	0.23027811531713346	5.6519397840385485e-05	3.981229055686751e-05	9.013367467258528	1.76078103732109e-09	4.022806311543804e-08
AARS2	14.0	0.3129920634920635	0.30357847389119563	3.8505232862375695e-05	2.0219770575040975e-05	8.996498714602145	1.8276877608294525e-09	4.169579221134247e-08
MIR1299	1.0	0.5803333333333334	0.6893191006448534	0.0031958461538461507	0.0007572016990064247	-8.985347980045345	1.8733433911050224e-09	4.267514420785094e-08
NELFB	3.0	0.022728395061728395	0.018336740000472394	6.290914846470406e-06	2.5355978225906935e-06	8.955133480939049	2.0030325797553723e-09	4.556316842030752e-08
LINC01501	3.0	0.8479753086419753	0.8786508028889879	0.0003652386831275719	0.00016951004995178627	-8.940510259037396	2.069075724858985e-09	4.69971481771308e-08
ZNF320	6.0	0.8118827160493828	0.8353045240596488	0.00016995045900601463	0.00010559816248004687	-8.93845163263398	2.078551072173711e-09	4.7143948231186345e-08
VTA1	11.0	0.11533333333333334	0.10916630417008191	1.0745708836617942e-05	3.885083740379049e-06	8.934601164754287	2.0963936048196373e-09	4.747982621624793e-08
CNIH3	9.0	0.1612798353909465	0.14998572612940161	0.0001305919946537231	6.846843238010944e-05	8.922445542103764	2.1537599017407675e-09	4.870858737318354e-08
SECTM1	25.0	0.6012074074074073	0.6106725579472604	5.741465071225039e-05	4.2598361924403385e-05	-8.9112360459542	2.208089554464844e-09	4.986522586922772e-08
FAM64A	13.0	0.1510911680911681	0.13602823361043323	0.0001502307860887741	0.0001188747101609248	8.903366724402204	2.247069202828203e-09	5.0599471977354495e-08
LINC01087	5.0	0.7060444444444444	0.7386472785914385	0.00042748717948717935	0.00020609207852891715	-8.903872949328496	2.2445405518157495e-09	5.0599471977354495e-08
WDR91	9.0	0.028942386831275722	0.02290898639662766	7.969962365024094e-06	3.131053031428951e-06	8.891129316041903	2.3090945966584386e-09	5.192145177831115e-08
CGB	7.0	0.6373439153439153	0.6622768925926672	0.00017243054828769137	0.000164958933689173	-8.889057187838814	2.319769948693496e-09	5.201203394993297e-08
YJEFN3	4.0	0.866537037037037	0.8925419742310489	0.0005819697293447303	0.00043266066719255643	-8.88909591954701	2.319569943667391e-09	5.201203394993297e-08
METRNL	8.0	0.3287361111111111	0.3108740742835734	0.00016916746794871798	0.00012608379356070918	8.887033550624183	2.330244389340502e-09	5.209760670454123e-08
IGLON5	4.0	0.21484259259259259	0.2356807298751341	0.00018729398148148126	0.000152581152995695	-8.88754322673816	2.3276017159605585e-09	5.209760670454123e-08
EIF3G	8.0	0.4247962962962963	0.41287012403416967	8.291844729344727e-05	4.201255133202629e-05	8.88577979388388	2.33675824111707e-09	5.216871108913287e-08
FZD8	15.0	0.09296296296296296	0.07869509299642143	0.00019083737891737888	9.827033116526647e-05	8.873494173547948	2.4015855063610636e-09	5.3539619906767295e-08
TMEM40	10.0	0.6367851851851852	0.6518281961894699	0.001039067464387465	0.0008997723195610432	-8.869143875387225	2.424980835942921e-09	5.3984281767434875e-08
PURB	11.0	0.13035353535353536	0.10945094421330326	0.00015683682983682988	7.49178777296936e-05	8.867005259536626	2.436567684997617e-09	5.4165176520188495e-08
TMEM82	4.0	0.2742685185185185	0.30218822026142367	0.0005903457977207974	0.000608877243892559	-8.864254902037782	2.451552498229244e-09	5.442098808125911e-08
SNORD56B	2.0	0.7986111111111112	0.8405993006847523	0.0004364102564102566	0.0002562614246313223	-8.862382804475912	2.461806360367795e-09	5.457120331410197e-08
PTTG1	8.0	0.1479074074074074	0.12930547963413927	0.0002748865295584046	0.000294887841139124	8.856647284609698	2.4934959070530507e-09	5.5195489314540655e-08
GABRR1	6.0	0.8505493827160494	0.876790178042871	0.00024150174105729694	0.0001687066071460502	-8.855815287338585	2.4981274646317004e-09	5.521990793995214e-08
C7orf55	14.0	0.048153439153439156	0.040026192541022305	8.329554043839749e-06	1.6441088064040984e-05	8.853268398928467	2.5123604402100457e-09	5.545619307374783e-08
C1orf86	18.0	0.5877962962962963	0.5984402168676288	6.399240265906949e-05	7.187432369017485e-05	-8.851534509573375	2.5220976731394742e-09	5.5592716316384186e-08
KRTAP4-9	3.0	0.7864567901234567	0.8222742787113896	0.00027978759100981225	0.0003096273848337555	-8.849826326066019	2.531728432773379e-09	5.57265119168824e-08
NBPF3	10.0	0.18212962962962964	0.1688517365121731	6.510216524216514e-05	4.530522636625554e-05	8.848967799687685	2.5365830619703247e-09	5.575495073010615e-08
C2orf68	6.0	0.32841975308641974	0.34435569242010877	7.817814181703069e-05	0.00010477576038232374	-8.839831996064994	2.58883820317401e-09	5.682372774147722e-08
ZNF826	5.0	0.5934296296296296	0.6147062165869607	0.00015561139601139612	0.00022468656164873434	-8.836613785345714	2.607507898313815e-09	5.712252180959841e-08
PGF	7.0	0.5276031746031746	0.5435051097184734	0.00011456567242281526	0.00011770527020058092	-8.836228721229988	2.6097509964129626e-09	5.712252180959841e-08
ATP5I	7.0	0.05534920634920635	0.048145279150318215	2.1578231292517002e-05	1.4514244126782897e-05	8.829702398571941	2.648071254505849e-09	5.788032839806779e-08
LOXHD1	10.0	0.7594592592592593	0.7747688560574143	0.00013611866096866108	0.00019224783682433112	-8.828726409735081	2.653851364885271e-09	5.792576549575243e-08
MIR769	4.0	0.8176203703703704	0.840141675538487	5.346331908831874e-05	0.00013464139422941958	-8.827075590301884	2.6636575282002223e-09	5.805883052414134e-08
MPZL3	8.0	0.056777777777777774	0.04986364606560932	1.941506410256411e-05	7.716218532637741e-06	8.821506219709658	2.697015868050596e-09	5.87041701460248e-08
DPY19L3	6.0	0.03980246913580247	0.03354788108809311	9.959480848369732e-06	6.900590672748123e-06	8.820720831319194	2.7017544173853213e-09	5.872563421122261e-08
RASGRF2	8.0	0.11922685185185185	0.13015092648048368	6.675725605413109e-05	5.3026935985883536e-05	-8.819841598566144	2.7070693053872235e-09	5.875954872303751e-08
YIF1A	8.0	0.04061111111111111	0.031615316475465616	1.3156650641025648e-05	6.541626928018447e-06	8.817899384638801	2.7188478966390793e-09	5.8851963461136365e-08
FAM92B	8.0	0.8156481481481482	0.8338130960861841	9.622961182336164e-05	0.00015540621775886996	-8.818217165610342	2.7169171147692673e-09	5.8851963461136365e-08
DKFZp686A1627	6.0	0.7199691358024691	0.7370524239714867	0.0012849893953782844	0.0011898918647839205	-8.809070743809727	2.773056072867914e-09	5.994244135411997e-08
LINC00595	1.0	0.7354074074074073	0.7689381815769054	0.0005334814814814821	0.00046770246219264366	-8.805314348747677	2.7964557312454e-09	6.036487199171105e-08
PQLC3	9.0	0.10576543209876543	0.09553496617011328	9.684552073440958e-05	6.765518618334569e-05	8.8020226092235	2.817127508378954e-09	6.072733540789342e-08
LRP5L	14.0	0.7770370370370371	0.798738292758427	0.0002100908046979473	0.00024157825585369226	-8.80040792986158	2.8273247978033983e-09	6.086331923744591e-08
KRTAP19-3	8.0	0.859537037037037	0.8744846632083257	7.489761396011372e-05	5.369985218799214e-05	-8.795385678703331	2.8592850036454263e-09	6.146677239979522e-08
TRIM11	11.0	0.10870033670033669	0.09943886681676212	4.2991617809799625e-05	3.0070559930005924e-05	8.79438103768958	2.8657226394482975e-09	6.152065748609856e-08
SNORD116-23	3.0	0.7600123456790123	0.7899850238988428	0.0002996194998417228	0.00039578554408965127	-8.790047817147611	2.8936603903934398e-09	6.203532206802375e-08
TLR9	9.0	0.5841440329218107	0.6000551737752962	0.00017788871302451586	0.00016002895625607334	-8.786486629689263	2.916829783635965e-09	6.236118321571428e-08
PKN1	8.0	0.1694351851851852	0.14965631287648445	0.00010176486823361819	0.00011208409008911086	8.78693780166828	2.9138839172570355e-09	6.236118321571428e-08
KHDRBS1	7.0	0.28595767195767197	0.28240165712617377	3.335659049944759e-06	2.772759889587144e-06	8.783656923606104	2.935375805651227e-09	6.267207552311283e-08
LINC00950	4.0	0.6070092592592593	0.6265853309520969	0.0003495840455840453	0.0004913296262457684	-8.778679217008378	2.9682941743981446e-09	6.324306251707516e-08
GLT25D1	9.0	0.03287654320987655	0.02914054904117751	3.659385881608103e-06	2.818136685819003e-06	8.778392566481415	2.9702013386613576e-09	6.324306251707516e-08
UFC1	8.0	0.3883240740740741	0.4106793110733162	9.940175391737894e-05	9.848678083987794e-05	-8.775194695445046	2.9915631223150968e-09	6.35390447249124e-08
PTPLB	12.0	0.03854012345679013	0.03258478218965508	5.6738089585311865e-06	3.820309348342745e-06	8.77509641820723	2.9922221062147242e-09	6.35390447249124e-08
SULT2B1	8.0	0.7361157407407407	0.759226377915453	0.0003470395744301993	0.00034116799921937746	-8.771857291775122	3.0140251862875787e-09	6.39153037471553e-08
ATP4B	11.0	0.8588619528619529	0.8714525882242504	8.184257493348379e-05	6.178110613625264e-05	-8.770180241146118	3.0253776814264103e-09	6.406922965402344e-08
FAM21B	1.0	0.854074074074074	0.6649363338947296	0.0030009173789173763	0.014178046590741351	8.762305793043307	3.0792720843485563e-09	6.51224434054796e-08
PLXNC1	13.0	0.19778632478632477	0.1914793720861573	8.312122591412529e-05	7.791497217093621e-05	8.756028768840027	3.1229385986366897e-09	6.595680036256976e-08
ALG14	8.0	0.03596759259259259	0.03021719899563188	8.709846866096864e-06	3.2112305373790726e-06	8.752941676378445	3.1446467823355792e-09	6.632577108295393e-08
TAF4B	8.0	0.1624351851851852	0.15606207094000032	1.2270877849002841e-05	1.5070485110828731e-05	8.751715004483303	3.1533155782174347e-09	6.641909663405498e-08
POLRMT	12.0	0.07420061728395062	0.06506888220305151	3.353325815131371e-05	3.519622112049838e-05	8.748220493022393	3.178145721979999e-09	6.685212439379971e-08
SNIP1	12.0	0.2683641975308642	0.2579884692756344	3.441727999366892e-05	2.5442614799231555e-05	8.74471182977336	3.203278341312358e-09	6.729034367991732e-08
C20orf152	3.0	0.8384691358024691	0.8819816208180086	0.0005260449509338401	0.00011296669545627817	-8.742786111719251	3.2171588988066006e-09	6.749133614788645e-08
STK38	5.0	0.3111185185185185	0.32695788283039023	0.0002256961823361822	0.00024099792974713807	-8.736358512938692	3.2639374647066367e-09	6.838101917357279e-08
ZDHHC8P	3.0	0.3065185185185185	0.28926354425924794	0.0003082763532763533	0.0001591815554244736	8.734693995495965	3.2761648376107852e-09	6.854542741792619e-08
S100A7A	12.0	0.6781635802469135	0.7015675550073753	0.0003565803854067735	0.0002784945468810788	-8.729989000187832	3.3109821127226093e-09	6.918140195475145e-08
HLA-DRB5	4.0	0.3967037037037037	0.44262114110299283	0.0013219280626780628	0.0011699176006421672	-8.726857096372068	3.334368712296344e-09	6.957716046325038e-08
ZNF627	6.0	0.24102469135802468	0.2589553971947343	7.337757201646093e-05	9.043199812806764e-05	-8.72169001143345	3.373323653902898e-09	7.029629185563296e-08
ESPN	10.0	0.10748518518518518	0.09563853083074922	6.872515669515675e-05	3.0010039278315198e-05	8.718923240793298	3.3943741769253723e-09	7.064089876181127e-08
PMS2CL	2.0	0.8770925925925925	0.9011534893954242	0.0001761353276353279	0.00011506688921639838	-8.715555642678522	3.4201780038297605e-09	7.108338082328785e-08
PRDX6	11.0	0.17810101010101012	0.16799637377073967	8.700656918838738e-05	5.997986711694783e-05	8.712874188457347	3.440868236512912e-09	7.141855159340461e-08
RPS6KA2	14.0	0.05905820105820106	0.0507393612688969	6.123353101924531e-05	2.0972122486657334e-05	8.710737595673503	3.4574462107720566e-09	7.166445692871596e-08
BTBD12	8.0	0.06901388888888889	0.059110054599673105	4.316866987179488e-05	3.615469973175663e-05	8.71016870369098	3.4618740855021893e-09	7.166445692871596e-08
TRPC1	5.0	0.028496296296296294	0.023492005943424172	5.367293447293446e-06	4.123338751636454e-06	8.706700255619308	3.4889963488690794e-09	7.213050575931452e-08
SFRS2B	5.0	0.5385555555555556	0.5227489611064946	0.0003039364102564101	0.00030593646721581994	8.697922557339565	3.5586138844645914e-09	7.337364228406403e-08
OR2T12	4.0	0.7484907407407407	0.6882342569254063	0.0009825936609686623	0.0010637576516067625	8.697351410521101	3.563192852133461e-09	7.337364228406403e-08
HIST1H2AL	14.0	0.2200925925925926	0.23507571205122288	0.0005044532240246528	0.0006229898678035037	-8.69752657238251	3.5617879114399353e-09	7.337364228406403e-08
CDH26	4.0	0.8114907407407408	0.8348909572318748	0.0001558148148148152	0.00010704122759251023	-8.696681723242529	3.5685695344211124e-09	7.338779660143287e-08
INMT	5.0	0.7540666666666667	0.7751587916303564	0.00032348000000000045	0.00028320646568725925	-8.693412067177626	3.5949402450155516e-09	7.383309033398082e-08
LOC100329109	4.0	0.7660092592592592	0.805936516435058	0.0002926753917378919	0.0001908082810903467	-8.689870229336126	3.623731894960398e-09	7.432687307487578e-08
TBC1D4	8.0	0.07497685185185185	0.057978093796582135	0.000115149082977208	1.8498410021685087e-05	8.684675204732384	3.666391019693601e-09	7.498140829276293e-08
BTBD8	9.0	0.3235102880658436	0.33374600886240785	3.935162322816637e-05	5.6295477644218627e-05	-8.684484647004227	3.6679655527465473e-09	7.498140829276293e-08
ELFN1	41.0	0.7603089430894309	0.7700211076013738	6.374163730380311e-05	7.702570227430384e-05	-8.684236553046647	3.6700165336905058e-09	7.498140829276293e-08
TBC1D10A	4.0	0.13673148148148148	0.11122959847906949	0.00014173522079772097	0.0001391683792587491	8.681544294691673	3.6923491254020885e-09	7.533932700461889e-08
FGFRL1	4.0	0.05402777777777778	0.034193794139557414	0.00022859775641025646	3.064262176684241e-05	8.679643972501385	3.7081964254542096e-09	7.546589604467931e-08
BEST2	11.0	0.703020202020202	0.7182193595150906	0.0003289855901674078	0.0002727696116058311	-8.680035757645873	3.7049235220431548e-09	7.546589604467931e-08
HNF1A	7.0	0.8548201058201058	0.8693193090025079	8.294284551427439e-05	8.310856642470088e-05	-8.676851960707513	3.731606462879781e-09	7.584368979749166e-08
PITRM1	9.0	0.16591769547325103	0.15113979095493446	0.0002051392142379797	0.00022836184879279964	8.675049524122999	3.746799757172381e-09	7.605371750940046e-08
MYADML2	17.0	0.7950305010893246	0.8150713922281411	0.00038247760723193237	0.00037563564790854775	-8.673535496546897	3.7596110074501704e-09	7.611631599818262e-08
CYS1	8.0	0.0626712962962963	0.05099589893318437	3.5744168447293476e-05	2.6705179144133114e-05	8.673844426573257	3.756993288627462e-09	7.611631599818262e-08
WDR60	9.0	0.2783415637860082	0.288706526915263	2.3260138581126207e-05	1.9536717814395374e-05	-8.66704936623587	3.815005486792291e-09	7.713803083759606e-08
GAGE2A	1.0	0.7558148148148148	0.8097544974750943	0.03564269515669515	0.029834955398579284	-8.666132809825987	3.822900551697118e-09	7.71979272697547e-08
UGT3A1	4.0	0.6988611111111112	0.7156954845068632	0.000705727564102565	0.0007878322521245832	-8.664692992215736	3.835336769722911e-09	7.728193527466648e-08
KCNG2	10.0	0.8411259259259259	0.8654265676383619	0.001826628917378916	0.0014992918927331676	-8.664508074149193	3.836936978173537e-09	7.728193527466648e-08
FBXO30	14.0	0.11552910052910052	0.10797399680361783	1.9745392173963576e-05	8.792325749167056e-06	8.645053364755894	4.009176634700383e-09	8.06473191941658e-08
LOC101929406	2.0	0.7283518518518519	0.7758114293769554	0.0009432272079772086	0.00025503492406141437	-8.640548924855528	4.05017495938759e-09	8.13674430223566e-08
ZNF443	8.0	0.16280092592592593	0.14838642118222736	8.476593660968661e-05	7.688794190355386e-05	8.6343776810468	4.107043585291171e-09	8.240414373052157e-08
MPHOSPH6	11.0	0.20018855218855217	0.19419363409481466	9.93383720656449e-06	3.6387873968852276e-06	8.630665949420555	4.1416414734596435e-09	8.299191941055495e-08
DGCR8	6.0	0.1689135802469136	0.1605750746841048	4.912685976574858e-05	3.3133375555373546e-05	8.629334031896088	4.154129356661609e-09	8.313570899201302e-08
PTPN9	13.0	0.13850712250712252	0.125458354501855	9.129005883443755e-05	6.314183547271904e-05	8.626709779220194	4.178847166404785e-09	8.352357363248388e-08
CDH5	20.0	0.6353833333333333	0.6590751255000079	0.00027070384615384503	0.00012199108518837665	-8.623731545519163	4.207081991590516e-09	8.393536991387738e-08
IGSF5	3.0	0.6576543209876543	0.7040589050746258	0.0003476536878759103	0.0005207093585776225	-8.62340636052951	4.210176701750399e-09	8.393536991387738e-08
DYDC2	2.0	0.6440740740740741	0.6923981717339268	0.0009376289173789171	0.0003962989548106207	-8.621160410662682	4.231614753124362e-09	8.425543369770517e-08
MIR1185-1	4.0	0.9057314814814815	0.8867016440188443	8.100445156695149e-05	0.00016428700154105544	8.619047394064353	4.251886176299322e-09	8.446227001467302e-08
SR140	7.0	0.03851322751322751	0.031137475704468745	1.2047502761788478e-05	4.715923528689665e-06	8.618952724433717	4.252796726617402e-09	8.446227001467302e-08
C12orf5	3.0	0.0494320987654321	0.037525359035274125	2.2827477049699274e-05	1.942071861813043e-05	8.615440712710376	4.286717667607494e-09	8.50280500609091e-08
C7orf23	16.0	0.09729166666666667	0.08646771772893974	5.0493689903846155e-05	3.6889915313171427e-05	8.613875321413207	4.301926389513354e-09	8.51099509230431e-08
LIMK2	11.0	0.22153535353535356	0.20023550814400218	0.0002365532951896592	7.181569760268173e-05	8.613337775305945	4.3071617336134276e-09	8.51099509230431e-08
TBC1D3P2	4.0	0.6590370370370371	0.6834100070926878	0.00031568607549857525	0.0001554263402473076	-8.613738058120225	4.303262622355168e-09	8.51099509230431e-08
EP400NL	8.0	0.045175925925925925	0.06274688982887676	9.091657763532765e-06	9.707426716570753e-05	-8.612114086600025	4.3191040432724455e-09	8.523830804188369e-08
GRIN3B	5.0	0.41685925925925926	0.404974134211187	9.912866096866107e-05	0.00013794345792082687	8.611133584847273	4.328697536526916e-09	8.532004590257712e-08
TUBA3C	7.0	0.8693968253968255	0.8864908344531186	0.0003724840397697544	0.00028073557759755014	-8.608083103084116	4.358684311561732e-09	8.580303078734731e-08
DHX40P	4.0	0.7419814814814815	0.7679200084121139	0.0002614563746438752	0.0003501985902900674	-8.602814420927364	4.410979260506756e-09	8.661458648297458e-08
MIR602	5.0	0.8460296296296297	0.8600242539688393	0.0002001713960113957	0.0001952280574498295	-8.603282635865279	4.406305987815957e-09	8.661458648297458e-08
RGPD3	6.0	0.8500493827160495	0.8763856203467758	0.0004770829376384931	0.00030648361496282076	-8.601132886927054	4.427804683502118e-09	8.672733829387753e-08
MGC16142	4.0	0.7580092592592592	0.8031537803234877	0.0004719253917378923	0.0002100969883892448	-8.601569831121864	4.423426300156104e-09	8.672733829387753e-08
TUNAR	4.0	0.03849074074074074	0.029974519413102557	3.481962250712249e-05	1.220858240806404e-05	8.596713140284082	4.472343318243829e-09	8.738098992573773e-08
DECR2	9.0	0.11641152263374487	0.09972211820506509	0.0007492068516759873	0.0007423724110428652	8.597234150160322	4.467069193809479e-09	8.738098992573773e-08
USP39	10.0	0.13767777777777776	0.14868304606665064	6.626025641025638e-05	4.0608951707051316e-05	-8.584895494593873	4.593703240540867e-09	8.964021909534236e-08
NAGA	9.0	0.0879917695473251	0.09256192072536107	6.057859378847044e-06	5.0492893435795265e-06	-8.584293180522096	4.599978367811856e-09	8.965088599782758e-08
SLC35F1	10.0	0.09644444444444444	0.08402498996023226	0.000205591794871795	0.00020188364116357577	8.569753162910406	4.754159720935095e-09	9.2448727095198e-08
ENO1	17.0	0.2407298474945534	0.22972072935653018	0.0005229548201382113	0.000539052375842786	8.569642818291287	4.755349860168332e-09	9.2448727095198e-08
PNMT	7.0	0.1760899470899471	0.1502069025916397	0.0001602043142043142	5.871231575372097e-05	8.569042533534406	4.761829681419704e-09	9.245984431044463e-08
PRPSAP2	11.0	0.0737003367003367	0.06730900023772259	1.0063455063455063e-05	9.058230540921094e-06	8.55841620881983	4.87804772543431e-09	9.459906679435806e-08
NOTCH1	5.0	0.07607407407407409	0.061634955258557084	5.3348148148148214e-05	2.982393502745524e-05	8.545527682043547	5.022921010294393e-09	9.728801214245947e-08
FSCN3	9.0	0.878082304526749	0.8908246856167484	4.2495339594104775e-05	6.116660584304503e-05	-8.539330402161122	5.094145422266277e-09	9.854558202529943e-08
ZKSCAN1	11.0	0.37517508417508416	0.3571387149631877	0.00013697452379270557	7.39309628182643e-05	8.538668539013543	5.101813092972002e-09	9.857206778396523e-08
LOC400931	10.0	0.8443444444444445	0.860243014715336	9.918333333333296e-05	8.131996253883738e-05	-8.538040061073342	5.109104954011349e-09	9.859123616557043e-08
LINC00051	2.0	0.423462962962963	0.46828782861983337	0.0013981139601139609	0.0006798389392337738	-8.534459131141084	5.150856844332381e-09	9.92745192288199e-08
MCART2	5.0	0.8291037037037037	0.8586477253172133	0.0007433611396011395	0.000770153054259052	-8.522234962536201	5.2960398838039444e-09	1.0194713921467617e-07
GRK5	4.0	0.1162962962962963	0.0962253508709923	7.100498575498575e-05	9.280286666897824e-05	8.514347392670773	5.3919399878716755e-09	1.036656766709972e-07
C6orf125	7.0	0.049640211640211644	0.04079384694772738	7.767562067562069e-05	5.542331273204174e-05	8.513157011568182	5.406567021767246e-09	1.038193544670643e-07
FAM83C	10.0	0.8169703703703703	0.8307395248501389	0.0001648367806267801	0.00016876596087483136	-8.506063671893914	5.494575592286324e-09	1.0538003433735412e-07
ITPR3	11.0	0.05801683501683502	0.06749233906392497	6.830708012526193e-05	0.0001057268616834059	-8.502994337894414	5.5331116266143276e-09	1.0598922516097213e-07
RNF224	3.0	0.5305308641975309	0.5558286338676641	0.0005053526432415334	0.00045538798514820327	-8.496910319638141	5.61031894023832e-09	1.0721771960180295e-07
C4orf34	18.0	0.17555555555555558	0.16543599585868385	8.527065527065523e-05	4.264695061715784e-05	8.496574701020375	5.614610021849727e-09	1.0721771960180295e-07
SIK1	6.0	0.2699691358024691	0.2559845622709412	0.00010079495093383958	6.215502888662041e-05	8.49632557283956	5.617797448784563e-09	1.0721771960180295e-07
EVC	3.0	0.07638271604938272	0.06552163690880493	4.1441911997467554e-05	3.0493970329682114e-05	8.494376546422444	5.6427980646273845e-09	1.0756369026969374e-07
TIMM13	5.0	0.04898518518518519	0.058481068605626074	2.1313618233618254e-05	3.1066305131796055e-05	-8.482392496029437	5.799048489630361e-09	1.1040767501546856e-07
LOC101926955	2.0	0.5818333333333333	0.6056989232699076	0.00022942307692307726	0.00024228430686762815	-8.477362921288625	5.865940503210905e-09	1.1154552718742488e-07
UBR5	2.0	0.025907407407407407	0.033979770675715476	1.401994301994302e-05	1.259276387219374e-05	-8.470945252677266	5.95244439974737e-09	1.130531005534543e-07
C15orf61	7.0	0.1725978835978836	0.18499619072234189	2.63579859294145e-05	7.434736440189441e-05	-8.46747675559589	5.999739829655493e-09	1.1372754933421191e-07
BLM	11.0	0.12501683501683503	0.11735927233290591	1.583346283346285e-05	3.959977105954581e-06	8.467275989732958	6.002489185307287e-09	1.1372754933421191e-07
C16orf45	7.0	0.7087724867724867	0.7304038872557973	0.0004635278795278796	0.0003658579273152191	-8.461592010125473	6.080865960122233e-09	1.1507321919699267e-07
UGT2B7	2.0	0.796148148148148	0.8344721915545287	0.0008140156695156692	0.0005600861734816811	-8.45661071140302	6.150416082319731e-09	1.1624880638684033e-07
LINC00317	3.0	0.8810493827160494	0.9009871122277814	9.092054447609998e-05	6.338056282187964e-05	-8.452283117588786	6.211501032970228e-09	1.1716742133762307e-07
MIR656	6.0	0.847895061728395	0.8614107324385349	0.00025225672681228274	0.00022493889162142016	-8.452107639049366	6.2139910357972624e-09	1.1716742133762307e-07
ZNF346	11.0	0.04103703703703703	0.0501698818534412	7.963928327564695e-06	3.443535785186966e-05	-8.446182611022161	6.2986694289437e-09	1.1848720093479562e-07
CCDC144A	11.0	0.5501313131313131	0.5855382237871889	0.0014701705869887684	0.0026750101274218055	-8.446150756187558	6.299127870782745e-09	1.1848720093479562e-07
ASPHD1	6.0	0.6666296296296296	0.683941597095978	0.0007610990028490024	0.0006590197041216925	-8.444646948521166	6.320809039373811e-09	1.187522946773111e-07
PTGES	6.0	0.48649382716049383	0.5118283412453754	0.0002885629946185504	0.00020415658409269092	-8.439666862164795	6.393157386492971e-09	1.1996752170097722e-07
KLHDC1	10.0	0.1265111111111111	0.13854110846295953	2.5635641025641057e-05	4.82168184853012e-05	-8.43777890524246	6.420806220275315e-09	1.203420567033637e-07
C19orf61	12.0	0.1768148148148148	0.16925005479083385	4.277368233618236e-05	4.484350015157141e-05	8.435562467747852	6.4534221235365985e-09	1.2080867970496144e-07
KLHL15	13.0	0.46772934472934474	0.4361800924951789	0.008064318784875003	0.007631720097457017	8.41580966919601	6.751704565927061e-09	1.2624154893280586e-07
CLDN18	11.0	0.8912188552188552	0.8992664121618175	5.580944644581031e-05	5.222985537205852e-05	-8.414719950704814	6.768565910356742e-09	1.2640579534258115e-07
SLC25A2	13.0	0.7636125356125356	0.7873369048633466	0.0014894521991267535	0.0012145992460084148	-8.410130072128068	6.840060914365496e-09	1.2758874053613827e-07
APOC3	10.0	0.6797925925925926	0.699150061386603	0.0002790830199430205	0.0003091610485042378	-8.40163155754144	6.9744905218595366e-09	1.2994140079416875e-07
DIO3	11.0	0.1694983164983165	0.15061406752013098	0.0004024770313861221	0.0002445539207539547	8.39685130331939	7.051291994326545e-09	1.3106023718671073e-07
PIP4K2A	7.0	0.30812698412698414	0.31727497220512424	0.00014145264259549968	0.00011135188211005363	-8.39712909549613	7.046805233820517e-09	1.3106023718671073e-07
BNC2	7.0	0.07463492063492064	0.055905001671620144	0.00012059706959706948	4.729462934999879e-05	8.390655295250074	7.152131677928306e-09	1.3277682177885882e-07
CCDC179	7.0	0.8765396825396826	0.8945581433634279	9.597226582940834e-05	6.013667797409797e-05	-8.38697917743756	7.212657949196485e-09	1.3374182097739927e-07
MIR212	2.0	0.17575925925925925	0.1387769871701797	0.0011824301994302002	0.0007027635469316634	8.381340180246221	7.306524921728512e-09	1.3516207449769648e-07
ATAD3B	8.0	0.14100462962962965	0.12077635933679563	0.00015889120370370362	9.202449108086368e-05	8.38178756844323	7.299032148015206e-09	1.3516207449769648e-07
KIAA0831	7.0	0.10964550264550264	0.09893978123981802	6.874940403511824e-05	5.618690365985616e-05	8.370165684689441	7.496253742872822e-09	1.3850811225024754e-07
SARM1	3.0	0.03807407407407407	0.029805275427614464	9.763532763532763e-06	3.2373317884329275e-05	8.36768193830956	7.539106348652269e-09	1.391356301372736e-07
NPDC1	6.0	0.18838271604938275	0.1818973419635936	1.7311570117125764e-05	7.444588096609604e-06	8.359736403992493	7.6778867300885e-09	1.4152994973602475e-07
FAM46B	10.0	0.15302592592592593	0.16099244505167007	3.3401994301994405e-05	2.5352419823130155e-05	-8.359115862888816	7.688835045646219e-09	1.415650217227804e-07
POLD1	8.0	0.12418055555555556	0.11650151525261915	2.9653044871794854e-05	2.8469011121490798e-05	8.348546392255233	7.877791751139208e-09	1.4487360858440494e-07
CRIP1	12.0	0.2640030864197531	0.27766417110637753	0.00017291051361190184	0.00011516180630801324	-8.346068171977308	7.92278123168561e-09	1.4552996041769928e-07
KBTBD6	11.0	0.22363636363636363	0.22994601148296687	3.31207883026064e-05	4.062378479539846e-05	-8.342311561017139	7.99148136283914e-09	1.4661979288210147e-07
RPRD1A	5.0	0.029014814814814813	0.023721068428346405	5.633618233618229e-06	5.982026705572168e-06	8.336728438723547	8.094714478718705e-09	1.4833990818729243e-07
USP29	26.0	0.8149358974358974	0.8291054524884603	0.00041938495675921685	0.0004500487408751466	-8.33345385939094	8.155897172434845e-09	1.4918326462411193e-07
WDR75	9.0	0.03914814814814815	0.033240907465264875	1.0421652421652431e-05	3.3178032635136377e-06	8.333245814604606	8.159800288705419e-09	1.4918326462411193e-07
CCL3	3.0	0.2744691358024691	0.31877115640191384	0.0005360620449509339	0.0007085482974741426	-8.332155585145523	8.180285350679714e-09	1.4938327390681158e-07
PADI6	7.0	0.7548042328042328	0.7815262178579966	0.00027758578987150485	0.00020104653882567865	-8.330675594622587	8.208178284552034e-09	1.497179372415377e-07
MIR548I1	1.0	0.606925925925926	0.63765667102955	0.0018389943019943033	0.0015826512534660485	-8.324541875568027	8.324821926607331e-09	1.5166875803423136e-07
EXOSC4	11.0	0.056606060606060604	0.04610955667515797	2.5016528925619827e-05	1.547488258961796e-05	8.323922748856592	8.336689750378018e-09	1.5170836580629765e-07
TTC28	5.0	0.40100740740740737	0.3806024535800572	8.961071225071226e-05	0.00016960353601858054	8.322597862860691	8.362144326046399e-09	1.519948416987528e-07
GATSL1	4.0	0.4113425925925926	0.3748757346636719	0.0006637074430199429	0.0002916164652924339	8.32090503463694	8.39478401735682e-09	1.5241110193925088e-07
KIAA0495	11.0	0.5532390572390573	0.5618523356507874	8.190854936309472e-05	5.218570583658668e-05	-8.317738144275435	8.456196457306821e-09	1.5334817445753387e-07
SERPINB9	7.0	0.38587301587301587	0.40543482017028265	0.0003959581371009946	0.0003928205188381009	-8.31628245217117	8.48457958827234e-09	1.5368480388479414e-07
KCNF1	14.0	0.40963756613756613	0.4183135916572557	8.099604628176048e-05	7.748535360469646e-05	-8.314680098407306	8.515935259634462e-09	1.5407443562228824e-07
IFI35	8.0	0.6064861111111112	0.6270123547184523	0.00031736338141025676	0.00014517904811357587	-8.30988283313266	8.61052259573832e-09	1.5560586446109086e-07
KIR3DL3	5.0	0.8629703703703704	0.8780659207591305	0.00019363293447293486	0.00020220101589875117	-8.303727939385062	8.733457458775255e-09	1.5764545470568945e-07
UGDH	16.0	0.09976157407407407	0.09290349228454202	2.0742499109686678e-05	6.6143310186971556e-06	8.301893666338103	8.770441209898682e-09	1.5794868231865866e-07
MBOAT2	9.0	0.16939506172839508	0.153994826672775	7.143906299461865e-05	0.00013534794162669338	8.302202287347548	8.764207387514e-09	1.5794868231865866e-07
ACAD9	11.0	0.1075993265993266	0.0988164806976814	0.00014388827670645848	0.00014894406745544046	8.292754577857695	8.957115974727769e-09	1.6112513218906848e-07
C1orf146	14.0	0.8719391534391534	0.8865922386684114	7.847515843944438e-05	6.207435202188587e-05	-8.290971512167918	8.994009033441607e-09	1.6160303257561556e-07
LRRC14B	14.0	0.4540899470899471	0.467866226079721	0.002248732179196465	0.002340846135516275	-8.289132318807498	9.032226620082205e-09	1.619342863109346e-07
MARS	11.0	0.30587878787878786	0.29857682674709296	1.800826446281002e-05	1.4135822412209727e-05	8.289088488486286	9.033139421689834e-09	1.619342863109346e-07
FAM175B	9.0	0.21326748971193416	0.21894919451464107	7.9850515282614e-06	8.722689109151963e-06	-8.28002259108346	9.223991176974734e-09	1.6516643240235078e-07
MEIKIN	5.0	0.8757629629629631	0.892859219180213	0.00014813857549857487	0.00010982961544928327	-8.274783959009232	9.336151957471145e-09	1.6679312572422763e-07
ISL2	12.0	0.08847222222222222	0.07348587151248881	8.858760683760685e-05	4.0870030799694304e-05	8.275080434612214	9.329767161228198e-09	1.6679312572422763e-07
CCDC30	6.0	0.7825061728395062	0.808640033374598	0.00025026812282367755	0.00012147512475464096	-8.271340922621505	9.410628819600637e-09	1.6755888325398357e-07
PIGB	4.0	0.27575	0.2838071552277715	1.9894230769230842e-05	8.04505295137493e-06	-8.271093333959083	9.416007860342926e-09	1.6755888325398357e-07
COX17	9.0	0.2451358024691358	0.23873086610939276	1.1274770496992718e-05	7.258759155410824e-06	8.270824991129464	9.42184135869045e-09	1.6755888325398357e-07
COPS7B	10.0	0.1597148148148148	0.15177638923266418	2.913592592592589e-05	2.475349973025135e-05	8.271579588709795	9.405446609237108e-09	1.6755888325398357e-07
IFITM10	6.0	0.46954320987654324	0.49753489492484076	0.0004133559670781893	0.00025538453128986897	-8.26847739297334	9.473033950243944e-09	1.6827807187436745e-07
ZNF600	11.0	0.2454107744107744	0.2609171314252798	3.465122083303897e-05	7.082263271063651e-05	-8.258991328521283	9.682810951619775e-09	1.7180951405084976e-07
LOC284233	4.0	0.5704537037037037	0.5936123519032089	0.00038876940883190894	0.00037542733925755435	-8.257034490219882	9.726673978869933e-09	1.7239235307963132e-07
LOC100288797	4.0	0.8492500000000001	0.8696821105700953	0.00019835096153846178	0.00012046836554508881	-8.249565375533729	9.895976638778506e-09	1.7519460904624843e-07
ZMYM6NB	5.0	0.21957037037037036	0.209163245068932	3.98360113960114e-05	2.913775103466707e-05	8.248571043187702	9.918741887241713e-09	1.7539922094387888e-07
HIST1H2BB	6.0	0.18205555555555555	0.16390499418578397	0.00039375854700854715	0.00026310444604752087	8.2435397845024	1.003475816732965e-08	1.7725052519041653e-07
CYBA	13.0	0.052655270655270654	0.04492446527076073	1.922228965424232e-05	8.19287062196691e-06	8.237213331768828	1.0182616799515235e-08	1.7965947340745596e-07
PCNAP1	3.0	0.8700493827160494	0.8518871422167178	0.0002009889205444768	0.0002001880968175283	8.235024441586228	1.0234292734559205e-08	1.8036788434217518e-07
MIR365-2	7.0	0.8484761904761905	0.8633987269704304	0.00017650863422291984	0.00016804488186694018	-8.231721421182687	1.0312780631089632e-08	1.8154670064854078e-07
BCAS2	10.0	0.2961037037037037	0.3018058926522456	9.688831908831923e-06	4.383107586259094e-06	-8.230637198427223	1.0338678686052477e-08	1.8179811397384411e-07
MTA1	11.0	0.35083501683501683	0.34105952518054533	4.991992182901279e-05	3.2149882716714976e-05	8.22871202383927	1.0384828310449215e-08	1.8240467234402942e-07
LOC100188947	3.0	0.8184444444444444	0.765383157465193	0.00034540170940170953	0.0009626234869284509	8.225455621328244	1.04633707671011e-08	1.8357819787570875e-07
MARCH6	5.0	0.09117777777777779	0.0726199380915474	7.774871794871788e-05	4.325960215658432e-05	8.223788792928687	1.0503808933132378e-08	1.8408130997034906e-07
HSPA1A	1.0	0.047518518518518515	0.0372833626827708	2.518233618233618e-05	2.3824653678435617e-05	8.219120807521298	1.0617911213436275e-08	1.858728305260377e-07
LINC01143	2.0	0.027240740740740742	0.019921283134155802	1.739173789173789e-05	1.135478393528294e-05	8.217818845928063	1.0649961788229703e-08	1.8610596108187278e-07
FLJ39609	11.0	0.7648249158249159	0.7825563876115111	0.00030350090650090614	0.00031233512523579055	-8.217614053331387	1.0655012212738531e-08	1.8610596108187278e-07
ZFAND3	6.0	0.03474074074074074	0.029061627758229958	1.3776353276353271e-05	5.967783784835335e-06	8.215447694414353	1.0708587685247997e-08	1.8683321881174043e-07
LINC01336	4.0	0.04115740740740741	0.03128070937883523	2.373148148148148e-05	1.8988221741462426e-05	8.212050111347567	1.0793168707920756e-08	1.8809920966476595e-07
ASPSCR1	7.0	0.04307407407407408	0.032571574806102684	4.4229780801209366e-05	4.3858073807051106e-06	8.203452385603724	1.1010275981197694e-08	1.916694317082802e-07
KCNQ1DN	36.0	0.22515226337448557	0.2042540925911363	0.0012398156084027997	0.0008039129520798742	8.20184355254022	1.1051396213532749e-08	1.9217150082420837e-07
GOLGA8B	10.0	0.04814444444444445	0.04218404336177089	1.477948717948718e-05	1.1782674812084705e-05	8.198013074110122	1.114993410872851e-08	1.9366977669434093e-07
C1orf87	10.0	0.40281851851851846	0.3894379845785874	0.00038044695156695213	0.0002950664423518463	8.18821587181747	1.1406080858296825e-08	1.9789929648818768e-07
TEKT2	3.0	0.8617407407407407	0.7917584173473311	0.00028852421652421654	0.001791334417896555	8.187102105294496	1.1435579354008998e-08	1.981913808308315e-07
UPF1	7.0	0.15083597883597885	0.15492169229343297	4.5992208849351836e-06	2.9429537225022288e-06	-8.180976337443342	1.1599225481490665e-08	2.0080517564748774e-07
C12orf70	6.0	0.7579938271604938	0.786424250698384	0.00026306726812282404	0.0001834896103172523	-8.177828172651843	1.1684258247632342e-08	2.0205374759717805e-07
CMAS	7.0	0.5934656084656085	0.6130791556819406	0.001140748183033897	0.0008378291687281592	-8.174630601090934	1.1771279445353811e-08	2.0333391094899245e-07
CCL28	5.0	0.8423333333333334	0.8643337942935803	0.00030152923076923036	0.00031734864010664224	-8.173236259675429	1.1809433781981268e-08	2.037680691157738e-07
SUPT20HL1	3.0	0.7729259259259259	0.8054949803116881	0.0026930455840455817	0.0025211228115987524	-8.172659775143657	1.1825245531357923e-08	2.0381618123981443e-07
HSPA2	30.0	0.17644814814814816	0.18464435857985123	5.511695156695148e-05	7.417562853321186e-05	-8.165828157232127	1.2014282349516098e-08	2.068465553024499e-07
PELP1	12.0	0.31741049382716047	0.3245132557967287	4.835840060145598e-05	5.212377007686568e-05	-8.16397432743187	1.2066111548999003e-08	2.0751059971630152e-07
FBRSL1	30.0	0.04759259259259259	0.03793954411464065	2.85674643874644e-05	7.105619803193518e-06	8.161747006136467	1.2128685861964884e-08	2.0824887097371253e-07
VPS18	11.0	0.28305050505050505	0.295280990526331	9.875291375291377e-05	0.00010619603119071932	-8.161499738850821	1.2135653056103886e-08	2.0824887097371253e-07
TOP1MT	8.0	0.2583564814814815	0.24522972294060444	9.159940349002827e-05	4.4589368014025717e-05	8.153862892414287	1.23528658788029e-08	2.1174408653150644e-07
KLC2	1.0	0.8993703703703704	0.8625334677872835	5.9934472934473246e-05	0.0004722150296234345	8.152177228417385	1.2401345033004833e-08	2.123425052150171e-07
DUSP18	10.0	0.13961851851851853	0.14402568955664283	1.1199259259259263e-05	8.799845854346385e-06	-8.150230039967356	1.2457588244589756e-08	2.1260769468683717e-07
ANKS4B	7.0	0.8826243386243386	0.8957288088621916	0.00012285423571137936	0.0001412398169776285	-8.150459700351115	1.2450941090272887e-08	2.1260769468683717e-07
LOC150786	3.0	0.26360493827160497	0.2932986678946533	0.0004038721114276665	0.0009159860602970625	-8.150839544558398	1.2439955077958548e-08	2.1260769468683717e-07
TFDP2	1.0	0.8233703703703703	0.8625574156090066	0.0028227806267806265	0.0018324834071812084	-8.149495374159837	1.2478876404121106e-08	2.127390149504306e-07
CCDC83	10.0	0.10545185185185185	0.11495204473052312	3.169643874643874e-05	1.2863663623889602e-05	-8.139995035415195	1.275754571808362e-08	2.1725309084658177e-07
LOC392364	2.0	0.9406481481481482	0.953732681495172	3.872720797720843e-05	2.2645815827159298e-05	-8.136736455882097	1.2854589896638302e-08	2.1846230481698176e-07
EFCAB14	6.0	0.05589506172839506	0.04720269491390129	1.404732510288065e-05	1.617679815670093e-05	8.136673516119522	1.2856471740347616e-08	2.1846230481698176e-07
CASQ1	13.0	0.7498262108262108	0.7625395080812296	0.00018863977814865382	0.0002567939579558148	-8.13615705756038	1.2871924061589749e-08	2.1848764811700605e-07
KIAA1731	11.0	0.20270033670033671	0.20729100397828754	7.13529231711051e-06	2.721019434131178e-06	-8.129759720948911	1.3064915993534225e-08	2.2152322350900392e-07
STK10	11.0	0.28929966329966333	0.28419969159081226	3.205264768901133e-05	2.0745929763711177e-05	8.121168732657425	1.3328758203402792e-08	2.257522358043871e-07
LOC100129637	8.0	0.8185648148148148	0.8327217940930967	0.0001433850605413104	7.481586121499039e-05	-8.107443233557508	1.3761668404653951e-08	2.3283255192738847e-07
PRPF3	12.0	0.3623796296296296	0.33915646995107335	0.00018785808404558394	7.144760981008815e-05	8.098043432054785	1.4066430116207191e-08	2.3773178328147144e-07
GAL3ST2	8.0	0.8448101851851852	0.8615765593670033	0.00018663986823361798	0.00012609886656875336	-8.095335332694075	1.4155508953138495e-08	2.389791964580555e-07
MLL2	4.0	0.6685185185185185	0.683762975520006	7.590349002848985e-05	7.896910686994156e-05	-8.086198032149394	1.4460353572722135e-08	2.4369566378251454e-07
C13orf39	6.0	0.8764691358024692	0.8873793210512326	0.00016993383982272857	0.00019762622499740415	-8.086029951458352	1.4466023747856613e-08	2.4369566378251454e-07
IFRD2	7.0	0.044121693121693124	0.0370846860992806	7.054479911622778e-06	8.680298773461807e-06	8.082096030861912	1.4599386336034422e-08	2.4567784533219217e-07
FGF18	4.0	0.21058333333333332	0.19273952530972935	9.904326923076916e-05	0.00011927987101568236	8.080138995314572	1.4666199584037045e-08	2.465370821591619e-07
ZNF816A	15.0	0.19320740740740738	0.18347234796778655	4.28811396011396e-05	4.683828494387822e-05	8.078080220885653	1.4736824291320715e-08	2.474584765656322e-07
PGM2	9.0	0.09690946502057614	0.08415458743832238	4.160212444163061e-05	3.08478542388303e-05	8.068915718316955	1.505545722453116e-08	2.524957133714229e-07
TRIM66	8.0	0.8656435185185186	0.848352802572427	0.00016224483618233564	0.00011136486438938696	8.068528533663995	1.50690732452977e-08	2.524957133714229e-07
ZNF808	19.0	0.22985380116959064	0.21636763949048857	0.00012003522977484192	0.00016070668763243378	8.06418517653333	1.5222682054417554e-08	2.5479676379853977e-07
MYL7	8.0	0.7865231481481482	0.7987015948251441	0.00026908658297720756	0.0002941548306811273	-8.058905438045748	1.541156906614632e-08	2.5768275201409176e-07
LINC01209	4.0	0.9005000000000001	0.9170867883496814	7.324038461538451e-05	6.135474594394551e-05	-8.0563262482074	1.5504712780034285e-08	2.589634525160476e-07
ARHGAP22	7.0	0.12391005291005291	0.10413119877890618	0.00016612739112739113	0.00011784013191040328	8.054902563747287	1.5556373846002492e-08	2.5954930777179e-07
PTGER1	7.0	0.3152010582010582	0.32975453646883135	0.000478173091458806	0.0005138463182547271	-8.053304016905548	1.561459026921773e-08	2.602431711536288e-07
THOC3	2.0	0.026092592592592594	0.021231797989457846	8.67378917378917e-06	4.619228438944972e-06	8.050012280524635	1.573517367330196e-08	2.619739021140167e-07
DHODH	8.0	0.2847453703703704	0.30940266259238813	0.00013866283831908826	0.00012665682543973515	-8.04834463715885	1.5796626593928904e-08	2.623521531053162e-07
HCP5	10.0	0.058725925925925924	0.05166445349998496	1.2115071225071209e-05	1.4855106164799299e-05	8.04883916550872	1.5778377552140493e-08	2.623521531053162e-07
MIR5700	1.0	0.5407777777777778	0.572817161127373	0.002342333333333332	0.002540459186393518	-8.04803174572643	1.580818404973247e-08	2.623521531053162e-07
AQP12A	7.0	0.7038465608465608	0.7284703633141896	0.001093787952787953	0.0015348244590731154	-8.04365608553273	1.597072079531077e-08	2.647688352188703e-07
GPAA1	10.0	0.059051851851851855	0.05290855057537556	2.2887977207977175e-05	2.5946072615538903e-05	8.032941064191842	1.637600365578291e-08	2.7116427745421676e-07
GLIS2	9.0	0.854320987654321	0.8705995426256471	9.476954732510294e-05	6.049255002044471e-05	-8.032546053530684	1.6391144183494508e-08	2.7116427745421676e-07
LOC729467	3.0	0.32454320987654317	0.3298853386515453	6.4286166508388055e-06	4.405890323094906e-06	-8.03108549767741	1.644725104297865e-08	2.7180515187182246e-07
SNAPC3	12.0	0.25722222222222224	0.24852740520289468	2.6122863247863195e-05	2.365035458636219e-05	8.025994166763944	1.664437560291051e-08	2.747726563138707e-07
MRPS26	7.0	0.04270899470899471	0.035754956073428275	1.4270771556485833e-05	7.234644483070244e-06	8.02316015332292	1.6755148609407027e-08	2.7630987959664906e-07
FOXE3	10.0	0.4045814814814815	0.3882788982518293	0.00024534156695156685	0.00014251447401814608	8.020859924220279	1.6845612503025024e-08	2.7750930070772806e-07
DNASE2	10.0	0.20875925925925926	0.1958792183065304	5.042173789173785e-05	3.6290929634992304e-05	8.016176429405538	1.7031355176404864e-08	2.802741414413629e-07
FAM117A	12.0	0.05781172839506173	0.06648720425473136	7.5072610003165465e-06	2.186855931535453e-05	-8.01363602569739	1.7132981023156517e-08	2.81650370811344e-07
PSME4	11.0	0.1287946127946128	0.12194980500949554	9.21525276070729e-06	1.0466644039570228e-05	8.010710084640676	1.7250799662801738e-08	2.832896272013087e-07
FAM5B	16.0	0.2817384259259259	0.2681017981742992	0.0002163735087250708	0.00010889635360262787	8.005759712893074	1.74520286297203e-08	2.8629376106406993e-07
C10orf50	6.0	0.868172839506173	0.8871257842322926	0.0009346270971826525	0.0009095196771824857	-7.998033204456401	1.7770921308976796e-08	2.911895949601551e-07
SYT7	5.0	0.16033333333333333	0.14517098158873892	6.91046153846154e-05	4.9736308538236795e-05	7.997630997602534	1.7787683883828004e-08	2.911895949601551e-07
F13B	5.0	0.7735629629629629	0.8015069873244675	0.0003435939601139593	0.0002552279881539924	-7.9943011484814095	1.792708372373945e-08	2.927697064979486e-07
OR52H1	3.0	0.7623827160493827	0.7890998080924705	0.00034840772396327986	0.00034035619015236444	-7.9942263864865755	1.793022634613591e-08	2.927697064979486e-07
COG1	16.0	0.12022222222222222	0.10547040832548023	0.0004082353766025641	0.0007774013911069111	7.993986138888666	1.7940328979650652e-08	2.927697064979486e-07
TMEM89	10.0	0.8401111111111111	0.8574496047364341	0.00014532794871794906	0.00012001662871224964	-7.9929724403536495	1.7983020161628643e-08	2.931606932598836e-07
IRGM	6.0	0.8019753086419753	0.8221773310208027	9.587329851218734e-05	0.00013474254636445873	-7.991814832513273	1.8031899223119374e-08	2.933463854904555e-07
LAMB2L	2.0	0.7249444444444444	0.7783377004994286	0.0007986987179487173	0.0009109334166452495	-7.991885542389025	1.8028909658075275e-08	2.933463854904555e-07
TTC39A	10.0	0.4881666666666667	0.5045297887038301	0.00025229153846153884	0.0003563388326382972	-7.987785922793888	1.8203079909582135e-08	2.9582367661989657e-07
SLITRK6	6.0	0.7634938271604939	0.7240924426802883	0.0006002937638493197	0.00037165085977001165	7.984442509707837	1.834639808791137e-08	2.975348498194953e-07
LSM10	15.0	0.24130123456790126	0.2536337689186136	4.20404685026908e-05	9.011372781571884e-05	-7.984785909257456	1.8331624892002936e-08	2.975348498194953e-07
DNAJC5G	6.0	0.8855	0.8992619996453508	0.00010066880341880381	6.045255745116412e-05	-7.974965177495124	1.8758963997404686e-08	3.039107521318668e-07
SHANK1	12.0	0.6422006172839505	0.6590999669774815	0.00046247129233934793	0.00042306294688488705	-7.972054613846286	1.8887563595512188e-08	3.05677735542674e-07
PSG3	4.0	0.583824074074074	0.6134524742762247	0.0004168164173789171	0.0003829852571808849	-7.969364067295429	1.900724487396729e-08	3.069797546724335e-07
SMEK1	13.0	0.07213960113960113	0.06360241022767589	4.654303005782294e-05	3.076005808210892e-05	7.969766441767848	1.898929713520111e-08	3.069797546724335e-07
LOC340512	4.0	0.8928055555555555	0.9115228421158261	0.00011363621794871786	9.940214084184885e-05	-7.964571322838426	1.9222363499449108e-08	3.101340090375037e-07
CLEC16A	5.0	0.1654	0.18136399988498952	0.0001033907692307692	6.171273628402592e-05	-7.963076976105666	1.928994462469586e-08	3.1090384487795074e-07
RNF126	10.0	0.15205185185185185	0.14341874244898833	0.000229937207977208	0.0002691090655987343	7.961664874050606	1.935402982585281e-08	3.116158094388853e-07
LGALS7B	6.0	0.7908148148148149	0.8150441396383592	0.00025685754985754956	7.211770084635044e-05	-7.95961490634016	1.9447451329636586e-08	3.1279816372950935e-07
SNN	17.0	0.29362745098039217	0.28630111466744235	0.0001446156507852011	0.00013160362911373644	7.945834994287923	2.008753210370032e-08	3.227616811323511e-07
ACTR5	10.0	0.13245185185185185	0.14041725526805277	6.336643874643875e-05	6.175224234167105e-05	-7.943485720955329	2.0198789951502874e-08	3.2421647460617436e-07
TMEM173	9.0	0.27086831275720163	0.29284316853240683	0.00027429348246632183	9.924047247906738e-05	-7.941054079443066	2.0314613190838336e-08	3.2540808233021487e-07
SUFU	2.0	0.034999999999999996	0.023265112864060536	6.461538461538459e-05	1.042015048596007e-05	7.941215771844973	2.0306890444607325e-08	3.2540808233021487e-07
LOC200772	3.0	0.659283950617284	0.6890375540580279	0.00044557011712567277	0.0005544853606591767	-7.939122225406082	2.0407115235070472e-08	3.265555761031216e-07
WBP4	15.0	0.042039506172839504	0.035939514384041596	1.0527268122823686e-05	4.395191488147492e-06	7.938141024807206	2.045426261091695e-08	3.269756995514303e-07
SNAR-H	3.0	0.8768765432098766	0.9027907620241613	0.0006200440012662245	0.00028177292329307894	-7.936347264974066	2.0540742508086475e-08	3.2802308188934013e-07
TRIM25	13.0	0.03928774928774929	0.03369762835509417	7.306141371230127e-06	4.941283898534347e-06	7.934610327421395	2.0624839653556804e-08	3.290303165934393e-07
FAM81B	4.0	0.819675925925926	0.7993159857061174	0.0006397779558404561	0.0005489199469025863	7.932752084904072	2.0715200353120576e-08	3.301353213099155e-07
TCEA2	13.0	0.6533760683760683	0.6711826472200899	0.00017565058412987385	0.0001659619491291716	-7.931265931405574	2.078775910996616e-08	3.309546592787085e-07
FAM138B	3.0	0.7219382716049383	0.7469957110322553	0.0007036413421968984	0.0006559085580440517	-7.9283747715216535	2.0929661099404654e-08	3.3287519939601914e-07
CRLS1	1.0	0.9150740740740742	0.9307128080615291	9.014814814814806e-05	6.122233131943672e-05	-7.9225340683204335	2.1219363606926125e-08	3.371401425872019e-07
PAGE2	7.0	0.8077724867724868	0.8191740758835323	0.0014311448340019765	0.0016113478326888221	-7.920702448405423	2.13110560877774e-08	3.3825357786380966e-07
LOC100134317	4.0	0.7584444444444445	0.7724333300634667	0.008686145833333332	0.009195942985325568	-7.914765400202533	2.1611067759848755e-08	3.426678930512999e-07
FAM106A	3.0	0.6931728395061728	0.7229487892286277	0.0003989946185501718	0.00030086609025032344	-7.912491133379728	2.1727133516089402e-08	3.441595541769222e-07
RIPK4	10.0	0.11747777777777778	0.10827144105677251	0.00010117564102564101	7.408927811246997e-05	7.910499947129408	2.182927628523044e-08	3.4542788054990536e-07
PIP5K1C	6.0	0.18526543209876542	0.1739460166980639	2.098773345995567e-05	4.010478725482643e-05	7.905769134007069	2.20739308545625e-08	3.4894648270091225e-07
C14orf180	11.0	0.708050505050505	0.7241780649531973	0.00019789086670904835	0.0002031266196463777	-7.900764113056989	2.2335823172647158e-08	3.5273020449235924e-07
ZNF99	9.0	0.4546625514403292	0.4301716499183894	0.0007382882065351195	0.000763122984483991	7.900236878246275	2.236359575770295e-08	3.528127758145677e-07
RNASET2	12.0	0.10653703703703704	0.09376132679401816	6.453169515669513e-05	3.501170424456225e-05	7.896423524756182	2.2565522997332334e-08	3.556399143084099e-07
FAM150A	10.0	0.15904444444444443	0.14493604495569512	0.0001919479487179487	0.00015346641289625053	7.895188128901604	2.263133998446688e-08	3.563183810431657e-07
SDS	5.0	0.8507925925925925	0.8712454976858915	0.00028964763532763417	0.0001828773805602306	-7.8918015212567925	2.2812774508752494e-08	3.584537360060005e-07
LASS5	4.0	0.03640740740740741	0.03093113049140407	1.2717058404558398e-05	1.4399527340801159e-05	7.891837404245447	2.281084432561741e-08	3.584537360060005e-07
CALHM1	11.0	0.6437845117845117	0.6585163344136794	0.0002034508252690068	0.00012213144567027942	-7.891136191262586	2.28485936014231e-08	3.5865645923999146e-07
CELA3A	7.0	0.8353174603174602	0.8524069549545409	0.00016363631606488717	0.00016250636308652084	-7.889483310332902	2.2937828424709226e-08	3.596964076620234e-07
VPRBP	9.0	0.42064197530864195	0.4279722001081631	1.5699271921494138e-05	1.186075484890378e-05	-7.888426310877888	2.2995080053493642e-08	3.602332360732488e-07
VANGL1	11.0	0.48064646464646466	0.4947021176242066	9.173892773892756e-05	8.881331470890777e-05	-7.885212576825646	2.317004974896347e-08	3.626112785712783e-07
ASB1	11.0	0.33196969696969697	0.3233930023594035	7.909535918626821e-05	8.515341647860502e-05	7.882177730199432	2.3336531118601353e-08	3.6485186014596523e-07
PPP1R14A	10.0	0.2506888888888889	0.23222664247301442	0.000543522564102564	0.00027962121456895	7.878919344609568	2.3516638528502987e-08	3.673007913882951e-07
ZNF517	15.0	0.41339753086419756	0.4263859848572333	8.17926432415319e-05	4.749686946549897e-05	-7.878333725107492	2.3549159201293786e-08	3.6744201545388606e-07
C9orf153	4.0	0.8354166666666666	0.8592767113888705	0.0002448605769230774	0.00010289790373960381	-7.876212442798429	2.366734428541711e-08	3.689182650067508e-07
KIAA0100	11.0	0.09817508417508417	0.09313232701911468	1.0775540957359143e-05	1.0177106329812345e-05	7.874064319505015	2.3787643531385097e-08	3.7042449877231523e-07
SLC25A38	9.0	0.3324609053497942	0.33989767678112653	1.0405226689177325e-05	1.628462601562482e-05	-7.872734344164147	2.3862438361631885e-08	3.71219841311669e-07
ZDHHC5	20.0	0.17666296296296297	0.16883572352084297	1.8300306267806232e-05	9.312065479526068e-06	7.870314682437995	2.399913263445263e-08	3.7297559655331046e-07
SAP30	12.0	0.04990432098765432	0.043902657793857804	1.0566615226337443e-05	5.684642616919562e-06	7.866988921080223	2.4188324296435993e-08	3.755429317849437e-07
LOC285548	10.0	0.08228888888888888	0.0956546407710347	7.760256410256416e-05	9.487355027846856e-05	-7.865218452814426	2.4289662364781604e-08	3.7674253320994257e-07
OR52N4	1.0	0.8665925925925926	0.9167267481486002	0.0009366353276353287	0.00024525965037151115	-7.86230665169394	2.4457274035075595e-08	3.789666719296367e-07
LEO1	8.0	0.1317962962962963	0.12138549904166548	2.1342726139601112e-05	2.264442763366312e-05	7.861458896481383	2.4506295422450356e-08	3.793506660349635e-07
IL34	6.0	0.8153456790123457	0.8346403693711316	0.00022258744855967042	0.00012862624921803066	-7.86035724693823	2.4570148520903304e-08	3.7996326517009555e-07
ITGAD	5.0	0.6559851851851852	0.6867094494678356	0.00034946746438746393	0.0005726208043423432	-7.852284382882999	2.5043288774732594e-08	3.868977979511995e-07
TATDN2	12.0	0.3571141975308642	0.3680193241122236	4.998779281418203e-05	8.985673723435566e-05	-7.84952582629009	2.5207093397867656e-08	3.8904439021363784e-07
ARL15	10.0	0.05787407407407407	0.048993880122348114	2.6447378917378915e-05	1.2102143995191005e-05	7.847003247669977	2.535784531618742e-08	3.909854967471263e-07
MYO10	12.0	0.13100925925925924	0.12087453946321743	0.00010046652421652412	7.313455100902604e-05	7.846226041809856	2.5404477638698388e-08	3.9121665475439414e-07
CPN2	9.0	0.7343868312757201	0.7527358807286118	0.00021359579332418712	0.00016502670441020386	-7.8459205177870786	2.5422833091707273e-08	3.9121665475439414e-07
NRN1L	8.0	0.8766435185185185	0.8909554349051582	5.158377849002868e-05	3.9021076134124116e-05	-7.842601971738632	2.562308322741919e-08	3.939108570816408e-07
RNF112	10.0	0.7343370370370371	0.7510572655333413	0.0005651416524216521	0.0006359487135420085	-7.842179191861493	2.564871059183155e-08	3.9391788102273184e-07
TNFRSF13B	8.0	0.7328981481481482	0.761643531559794	0.000881278890669515	0.0009294797962816777	-7.839491380123086	2.5812250524862272e-08	3.96040902660877e-07
GCAT	8.0	0.042236111111111106	0.027886802149522636	7.124799679487179e-05	4.407156763692707e-06	7.83886909012432	2.585026566579581e-08	3.96235707805783e-07
TMEM140	7.0	0.06497883597883598	0.05443565213372783	4.084568870283157e-05	2.9720853466502183e-05	7.835598914088565	2.6050981588236724e-08	3.989215869431553e-07
RCOR2	6.0	0.18453086419753084	0.16845348744112768	0.00011821161760050647	0.00011113771326025787	7.832660194880278	2.6232713940334098e-08	4.013118017265187e-07
SYCP1	10.0	0.6084148148148147	0.6369428793037379	0.0009131082336182344	0.000971483211681099	-7.820073546349014	2.7025879131029417e-08	4.1304200039122107e-07
SART1	9.0	0.2177695473251029	0.2212858979893013	4.711230698885043e-06	2.9633332614997595e-06	-7.817722276940842	2.7176746987415705e-08	4.1494252717371295e-07
FAM86D	4.0	0.062064814814814816	0.08195847293568982	0.00022310381054131058	0.00043599900709396193	-7.813279076683219	2.74641998616119e-08	4.1892273668053234e-07
TFDP3	10.0	0.7613518518518518	0.7262806666118128	0.00021509720797720824	0.0004486536913694125	7.801320618293673	2.825340815091936e-08	4.305412245003778e-07
TERF2	13.0	0.3118518518518518	0.30608127039573296	8.257135150626312e-06	4.348251653173419e-06	7.797831580312188	2.848801536831572e-08	4.3369400828223836e-07
HIST1H2AI	3.0	0.03940740740740741	0.05679719014392223	8.191737891737893e-05	0.00023022444301388405	-7.796851260678037	2.8554291319440512e-08	4.342805239545617e-07
PGAM1	9.0	0.11939506172839505	0.1082915003514952	0.0002976821779044001	0.0002360030296918507	7.7910719638083235	2.8948228804660596e-08	4.3984444737178477e-07
CACNA1B	6.0	0.5579074074074074	0.5352832453762307	0.0012192207977207992	0.0010821887949316006	7.78508286155395	2.9362337714837253e-08	4.457037684162977e-07
FAM86FP	1.0	0.06533333333333334	0.08327031715048684	5.0538461538461525e-05	9.525240089039362e-05	-7.784387274327983	2.941082449100421e-08	4.4600717372501544e-07
RNF44	17.0	0.11470152505446622	0.12090755191942056	9.443153027928112e-06	2.173551021260549e-05	-7.7836303207701265	2.9463681976507405e-08	4.4637620806615773e-07
C9orf163	1.0	0.448037037037037	0.4710766319875364	0.0004308831908831911	0.000527962236174584	-7.783021284655187	2.9506281058786455e-08	4.465892636073579e-07
LINC00864	1.0	0.509	0.5367175616599895	0.0009377692307692321	0.0010074126316345126	-7.782157809093912	2.9566784964855975e-08	4.4707264222221835e-07
C3orf64	13.0	0.3775669515669516	0.3902970479451056	4.478568418213383e-05	3.0196084839786255e-05	-7.781032827541079	2.9645803128883782e-08	4.4783476734269417e-07
PPFIBP2	28.0	0.5683862433862434	0.5762966920796624	0.00013114707977208024	0.00011499646347494883	-7.77877082512135	2.9805339760375845e-08	4.498105759400983e-07
SMAD7	9.0	0.053160493827160496	0.04314123752139846	3.891199746755304e-05	1.1201126605457031e-05	7.775615741227059	3.0029332866889726e-08	4.527543924535879e-07
SBNO2	41.0	0.6373586269196025	0.6530706381497614	0.00011341293254083195	4.315832217901813e-05	-7.774194253570714	3.0130812531907574e-08	4.538471762505809e-07
TMCC2	9.0	0.18746502057613168	0.1779348468714597	4.419566670183952e-05	3.400917689258802e-05	7.763642111465673	3.089518153683814e-08	4.6491306831876625e-07
PPP1R16A	5.0	0.8232592592592594	0.8449098445751049	0.000341922507122508	0.0004237159763307506	-7.761532859261396	3.105033400793439e-08	4.6654483029280065e-07
PERP	9.0	0.08807407407407408	0.0997079359597446	9.520037986704657e-05	4.7452140895691604e-05	-7.761357885936692	3.106324045783376e-08	4.6654483029280065e-07
CACNG8	8.0	0.19561574074074073	0.17709480324346158	0.000368091257122507	0.0003632490645216878	7.7577682040293	3.132923876167423e-08	4.6963849293122776e-07
RTKN2	5.0	0.04075555555555556	0.03329343853035459	3.0801025641025644e-05	2.3764145790725285e-05	7.757792331086308	3.132744317033208e-08	4.6963849293122776e-07
SPDEF	10.0	0.6292185185185185	0.6447599753875424	0.0005737084900284897	0.0006317851816001283	-7.749974220645672	3.1914831559688766e-08	4.779589606785925e-07
CYP4F29P	3.0	0.6480864197530865	0.6786225239435831	0.0008636204495093378	0.0006524024623542487	-7.746532076039808	3.217700699307554e-08	4.814246266172392e-07
MIR1977	9.0	0.22390534979423868	0.25974021581434664	0.0008884812000984837	0.0015759227399032747	-7.744503215579015	3.233256887216009e-08	4.832900695790882e-07
FAM25A	6.0	0.7844876543209877	0.8076440978933264	0.0002333096707818934	0.0002114864995562456	-7.742874120711165	3.2458035731037714e-08	4.847025373957445e-07
MIR1973	3.0	0.8113703703703704	0.8413939777715707	0.00033464387464387466	0.0001474456697445973	-7.739262902525769	3.2737937276810005e-08	4.879511603638825e-07
ADRA2C	11.0	0.24054208754208753	0.2257707334164317	0.00018352541734359897	0.00010102351252598702	7.739353845773936	3.273085814301056e-08	4.879511603638825e-07
COLEC12	6.0	0.1969320987654321	0.18324986663014617	0.0003132120924343147	0.0002273027688642768	7.7387689264851796	3.27764163460094e-08	4.880598628116528e-07
C21orf84	6.0	0.658358024691358	0.6799069895052616	0.00028617244381133367	0.00030545568511397385	-7.73780248617978	3.2851832655998796e-08	4.887178527246969e-07
PIGM	11.0	0.20036700336700336	0.19312920501951114	3.315097360551902e-05	4.0745480903708474e-05	7.732657899725446	3.325628941910484e-08	4.942648902269617e-07
MIR1303	5.0	0.9341703703703703	0.9425502092749984	2.5239088319088534e-05	2.985081714589245e-05	-7.731872745262019	3.3318463189565874e-08	4.947191166192657e-07
CT45A1	6.0	0.7499506172839505	0.7794124322173036	0.0005421171256726812	0.0006378563118806964	-7.730586872721829	3.3420544112275e-08	4.957644695327998e-07
VENTXP7	2.0	0.6322592592592592	0.6792611932313001	0.0006073532763532763	0.000681617791329418	-7.727457370324065	3.367032337274058e-08	4.98996743166089e-07
BAHCC1	10.0	0.0726962962962963	0.0625355046449436	0.00025594883190883206	0.00018538047965884565	7.725410228362181	3.3834747153783166e-08	5.009591229486343e-07
ACTG1	14.0	0.05053174603174603	0.04336084525726696	2.9149659863945557e-05	1.6142705484942067e-05	7.7232018968338565	3.401303863207177e-08	5.031229249451069e-07
OR7E37P	4.0	0.8740277777777777	0.8854454303229297	3.612660256410274e-05	6.29001018134056e-05	-7.722572294063347	3.4064045986997404e-08	5.034016238871665e-07
ZNF33B	6.0	0.13204938271604938	0.12234355675999398	3.604447610003161e-05	2.926756927645343e-05	7.720817246351898	3.420664489085599e-08	5.050320684357512e-07
ZNF689	4.0	0.039231481481481485	0.04721971340822401	1.3615028490028485e-05	2.1674972161474863e-05	-7.717520666502617	3.447614740501646e-08	5.085312977271514e-07
CARS2	12.0	0.1512932098765432	0.16034234061342792	2.992006964229179e-05	3.752625790988277e-05	-7.715305061609185	3.4658497464513875e-08	5.10739628361245e-07
STK35	16.0	0.2012986111111111	0.19377200956309767	3.252984775641036e-05	3.163290294639188e-05	7.714257917868764	3.474502316387317e-08	5.115330315283303e-07
NPHS1	6.0	0.6073333333333333	0.629635289311409	0.0007223632478632484	0.0007783535482388605	-7.711855913641839	3.4944337014169e-08	5.139839043907376e-07
AQP12B	6.0	0.5941111111111111	0.6183893801069553	0.0008152542735042728	0.0010720125677294592	-7.706496224373551	3.539330137965872e-08	5.200987479733887e-07
TSFM	7.0	0.05407407407407407	0.06149867048891133	1.178551078551079e-05	1.6705708883980152e-05	-7.701811258854242	3.579057786840019e-08	5.254432867171323e-07
DAO	13.0	0.8445925925925926	0.8575666297195305	0.00020122613327938816	0.0002349398160304181	-7.701385125245281	3.582693878562959e-08	5.254841536973787e-07
GPR152	10.0	0.8717407407407407	0.8845525046189626	0.00010598173789173815	0.00010536095041595032	-7.698669078903288	3.605958185998999e-08	5.280625098111789e-07
LOC102723354	3.0	0.028444444444444446	0.020905904506367666	2.375213675213675e-05	1.9876606781515824e-06	7.698545399541826	3.60702123315112e-08	5.280625098111789e-07
RFX8	19.0	0.17424366471734892	0.18545395456305316	2.2047549147272124e-05	3.937533028281699e-05	-7.695642289005585	3.632066293148094e-08	5.312321260539033e-07
FAM124A	4.0	0.24075000000000002	0.25955468147165245	6.487019230769236e-05	0.00024031488276725937	-7.692327410999682	3.660881273517993e-08	5.349467033665415e-07
ACSL5	2.0	0.840537037037037	0.8667146099938287	0.0005153831908831917	0.00019948117129600169	-7.69052471799032	3.676649450621931e-08	5.36749663267101e-07
CLYBL	5.0	0.0432962962962963	0.03677579850234367	1.3918062678062677e-05	7.25906236360436e-06	7.690105427656456	3.68032693546166e-08	5.367858018636997e-07
TACO1	9.0	0.32014403292181065	0.3301129852778014	3.08991593682952e-05	1.6131076473873707e-05	-7.687828558859597	3.7003625400054417e-08	5.387039418705596e-07
TMOD3	19.0	0.49746588693957117	0.5087385138616576	5.358293281561963e-05	7.944105821785237e-05	-7.688049898205121	3.698409949589839e-08	5.387039418705596e-07
POLI	10.0	0.24959629629629632	0.24339616453206098	1.7404216524216483e-05	1.4748345339492407e-05	7.6860536473672125	3.7160584638646356e-08	5.404861985081927e-07
ABCB8	8.0	0.05439351851851852	0.04813809536776885	9.556134259259253e-06	1.128311613344147e-05	7.6845022435510115	3.7298336301079637e-08	5.416191711457832e-07
SHISA5	5.0	0.09897777777777778	0.08310151108437115	7.84902564102564e-05	3.203084815704295e-05	7.68439702700449	3.730769753962647e-08	5.416191711457832e-07
OR8B12	5.0	0.6728740740740741	0.6601597276550751	0.0003300619943019942	0.0002808446249871211	7.68374909499294	3.736539779278979e-08	5.419541014431513e-07
FBXO32	9.0	0.024958847736625513	0.021356173093457526	5.179627870985897e-06	2.1382008378231615e-06	7.6819863743135794	3.752283563506217e-08	5.437336830451139e-07
FCER2	7.0	0.6105132275132276	0.6296793179064201	0.0007944588057445201	0.0006422678074552658	-7.6756153930933175	3.8097541343661666e-08	5.515508991936217e-07
LOC102546298	2.0	0.01935185185185185	0.023337999962408235	3.3810541310541295e-06	4.448846624245662e-06	-7.67397486342898	3.8246980589104955e-08	5.525310746502134e-07
MGST2	4.0	0.6386018518518519	0.6550923847351913	0.0001322560541310547	4.307558115854409e-05	-7.673887739124687	3.825493366741461e-08	5.525310746502134e-07
LOC388692	2.0	0.6941851851851851	0.7282185444125423	0.0008453490028490035	0.00029720893844451305	-7.673569211018759	3.8284024671121305e-08	5.525310746502134e-07
JSRP1	16.0	0.7918449074074074	0.8051589210690172	0.0005461797987891755	0.0006679755338961722	-7.673323645600732	3.830646747574962e-08	5.525310746502134e-07
PTGIS	7.0	0.4255714285714286	0.4368684563056502	0.00044348665620094204	0.00046900076618596343	-7.671289629690287	3.8492879095385966e-08	5.547086167981495e-07
FAM41C	6.0	0.7652654320987655	0.7869579821457097	0.0004280368787591014	0.00021184729632690397	-7.669805911519232	3.8629442552940583e-08	5.561644672985465e-07
CLIC6	17.0	0.3077712418300653	0.2930022427093944	0.0004348233519652206	0.0003548099223343046	7.6676227130416486	3.883128872244818e-08	5.58556680612421e-07
TTTY18	2.0	0.349962962962963	0.3956549302847297	0.00496953703703704	0.006280825671352194	-7.667211366356181	3.886944010918256e-08	5.585920456461956e-07
NDUFA3	8.0	0.1041712962962963	0.08802448464902463	0.00015979464921652418	0.00013373472974325017	7.663570349810263	3.920881134179353e-08	5.629521995404301e-07
LINC00408	1.0	0.7561851851851853	0.7875532574123807	0.0028522336182336197	0.002046681984323183	-7.661352128945842	3.94170509121764e-08	5.654233242672417e-07
C18orf22	14.0	0.11857936507936508	0.10635695742472769	0.00010489730507587646	0.00010439881176988369	7.658935770451522	3.964517853590947e-08	5.681749487976037e-07
BRIP1	13.0	0.10198290598290598	0.10802405867778678	1.0571385222272807e-05	2.7030438066359677e-05	-7.656550024787892	3.98717408753398e-08	5.708991259826788e-07
TMEM61	8.0	0.4094027777777778	0.42455362865735813	0.00031001963141025614	0.000378516633810745	-7.655103175385774	4.0009785524596316e-08	5.723520506946365e-07
PDLIM2	12.0	0.32742592592592595	0.3192758160488059	0.0001043271011396011	8.863380967352635e-05	7.654657504611792	4.005240559744548e-08	5.72438490958924e-07
SLCO6A1	5.0	0.8090962962962963	0.8261211119316243	0.0004909303703703704	0.00040269271220834494	-7.653657398152663	4.014821615747903e-08	5.732842909348054e-07
ANP32A	11.0	0.04816835016835017	0.040097445973919496	2.031831131831133e-05	1.3313615401952365e-05	7.651842498060181	4.032268329776103e-08	5.752506778577576e-07
LOC284749	4.0	0.6577685185185186	0.6774991643097665	0.0014093409900284885	0.0010661366359932685	-7.6480505455101015	4.06897120645155e-08	5.799581000088046e-07
KIAA1024L	6.0	0.8623395061728395	0.8481666556111088	0.00011772111427666985	0.00013825121269762824	7.647526921320107	4.074066222334582e-08	5.801559270203477e-07
CCND2	29.0	0.04371264367816092	0.03806021842406171	8.224183664136106e-06	3.534176741207085e-06	7.643320399351352	4.115234376850643e-08	5.854856181610234e-07
RBM15	15.0	0.09343209876543211	0.09730110438195644	3.6298702120924436e-06	3.5255730360277e-06	-7.63833095376491	4.16461685039772e-08	5.919732398612563e-07
LOC401010	5.0	0.7241037037037037	0.7772364614186463	0.0014863703703703708	0.0028495548128464054	-7.6369900368971555	4.177991452458487e-08	5.933354467420627e-07
CRMP1	4.0	0.38075925925925924	0.3570826499964352	0.0016257378917378918	0.0015435335943662413	7.636608887307113	4.1818011341322194e-08	5.93338057562731e-07
LOC101928371	5.0	0.7494074074074075	0.7663589499614857	0.00012552455840455858	0.00012842593430036685	-7.6322405148429535	4.2257185861008285e-08	5.990262307289671e-07
OGFR	5.0	0.10194074074074075	0.11003666320056826	4.322712250712253e-05	3.7206210206173224e-05	-7.63070058368128	4.241312490108641e-08	6.006926739384637e-07
JOSD1	14.0	0.13994444444444445	0.13071361478299848	0.00014418341182626893	0.00018167113765016373	7.628710139626172	4.261555678506161e-08	6.03013981633105e-07
DCAF8L1	7.0	0.7912962962962963	0.811752593391156	0.0016657267282981594	0.0013520079684310518	-7.62525359023889	4.296944506181389e-08	6.074722811358513e-07
IDE	12.0	0.09306481481481482	0.08443037821209909	0.00010175338319088323	0.00010899168723410986	7.620039302525382	4.350898932142346e-08	6.145448401446545e-07
DDX39	11.0	0.171	0.16450445517044676	3.2211697393515536e-05	2.9320481692741935e-05	7.616402644654848	4.388938598945275e-08	6.193587833498066e-07
IRX4	13.0	0.10135327635327636	0.08461975519335763	0.0006350952477283836	0.0006824414055981652	7.610710349817601	4.449164408092747e-08	6.272920989788423e-07
MIR29A	2.0	0.8552222222222222	0.8810810314284431	0.0002235256410256412	0.00046538809829665723	-7.607392675592568	4.48465531060294e-08	6.317268731857427e-07
GNAL	11.0	0.369959595959596	0.3778220036063933	4.425132443314267e-05	6.179106928500002e-05	-7.606649143426644	4.4926488941923194e-08	6.322837697312033e-07
MIR519E	2.0	0.8347407407407408	0.8622714877128601	0.0011918340455840482	0.0013457200104504208	-7.605991597346588	4.4997301948846356e-08	6.327113885888998e-07
ZNF618	2.0	0.06940740740740742	0.05703721057485651	4.0846866096866095e-05	3.493489322798299e-05	7.604647442579152	4.5142413113194734e-08	6.34182015459154e-07
PRICKLE4	4.0	0.7378148148148148	0.6892206337716844	0.0007981951566951565	0.0008106471205292475	7.601632427972346	4.546964851189721e-08	6.38206277319454e-07
PSMB7	8.0	0.36856018518518524	0.37583758731165695	1.080453169515665e-05	1.515950910607825e-05	-7.6006811709172775	4.557339599996247e-08	6.390892897844199e-07
CHUK	9.0	0.24403292181069958	0.2239060678937062	0.00013361520875101123	8.692058475740802e-05	7.59949166337876	4.570346858238923e-08	6.403395553396521e-07
GYG1	7.0	0.13323809523809524	0.11205005719666443	0.0002991240188383045	0.00013260800887668827	7.59475996813477	4.6224648691354484e-08	6.470623899997295e-07
C11orf61	8.0	0.03439814814814815	0.028983655185179993	9.1971599002849e-06	3.427902641308063e-06	7.593864934773728	4.6323914993007996e-08	6.478724482936328e-07
LMBRD1	8.0	0.544375	0.522892312983189	0.00018624038461538466	0.00023383645713829983	7.588309769213582	4.694492068771204e-08	6.55971436395262e-07
C15orf58	1.0	0.9142962962962963	0.9347292670497188	0.00017560113960113979	4.480060219309861e-05	-7.585220108292549	4.729398740604458e-08	6.602595030371077e-07
CDC26	1.0	0.7911111111111111	0.85673913470021	0.0017294871794871828	0.0005981861114210374	-7.580301047889327	4.785522288571373e-08	6.67499320999483e-07
SOHLH2	8.0	0.9287175925925927	0.9392230386535326	2.2888933404558227e-05	2.1399727597212135e-05	-7.579248767368148	4.797616332122774e-08	6.685903437018826e-07
RPEL1	3.0	0.35295061728395066	0.38942306153016326	0.000976903450459006	0.0006613177184589061	-7.5776645873165185	4.815882552621505e-08	6.705388073712327e-07
LIN28A	1.0	0.03518518518518518	0.04091965227767273	7.464387464387465e-06	7.358749016949329e-06	-7.573095403393942	4.8689663600302424e-08	6.773273203064293e-07
C11orf24	8.0	0.23694444444444443	0.22760191984060738	4.2232371794871764e-05	3.592047670080187e-05	7.563120516393491	4.986940871829635e-08	6.93075047437924e-07
FAM134A	1.0	0.024555555555555556	0.019733898134695158	1.1487179487179492e-05	3.3319393735361615e-06	7.562437764435553	4.995121969031765e-08	6.93075047437924e-07
LINC01046	4.0	0.6263055555555554	0.6555779269999928	0.0006490112179487194	0.0008097330868051628	-7.562410024382525	4.995454655015835e-08	6.93075047437924e-07
LOC100287632	1.0	0.7789259259259259	0.8350069478706077	0.0007880712250712246	0.0005285587473881837	-7.560876374986662	5.013882975835812e-08	6.950156649409252e-07
CUL9	5.0	0.3733111111111111	0.39801295990883195	0.0003780348717948718	0.0002034939583122485	-7.558792934557525	5.03902897887369e-08	6.972769058409802e-07
GPR179	10.0	0.7979148148148149	0.8105393767356872	0.00013016669515669455	0.00020805873594692813	-7.558786521089348	5.0391065847038256e-08	6.972769058409802e-07
C9orf172	5.0	0.4255259259259259	0.3927882428522463	0.0014512219943019944	0.0019685645056187616	7.55528083969727	5.0817103017918215e-08	7.019504794195865e-07
BMS1P4	8.0	0.46297685185185183	0.4450321926097213	0.00014789547720797736	0.00013290311506324235	7.555269201256191	5.0818523526031406e-08	7.019504794195865e-07
CTTNBP2NL	15.0	0.2705925925925926	0.27923949008324633	4.042404558404567e-05	5.0058027750538494e-05	-7.551272942439938	5.1308687357580493e-08	7.080960821394486e-07
SLC25A34	10.0	0.728774074074074	0.7500193556149801	0.0001638966096866098	7.349384059419657e-05	-7.549846390356598	5.1484830387339385e-08	7.099009652527413e-07
NICN1	7.0	0.11666137566137566	0.10614851064901189	9.79123204837491e-05	0.00017718123956298162	7.549208795801584	5.156375692667846e-08	7.103633766747517e-07
NEK8	6.0	0.02806172839506173	0.02475703342093362	4.109290914846479e-06	2.713889011727288e-06	7.54877584051738	5.1617422086810084e-08	7.104772697085117e-07
ANKRD36B	5.0	0.16354074074074076	0.15240290984511376	0.0008011840455840457	0.0007985329590851405	7.541307741914893	5.255213855914144e-08	7.22707353647244e-07
SEPX1	8.0	0.10162962962962964	0.08650868129916489	0.0001064861556267806	6.769272287051314e-05	7.540041141058866	5.271237580829561e-08	7.242745227390925e-07
FNDC3A	8.0	0.03255092592592593	0.027069394800087646	1.230079237891737e-05	2.7514301536391326e-06	7.537961913876036	5.2976501828014895e-08	7.272651347442395e-07
LOC126536	4.0	0.8192407407407408	0.8496797106884144	0.0006030071225071224	0.00022594917961664827	-7.536662421689297	5.314226404894585e-08	7.289013430026315e-07
FAM151B	9.0	0.5057695473251029	0.47953965977110247	0.00017241208539973987	0.0001351285916429838	7.536062289992975	5.3218995256856915e-08	7.293146022502721e-07
INHBE	4.0	0.6368425925925926	0.6585863685166394	0.00031669301994302016	0.00029339064440021617	-7.534436624366335	5.342741785449666e-08	7.315302619622685e-07
TM7SF3	9.0	0.09980246913580247	0.09137551195980835	2.8142766698322247e-05	2.1006162363912044e-05	7.5337433005587835	5.351656082752279e-08	7.321102945373528e-07
CELP	3.0	0.6113086419753087	0.641125746347286	0.0006649224438113326	0.0002971502968592292	-7.530359450183891	5.3953820639140036e-08	7.371571182800762e-07
LRRC55	6.0	0.30503703703703705	0.2936441074412914	0.00020655413105413097	0.00019584445007731957	7.530160177249882	5.3979684188432415e-08	7.371571182800762e-07
MIR520E	4.0	0.8733796296296297	0.8902693037633542	0.0002212373575498578	0.000310277870747216	-7.52774671207054	5.429393490422775e-08	7.408021632529766e-07
C1orf128	7.0	0.047142857142857146	0.05774385429839924	2.1960753532182117e-05	4.711978095134578e-05	-7.52588649973242	5.453742379396553e-08	7.434762041598959e-07
CCDC147	6.0	0.18364197530864199	0.19366398928571998	0.0002945634694523585	0.00026825147576420435	-7.524222398338855	5.4756188922808235e-08	7.458088395491287e-07
TIGD1	1.0	0.611	0.45996517936388653	0.010770461538461543	0.004597628947072471	7.520072252775231	5.5305689373296144e-08	7.526382945148563e-07
CERS4	12.0	0.805179012345679	0.8182263584968484	0.0001231697135169354	0.00016675617048647338	-7.519147717731063	5.542886832582752e-08	7.536592435266731e-07
CDYL	4.0	0.8389166666666668	0.8615078092725189	0.000138052884615385	0.00016009494045128925	-7.518763450132313	5.5480148071599654e-08	7.537016643407419e-07
MAN1A1	6.0	0.041790123456790125	0.03522885940325113	1.0838873061095285e-05	1.128757778208857e-05	7.515951745110927	5.585684304128417e-08	7.581609658248891e-07
BRAF	13.0	0.34873504273504274	0.36134788733336576	9.147033834016067e-05	4.175948150477484e-05	-7.51377444990803	5.615033900006573e-08	7.614842334064373e-07
SLC28A2	7.0	0.8552857142857143	0.8674085310527256	9.998273155416049e-05	6.124477988444976e-05	-7.51200011517611	5.639068193433417e-08	7.640815344349176e-07
HDGFL1	11.0	0.8751750841750842	0.8902731331109197	0.0001229573591391771	0.00014151557605812995	-7.503099447877861	5.761228766717691e-08	7.799587387468155e-07
FABP6	6.0	0.8425061728395062	0.8540068393872109	0.00010792196897752478	9.113882800827395e-05	-7.500375194925604	5.799156891614312e-08	7.837375246439031e-07
RANGAP1	13.0	0.17606552706552706	0.17128954980883246	1.0734958445017605e-05	4.603762724343986e-06	7.50055477731664	5.7966488356782984e-08	7.837375246439031e-07
DDX19A	6.0	0.08640740740740742	0.07377099257284477	2.9188746438746397e-05	3.884419468174149e-05	7.499892929137358	5.8058977278423885e-08	7.839715223531784e-07
FLJ41278	1.0	0.8508888888888889	0.8212183559382403	0.0006006410256410255	0.0008489526868905583	7.499500981138727	5.8113820522492574e-08	7.84035595842249e-07
ACTN4	10.0	0.06997777777777778	0.057852184855275685	6.390025641025643e-05	2.8799479452316834e-05	7.498088628378522	5.831188323429962e-08	7.860301228396116e-07
ENPP7	11.0	0.83696632996633	0.846054717747852	0.0002504819759365213	0.0002560801261287696	-7.496029630043698	5.860186575411738e-08	7.892592074457289e-07
MIR6087	1.0	0.7921111111111111	0.5830940593172003	0.009145717948717947	0.020354214417602066	7.495139070450531	5.8727745423965814e-08	7.902744762554299e-07
RGS14	11.0	0.29814478114478116	0.31448858138487396	0.00019339940194485638	0.00015546902751606846	-7.491763719818117	5.920736172373363e-08	7.960439956842194e-07
URI1	5.0	0.8240000000000001	0.8086458391613431	0.0002618892307692305	0.00019666167490962674	7.490934926167044	5.932573909859338e-08	7.969509157879711e-07
RNF122	8.0	0.30375925925925923	0.2944141545212241	4.047106481481479e-05	5.341469878932037e-05	7.490489094954692	5.9389517619202643e-08	7.971234568958159e-07
MAPRE1	12.0	0.36346604938271604	0.37672381907310565	0.00012695633507439063	0.0001245244565891529	-7.4883953220977055	5.968998157679058e-08	7.991002666182827e-07
LOC729159	3.0	0.6514567901234568	0.6756342090206382	0.0005005653687875898	0.00028394303059894654	-7.488960363155537	5.960874341378185e-08	7.991002666182827e-07
CENPC1	7.0	0.06491534391534391	0.05777893710152182	8.802604802604833e-06	2.3754485164073236e-05	7.4884596730935	5.968072387573842e-08	7.991002666182827e-07
GTF3C6	11.0	0.2055925925925926	0.21893075249010466	0.00024721384003202173	0.0002650936179479942	-7.486623671741616	5.994543303458562e-08	8.018342111036452e-07
SIDT2	11.0	0.06508417508417509	0.058375987393612216	1.1818134727225657e-05	9.316120665336205e-06	7.48468716461468	6.022593330746909e-08	8.048982547069951e-07
LOC150568	1.0	0.8866666666666667	0.8559490905867683	0.0002533076923076933	0.0002958219117267719	7.481534137320344	6.068551810035796e-08	8.103484285585343e-07
SNORD32B	7.0	0.7997777777777778	0.8177922081064295	0.00038237885923600223	0.00033337162781330373	-7.480695927327024	6.080829746306828e-08	8.112956993154464e-07
MIR1257	6.0	0.751783950617284	0.7729266852508357	0.00020545686926242473	0.0002562510255931901	-7.472409702805346	6.203579321516674e-08	8.269677715650422e-07
OAZ2	8.0	0.2486712962962963	0.25380434235557914	1.9420851139601175e-05	1.2087427652783518e-05	-7.466460134949956	6.293273811693872e-08	8.382105119405029e-07
TSNARE1	41.0	0.7706386630532973	0.7790496302036654	3.448821841564246e-05	2.7234561237697945e-05	-7.465472616948778	6.308289182240889e-08	8.394959668543359e-07
SMKR1	7.0	0.2887671957671958	0.2827349695815611	2.882440839583695e-05	9.851124263437953e-06	7.46136617582503	6.371121986432456e-08	8.471372904644686e-07
LPIN3	11.0	0.32086195286195285	0.33777839571444523	0.00014981523863342034	0.00017031181606774967	-7.45875623184497	6.411388897770921e-08	8.517677101028432e-07
MAGEB16	5.0	0.8632888888888888	0.8872734383300498	0.00017196717948717995	0.00027695409127378594	-7.454858745343905	6.472005104249664e-08	8.586741318900518e-07
BCL3	12.0	0.0758425925925926	0.06454720016407929	6.238639601139597e-05	3.318384286680117e-05	7.4547088465296225	6.474348087094321e-08	8.586741318900518e-07
TEX22	3.0	0.028271604938271605	0.024167199757088115	8.17980373535928e-06	3.5924002114270504e-06	7.453972701825849	6.485866931403875e-08	8.59473475668676e-07
RTCB	3.0	0.6425432098765432	0.6575979376096784	3.6591009813232416e-05	7.291973836652792e-05	-7.453184857283751	6.498217951878578e-08	8.603816492969523e-07
ZFP90	7.0	0.16683068783068786	0.15883446756809474	3.336269550555265e-05	3.0484578744145142e-05	7.451076876247843	6.531383040941595e-08	8.640417970476413e-07
ZNF282	8.0	0.17749537037037036	0.16512613816842162	4.224096331908837e-05	5.453774109480189e-05	7.449693688470467	6.553238816110299e-08	8.662009077037684e-07
DUSP28	2.0	0.4633333333333333	0.4730082129266251	3.105769230769241e-05	1.9231252091017287e-05	-7.449290569265267	6.55962256348471e-08	8.663130220973478e-07
UCN2	2.0	0.7463333333333333	0.7674878228593756	0.00028394230769230715	0.00029520573812035357	-7.447638212426907	6.585855564019844e-08	8.690441785574246e-07
HIVEP1	17.0	0.2080958605664488	0.2145296629388413	1.6723488993385194e-05	1.5407768541043245e-05	-7.446526003171776	6.603573462998402e-08	8.706480597803284e-07
KRTAP9-2	4.0	0.7688055555555556	0.7881261419366907	0.0001866602564102562	0.00020047914297152407	-7.443160692137592	6.657481329316289e-08	8.770166902676762e-07
CCDC171	5.0	0.03565925925925926	0.030343756969604226	1.0399430199430197e-05	5.848623727359268e-06	7.439369076395446	6.718757054415013e-08	8.836012428705459e-07
ZNF664	5.0	0.6362444444444444	0.6613982004147988	0.000915641025641026	0.0011218153759197979	-7.439648365691924	6.714223904886532e-08	8.836012428705459e-07
TDGF1	4.0	0.8101666666666667	0.8422204360917762	0.0008532788461538464	0.0009931743992973466	-7.438155533746034	6.738490431754479e-08	8.854523531230696e-07
FLJ25328	1.0	0.7596296296296297	0.8128792930532385	0.0014359344729344748	0.0005067282113299173	-7.4377133152927035	6.745696045174573e-08	8.856555629780375e-07
UTP11L	11.0	0.27486195286195286	0.26653953161253674	8.729330602057882e-05	0.00012099653654130523	7.433171959097686	6.820151154786168e-08	8.939310349447533e-07
C9orf89	10.0	0.11032222222222222	0.09258587937802076	0.00014184641025641017	6.132418056182379e-05	7.433300320869447	6.81803518650641e-08	8.939310349447533e-07
MIR1302-4	2.0	0.907	0.9217230225050891	8.499999999999974e-05	7.972976056855513e-05	-7.43223053463541	6.835690503946104e-08	8.952180450774605e-07
CHID1	12.0	0.7965925925925925	0.8083940514443833	0.00015481588319088307	0.00018787860216385176	-7.429013636243317	6.889062848924256e-08	9.014534580741187e-07
FAM98C	9.0	0.19605761316872428	0.20338595078284602	8.786075058914565e-05	7.356060074982076e-05	-7.426064676920546	6.938363802984329e-08	9.063889275184035e-07
KATNA1	3.0	0.8957777777777778	0.9210528709270336	0.0004472820512820509	0.00021277199412444287	-7.426216527467917	6.935816370695596e-08	9.063889275184035e-07
TGIF1	8.0	0.7111990740740741	0.7259650734011773	0.00014683324430199408	0.0002013247402687091	-7.42481379691549	6.959384869758284e-08	9.083767573954724e-07
C15orf59	5.0	0.4351555555555556	0.44707351369024423	3.246564102564109e-05	4.2707922778510094e-05	-7.422019022602599	7.006586543792634e-08	9.134869594171355e-07
CCDC116	10.0	0.5841629629629629	0.5988357098014266	0.00035408319088319054	0.00025041447943751727	-7.421805286304786	7.01020982913725e-08	9.134869594171355e-07
PSMC1	10.0	0.3962185185185185	0.4104760783483033	5.055464387464392e-05	6.0955368746835646e-05	-7.418668109506951	7.063612466729213e-08	9.189401472390491e-07
NGF	29.0	0.5680893997445722	0.5541874948522674	0.0001131515832122249	8.798459202912329e-05	7.418657024379748	7.063801898585151e-08	9.189401472390491e-07
TMEM68	2.0	0.8883148148148149	0.9093084390516635	0.0001175413105413104	0.00010011812178781236	-7.417988756239561	7.075231412957425e-08	9.193039225754315e-07
GAST	9.0	0.6433086419753087	0.6584620112284957	0.0001686774295663187	0.0001756385943900217	-7.417806812812388	7.078346496507315e-08	9.193039225754315e-07
RAB11FIP4	6.0	0.3657037037037037	0.3820308720417045	0.00020348575498575455	0.0001713584583106923	-7.4152018571060685	7.123100343667442e-08	9.243492568689509e-07
ZNF233	7.0	0.3613597883597883	0.3411645421157123	0.0009567525437525429	0.0006709731648129897	7.411305687405229	7.19057782821939e-08	9.323325850176756e-07
LOC221710	10.0	0.047159259259259255	0.040578042001773916	7.770199430199417e-06	1.0114300631617404e-05	7.40374176708275	7.323447614542838e-08	9.487744633079091e-07
KLHDC7A	19.0	0.7062358674463938	0.7163106745098069	0.0005818760644300801	0.0005754313879654606	-7.402789198563328	7.340357599320346e-08	9.501786305158263e-07
C16orf62	10.0	0.20246296296296296	0.19476560375618715	1.9237806267806248e-05	1.2074644278433899e-05	7.400400858552498	7.382930994496049e-08	9.548997525939106e-07
ZNF585B	10.0	0.20943333333333333	0.21405834824329725	1.3723076923076928e-05	1.1101375181296157e-05	-7.394804439897054	7.483680955892012e-08	9.671313539199834e-07
ZAR1	7.0	0.1447037037037037	0.12297351117290202	0.00028791197162625733	0.0003331058898869032	7.390184317327065	7.567912918335814e-08	9.772098776563985e-07
ACE	10.0	0.19387407407407406	0.18842040031665452	1.2118917378917336e-05	1.0102368163458213e-05	7.389737137423268	7.576116938585064e-08	9.774627377481967e-07
TLE2	12.0	0.2780740740740741	0.2937394571548075	9.210541310541313e-05	9.720534278951364e-05	-7.388587979576375	7.597241236157949e-08	9.793807689116302e-07
SFRP4	10.0	0.09944814814814815	0.11057708168195353	8.012413105413106e-05	4.4483964237028866e-05	-7.375109505628938	7.849547170780829e-08	1.0110733598577775e-06
NPBWR1	12.0	0.05841975308641975	0.051283767964277	5.7563291389680333e-05	4.236286383814463e-05	7.374219896497263	7.866498057684924e-08	1.0124234753517194e-06
TFB1M	10.0	0.11908148148148147	0.11121990979752606	6.0363105413105346e-05	9.735637162899718e-05	7.372430899026489	7.900699466526087e-08	1.0159897013240203e-06
PMCHL2	3.0	0.732432098765432	0.7557567166693416	9.834884457106649e-05	0.00023962423303763362	-7.365650232170289	8.031714671446696e-08	1.0302978246568917e-06
ZFP62	13.0	0.3678974358974359	0.3566916221620096	3.756577150659973e-05	4.050054874048079e-05	7.365863560837293	8.027559136397254e-08	1.0302978246568917e-06
UTF1	7.0	0.21191005291005294	0.1954100164954388	0.0003462121634978779	0.00035074756939984205	7.365831992644129	8.0281739304312e-08	1.0302978246568917e-06
ERVK13-1	4.0	0.09174074074074075	0.07392515204156991	0.00011293500712250722	6.11588119162612e-05	7.3645145738068685	8.053873739048305e-08	1.032294217986126e-06
BPNT1	7.0	0.039809523809523815	0.03294504881299362	1.834379905808477e-05	5.417718641416328e-06	7.362487031167202	8.093590730840297e-08	1.0365359651198908e-06
ATG5	12.0	0.26087345679012347	0.26678728990624717	0.0001808463516935742	0.00020898681749296653	-7.362101274405381	8.101169841262842e-08	1.0366582830397669e-06
C5orf58	10.0	0.927025925925926	0.9341141431419937	1.692968660968667e-05	1.5441305843373393e-05	-7.35989262522162	8.14470381372746e-08	1.0413775709545323e-06
ARHGEF3	17.0	0.38948583877995646	0.3954402643919381	2.890673212472514e-05	2.2578645464993675e-05	-7.358015878595382	8.181883526216949e-08	1.0452773647779204e-06
MTHFS	5.0	0.03108888888888889	0.0264091315989693	2.038564102564103e-05	1.9431580382196123e-05	7.357291631431111	8.196277706973145e-08	1.046262203214761e-06
PPP4C	8.0	0.2433703703703704	0.22887270896764542	0.0001199320690883191	4.989212445719514e-05	7.356124678761579	8.219524955884582e-08	1.0483746174376017e-06
NUP160	11.0	0.13957239057239057	0.12714429391290905	0.0001151480068752797	8.241315721899212e-05	7.350276541612113	8.337046204378711e-08	1.0624981522681338e-06
XKR3	2.0	0.7707777777777778	0.8189360433154635	0.0008934102564102564	0.0005077055084842902	-7.346709829046865	8.409562281953531e-08	1.069997152134738e-06
TMEM238	2.0	0.02125925925925926	0.017970346604232437	3.853276353276349e-06	3.2581273666122106e-06	7.346760304901438	8.408531558466268e-08	1.069997152134738e-06
RND2	10.0	0.13675925925925925	0.12762656375696813	4.733712250712244e-05	2.039587685018974e-05	7.343717879036157	8.47088939625353e-08	1.0769246064286575e-06
OR1J2	5.0	0.8055851851851853	0.764341511770531	0.0006810643874643879	0.0007182474365918358	7.342511057655133	8.49575517404774e-08	1.0792091596903177e-06
NUDT12	4.0	0.13884259259259257	0.1697607955257236	0.00372731801994302	0.0037309839447014627	-7.340419610352551	8.539024797002108e-08	1.082947634303752e-06
CPXCR1	5.0	0.850562962962963	0.8665092309315999	7.324934472934524e-05	5.427239626238986e-05	-7.340641301211767	8.534427624575512e-08	1.082947634303752e-06
KLHL26	10.0	0.06961851851851851	0.07915571456844056	2.147849002849002e-05	2.73884695900348e-05	-7.339665055877347	8.554690851221342e-08	1.0840559661669151e-06
ACVRL1	8.0	0.46879166666666666	0.4553252073280789	0.0002735612980769229	0.0002098948201806638	7.338944249342616	8.569683646884149e-08	1.0850772578781305e-06
C8orf74	7.0	0.6663968253968254	0.6442763527865132	0.00016581527995813725	0.00047001380895690865	7.33790132278589	8.591424069791982e-08	1.0869505795654365e-06
SMAD3	10.0	0.20721481481481482	0.19413618165654717	0.0005812728490028486	0.0007083093825633491	7.337223074702103	8.605592774994342e-08	1.0878637070166516e-06
WFIKKN1	7.0	0.4081746031746032	0.42595360551285677	0.0001740633176347461	0.00020100658557701536	-7.3263031063777095	8.837026566490689e-08	1.1162184484711807e-06
MIR129-2	12.0	0.08492901234567901	0.0753699203228785	3.5852940012662234e-05	2.08554551865273e-05	7.323182688974022	8.904320256384924e-08	1.123781945951387e-06
GAPDHS	10.0	0.7759148148148148	0.7931705012365624	0.0003492805413105416	0.00027397968787007333	-7.322861907701192	8.911267699205567e-08	1.123781945951387e-06
KIF1A	20.0	0.30093333333333333	0.2943351648196026	3.728923076923069e-05	3.199901755883968e-05	7.32245388195554	8.92011267248713e-08	1.1239916531757132e-06
PCM1	16.0	0.11936805555555556	0.11286884905011565	3.6910256410256414e-05	2.9510644240741348e-05	7.321668523921263	8.937162507989935e-08	1.1243295277334605e-06
RLTPR	9.0	0.14162962962962963	0.1360975165157713	1.438651471984803e-05	1.2083626966589683e-05	7.321709115016336	8.936280475057771e-08	1.1243295277334605e-06
SCYL2	2.0	0.8348703703703704	0.8613790516500119	0.0001956267806267808	0.00024006675538057665	-7.321306568571961	8.945031627018773e-08	1.1244156221915164e-06
CNOT3	13.0	0.33330199430199436	0.33878076518554123	1.4467877071427354e-05	1.3532868963054436e-05	-7.3206005851110305	8.960400483877614e-08	1.125443559973392e-06
CIB2	5.0	0.035192592592592595	0.024472251210223745	4.049994301994301e-05	9.31226555829024e-06	7.319178677689113	8.991436504620134e-08	1.1284360970112677e-06
C1orf125	1.0	0.9485925925925925	0.9266153529838279	0.00040471225071224973	0.0006262559068309353	7.309136634915322	9.213773198476885e-08	1.155413065353872e-06
RFX7	12.0	0.0466604938271605	0.05376052809016848	1.6616947610003156e-05	1.4273431839692933e-05	-7.3060111488858395	9.28411286312965e-08	1.1633015717212094e-06
C12orf43	8.0	0.26725	0.2574059639074322	4.990384615384618e-05	0.00010315446155680427	7.305282747167891	9.30058432978074e-08	1.1644331580885489e-06
MGC70857	3.0	0.02804938271604938	0.02346845372453516	5.424817980373535e-06	4.1012677581807096e-06	7.303915962852486	9.331572228637347e-08	1.167378939873497e-06
POM121L1P	5.0	0.9219333333333333	0.9477875634475991	0.001259603076923078	0.000518860878454485	-7.303409189128067	9.343088640137067e-08	1.1678860800171333e-06
B3GALNT2	8.0	0.03986111111111111	0.03529324442907064	1.1017227564102564e-05	4.873566102708754e-06	7.302241575337846	9.369677891003818e-08	1.1702750119250577e-06
ZBED4	21.0	0.49041093474426806	0.49931045295259996	7.120707276262832e-05	4.6210620915725255e-05	-7.299358732321539	9.435658279563999e-08	1.177576172848298e-06
CCDC60	8.0	0.5548564814814815	0.5367199869360775	0.00015077849002848967	0.00021615658932435308	7.294368623789819	9.550991842702476e-08	1.1910200983130976e-06
THG1L	7.0	0.28885185185185186	0.30097017877749976	2.486103843246696e-05	4.863990938834974e-05	-7.287694356524418	9.707504559031287e-08	1.2095736174270672e-06
RBP5	2.0	0.9148518518518519	0.9264041527553841	4.480413105413125e-05	4.8992878593421115e-05	-7.287360420015356	9.715403879255682e-08	1.209594834609001e-06
FDX1	9.0	0.30621810699588475	0.3242706908487979	0.00012658355316380005	5.756702760217418e-05	-7.283935418289132	9.796802724771088e-08	1.2187596394488674e-06
COX6B1	11.0	0.17459595959595958	0.1843811743375328	0.00010217757999576175	0.0001081673863270232	-7.282748515181096	9.825172951362604e-08	1.2203488626097204e-06
ZNF586	7.0	0.2517460317460318	0.26325535578603937	0.0004763144950287812	0.0003855626561408779	-7.282868631984119	9.822298020273113e-08	1.2203488626097204e-06
OR2T33	7.0	0.7559206349206349	0.7752010128485464	0.0003102940868655158	0.00031095415122588924	-7.282186814585947	9.838628361190355e-08	1.221051021828938e-06
TMEM141	8.0	0.051273148148148144	0.03980978725788494	4.34868233618234e-05	1.982896857412406e-05	7.279022602854515	9.914778664382674e-08	1.2295268312011795e-06
ANKRD11	151.0	0.6745374049546236	0.6809206682734552	3.0171111603416985e-05	2.7270705697385593e-05	-7.278322546866538	9.931707444704065e-08	1.2296773853609066e-06
CPSF6	7.0	0.154005291005291	0.1609396245133467	3.293325193325194e-05	2.3662636843658142e-05	-7.278457430580284	9.928443387686321e-08	1.2296773853609066e-06
ATAD2	10.0	0.12773703703703704	0.14003462104333772	3.2616524216524264e-06	7.396627533396372e-05	-7.2777572502444485	9.945399006228068e-08	1.2301564898230686e-06
MGC13005	2.0	0.6003148148148149	0.5807648499806722	0.00019000284900284853	0.0003530368388554669	7.277513943234355	9.95129786655594e-08	1.2301564898230686e-06
C3orf77	11.0	0.9158855218855219	0.9260208689002477	5.55051446869628e-05	1.9105046242253263e-05	-7.273851877748048	1.0040515665997434e-07	1.239645513001896e-06
TNFRSF8	4.0	0.32999074074074075	0.3034364569035393	0.0001908773148148149	0.00021613725523403641	7.273713576184031	1.0043901025472232e-07	1.239645513001896e-06
MEPE	10.0	0.825437037037037	0.8404338757197062	0.0007547478062678073	0.0007584786049070837	-7.270377217752206	1.0125922889901332e-07	1.2487840285812123e-06
LYZL6	3.0	0.7211851851851853	0.75014352504118	0.00026409686609686655	0.0002940310727514093	-7.266144322374349	1.0230970642723008e-07	1.260745594949725e-06
ATXN7L3B	4.0	0.30727777777777776	0.32795466730992	7.738621794871801e-05	0.00010849243656267905	-7.264539249601026	1.027109410355816e-07	1.264694120540403e-06
QSOX2	10.0	0.14383333333333334	0.15867959208855476	4.826230769230763e-05	0.00012555767543539454	-7.260277023378024	1.0378422442306087e-07	1.2769049624378165e-06
HMBS	5.0	0.22795555555555555	0.2445769815257302	0.00019651794871794863	0.00017960086937837062	-7.252149614513852	1.0586265751665735e-07	1.3014537235944129e-06
SOCS1	22.0	0.0568956228956229	0.048508408183062623	2.682196675378496e-05	8.475471183748583e-06	7.251694373104488	1.0598032621948251e-07	1.3018776337008643e-06
C11orf16	10.0	0.8584555555555555	0.869735970320525	0.00020231641025640986	0.00011238863589429292	-7.248813663997243	1.0672802104792966e-07	1.3100341407059602e-06
ATP5L	7.0	0.05772486772486773	0.06480218477488037	4.094807837664981e-05	3.9929839216762635e-05	-7.244799889839728	1.0777879510812037e-07	1.3218950967414448e-06
SORBS3	17.0	0.3247320261437909	0.33767937680742904	7.455398811108153e-05	0.00011506274178551886	-7.244389234775869	1.0788689521021465e-07	1.322184737697619e-06
FAM22A	2.0	0.8017777777777778	0.7782029012838999	0.00030667948717948666	0.000158788716140142	7.241739316294807	1.0858712185588899e-07	1.3297249272649943e-06
TBR1	19.0	0.11437621832358674	0.1234095338768313	9.093856886931684e-05	5.663602092377649e-05	-7.238121644071102	1.0955057029918448e-07	1.3404741400955723e-06
TPX2	13.0	0.20022222222222222	0.21089826358954536	5.431922318312855e-05	4.267619383623684e-05	-7.234980252889957	1.103942545437809e-07	1.349742252820446e-06
PRB3	5.0	0.8245185185185185	0.8492848756136717	0.0003840407977207979	0.00018333081454632633	-7.234325287324963	1.1057099286151684e-07	1.3508478050606858e-06
NUDT9P1	5.0	0.9037333333333334	0.9160623965439973	8.054461538461542e-05	4.112108564746307e-05	-7.231102020007263	1.1144498926295901e-07	1.3604634024690396e-06
NR1H3	1.0	0.9205555555555556	0.9360124314272845	6.341025641025661e-05	6.014458381275967e-05	-7.230607036093006	1.1157982863599471e-07	1.3610477927929208e-06
LYRM7	5.0	0.04284444444444445	0.03803887682518473	6.7456410256410255e-06	5.83028312373734e-06	7.226592328562734	1.1267965382433942e-07	1.3730522366543594e-06
MIR3679	2.0	0.7925	0.8078630997074975	0.00010357692307692323	0.00012528031679952094	-7.226375264007056	1.1273943284989468e-07	1.3730522366543594e-06
PKD2L1	6.0	0.7947098765432098	0.812549102085608	0.0005881679328901552	0.00040662488839620633	-7.222714384179154	1.1375252159709687e-07	1.3832377334845112e-06
MAGOHB	9.0	0.14592592592592593	0.13501097191385772	4.526210826210821e-05	9.735305605796909e-06	7.2228710274101875	1.1370898340196599e-07	1.3832377334845112e-06
SCGB2B2	2.0	0.7814629629629629	0.7999402472266445	0.000252267806267807	0.000296758462362504	-7.219807466602478	1.1456358010229857e-07	1.3920186557460969e-06
RBFADN	4.0	0.8388518518518518	0.8574971865724634	0.00013980893874643928	0.00012605198473544056	-7.216549624150633	1.1547956847006777e-07	1.4020599275070292e-06
NDUFS7	11.0	0.11224242424242424	0.10822816358672248	7.4825174825174825e-06	9.026259787936988e-06	7.215347759470752	1.1581937446718255e-07	1.405095511946827e-06
GBP3	4.0	0.6983333333333334	0.7440239902999666	0.0009888846153846146	0.0010593326010890915	-7.2116542153681	1.1687006103837391e-07	1.4167439622390021e-06
MIA	3.0	0.8605185185185185	0.8815015856130624	0.0002480455840455834	0.00033534981760698746	-7.209368091565228	1.1752525473341614e-07	1.4234921371836916e-06
LMTK2	9.0	0.357679012345679	0.36502576735131287	7.161380183602395e-05	8.40535431597656e-05	-7.209078048447847	1.176086475002245e-07	1.4234921371836916e-06
MOXD1	11.0	0.23595286195286197	0.22217926892266934	0.0001529767135221681	0.00010106618338514753	7.207670039907584	1.1801433518355139e-07	1.427298566941715e-06
RAB4B	9.0	0.04660493827160494	0.038626030190951295	1.8272871161760043e-05	7.104622393127268e-06	7.205770623133545	1.1856387607672754e-07	1.4328375757535028e-06
ZNF649	13.0	0.24754700854700856	0.23869440927995406	3.315991503565463e-05	2.738926462176869e-05	7.202198879497957	1.1960434092090023e-07	1.4431826795775549e-06
CCDC105	10.0	0.5694259259259259	0.5863915924948674	0.0009990543019943003	0.000981851544424967	-7.202237370754511	1.1959307871147728e-07	1.4431826795775549e-06
TPRN	6.0	0.026962962962962963	0.02291849430328534	5.554131054131055e-06	2.1615310843587223e-06	7.2017955445220005	1.197224183792649e-07	1.4434944897037718e-06
MIR182	7.0	0.7528888888888888	0.7650197147140427	0.00012088592360020918	9.342667053600497e-05	-7.201141260071309	1.1991421513365855e-07	1.4446939698550858e-06
CPNE5	7.0	0.05522222222222223	0.06360307501422034	5.793929879644168e-05	3.130025416657007e-05	-7.198781255445139	1.206086359412093e-07	1.451942424984558e-06
PLOD1	11.0	0.06603703703703703	0.05681134609549435	8.253862635680818e-05	5.0772756070775894e-05	7.197978340685839	1.208458246961097e-07	1.4536795976126955e-06
MSI1	4.0	0.06186111111111111	0.04927805888776978	6.345352564102565e-05	2.701486556296983e-05	7.190373250374528	1.2311619206512935e-07	1.4798528462513628e-06
OPRK1	9.0	0.24339506172839506	0.22290230952893142	0.00043640867363089504	0.00022949800324592137	7.177113132325108	1.2717944546488535e-07	1.5275198169803958e-06
PPARGC1A	7.0	0.48001587301587306	0.46247565172730926	0.0006683082155939299	0.0006100293222437637	7.17644991832328	1.2738622980066224e-07	1.5288301352610153e-06
KLF7	12.0	0.13042592592592592	0.11946766570865831	5.7193019943019966e-05	4.549280040964388e-06	7.1745463426846445	1.2798165605423055e-07	1.5347991703055236e-06
C20orf111	15.0	0.08258024691358025	0.07746613170537683	2.5126090534979422e-05	1.3931951247102595e-05	7.172423246933757	1.286490984530136e-07	1.5416220450150556e-06
LOC101927616	3.0	0.8492716049382716	0.8729264228432266	0.0002318635644191195	0.00024251584369462204	-7.171649612206424	1.288931899273212e-07	1.5420568168704302e-06
MPI	6.0	0.26128395061728393	0.25141141238265935	2.9969689775245352e-05	3.772780419560134e-05	7.171742759947627	1.2886377563348552e-07	1.5420568168704302e-06
ATL3	10.0	0.21271481481481483	0.20779662471678523	6.632849002849029e-06	5.705088049409144e-06	7.17137172452703	1.2898098231842769e-07	1.5420568168704302e-06
ANKRD30A	7.0	0.8797354497354497	0.8948543749789082	0.00019286138728995893	0.0001491240917535021	-7.1691136886982605	1.2969662476474548e-07	1.5494291431818833e-06
NCAPH	8.0	0.1757962962962963	0.1607461827720895	0.00014443046652421647	5.803188717890336e-05	7.168018539996364	1.3004516982341997e-07	1.5524080150545558e-06
TGIF2LX	5.0	0.7323259259259259	0.7636477982556379	0.0017055019943019941	0.0019301693659526506	-7.164238037164912	1.312557261404537e-07	1.5656647211113572e-06
TBC1D22A	6.0	0.04617901234567902	0.04126859198749801	8.343858816081045e-06	5.7861283678344304e-06	7.163668296183377	1.314391577814381e-07	1.5666586590095251e-06
C2orf82	11.0	0.7142356902356902	0.731264266539804	0.0003651165030255936	0.00045925097431031957	-7.162939407974606	1.3167420936268893e-07	1.5682658877671854e-06
FKBP9	8.0	0.25413888888888886	0.24605801003053784	9.476722756410261e-05	9.041983132189697e-05	7.161894868447412	1.3201180014892096e-07	1.5710910055746106e-06
TMEM57	12.0	0.1007716049382716	0.10882026392587081	3.5788421968977568e-06	3.8122561986268745e-05	-7.160618694899063	1.324254532260423e-07	1.5748163700513391e-06
KRT7	11.0	0.4283131313131313	0.4151230503237408	0.0002934210637847008	0.0001970594059206591	7.159771092240858	1.327009221096931e-07	1.5768940250696256e-06
CPAMD8	8.0	0.13193055555555555	0.11513871118357336	0.00020436458333333333	5.248458902247938e-05	7.159052747464275	1.3293484027602146e-07	1.5784751519876599e-06
SET	2.0	0.4842592592592592	0.4727141243164186	0.0010056225071225075	0.0009618476867850995	7.1565144846177	1.3376476315816942e-07	1.5871255067667562e-06
CEACAM16	13.0	0.80508547008547	0.8189973944952006	0.0001865677438931878	0.0001699616472770132	-7.153685083708196	1.3469611242228617e-07	1.5969652722793777e-06
AVP	9.0	0.6032757201646091	0.6208596360781555	0.0005420326404277042	0.000667219909996566	-7.15222100544511	1.3518063611068243e-07	1.601496559524739e-06
DYNLL2	9.0	0.22234567901234567	0.21652485002522115	2.6944286166508474e-05	1.8416083135474366e-05	7.149485088405678	1.3609083644506754e-07	1.6104321054623544e-06
LOC101929374	2.0	0.42977777777777776	0.406886367265273	0.0005965064102564096	0.0004401881658749372	7.14933579995418	1.3614068214228082e-07	1.6104321054623544e-06
UNC119B	12.0	0.6768981481481482	0.6617884991380075	0.00014351246438746416	0.00021604851099188145	7.148138320094437	1.3654118158420622e-07	1.6139497672151264e-06
PPFIA3	4.0	0.5579444444444445	0.5770181778956343	0.00044116506410256503	0.0005077149074826756	-7.1446757791999485	1.3770601302029475e-07	1.6264898896359342e-06
TIPIN	9.0	0.25116460905349797	0.24520048781186954	1.3311842706904379e-05	1.3867048033035182e-05	7.142449825133549	1.3846019520625591e-07	1.6341644456846945e-06
INO80B	10.0	0.0533	0.0477755011231811	7.304923076923078e-05	5.773434282487141e-05	7.1406757785497454	1.3906428268887866e-07	1.6400572901891116e-06
DDX11L1	3.0	0.8302222222222222	0.8773044759844557	0.0013289487179487182	0.0008289209841357358	-7.13958618165724	1.394366380758338e-07	1.6432103809388547e-06
LSM2	7.0	0.5652857142857143	0.5774624578989845	3.68367346938776e-05	4.6496786170948034e-05	-7.138414661785525	1.398381247083093e-07	1.6463537621216803e-06
SRPX2	7.0	0.725936507936508	0.7088970925520968	0.0016709581371009941	0.0015304407870608734	7.13819431596144	1.3991377019947827e-07	1.6463537621216803e-06
NKX6-3	9.0	0.7067366255144033	0.7206859494187704	0.0005772821919735493	0.0004891529347203692	-7.1326534110095565	1.4182977190485638e-07	1.667645327055599e-06
GDPD4	6.0	0.866037037037037	0.8829035622838103	0.0001331289173789173	0.00015066084126551596	-7.131348591812089	1.4228485002653902e-07	1.6717401673538558e-06
ESCO2	11.0	0.0637003367003367	0.05743957179839964	3.0264980810435355e-05	3.24806894811619e-05	7.123215837201254	1.4515507094095116e-07	1.7041836910921874e-06
LINC00489	2.0	0.6728148148148149	0.6508168224935178	0.00122581054131054	0.0008815500582922108	7.116964757217151	1.474013170034913e-07	1.7284597576405423e-06
MTG1	7.0	0.564989417989418	0.5488765615792501	5.483347869062164e-05	0.00010892283066313532	7.116847768659646	1.474436917859504e-07	1.7284597576405423e-06
UBL4A	7.0	0.371968253968254	0.3510449850370013	0.037069571951857665	0.03770465039038054	7.113889143792642	1.4851948634713795e-07	1.739767935129273e-06
NOTCH2NL	6.0	0.42973456790123454	0.4361852100291462	2.896850269072484e-05	2.2068739616740604e-05	-7.110955702159922	1.4959403178168535e-07	1.7510445754550304e-06
PLEKHH1	16.0	0.3797152777777778	0.3724680188461207	4.022485977564115e-05	1.820584709096607e-05	7.108652607660693	1.504432319530034e-07	1.7583544287262908e-06
CNOT6	14.0	0.5949497354497354	0.6069648188819725	4.7459110994825304e-05	3.7546497321928054e-05	-7.1089143643423975	1.5034646944586395e-07	1.7583544287262908e-06
SLC38A8	7.0	0.6797566137566138	0.6944906910260519	0.0006618521425664283	0.0006234021786495868	-7.107486332968634	1.5087513673657604e-07	1.7620864850204588e-06
UBE2S	6.0	0.032456790123456786	0.02765861721019502	6.0888730610952834e-06	5.406232114692008e-06	7.105507849940289	1.5161072102924237e-07	1.769357035128742e-06
CDC23	11.0	0.2784713804713804	0.2841384985079669	0.0001508557133102591	0.00013175857318262066	-7.104771241384444	1.5188552008962108e-07	1.7712432111792623e-06
C19orf10	8.0	0.172875	0.18221291158072375	3.5895432692307664e-05	4.429012721380563e-05	-7.104315752641437	1.5205569886364897e-07	1.7719074364974728e-06
RARA	16.0	0.45577083333333335	0.48020505542970365	0.0003835997596153851	0.00019630184555004243	-7.103678536525776	1.522941007528395e-07	1.773365086891323e-06
ADAP1	5.0	0.7867037037037037	0.8043301564675791	0.00022270883190883274	0.00030058662221769494	-7.0996382984960995	1.5381457695828914e-07	1.7887117261136573e-06
PRSS42	9.0	0.8803086419753087	0.8900711045834263	0.00015906394428616668	0.000143226566382656	-7.099569404557584	1.5384063791367301e-07	1.7887117261136573e-06
ACKR2	22.0	0.6917121212121212	0.7022420588617373	0.0001928370947234584	0.00015772974786487648	-7.098939651012757	1.540790677546984e-07	1.7901539794810913e-06
PRR24	12.0	0.04228395061728395	0.03729862689592496	7.182296612852169e-06	7.394228830842298e-06	7.096669217701925	1.5494180664788774e-07	1.7988421914239191e-06
CYP4Z1	3.0	0.7382098765432099	0.6965049972504745	0.0008184798987021199	0.001274839167849351	7.09476344052009	1.5566978429999887e-07	1.80595413216826e-06
FAM110C	17.0	0.20348148148148149	0.19197464430570796	0.00026500826112244816	0.0002129060832994836	7.093688561518798	1.5608190972119603e-07	1.809393990471643e-06
SPRR2E	2.0	0.6572777777777778	0.7021945383813646	0.002359352564102564	0.0016434326915261471	-7.091912355127597	1.5676537612471255e-07	1.8159719736134356e-06
DENND6A	3.0	0.32808641975308644	0.32321477161697404	7.842671731560621e-06	8.577867044531137e-06	7.088342828023255	1.5814814291166194e-07	1.830634938289578e-06
MIR622	2.0	0.7625925925925926	0.7369830972618527	0.0004500968660968651	0.0004869995238461599	7.084454688544586	1.5966849909822613e-07	1.8468677094510265e-06
AGBL2	10.0	0.20235555555555554	0.21188290697281006	0.00010472410256410252	9.080692516658535e-05	-7.080097354128795	1.6139005065760627e-07	1.8654019887677534e-06
COX6C	15.0	0.3201308641975309	0.3289422556734931	9.927606204495082e-05	5.319398028555894e-05	-7.078849983871103	1.6188635547558887e-07	1.869757537411783e-06
LRRC4B	18.0	0.3579382716049383	0.3512016905494678	6.890083887306102e-05	9.14175580691832e-05	7.077104217904617	1.6258357811392403e-07	1.8764255143679286e-06
CLEC2A	2.0	0.7129629629629629	0.7629936436812083	0.0003961716524216521	0.0008143392208064776	-7.073021572305227	1.6422608540864823e-07	1.8898075269451067e-06
ZXDA	9.0	0.4160288065843622	0.4363442711501455	0.009080916042348145	0.009045112865076654	-7.073430202213478	1.6406092812405664e-07	1.8898075269451067e-06
SSPO	7.0	0.49343915343915346	0.5061324050935804	9.690726205011957e-05	9.428894283364087e-05	-7.073192954515948	1.6415679666075852e-07	1.8898075269451067e-06
KERA	2.0	0.8138518518518518	0.8581366472774081	0.0007526310541310555	0.00026953608029322825	-7.073081539969659	1.642018374671953e-07	1.8898075269451067e-06
GADD45B	15.0	0.03942222222222222	0.03623912377443946	2.6882051282051263e-06	2.88006616008242e-06	7.070872059071521	1.6509765803144717e-07	1.8984411081499989e-06
WNK1	7.0	0.03358201058201058	0.029318690423178608	6.284028141171003e-06	4.241781899560111e-06	7.068180988913589	1.6619547345277784e-07	1.90966164429954e-06
ARFGEF1	11.0	0.04521885521885522	0.0396346656342197	7.97791434155071e-06	5.661822525986006e-06	7.065941524657353	1.671147328756861e-07	1.918721660946307e-06
MYRIP	14.0	0.26356878306878306	0.2534946879746501	0.00010614461596604474	4.639179241930101e-05	7.065663642879378	1.672291594588347e-07	1.918721660946307e-06
GPR35	9.0	0.8492263374485597	0.8618622532597294	0.0001280849776652246	0.00010784095346815593	-7.0616051305501415	1.6890951731850097e-07	1.9365816454465494e-06
LOC102723376	8.0	0.6964814814814815	0.7188380717955254	0.001324006855413105	0.0012874356357160247	-7.054102272951647	1.7206144181290488e-07	1.9712749373147597e-06
EPHX4	12.0	0.34407407407407403	0.3532250939960373	0.00010328863960113965	4.3566761888457864e-05	-7.050565408467024	1.7356801006686586e-07	1.9870807297340534e-06
NRG1	8.0	0.15093518518518517	0.12934646914989031	0.0011600425124643871	0.0008445943157977056	7.0495599328383625	1.7399875543100155e-07	1.9905559374964725e-06
MOB2	7.0	0.7940899470899472	0.807217902607388	0.0006560049421478002	0.00056629620064148	-7.044462288362704	1.7619942110229442e-07	2.014259269723088e-06
MIR124-3	11.0	0.09458249158249157	0.08382269535339139	0.00013465178592451303	8.60413137354772e-05	7.042003940037978	1.7727082230151704e-07	2.0250280065830228e-06
ANGPTL6	10.0	0.6513851851851852	0.6702122095006483	0.0018898036182336175	0.002550113852363962	-7.041118239280677	1.7765845606541276e-07	2.0279758113958498e-06
EPRS	5.0	0.3784592592592593	0.38626406853673634	1.0627122507122487e-05	1.0791103221151809e-05	-7.036525952131037	1.796822127545925e-07	2.049582091552021e-06
INO80	9.0	0.11838271604938272	0.1114347841889586	5.004020259575813e-05	3.7151209463853845e-05	7.03074717791945	1.8226228897834813e-07	2.075986042584533e-06
SPATA31D5P	2.0	0.7951111111111111	0.835806092730275	0.0004630064102564105	0.00043542486986617986	-7.031032710012667	1.8213392311268852e-07	2.075986042584533e-06
NDUFAF4	11.0	0.06838383838383838	0.059788617609626914	2.086289468107648e-05	1.4726386617095906e-05	7.029722384842484	1.8272376270649763e-07	2.0797286446230456e-06
C20orf151	9.0	0.762312757201646	0.7799728436725131	0.0009461215926277658	0.0006420852131491395	-7.0271317952588035	1.8389565014866465e-07	2.0915457302518905e-06
RANBP9	8.0	0.15218981481481483	0.1451578456606647	2.0482416310541363e-05	8.140530117696578e-06	7.024803983062846	1.8495520455237748e-07	2.102068955152293e-06
NBAS	8.0	0.056388888888888884	0.05188015728533544	1.3264823717948726e-05	1.8421804784007487e-05	7.023484208807361	1.8555869214728306e-07	2.1043431392065073e-06
FAM102B	6.0	0.26887037037037037	0.28052068999566043	3.965242165242153e-05	3.87049823066695e-05	-7.0235587528993495	1.8552455223416197e-07	2.1043431392065073e-06
SH3GLB2	2.0	0.06222222222222222	0.04681381583213806	0.0001556410256410257	2.6498639486391252e-05	7.024025067594431	1.8531113344448056e-07	2.1043431392065073e-06
XIAP	14.0	0.3821164021164021	0.3654177394330935	0.018808730434909007	0.017853637348714473	7.022475816498541	1.8602114856917674e-07	2.107965984843807e-06
ARHGEF39	3.0	0.3334938271604938	0.3455542200877343	2.9327951883507633e-05	3.898459641910847e-05	-7.022200664547999	1.8614753936448188e-07	2.107965984843807e-06
FPR3	20.0	0.6485351851851852	0.6625614480149967	0.000343919002849003	0.00021003557493820508	-7.018979063324841	1.8763391128697793e-07	2.123261541316851e-06
LOC150197	3.0	0.7338765432098766	0.7568709714177214	0.0013412576764798986	0.001224816070240781	-7.017728691950993	1.8821405918821493e-07	2.12828759125402e-06
CHST10	21.0	0.34827336860670194	0.36229541353598843	7.571892422686076e-05	3.5784662128086695e-05	-7.014125491992804	1.8989612633990736e-07	2.1457576730827076e-06
INHBB	6.0	0.06477777777777778	0.04880222790288152	0.00036972649572649584	0.0001714528543101538	7.013530182174848	1.9017550453508863e-07	2.1473641024344423e-06
SNORD115-40	6.0	0.7620432098765433	0.7452914639387601	0.0006280974200696417	0.0005130280082958668	7.012252193479228	1.9077667981292482e-07	2.1525991629937082e-06
GPR50	7.0	0.5647195767195767	0.5814046014750761	0.004071705622419908	0.004245371709047182	-7.011386005975038	1.9118524239772777e-07	2.1556549304931122e-06
CDC10L	8.0	0.07701851851851851	0.06553699672480838	0.0025334623842592605	0.0022258090993668403	7.007123684943617	1.9320872721172926e-07	2.1769017860788793e-06
COX20	4.0	0.030657407407407408	0.025220541404215275	1.3457443019943012e-05	5.390449780474192e-06	7.0058690065781395	1.9380852130411182e-07	2.1820887470570864e-06
C9orf152	6.0	0.8000802469135802	0.8152775571302131	0.00021931916745805677	0.0001388238141008987	-7.004420624255468	1.945032765241451e-07	2.1883366481688503e-06
DPRX	9.0	0.8909917695473252	0.9019310270807871	5.0751116738771145e-05	3.655573549396021e-05	-7.0031651846548035	1.9510753623275006e-07	2.193558148019065e-06
SEPT5	7.0	0.342005291005291	0.33546109428560295	2.8969358683644184e-05	1.8954466079040642e-05	7.001310417634473	1.960037654767042e-07	2.2011378414588576e-06
LOC101929413	2.0	0.6002777777777778	0.5806430876255035	0.0026139871794871794	0.002667081723638737	7.001188108776974	1.9606301284304455e-07	2.2011378414588576e-06
MKKS	1.0	0.07837037037037037	0.1115253636682475	0.00014816524216524214	0.0006431346578641541	-6.9981508761711755	1.975401443850913e-07	2.2161313689080135e-06
LASS4	19.0	0.2215847953216374	0.2138735690203152	7.555003906527462e-05	7.653741362179568e-05	6.99755138560879	1.9783303981516215e-07	2.2178274162659655e-06
SLC11A1	7.0	0.5883650793650793	0.5567093325985802	0.0006077791732077443	0.0003394339689194361	6.996693214166028	1.9825309087443743e-07	2.2209455062168543e-06
SUMO3	4.0	0.5764814814814815	0.5950248298511185	0.00047298522079772135	0.0005741365772497486	-6.995356330151306	1.9890927121997165e-07	2.2267024997085524e-06
ZNF143	15.0	0.11244444444444444	0.11863860907148063	5.554529914529903e-06	1.1620784186696663e-05	-6.994124771426443	1.9951571471996783e-07	2.2318948787473173e-06
BAIAP2L1	6.0	0.2285	0.214563403232598	0.0001316175213675215	3.525792353892424e-05	6.9919934702412805	2.005696673360774e-07	2.242082352721151e-06
AKAP8	7.0	0.03675661375661376	0.03130175361025428	6.235188092330951e-06	7.115296403838235e-06	6.990692633104972	2.012157343948832e-07	2.2476989602283526e-06
ZNF131	10.0	0.03740740740740741	0.03401587155337135	6.40763532763533e-06	3.19794888376249e-06	6.9895615269837235	2.0177922840205306e-07	2.252385823460863e-06
CACNA1S	5.0	0.669125925925926	0.681802835729387	0.0008418066096866107	0.0007658586954090008	-6.984592299518504	2.0427392308107347e-07	2.2786079089228792e-06
PSMB6	10.0	0.20667407407407407	0.203348712247141	5.775840455840474e-06	2.506003726051808e-06	6.983407180542874	2.0487351753417948e-07	2.28366848248569e-06
NTM	6.0	0.8020493827160494	0.8235610491699643	0.00026305515986071445	0.00018717848792578235	-6.9824421561145575	2.0536308363621825e-07	2.2874962696845666e-06
HOXD8	14.0	0.10188095238095238	0.08895338645017652	0.00045998076923076917	0.0003470812648591008	6.982040662818832	2.0556711624508157e-07	2.288140376412181e-06
AGXT2L2	6.0	0.5283024691358025	0.5415344093408849	0.00018560691674580587	0.00025327066466253263	-6.981539292671542	2.058221949553237e-07	2.289351351137751e-06
MAGEC2	7.0	0.8188306878306878	0.8331167287927456	0.0007016437002151265	0.0005679852570212324	-6.980880181379602	2.0615801766087466e-07	2.2914580798243524e-06
DYNLT1	9.0	0.03815637860082304	0.033399819741370504	6.742886286096162e-06	4.115233483976436e-06	6.972563841709096	2.1044357740788663e-07	2.337432211805128e-06
XPO4	8.0	0.27139814814814817	0.26525099246538486	2.708778490028497e-05	1.660897694251418e-05	6.971053482034108	2.1123158645803908e-07	2.344520800048448e-06
ATF7IP2	2.0	0.8470185185185185	0.8723369439442953	0.00024027849002848984	0.0002353937465023284	-6.9684220157842915	2.1261171175644808e-07	2.3581667533581947e-06
PLEKHA9	2.0	0.5802037037037037	0.4996807779426928	0.0028970242165242154	0.0012235813305664313	6.967268088653733	2.1321980849209998e-07	2.3632365459641395e-06
BAAT	2.0	0.8272222222222223	0.8629043422363423	0.000379198717948718	0.00034053296255159756	-6.965720557311355	2.1403811169633309e-07	2.3706273517675957e-06
STK4	10.0	0.03105925925925926	0.027178108964667276	5.511737891737897e-06	1.8499334729763924e-06	6.964510075278206	2.1468042143084244e-07	2.3760598270103847e-06
TRRAP	9.0	0.14071193415637862	0.1545095691196774	3.915029369350361e-05	0.00010503080798979027	-6.958833517686036	2.1771885323739728e-07	2.4079859032970086e-06
LIPM	2.0	0.7362222222222222	0.7556954114525406	0.0001794679487179482	0.00020208251428573433	-6.957353807009675	2.1851806261101117e-07	2.415118417981868e-06
KIAA1244	6.0	0.07759876543209876	0.07142647025807772	3.7739870212092455e-05	2.4791535563465263e-05	6.948878993138115	2.2315338416398055e-07	2.464608653610653e-06
IGDCC3	5.0	0.6413851851851852	0.6581954582973764	0.0010763105413105422	0.0010402482501692693	-6.945029373116779	2.252919351736761e-07	2.486473050400586e-06
NAALADL1	6.0	0.7253148148148149	0.7416598977130137	0.00022307977207977313	0.0002256687526645864	-6.94365672456805	2.2605951584310718e-07	2.4931863445698572e-06
PIF1	9.0	0.13946090534979425	0.14644280936063073	3.0191551475502118e-05	1.0722211251510363e-05	-6.935328575565109	2.3077409449177123e-07	2.543390548448042e-06
CRIPAK	8.0	0.881287037037037	0.890321720805433	3.5360354344729415e-05	3.8764245951720806e-05	-6.929397875664064	2.341924770665242e-07	2.579248603864253e-06
LMOD3	4.0	0.8620092592592592	0.876246663707274	0.00013268500712250715	8.558248305480892e-05	-6.919384620541227	2.4008158489679877e-07	2.642248103822012e-06
H3F3B	13.0	0.10866381766381766	0.10357626731324399	9.643217181678729e-06	3.4590656445450385e-06	6.915119008116321	2.426359699463489e-07	2.6684841389039775e-06
ODZ4	55.0	0.44750774410774413	0.44193944976436167	7.513406041769671e-05	5.113783669262997e-05	6.912743459682139	2.4407051701208696e-07	2.6804937482380076e-06
USP12	6.0	0.17144444444444445	0.17712278838878798	2.0972222222222308e-05	8.091721878503211e-06	-6.912858562096917	2.440008100316019e-07	2.6804937482380076e-06
SDR16C5	11.0	0.6619932659932659	0.67535731726348	0.0003816083445174352	0.00046006635488838075	-6.911741181889987	2.4467836337360186e-07	2.6852849837285197e-06
CPN1	5.0	0.7830592592592593	0.7378602761913229	0.0008315901994301977	0.00039201432888210974	6.9085734415733	2.466096512361374e-07	2.70458377144047e-06
LOC645332	5.0	0.06228148148148148	0.07073351899506869	7.567464387464388e-05	3.8141363393717854e-05	-6.90685038704878	2.476666694823439e-07	2.7134381750493585e-06
STARD4	10.0	0.2553407407407407	0.26619404435364735	7.809250712250726e-05	4.68654761202219e-05	-6.906692462975513	2.4776377968981044e-07	2.7134381750493585e-06
BRUNOL6	8.0	0.04841203703703704	0.05311893299437576	9.8723735754986e-06	1.7768883782336556e-05	-6.906383049381736	2.479541559142713e-07	2.713624153886955e-06
PCYOX1L	10.0	0.04850740740740741	0.04249391093919123	8.996096866096868e-06	6.240832519788229e-06	6.901747757519398	2.508240760997551e-07	2.74311445909236e-06
C19orf69	4.0	0.745037037037037	0.7648498542882778	0.0002562726139601144	0.00024647108790768954	-6.895164209154053	2.549585537945675e-07	2.7824974664469886e-06
FOXO6	2.0	0.39881481481481484	0.37430233841210053	0.0010595028490028484	0.0007235282377224021	6.895337449098971	2.548488739065163e-07	2.7824974664469886e-06
WSCD1	23.0	0.39872785829307567	0.40486020258299393	7.775317618039762e-05	7.287129778227688e-05	-6.895604188804086	2.546800924300451e-07	2.7824974664469886e-06
MRGPRE	18.0	0.7822592592592592	0.7929594811098075	0.0005841139601139605	0.00059357953629413	-6.894036303250074	2.5567381919111106e-07	2.7883590734082842e-06
C21orf130	5.0	0.8315037037037037	0.8140612756764447	0.0006093365242165236	0.0005089523917971363	6.8918638447433835	2.570572598453064e-07	2.8014945101525383e-06
TTC25	7.0	0.03955555555555556	0.035143140245169874	5.892203035060172e-06	3.504801780605573e-06	6.889110168184089	2.5882179600944557e-07	2.818762079017274e-06
SLC48A1	12.0	0.17834876543209877	0.18368463963557632	8.43217790440012e-06	8.20772765825515e-06	-6.886229938988883	2.6068063803704643e-07	2.8370319786368407e-06
NEFL	18.0	0.10653497942386832	0.11922710551784485	0.0002291128082023144	0.0001550387687444941	-6.882942754454265	2.628187541967585e-07	2.858313761764608e-06
LOC100129345	3.0	0.7720246913580248	0.7926153717217622	0.0001907685976574862	0.0002381422991753345	-6.881316414927033	2.6388319066228123e-07	2.8678971762949314e-06
C19orf33	2.0	0.5109814814814815	0.5428553322950999	0.0016383938746438746	0.0017652412658709718	-6.879543919375097	2.650482905299242e-07	2.8785605460050755e-06
C14orf115	9.0	0.8139670781893004	0.828831790406027	0.00017216981463895095	0.00010929395644039142	-6.87721343401422	2.665881515745254e-07	2.893276402317145e-06
C12orf63	1.0	0.9132962962962964	0.9268445637491014	8.137037037037025e-05	5.5684423170641436e-05	-6.875950777155496	2.674262531272066e-07	2.9003609573394196e-06
NPB	11.0	0.3092121212121212	0.29577333077487317	0.0005903731722822641	0.0006612783508804132	6.874547381857073	2.6836092262124113e-07	2.9084822984919836e-06
LOC728264	4.0	0.6943055555555555	0.7121850108658826	0.0007980496794871793	0.0007519830199173535	-6.868428181471493	2.724754110714638e-07	2.9510312686978604e-06
POLR2H	6.0	0.036833333333333336	0.030599910679652734	1.0224358974358967e-05	1.0169275844501135e-05	6.867595650186533	2.730401436192806e-07	2.9551025225738186e-06
UBE4A	11.0	0.22171717171717173	0.21314245523251468	7.756283110828568e-05	0.0001269180922369752	6.866496346515961	2.7378766419638127e-07	2.961145089615319e-06
CDCA8	6.0	0.05688888888888889	0.07578607043826285	2.5179487179487155e-05	0.00018638178787468512	-6.8640799106789325	2.7543816688299066e-07	2.9748842730978633e-06
DHX34	12.0	0.25289506172839504	0.24858387443524452	8.666449034504642e-06	7.975344328823928e-06	6.864183256494385	2.7536737127735406e-07	2.9748842730978633e-06
GBP6	7.0	0.7313121693121694	0.7460723550073683	0.0008595134019419737	0.0010320125447884673	-6.863242989559762	2.760121717235697e-07	2.97902792239577e-06
MGLL	2.0	0.6540185185185186	0.7098816947804557	0.0012480284900284896	0.0007788457911976963	-6.860269077928307	2.780617179171119e-07	2.999080555067403e-06
CLEC2L	6.0	0.14061728395061726	0.12532817733324603	0.0007162453308008864	0.00043838429079841974	6.859593374021668	2.7852955448734243e-07	3.000997039816995e-06
C14orf145	3.0	0.7792962962962963	0.8102238789016818	0.0003831481481481496	0.0001038047006749848	-6.859458663068707	2.786229200545747e-07	3.000997039816995e-06
COL3A1	4.0	0.7441111111111112	0.7887729439470503	0.0007306217948717951	0.000470863695745447	-6.857905904800239	2.797014121543856e-07	3.010541334398992e-06
HIST2H2BF	7.0	0.2400899470899471	0.22204257857310708	0.0006266815512529796	0.0007701885792809325	6.856818410930763	2.804592798485739e-07	3.014552012108641e-06
ZNF480	11.0	0.0628013468013468	0.05641434848408908	6.150733441642534e-05	3.3258193166264335e-05	6.856872114545255	2.8042180506484837e-07	3.014552012108641e-06
LOC101927081	3.0	0.6748765432098766	0.6569495414510186	0.0017867277619499846	0.0019140841417862728	6.855185036821729	2.8160150177536827e-07	3.0247518893510732e-06
MEIS3P1	4.0	0.7322592592592593	0.7544710608544173	0.00022599269943019985	0.00031050012092491105	-6.854818384520847	2.818585532990446e-07	3.025436460308675e-06
ROCK1	13.0	0.04083190883190883	0.03713185004783832	6.6545457610546386e-06	4.219307387296935e-06	6.851118778628633	2.8446567865226677e-07	3.0513282185798317e-06
C7orf20	7.0	0.5176984126984127	0.5297569872850858	0.00013820146520146425	5.818743492798832e-05	-6.849086970384203	2.859079413045641e-07	3.0646981379564577e-06
ZNRF2P1	2.0	0.7354999999999999	0.7773671922860322	0.0010568269230769244	0.0004753813397706362	-6.8482243340128495	2.865225279709343e-07	3.0691838211807817e-06
LDB1	17.0	0.07635511982570806	0.06873519052315122	3.6518360788256975e-05	9.290640360460573e-06	6.847278065055542	2.8719824722216226e-07	3.074317762672257e-06
RRP1	7.0	0.3157354497354497	0.2929384838296938	6.603093203093193e-05	0.0004285299716686663	6.8348009245149	2.962614071569279e-07	3.1691667956294747e-06
FHL2	17.0	0.8159782135076253	0.8036932207497897	8.836096570352613e-05	0.000139432136147739	6.832653874591633	2.978501266225342e-07	3.1839853016684833e-06
DNAJB13	7.0	0.6741587301587302	0.69566405059957	0.0009526504447933016	0.0008055863608161655	-6.831794463395814	2.9848848208712567e-07	3.188631225026291e-06
FAM38B	11.0	0.16512457912457915	0.1394498245759243	0.0009832410350592167	0.0006962693686291328	6.831092220746968	2.9901113029422775e-07	3.1920355996621178e-06
ARHGAP31	2.0	0.036037037037037034	0.04374047530883992	1.163319088319088e-05	2.1180750742122674e-05	-6.829132286946179	3.0047476065195284e-07	3.2054737588296264e-06
HOXC8	14.0	0.19158994708994712	0.20991564349384695	0.00023503790918076632	0.0005158060213857962	-6.8286696418379265	3.0082131623936974e-07	3.2069847405627633e-06
FAM75A6	1.0	0.6537407407407407	0.5516092004599394	0.0038378917378917377	0.011312522361035813	6.827518165624327	3.0168562674908805e-07	3.2118231691314476e-06
ZSCAN5B	6.0	0.8155679012345679	0.8315622629942717	0.00010368858816081057	0.00012405876511692497	-6.827629502136571	3.016019459811784e-07	3.2118231691314476e-06
TM9SF2	14.0	0.03055026455026455	0.036888554571541374	4.25856154427583e-06	2.0134796206514993e-05	-6.820228694736385	3.072162032558761e-07	3.268479660744025e-06
CLCA3P	2.0	0.7784259259259259	0.7412236697143979	0.0005579943019943033	0.0005680182700456061	6.8189307826006305	3.082117200494418e-07	3.2768433551452204e-06
BTN3A2	4.0	0.21856481481481482	0.20346774669640041	0.006109012464387466	0.0074418030538367435	6.818024732415683	3.0890862063214577e-07	3.28202302300956e-06
STX3	6.0	0.03341975308641975	0.0375647375498105	3.973013611902508e-06	3.871531816527232e-06	-6.817430840758382	3.093662911330347e-07	3.2846556690854767e-06
LOC101927354	4.0	0.9117314814814814	0.9234060628546609	0.0001926679131054133	0.00018580127024781488	-6.811542092211443	3.1394189139746676e-07	3.3309766782171897e-06
MT1B	8.0	0.7317731481481482	0.748076395166141	0.0004322019675925913	0.0004056363137786903	-6.809321722727383	3.156849813227194e-07	3.347201868360812e-06
TESSP1	6.0	0.737104938271605	0.7572601391577427	0.0021074127097182676	0.002898319820962426	-6.808190549719792	3.1657679079230344e-07	3.352115545263565e-06
ECEL1	10.0	0.3490518518518519	0.3295705444144982	0.00023977566951566932	0.00015289461845716226	6.808257378397699	3.165240322296543e-07	3.352115545263565e-06
POU3F3	14.0	0.14866137566137566	0.136042711174697	0.0002878334350834351	0.00015602773282989742	6.806407064476618	3.1798809559096915e-07	3.363810574267092e-06
TRABD	28.0	0.22791666666666666	0.2340059592018998	5.025735871271587e-05	5.124546427131617e-05	-6.806251929033822	3.1811115973899655e-07	3.363810574267092e-06
HNRNPA0	12.0	0.09270679012345678	0.08467071023079809	3.725340297562512e-05	2.3558887193037576e-05	6.802645909446887	3.2098541549189306e-07	3.391912054320139e-06
ZNF28	8.0	0.3637824074074074	0.3518038246849621	0.0003200788372507124	0.00027288179836801747	6.801499422594495	3.2190477952010434e-07	3.399331848508524e-06
ABCC6P2	2.0	0.3618703703703704	0.3883930938663306	0.0007403383190883186	0.0004398320937840562	-6.800553748482571	3.226651310762891e-07	3.4050635882292146e-06
CYP7B1	10.0	0.3549407407407407	0.3369032304699498	0.0006054517378917379	0.0007097486527456426	6.799581375482145	3.2344885725836367e-07	3.411034107879644e-06
HOXC-AS2	2.0	0.33012962962962966	0.34666438097203217	0.0009418190883190886	0.0007176408771396934	-6.798847045854226	3.240420070550011e-07	3.4149881551587656e-06
MT1H	3.0	0.10425925925925926	0.06915708477206436	0.0012176353276353278	0.0009629385268788792	6.797891950194826	3.248151373062658e-07	3.4208323679966754e-06
C18orf8	7.0	0.03244973544973545	0.027689799991628482	8.018373161230298e-06	4.052240475931158e-06	6.79315827754097	3.286747748034795e-07	3.454506531681971e-06
SNX32	11.0	0.042851851851851856	0.03732407135694516	3.144319653410562e-05	3.1912922021746694e-05	6.793230150632277	3.286158245962335e-07	3.454506531681971e-06
OSBP2	12.0	0.3816851851851852	0.3929813447879788	0.0001355381054131053	0.00013160056727057706	-6.793322501672663	3.285400942144497e-07	3.454506531681971e-06
PMVK	10.0	0.07653333333333334	0.08396806218143966	4.068153846153855e-05	3.829417486121956e-05	-6.792596157368624	3.291361967124407e-07	3.457034549362213e-06
KLF10	14.0	0.061031746031746034	0.054574891404992845	2.0383176347462052e-05	6.6595627963062844e-06	6.7899358356965465	3.313289158004051e-07	3.477731409977424e-06
TWF1	8.0	0.06221296296296296	0.07356701896491426	2.4719729344729334e-05	3.531505496479368e-05	-6.78852856331079	3.3249484493038065e-07	3.485340244393291e-06
KLRF2	7.0	0.8974761904761905	0.9106783624048587	0.00010061067503924621	5.440404429516178e-05	-6.788523277316993	3.3249923226065074e-07	3.485340244393291e-06
FOXL2	1.0	0.05018518518518519	0.027535721935607767	0.00031431054131054125	1.8790075488089898e-05	6.786524932393936	3.3416207403259603e-07	3.5004260097792023e-06
C1QTNF9	7.0	0.802	0.8188914382268513	0.0013664364207221333	0.0013521675072200269	-6.7852267141372975	3.352468704288031e-07	3.509440483084126e-06
IRS1	20.0	0.48028703703703707	0.48801877319605813	5.64528062678062e-05	0.00010053301362968212	-6.78335483166479	3.368173414322877e-07	3.5235236587000688e-06
C10orf137	11.0	0.06028282828282828	0.054072391592994686	0.00023158698876880692	0.00018398477828214892	6.781112994061355	3.3870806283629104e-07	3.5407774979769323e-06
TMEM210	7.0	0.5416719576719577	0.5602197239480952	0.0006270201174486904	0.0006127318909101161	-6.780596259612222	3.3914539741005886e-07	3.5407774979769323e-06
HIC1	35.0	0.06644444444444444	0.05993339795737512	3.035976975405547e-05	1.3948156919867578e-05	6.780603392881816	3.391393563039047e-07	3.5407774979769323e-06
CDK6	16.0	0.07612500000000001	0.07032680075563905	1.4226562500000006e-05	1.1633664954767324e-05	6.7784594031833745	3.409600267257865e-07	3.557349612172373e-06
A2LD1	9.0	0.8325802469135802	0.8524504814128326	0.00012432510288065771	0.00014066123253874422	-6.776666049772934	3.4249058278110063e-07	3.5709377884904895e-06
MARCH7	9.0	0.046	0.03843836132207034	1.8082621082621084e-05	1.2844592022753188e-05	6.773573236306321	3.4514663779373427e-07	3.596234941059881e-06
RNU11	7.0	0.1636878306878307	0.17126516154203467	1.8045584045583967e-05	2.653321450720054e-05	-6.772187615319685	3.4634338136465885e-07	3.606303338893487e-06
NFKBIL2	3.0	0.3287530864197531	0.3394946325110432	5.495378284267157e-05	3.443383306484567e-05	-6.767203768108546	3.506829189977738e-07	3.6490609589861433e-06
ST3GAL6	12.0	0.11254629629629631	0.12141478195625507	5.2319088319088335e-05	6.322682874150674e-05	-6.761968422939191	3.5530110895455897e-07	3.6946593721852812e-06
FLJ45340	3.0	0.751320987654321	0.770467695630627	0.00022824343146565405	9.834244431246051e-05	-6.76074017607521	3.563935087970487e-07	3.7035580429440983e-06
HYI	14.0	0.0675079365079365	0.0760086980899648	0.00026886433804290937	0.00024537341169592465	-6.75570177972513	3.6091056304345316e-07	3.748009496768442e-06
RPS10P7	4.0	0.8998518518518518	0.9152530624910638	0.00010498682336182395	6.876518622768411e-05	-6.754449283980283	3.6204247960465825e-07	3.7547811834412864e-06
LINC-ROR	3.0	0.8061234567901235	0.821379299517031	6.354827477049705e-05	0.00011951306467231582	-6.754591707743845	3.6191358516148876e-07	3.7547811834412864e-06
LOC100506272	5.0	0.8064074074074074	0.8219075211772212	0.00022583532763532715	0.00012322996559236576	-6.753600918388518	3.628112252912022e-07	3.7602620369584866e-06
KLHL30	16.0	0.6938194444444444	0.707994959782809	0.00038106260016025677	0.00039204710566508445	-6.753274660822159	3.631073056854573e-07	3.760840062195504e-06
MRS2	9.0	0.237	0.2413283365897436	8.653371320038023e-06	5.413835276530537e-06	-6.751448249822706	3.647693334466588e-07	3.775555600820245e-06
DCAF8L2	8.0	0.8676851851851852	0.8827650122068547	0.00018475765669515707	8.481944449029077e-05	-6.745068389325699	3.706360286613299e-07	3.833743455750042e-06
CLEC18C	4.0	0.7020925925925925	0.722926605630804	0.0005429478276353267	0.00028047262077603705	-6.743635426516573	3.719668933528582e-07	3.84496821728681e-06
RNF222	10.0	0.7706407407407408	0.7940442723256571	0.0007453986609686596	0.0010791017509492718	-6.741303541437851	3.7414304472371746e-07	3.864909999951273e-06
IGSF10	7.0	0.8750740740740741	0.8519990642865499	0.00016722507122507126	0.0004259937806356337	6.7402798074117305	3.751025003761752e-07	3.872265257841123e-06
WDR82	13.0	0.1463903133903134	0.1371112606618182	3.6340885719583954e-05	3.745976659097206e-05	6.738500382808391	3.767761649331599e-07	3.884418301188375e-06
RASL12	3.0	0.39433333333333337	0.3751101878092245	0.0005263504273504283	0.0003249309695235752	6.738721746445794	3.765675445437506e-07	3.884418301188375e-06
SNORD116-8	7.0	0.8005449735449736	0.8125135706215308	0.00018847415547415595	0.0002272514422252203	-6.738143577173346	3.771126781050458e-07	3.885328118725455e-06
C19orf77	6.0	0.7025308641975309	0.7239910535238407	0.0018661817030705917	0.0020180237618667935	-6.736083545711547	3.790615438269806e-07	3.902837605850162e-06
TREML3	1.0	0.8911851851851852	0.9085161884625753	0.00011300284900284878	0.00014030057889213052	-6.735669198255234	3.794547690510464e-07	3.9043176434246386e-06
PASD1	4.0	0.8794814814814814	0.8955485809732366	0.00013999002849002855	0.00019156782674044853	-6.7343057467905245	3.8075165057362524e-07	3.912516960917423e-06
RING1	12.0	0.048308641975308646	0.0403342352386702	2.1980670307059187e-05	9.159995690931958e-06	6.734388722250128	3.806725975245023e-07	3.912516960917423e-06
SART3	1.0	0.03211111111111111	0.027267078282656492	8.717948717948717e-06	8.615436468184801e-06	6.733954512639108	3.8108646640639553e-07	3.9133879260236815e-06
MEG8	13.0	0.8568062678062679	0.8443000939836529	0.0001112350343060406	0.00013402623267969304	6.733296924180889	3.817141224651038e-07	3.917262961691065e-06
LINC00886	3.0	0.3313827160493827	0.3408567487825582	1.7664134219689734e-05	3.074440604828352e-05	-6.731974974430907	3.8297908629111646e-07	3.9276688731690514e-06
CCDC120	1.0	0.157	0.11772420885110343	0.011358846153846153	0.0074723581740556155	6.730691650951649	3.842111724782161e-07	3.937724197304573e-06
MIR205HG	1.0	0.9020370370370371	0.9191865258746676	0.00012519088319088353	9.041798605106769e-05	-6.727688487668894	3.8711023213270224e-07	3.964839746647114e-06
LOC400752	7.0	0.3098412698412698	0.3160871093176187	1.1542124542124429e-05	1.1660730203433931e-05	-6.72351711962963	3.9117400058474123e-07	4.003841143983781e-06
LOC100289650	3.0	0.8214691358024692	0.8593755342342235	0.001252574865463749	0.0008301524976693177	-6.722903137231859	3.917758023140465e-07	4.007379938702502e-06
ZNF416	9.0	0.1434156378600823	0.1375661153162335	1.0404171502936927e-05	7.047059658975628e-06	6.719653516839944	3.9497668957173407e-07	4.032591699922037e-06
KRTAP19-7	3.0	0.8458271604938271	0.8639895614282584	0.00017380658436213942	0.00016608690189151012	-6.719616185800264	3.95013615078625e-07	4.032591699922037e-06
SENP3	3.0	0.04483950617283951	0.03531141007710018	4.6080088635644207e-05	9.24679830014298e-06	6.719733803883229	3.9489728660640997e-07	4.032591699922037e-06
PRR27	1.0	0.6927777777777777	0.6008845898840163	0.002506641025641028	0.0031513485277622007	6.7071206552318925	4.0757304574528404e-07	4.158095284167989e-06
IPO7	9.0	0.2790905349794239	0.2690724655832528	5.729538180155468e-05	6.436013697344305e-05	6.704769283589887	4.099815221711375e-07	4.179941903568926e-06
LINC01419	3.0	0.8516543209876544	0.8725601191873904	0.00013761095283317543	0.0001362623025672031	-6.702303549755128	4.1252270645113204e-07	4.203112210911599e-06
SLC36A4	7.0	0.04102645502645502	0.03527802771952732	1.339723239723241e-05	5.285791085843864e-06	6.699658928889666	4.152660804424689e-07	4.228311098844917e-06
PATE2	5.0	0.7280666666666668	0.7028054107118535	0.0003316492307692317	0.00043105117232964123	6.6985160087366955	4.164574200371774e-07	4.233379868645768e-06
ACCSL	5.0	0.7870962962962963	0.7530974074646279	0.0004082411396011397	0.0005925041090187226	6.698403005765621	4.165753992149829e-07	4.233379868645768e-06
NANOS3	9.0	0.795156378600823	0.8064311052300802	9.204203158524082e-05	9.7605842282859e-05	-6.698798898215415	4.161622223707415e-07	4.233379868645768e-06
HBZ	6.0	0.7197716049382715	0.7310159789559282	0.0003924939062994614	0.00041350403163805874	-6.697669069595034	4.1734248370326664e-07	4.238423017492617e-06
CCDC88C	8.0	0.09382407407407406	0.08162197499122056	5.623348468660968e-05	3.138288957325478e-05	6.6972416351801565	4.1778988573848053e-07	4.240215117903515e-06
MIR202	9.0	0.825366255144033	0.8366520488213119	0.00017867313847560768	0.00013144730739075936	-6.68718868487617	4.284544403133751e-07	4.342818646958757e-06
DDX41	11.0	0.0632121212121212	0.05473983557487177	4.1097266369993665e-05	9.01879550201524e-06	6.687261714912995	4.2837597621532836e-07	4.342818646958757e-06
UBE2QL1	5.0	0.3686296296296296	0.3829592037808012	0.0003681498575498572	0.00024386078262625722	-6.686298290333746	4.2941226534916783e-07	4.349710001756943e-06
PCDHB1	7.0	0.3324603174603174	0.3481535521291551	0.000455057038199896	0.0005318140691821275	-6.683710215573361	4.322087330521998e-07	4.37520483329038e-06
FMOD	4.0	0.2589444444444445	0.28552678758623423	0.006870155448717949	0.006801556324852818	-6.67673271091917	4.3984080298266944e-07	4.4495853695402566e-06
LOC100128822	6.0	0.10919135802469136	0.09264740298421661	0.00013854210193099087	6.364293388555715e-05	6.675741365899153	4.409362234935081e-07	4.457785463613309e-06
C7orf58	1.0	0.03337037037037037	0.028075832183714265	9.011396011396012e-06	7.70303786457363e-06	6.675090098087441	4.416573752590468e-07	4.462193623501668e-06
SCGB3A1	10.0	0.25581481481481483	0.24166552171594016	0.00019476131054131058	4.465324206642796e-05	6.673255950827443	4.4369479362545214e-07	4.4798861420892425e-06
POLR2J4	7.0	0.058830687830687824	0.05217235072678517	2.6105238676667248e-05	1.477498129389883e-05	6.672319909315874	4.4473825762402715e-07	4.487526584020648e-06
BARX2	12.0	0.07508333333333334	0.06384670980746088	0.00017064636752136747	0.0001472562479741357	6.671929436347973	4.451742803278822e-07	4.489031886038245e-06
PRDXDD1P	4.0	0.11069444444444444	0.08058572340653175	0.0004437756410256409	7.445189734873324e-05	6.671360147856834	4.458107577096072e-07	4.49255528535438e-06
GPR78	10.0	0.3502888888888889	0.36233311695633114	0.0005811056410256412	0.0006309995691067665	-6.670770772674656	4.4647066844059307e-07	4.493418624498574e-06
KRTAP4-11	3.0	0.7213950617283951	0.7475434063393392	0.00015490629946185447	0.0002466244065439945	-6.670907609928335	4.463173661277056e-07	4.493418624498574e-06
C17orf96	13.0	0.18245584045584046	0.1735972453232462	9.606824120433583e-05	8.594136324272362e-05	6.670026031312191	4.4730596168700715e-07	4.498932069666878e-06
N4BP2	8.0	0.8237268518518519	0.8415861325683417	0.00012446038105413086	0.00014718805781390308	-6.667882146103794	4.497194104828622e-07	4.520301075180985e-06
KRTAP6-1	3.0	0.6228024691358024	0.6725315944648083	0.00103326717315606	0.001277828864553241	-6.666862496676075	4.508719138865041e-07	4.528976541927978e-06
TMEM261	6.0	0.28274074074074074	0.2642097598125721	0.00013213105413105395	0.00012703303943965044	6.666379213345356	4.5141921578670796e-07	4.531565572201398e-06
LPAR3	17.0	0.5038692810457517	0.49042660706475666	8.255558512997934e-05	8.493975244635671e-05	6.666051754543365	4.5179043602308106e-07	4.532384822923858e-06
NR1D1	10.0	0.1577888888888889	0.1521589314185635	1.442948717948716e-05	1.7915444339838846e-05	6.66302991698139	4.552308099098032e-07	4.56397320633467e-06
LINC01413	5.0	0.8586814814814815	0.877743990332992	0.00026695772079771997	0.00014916281958723664	-6.660177903370644	4.585022999419012e-07	4.593829061517768e-06
SFRS8	11.0	0.09923569023569023	0.0949952101353744	3.5467424831061203e-05	3.831367388503502e-05	6.6591450851861	4.596929196491956e-07	4.602811383563603e-06
FLJ31662	2.0	0.7158333333333333	0.6676434090843907	0.0009930192307692305	0.0017881359724522853	6.652034209967482	4.6797612385597905e-07	4.682753413264752e-06
FGF3	13.0	0.18151851851851852	0.16586448878920146	0.00033274219052917243	0.00027119517381764973	6.649036717853366	4.7151316444170985e-07	4.7151316444170985e-06
NARFL	5.0	0.03736296296296296	0.03134184069931507	1.4347806267806266e-05	8.704367484048976e-06	6.648521978613695	4.721232887145104e-07	4.718218051329558e-06
SYCP3	9.0	0.9206378600823045	0.9278495360794381	1.73633357954344e-05	1.7993420825268393e-05	-6.647567845464065	4.7325635595543416e-07	4.726523274219875e-06
DSCAM	9.0	0.4399958847736625	0.4540483558190212	0.0007103765256234393	0.0005661555353332515	-6.645227804323446	4.760469709445437e-07	4.751361667909508e-06
EBF1	8.0	0.051819444444444446	0.045303288726481025	3.798597756410257e-05	4.021886957917869e-05	6.640167667402558	4.821388419929601e-07	4.8090967987188174e-06
OCA2	27.0	0.12817832647462277	0.12058769166469574	5.9105628050758404e-05	5.5026235037822814e-05	6.6362725801098446	4.868821172037016e-07	4.853315372126069e-06
TOPBP1	14.0	0.06800793650793652	0.07719666433702937	3.5017399267399294e-05	2.7396989337576408e-05	-6.62668497295811	4.987608697995782e-07	4.966444737662291e-06
C2orf54	9.0	0.69140329218107	0.7088014272505363	0.0011189517076430665	0.0007839817677185214	-6.6266012516941695	4.988658867479311e-07	4.966444737662291e-06
GBX2	10.0	0.15903333333333333	0.13382294676784012	0.0015852107692307705	0.0009967475985928208	6.625499967674488	5.002493946409983e-07	4.9770521463010965e-06
ZNF75A	8.0	0.26196296296296295	0.2518035332603311	0.000558814681267806	0.0006227220554580292	6.620795362599903	5.062037494268658e-07	5.033093188392916e-06
ZNF285A	9.0	0.20443621399176953	0.19107453884564554	0.00023112148710914177	0.0002027848412074038	6.616851138302827	5.112512891137583e-07	5.080052491828773e-06
TMEM190	11.0	0.6067508417508418	0.6233180070966985	0.0010484021567657939	0.001175532955899505	-6.616393307128392	5.118404973549411e-07	5.082680065739104e-06
CNTN6	5.0	0.8432814814814814	0.8292246059135154	0.0001639731054131049	0.00021893925836148742	6.612691019009155	5.166306366855195e-07	5.126993953156868e-06
IREB2	11.0	0.18893265993265992	0.18434627531943	5.989738880647966e-05	4.726277115534744e-05	6.612071315791676	5.174368744288485e-07	5.131740864899543e-06
SNORD116-25	2.0	0.7781111111111111	0.7591752641730838	0.0007118141025641021	0.0004388625626316068	6.611112076860332	5.186873758340884e-07	5.140885010641852e-06
PPP1R12C	9.0	0.09718106995884773	0.1055650127622387	6.061932397734868e-05	5.42390169346594e-05	-6.609681451530366	5.205581111046015e-07	5.156161037206971e-06
WDR5	10.0	0.1600851851851852	0.16643120649926088	1.596746438746444e-05	2.4790093102376528e-05	-6.60535751837994	5.262540787595431e-07	5.205990096451864e-06
KRT28	7.0	0.6692486772486773	0.6927599101154892	0.00044805273562416477	0.00033922809793512573	-6.60536157234647	5.262487088252782e-07	5.205990096451864e-06
PTK6	9.0	0.2661975308641975	0.2529981040660246	0.000221836973725863	0.00011420109303292267	6.602342878813344	5.302627854257954e-07	5.2423326543990515e-06
ZNF792	9.0	0.12885185185185186	0.13637446336172246	1.9917378917378918e-05	3.4120542987447775e-05	-6.598251517594124	5.357530127194337e-07	5.289927223381159e-06
RHOB	9.0	0.06792181069958848	0.06076980376838411	3.0088143223945725e-05	1.9057327948462258e-05	6.598349177104014	5.356212911956353e-07	5.289927223381159e-06
SV2A	5.0	0.6579111111111111	0.670341297156281	0.00014312717948717954	9.336580646359686e-05	-6.59511347836137	5.400031398911615e-07	5.328530352646077e-06
OR5A2	6.0	0.7429320987654321	0.7329600891213358	0.00016918858816081012	0.00017329868902750376	6.591127514492778	5.454511943127628e-07	5.3788980409544655e-06
CRISPLD2	27.0	0.6406666666666666	0.6502770814017503	0.00015618792866941043	9.7004584905549e-05	-6.587227994378816	5.508352218573772e-07	5.428571298531457e-06
SLC46A2	10.0	0.39097777777777776	0.3750721169773627	0.0003516364102564103	0.000295806309749852	6.585894997592142	5.526880525792928e-07	5.440716709840694e-06
ING2	6.0	0.0835	0.07020550397121245	7.328632478632476e-05	3.1524451539804935e-05	6.58584123667754	5.527629117346136e-07	5.440716709840694e-06
CAPN15	6.0	0.6075802469135803	0.6267968616275875	0.0007228448084836974	0.0006938825836080496	-6.585279181684718	5.535461607932856e-07	5.4450015188025885e-06
SOX13	32.0	0.6033101851851852	0.6134418931582736	9.976937544515608e-05	5.655443616228492e-05	-6.584242046238249	5.549944215417543e-07	5.455818277090738e-06
PELI2	6.0	0.061314814814814815	0.04973823636954213	0.00010659900284900291	5.08170033283922e-05	6.576674109519323	5.65679695468643e-07	5.556973894654478e-06
PCCB	7.0	0.31635978835978834	0.3082232042831719	2.3909529623815315e-05	2.8554809566957788e-05	6.57645324782796	5.659946573852548e-07	5.556973894654478e-06
ALDH3B2	5.0	0.7163481481481482	0.7380774802631801	0.0004912664387464379	0.0003244744970046061	-6.5749534286694855	5.681382136306246e-07	5.571702861075032e-06
HRH3	10.0	0.10738148148148147	0.09723935161406795	0.00019088849002849004	0.00011268067344685544	6.574656960621747	5.685629053761551e-07	5.571702861075032e-06
KIR3DL2	5.0	0.702837037037037	0.7312500697595102	0.0006177939601139605	0.0003874610547074511	-6.574720518513234	5.684718312342551e-07	5.571702861075032e-06
DGKZ	14.0	0.1501031746031746	0.16167245014378476	9.07544479330193e-05	0.00011857329317239724	-6.573960145873159	5.695623676338655e-07	5.5780044139361675e-06
LDHB	14.0	0.04742328042328042	0.043289866808447104	5.644790394790392e-06	4.155749805070246e-06	6.571657588853843	5.728777242024025e-07	5.606964592725203e-06
RABAC1	9.0	0.14158024691358026	0.13759018303328213	8.140867363089599e-06	5.881518713365215e-06	6.571208142101016	5.73527150725805e-07	5.60981244303678e-06
DDX55	14.0	0.07968518518518518	0.0824985869509715	3.3603843246700305e-06	3.119438373450297e-06	-6.5672531836388535	5.792742468945852e-07	5.658952536766704e-06
RNF11	8.0	0.2142638888888889	0.23204039582223804	0.0002052347756410255	0.00018294791573984955	-6.56744981523928	5.789871349813511e-07	5.658952536766704e-06
GALNT8	6.0	0.636969135802469	0.6596342886303679	0.0008843355492244375	0.0006391176953192883	-6.566418772607444	5.804942257214096e-07	5.667332896157243e-06
PDK2	12.0	0.11158950617283951	0.10821482433971984	3.2969689775245306e-06	3.795424288281132e-06	6.564763552427783	5.829220375039641e-07	5.687487460683939e-06
LINC00562	3.0	0.5935308641975309	0.6092471586609328	8.109623298512205e-05	5.163545789468625e-05	-6.561584083753541	5.876145757318136e-07	5.727418355096369e-06
PGLYRP4	8.0	0.7331435185185186	0.7506304150792183	0.00020244195156695155	0.00012844044285434812	-6.561495021369303	5.877465736923175e-07	5.727418355096369e-06
SNORD113-2	2.0	0.8789444444444444	0.8948670989937253	0.0001707756410256408	0.00013113225947512203	-6.558019496574705	5.929212199463601e-07	5.774248346086208e-06
ADAMTS17	8.0	0.10541666666666666	0.09730086299263078	0.00025025841346153845	0.00015024386179378493	6.556936259287877	5.945434877204704e-07	5.7864462579759714e-06
CCDC144NL	10.0	0.5933481481481481	0.6128830863369835	0.0026782087464387455	0.003234413665746088	-6.556636617484657	5.949930312452301e-07	5.787222460526943e-06
PKP3	10.0	0.8122333333333333	0.826366475334874	0.00020269769230769248	0.00016099379297354846	-6.555196161747644	5.97158934761949e-07	5.804681570822672e-06
RORC	5.0	0.6185407407407408	0.6335914960613956	0.0002927717378917373	0.00024482200795627947	-6.552880448769127	6.006577209924149e-07	5.835067246139847e-06
ZNF341	6.0	0.18726543209876545	0.18364755024581594	7.3744855967078605e-06	4.991711459039991e-06	6.552493019487456	6.012451168561846e-07	5.837150172952413e-06
PDGFB	10.0	0.26910370370370373	0.27778368531208897	6.162037037037044e-05	5.3817005399665785e-05	-6.546466979658881	6.104570162616892e-07	5.9229090542439155e-06
C14orf49	5.0	0.773688888888889	0.7931080791685317	0.0003467733333333328	0.00010147163470678347	-6.5412679300266445	6.185200237152842e-07	5.997421543459849e-06
AGO1	1.0	0.9311481481481482	0.941292319032881	4.9900284900284645e-05	3.815422785462943e-05	-6.5396919850780195	6.209854287994603e-07	6.017598737282696e-06
WDR61	4.0	0.0422037037037037	0.050409090877683076	1.6908831908831903e-05	2.2154046410965394e-05	-6.537582260054519	6.243015342292246e-07	6.045989486811489e-06
COQ7	5.0	0.20573333333333335	0.224897591424761	0.00023062153846153843	0.00018948233589688912	-6.535803344102603	6.271116619840533e-07	6.069448058163534e-06
ZFX	4.0	0.39114814814814813	0.41062607224685727	0.0005260397079772081	0.00034049779907830324	-6.535226919347507	6.280249890653922e-07	6.074530951096037e-06
C17orf65	1.0	0.8657407407407407	0.8425220096552813	0.00036081481481481555	0.00037639361333308136	6.528848184884536	6.382226811756016e-07	6.1693545153787305e-06
ZNF567	3.0	0.3645679012345679	0.3717052315212326	2.9485596707818915e-05	3.388768645808477e-05	-6.528372102857688	6.389905155719131e-07	6.172963931296568e-06
SLAIN1	20.0	0.1989351851851852	0.1934676246079444	3.480131054131055e-05	1.7014848011454575e-05	6.5277684932503455	6.399653799117609e-07	6.178567671572521e-06
PKHD1L1	10.0	0.48916666666666664	0.47488653795724667	9.356769230769242e-05	0.00023469284543021493	6.52743975932737	6.404969402865397e-07	6.179887247524258e-06
ZNF890P	4.0	0.7102222222222223	0.7289885053480113	0.0006677467948717937	0.00106894041913989	-6.520018827932583	6.526167641939315e-07	6.292946617150356e-06
ARL4D	9.0	0.03836625514403292	0.03449219225718038	6.3701945059969776e-06	4.3144616369328595e-06	6.51899955786111	6.542995533237359e-07	6.305288183199794e-06
MRPS30	9.0	0.14204526748971194	0.13865079542951572	2.520664063873934e-06	6.709309135971143e-06	6.516680434039675	6.581448309072993e-07	6.338440986891836e-06
ZNF713	16.0	0.7105462962962963	0.7025713067613887	5.9514601139601015e-05	6.286281786898587e-05	6.5139094076192885	6.627695483650315e-07	6.379055001176348e-06
PPYR1	9.0	0.2287942386831276	0.21493815672066477	0.0009429987689493862	0.0007315952762129615	6.513620091355907	6.632543056929091e-07	6.379797101471436e-06
OXER1	10.0	0.6797259259259258	0.6961961371479212	0.0001439619943019944	0.0001577886225614071	-6.509123450136701	6.708350763364921e-07	6.448752423013575e-06
FXYD4	6.0	0.7323827160493828	0.7507405718903483	0.00048450174105729596	0.0005248993925465329	-6.507450562962764	6.736777915175796e-07	6.472104013044887e-06
CT45A6	5.0	0.5423777777777777	0.570218997641846	0.000791674871794872	0.0005509919429817076	-6.505859171080178	6.763933928159922e-07	6.494206501576858e-06
FLJ37505	1.0	0.8910370370370371	0.8689509784733808	0.00031788319088319275	0.000168014076217394	6.502735937755877	6.817553851964751e-07	6.541674910070408e-06
FLJ22536	7.0	0.04921164021164021	0.043959615771811476	2.9374207802779257e-05	1.2797836575212261e-05	6.4997153069263405	6.869823501978702e-07	6.587790306738154e-06
FNIP2	6.0	0.3206666666666667	0.3109708387220715	0.0001001944444444445	0.0001410597209383617	6.494368515421917	6.963346816831605e-07	6.673385038788403e-06
C2orf67	14.0	0.09611375661375661	0.08615486222324233	6.340787255072967e-05	3.1537448381539044e-05	6.491876201344987	7.007382493419395e-07	6.707372233762296e-06
UBXN7	11.0	0.12039057239057238	0.12524786744868815	1.775258411622047e-05	1.4159006380635094e-05	-6.492036665542657	7.004538806951591e-07	6.707372233762296e-06
MIR302E	1.0	0.9078518518518519	0.9207860783294395	0.00010905413105413204	0.00010234755038986151	-6.490225444486471	7.036704835889468e-07	6.731322168806245e-06
SUCLG2	9.0	0.16032098765432098	0.14413412994180075	0.00010532700221589114	4.365885641716587e-05	6.487295039810468	7.089065220574222e-07	6.777267605497042e-06
C8orf48	10.0	0.26287037037037037	0.27219857245821644	6.521678062678063e-05	6.570712838034492e-05	-6.4849212550869435	7.131770277754204e-07	6.8139319198323144e-06
TMEM178B	2.0	0.027296296296296294	0.02098261951296418	2.190883190883192e-05	1.2813386822537195e-05	6.483369890725414	7.159821016614277e-07	6.836558810861101e-06
NKPD1	10.0	0.6916333333333333	0.7036007286221894	0.0004091323076923073	0.00044839712165113335	-6.482750711034337	7.171047911664474e-07	6.843103647411525e-06
CXCR4	13.0	0.04034188034188034	0.036205981176166115	8.753906842664235e-06	3.1726693710276074e-06	6.481743567370052	7.189347576706657e-07	6.856385714531334e-06
SNAR-C3	2.0	0.801574074074074	0.8241784031744357	0.0010985519943019924	0.0006944130994144969	-6.4810212863818455	7.202500556523354e-07	6.864746267331942e-06
KRTAP1-4	4.0	0.8051851851851851	0.8361293480352119	0.0009398874643874644	0.00020056312862278355	-6.480187396744127	7.217716402495471e-07	6.875061576327091e-06
MST1P2	10.0	0.0940925925925926	0.09916023818293104	4.2051481481481496e-05	4.2552002334554115e-05	-6.472963668954435	7.350902186071397e-07	6.997665402190838e-06
DDX11L10	1.0	0.6541111111111112	0.6965610097955774	0.0016158717948717939	0.0010279725250513698	-6.472476475171517	7.359974154136107e-07	6.997788305724792e-06
MITF	10.0	0.061455555555555555	0.06809463503736037	1.3426410256410266e-05	2.9533193534335266e-05	-6.47261609934848	7.357373068543116e-07	6.997788305724792e-06
PCBP1	15.0	0.08045432098765433	0.07097514145720153	5.149505539727769e-05	4.652183825838639e-05	6.471322005185882	7.381516854902846e-07	7.014009640511812e-06
ASNA1	12.0	0.10916358024691358	0.10409095364243344	1.833145378284264e-05	1.696392188951868e-05	6.470800605567957	7.391267308585855e-07	7.019012947777223e-06
LOC101929454	3.0	0.7877160493827161	0.8218155687237962	0.0008480145615701149	0.0006653446658918258	-6.469749334672998	7.410966479149597e-07	7.029189418102497e-06
NKX2-4	16.0	0.18847916666666667	0.17244742882084446	0.00048393239182692286	0.0004430589525479899	6.4698981342365665	7.408174968458971e-07	7.029189418102497e-06
MIA3	7.0	0.2821904761904762	0.2857737227998398	6.3516483516483945e-06	1.7957318558833343e-06	-6.467785923159778	7.447900804353261e-07	7.051400338059802e-06
LOC100216001	2.0	0.5274074074074074	0.6140993563113389	0.0035708084045584063	0.0014628817136662221	-6.467814845305244	7.447355385310421e-07	7.051400338059802e-06
TRIM51HP	2.0	0.6373888888888888	0.6686168219204303	0.0008647756410256398	0.0005538695225836544	-6.4679943238992434	7.44397165337152e-07	7.051400338059802e-06
NKAIN2	9.0	0.07365843621399176	0.06391058164675541	7.327628293060391e-05	3.255279603240325e-05	6.467438159375009	7.45446217754073e-07	7.053345409825418e-06
TMEM158	8.0	0.29068518518518516	0.277586168053353	0.00047296558938746385	0.0005420248482494884	6.466263456598173	7.476669165672903e-07	7.07008292705625e-06
ESR2	7.0	0.27156613756613757	0.28532816489872637	7.136182336182286e-05	7.903928680189547e-05	-6.464722070485229	7.505910130606211e-07	7.093447677777005e-06
KRTAP13-2	3.0	0.6507777777777778	0.6815008057488335	0.0003731367521367527	0.0005683796947834241	-6.461919820869213	7.559368569760986e-07	7.139657098174981e-06
GPR144	3.0	0.4022962962962963	0.4169495982796321	0.00019442165242165296	0.0001966459115907111	-6.457518694975307	7.644111306133908e-07	7.215340285946662e-06
PEX12	12.0	0.20519753086419754	0.21144874483622886	4.620894666033551e-05	4.363254120939924e-05	-6.454824827605677	7.696457025048595e-07	7.260370852441863e-06
SHISA2	12.0	0.18041358024691356	0.17110353883896254	0.00026577750079138967	0.00020831903447020875	6.453369323187004	7.724891063988071e-07	7.282803924783934e-06
FOSL1	7.0	0.11439153439153439	0.1044781644528032	6.52128612128612e-05	4.955194291023772e-05	6.452650560156565	7.738971842635773e-07	7.291686293633345e-06
HMGN2	7.0	0.074005291005291	0.06269285880108043	6.90525611954183e-05	1.9450014361371526e-05	6.450205977250597	7.78705752467492e-07	7.328168987442122e-06
PRM3	9.0	0.8370205761316873	0.8488820090951252	8.386993070943699e-05	6.83008776647657e-05	-6.450306082754007	7.785082467482584e-07	7.328168987442122e-06
L3MBTL1	6.0	0.29849382716049383	0.28549946730749476	0.00022341769547325066	0.00018315775118335492	6.448033877922588	7.830038180756873e-07	7.364188553416169e-06
ZNF581	7.0	0.04155555555555556	0.035726625896083615	8.929879644165363e-06	1.2377190558353009e-05	6.442556221602723	7.939502063000975e-07	7.462655092250165e-06
KLK14	7.0	0.7603492063492063	0.7749282096428846	0.00045644793301936225	0.0005003787775192458	-6.439631854136603	7.998577446861627e-07	7.507509411615252e-06
CCDC154	6.0	0.7638950617283952	0.7819477558871846	0.0008080045900601478	0.0004973209128628664	-6.439245725104219	8.006410995518118e-07	7.507509411615252e-06
ARHGAP27	12.0	0.5149660493827161	0.530344475146935	0.00036281691199746823	0.00024097912798065661	-6.439521205557099	8.000821420527374e-07	7.507509411615252e-06
SIGLEC16	4.0	0.5576666666666666	0.582191084753032	0.0005326778846153857	0.0005177007628877077	-6.4394213486631156	8.002847086183198e-07	7.507509411615252e-06
STRA6	1.0	0.9152962962962964	0.9278792959672434	8.306267806267815e-05	3.72614692747641e-05	-6.43803086813666	8.031108173171913e-07	7.526158258092242e-06
HACE1	6.0	0.30035802469135797	0.29020946892553273	0.0001582579138968028	0.00013811602776120076	6.434366818884286	8.106065721713798e-07	7.5918568847888045e-06
DACT3	11.0	0.03483164983164983	0.03174170233334355	3.7575993030538496e-06	2.9503097497973075e-06	6.433817942745268	8.117355482566695e-07	7.597883570703874e-06
SERTAD1	12.0	0.11656481481481482	0.1219288646760914	1.4365562678062664e-05	2.802147113096117e-05	-6.430701464376695	8.181761619207209e-07	7.653590516472971e-06
DAZL	8.0	0.8983657407407407	0.9077961905686943	5.333524750712249e-05	3.878736329407645e-05	-6.422857277969893	8.346181042437731e-07	7.80273197814519e-06
HPR	6.0	0.7821851851851852	0.8012038101384669	0.0003472015669515671	0.00027826986648572913	-6.419810944746014	8.410936134608139e-07	7.858576149648798e-06
KRT79	7.0	0.7888253968253969	0.8073903032080837	0.0004242218733647296	0.00036737167065261305	-6.419180372073443	8.424403714792477e-07	7.862462221600467e-06
C11orf30	13.0	0.03765811965811966	0.034320976086321724	4.877256865422543e-06	3.458870085107401e-06	6.419145776802235	8.425143224040883e-07	7.862462221600467e-06
ALOX5	9.0	0.08592592592592592	0.07772249448661206	5.7357075023741634e-05	1.9506645917245257e-05	6.416258615528271	8.487092347615102e-07	7.915553947567124e-06
SLC22A23	7.0	0.062280423280423276	0.06829271274347784	1.9876737019594152e-05	1.7541599741749153e-05	-6.415038736800278	8.513405937614051e-07	7.935366463589035e-06
SLC24A6	14.0	0.11311640211640211	0.10564886807666095	3.601222454793879e-05	3.529537826758933e-05	6.414773876512076	8.519130096661193e-07	7.935975357901647e-06
SALL3	14.0	0.09487301587301587	0.07318566276608085	0.0006717846677132392	0.0001722842301587662	6.410246270240668	8.61758793669954e-07	8.018711436817444e-06
SLU7	8.0	0.26612037037037034	0.26085590941969444	9.20370370370374e-06	1.193558795177965e-05	6.410218591820904	8.618193378100282e-07	8.018711436817444e-06
SYT8	10.0	0.6389148148148147	0.6524265728339002	0.00023052284900284875	0.00023311667921515356	-6.406082879894574	8.709146062684216e-07	8.098522631075935e-06
C13orf18	15.0	0.2945530864197531	0.3023757691874548	8.928882557771436e-05	7.49950230970932e-05	-6.405670365695314	8.718271426467461e-07	8.102194051319226e-06
TOMM22	9.0	0.22451851851851853	0.23164013634079403	2.361348528015198e-05	1.2340313983160888e-05	-6.402761449292545	8.782897009250506e-07	8.157408794941865e-06
DNALI1	11.0	0.4191279461279461	0.4377916408106936	0.0006231317604953961	0.0006853032107961139	-6.402251867040418	8.794268095600647e-07	8.163125486129901e-06
TEKT1	10.0	0.2414888888888889	0.25307749071054986	9.045179487179498e-05	7.592970753261867e-05	-6.401097166885731	8.820090078025768e-07	8.18224124013653e-06
TSSK2	4.0	0.7784074074074074	0.7920324460223869	0.00016427475071225143	0.00012107495009032186	-6.399592092216981	8.853863024323574e-07	8.208705943759712e-06
UBIAD1	7.0	0.17563492063492064	0.1674887130145358	4.3934589220303506e-05	1.1280675631886254e-05	6.398929101579444	8.868781794522584e-07	8.217669335954911e-06
TTC9B	10.0	0.31375185185185184	0.30434858587880925	0.00030403259259259254	0.00026724116322410235	6.398363312203064	8.881533521678574e-07	8.224615361791106e-06
GALNT5	6.0	0.4938148148148148	0.5228026965058145	0.00037153917378917396	0.0001673292439696187	-6.395822789848774	8.939021738444665e-07	8.272956251132999e-06
INIP	3.0	0.3072098765432099	0.31617815799459265	3.116365938588165e-05	1.404235104739676e-05	-6.393154771205024	8.99980219368473e-07	8.324285125955439e-06
LOC100996693	5.0	0.3675555555555555	0.37947953086760305	0.0004991979487179488	0.0005730615077083895	-6.392383261033516	9.017456221997768e-07	8.335687529489963e-06
PPP1R3G	8.0	0.135125	0.12539353720516105	8.353125e-05	7.256980491449533e-05	6.389072241197993	9.093620904841575e-07	8.40113147348115e-06
FAM92A1P2	3.0	0.8628148148148148	0.8464376278865485	0.0005117378917378911	0.0003951515273513091	6.387862856952482	9.121603569166522e-07	8.422011555012157e-06
ALOXE3	3.0	0.07909876543209877	0.06608227667985139	8.425482747704966e-05	5.357528091279488e-05	6.384483450942891	9.200260853160331e-07	8.489627497167404e-06
RAB11A	7.0	0.03560846560846561	0.039149658350402086	5.1610558753416005e-06	4.751312874188672e-06	-6.381837471962569	9.262328135490106e-07	8.54186419094992e-06
CWF19L1	9.0	0.13095061728395063	0.13672077020346626	1.8303260525482756e-05	1.0368859416171152e-05	-6.381329514203806	9.274292003136574e-07	8.547860415140599e-06
LOC100101938	7.0	0.4637777777777778	0.4772609380817918	0.0013203396127681856	0.0011977959871630921	-6.380939531601991	9.283487871266835e-07	8.55129989319164e-06
SLC22A2	15.0	0.7419111111111112	0.7515579215906285	0.000150318974358974	0.00016162672421033626	-6.378668589136419	9.337221526819849e-07	8.595736287925332e-06
CDT1	10.0	0.25095185185185187	0.23583465964981803	0.00029002566951566943	0.0001943351191085594	6.378043176787302	9.35207508028274e-07	8.60434891278218e-06
KATNAL2	19.0	0.4966393762183236	0.50660204849992	0.00016933554308623614	0.00016358956631918483	-6.377298706381755	9.369787569973758e-07	8.615580227384802e-06
TTC5	8.0	0.3864722222222222	0.3765665760556995	9.015544871794885e-05	5.956709474729768e-05	6.37648370644034	9.389217191839332e-07	8.628376338948065e-06
PCDHB10	11.0	0.3530673400673401	0.36395625486618743	0.0004315477384568292	0.00047316962350650506	-6.3759924557742345	9.400948392509546e-07	8.634086991946853e-06
C19orf67	10.0	0.8732629629629629	0.8867373521681186	8.02993447293455e-05	0.00010740700570914535	-6.375638735638329	9.40940454837184e-07	8.636784820059784e-06
TOP1	9.0	0.29846090534979425	0.2931397168632643	1.6341598958882913e-05	2.2215779051515325e-05	6.372919781627002	9.474663381352066e-07	8.691587451240319e-06
NOL4	9.0	0.06955555555555556	0.05886642700022876	0.00018630959164292487	0.00024109261549820442	6.371886594645596	9.49958178184272e-07	8.704516403465816e-06
PLXNB2	27.0	0.5427530864197531	0.560364811662048	0.0001940205761316876	0.00014818435533381434	-6.3718741982876175	9.499881161098795e-07	8.704516403465816e-06
EFHD2	10.0	0.1282111111111111	0.11922941874988652	4.359564102564109e-05	2.5101019870208214e-05	6.370872479709736	9.524104962403719e-07	8.721605773061335e-06
C5orf47	11.0	0.8792525252525253	0.890426218108296	4.284445857173146e-05	6.169182050285963e-05	-6.370421858829879	9.535022443797376e-07	8.726185363703874e-06
SOX8	12.0	0.07004012345679012	0.0588412483015822	0.00045400714229186436	0.0002602725116826934	6.3702059624630065	9.540257608496695e-07	8.726185363703874e-06
XKR8	8.0	0.06852777777777777	0.06225953505512465	2.9595352564102577e-05	2.6206644183253245e-05	6.369847687762459	9.548951680917557e-07	8.72903585317522e-06
FGF22	8.0	0.22273148148148147	0.22999629379181122	0.0006117316150284896	0.0006554995930316324	-6.369614212997118	9.554621627940461e-07	8.72912016796662e-06
UBXN4	9.0	0.46860493827160493	0.4845574052368172	0.00012373915796138008	0.0002612933236969059	-6.368780104382524	9.57490595591492e-07	8.74254832030738e-06
SETBP1	3.0	0.05907407407407407	0.0492951067187536	4.176353276353279e-05	3.9000782606437e-05	6.367938000562985	9.595429104447644e-07	8.756178745458053e-06
ACTR3BP2	1.0	0.8161481481481482	0.8734271151048166	0.0018983618233618233	0.0011073044987286171	-6.366949946837165	9.619566236586547e-07	8.773089254229572e-06
IL1RL2	11.0	0.8137474747474748	0.8263752338059421	0.0007366092392456032	0.00056190453716465	-6.3663169109478535	9.63506306531372e-07	8.782104657668008e-06
VPS37B	14.0	0.5281137566137567	0.5134113766745758	0.0005662469620326759	0.00047771548762872963	6.3623347791780525	9.733129719405943e-07	8.866325966746392e-06
SLC16A2	9.0	0.318880658436214	0.30623783037419056	0.029571493756814747	0.02951450083526791	6.360967921309972	9.767024176427628e-07	8.892026082669713e-06
GML	16.0	0.8720185185185185	0.8828597989071298	8.033648281695198e-05	6.144228035583462e-05	-6.35590008670549	9.893743115258053e-07	9.002155799638867e-06
C20orf94	2.0	0.9064814814814816	0.9241341407652255	0.00012266310541310564	6.730705090149843e-05	-6.354778286826756	9.92201828405301e-07	9.022637196131878e-06
RPS21	13.0	0.02267236467236467	0.02520050846857478	2.1404608978573473e-06	2.5336689851450235e-06	-6.351234735679426	1.0011874559492653e-06	9.099061373754939e-06
DHRS4L1	6.0	0.06579012345679013	0.0564579037880456	0.0007812469927192146	0.0007919828415728333	6.347959442588036	1.0095663599874366e-06	9.169885974349032e-06
COQ3	10.0	0.45294074074074075	0.444153153113331	0.00026237712250712266	0.0003474782387706371	6.346861722811554	1.0123904742815224e-06	9.190203551337486e-06
MAML2	11.0	0.19437710437710437	0.18329480217035973	0.00026730051093687456	0.00027477431396924067	6.344216562112044	1.0192287224186538e-06	9.246915655566337e-06
TNXB	48.0	0.7155833333333333	0.7263611625121148	0.00022838808760683736	0.0001790385500787628	-6.343747182225167	1.0204470528354784e-06	9.247247467791105e-06
C15orf51	3.0	0.5690493827160494	0.5872061471282332	0.00017218550174105692	0.00015854991959737773	-6.34389681829044	1.0200584943562612e-06	9.247247467791105e-06
COMMD2	8.0	0.2501481481481482	0.25494748505729214	7.480813746438767e-06	7.285556580005704e-06	-6.342794314306809	1.0229248853459576e-06	9.25897886388909e-06
WNT4	8.0	0.33111574074074074	0.3428680673327849	0.00018544822827635293	0.00022448502273457493	-6.342809378367577	1.022885665331751e-06	9.25897886388909e-06
DNAJC22	13.0	0.060931623931623935	0.05543997428218099	1.6433469883174023e-05	1.8465830648400706e-05	6.341731863156486	1.0256948856046781e-06	9.27501071887275e-06
WEE1	4.0	0.03334259259259259	0.036816145983283165	7.015135327635331e-06	6.6389064272657886e-06	-6.3416604378570955	1.0258813772759573e-06	9.27501071887275e-06
LINC00163	9.0	0.744238683127572	0.7612599295107917	0.00044212317540712567	0.0004506159789267343	-6.340206267599687	1.0296857190635351e-06	9.304030891076399e-06
MRPL20	11.0	0.12191919191919191	0.1166441886613666	1.0880695062513258e-05	6.2648777623782785e-06	6.338902705819159	1.0331082264423124e-06	9.329569384779105e-06
XPO7	5.0	0.08797037037037037	0.10077735518139821	4.280524216524217e-05	0.00010763791120569297	-6.338615369258147	1.0338641830007098e-06	9.331011801592334e-06
LOC101929512	2.0	0.6857777777777777	0.737490733464559	0.0011847948717948716	0.0016044353747320672	-6.338004985635329	1.0354719125189407e-06	9.340135695055575e-06
RPA2	10.0	0.1380222222222222	0.14646656331778676	6.489102564102548e-05	0.00013370614441592026	-6.336203692357247	1.0402312800534734e-06	9.377661021219388e-06
ZNF192	12.0	0.18577469135802469	0.17633032100850052	3.699936688825579e-05	1.5673365112199186e-05	6.335431251234756	1.0422790223293646e-06	9.38530880290826e-06
FAM75A3	2.0	0.7613703703703704	0.7456076410081651	0.003380588319088316	0.003472872550695041	6.335521429496066	1.0420397486831938e-06	9.38530880290826e-06
PHLDB3	14.0	0.3255978835978836	0.316300248397051	0.000105783025175882	7.511776753263667e-05	6.332572119048842	1.0498942814718952e-06	9.448444798755123e-06
SLCO1A2	7.0	0.7669365079365079	0.7486327013010701	0.0002559973835688114	0.00033571686083562626	6.329232133253654	1.0588619047905719e-06	9.523671729869225e-06
OR4C45	4.0	0.6121388888888889	0.6432071582034782	0.003490294871794871	0.004466010296898386	-6.32388335284312	1.0733853805669902e-06	9.64875428252349e-06
TCEB3	12.0	0.19212345679012344	0.1886093918159374	1.1242719214941443e-05	2.1379344689209856e-05	6.32282935711562	1.0762710626923768e-06	9.669140144165153e-06
EIF2S2	9.0	0.1425925925925926	0.13533657622895368	2.6566001899335255e-05	1.6187801775359978e-05	6.318637890237528	1.0878248667583107e-06	9.767331706693954e-06
YWHAQ	12.0	0.37287345679012346	0.3668435790121877	5.660810383032611e-05	4.8254370410030945e-05	6.316756027343436	1.0930531366711519e-06	9.808647700059363e-06
PROX1-AS1	1.0	0.03333333333333333	0.041452386933896274	1.1384615384615378e-05	4.2373626781949004e-05	-6.315240765032637	1.0972814463301757e-06	9.840948214938251e-06
RFTN2	7.0	0.8006984126984127	0.8128137284170384	7.547462061747785e-05	0.00011249282217661832	-6.314923930712231	1.0981676642949942e-06	9.843255410204271e-06
ACTR10	10.0	0.04994814814814815	0.04511120253139072	1.06402849002849e-05	5.053644364937252e-06	6.3145047928045654	1.0993411529746973e-06	9.84813339671094e-06
KIAA0125	4.0	0.7061111111111111	0.7253396883606911	0.0015764294871794865	0.0018360629052559915	-6.311756082922052	1.1070685316494077e-06	9.908992849567801e-06
CDR1	7.0	0.7826137566137567	0.798820923718195	0.00033874539217396393	0.00024406156606545247	-6.311638193711197	1.107401181718472e-06	9.908992849567801e-06
ZNF623	8.0	0.4728657407407408	0.48135029846215965	1.8634526353276284e-05	2.787410313406751e-05	-6.310837717893607	1.1096625851172857e-06	9.9231823446619e-06
DVL2	7.0	0.03135978835978836	0.034381490003652676	2.851444851444849e-06	2.7928215062834944e-06	-6.310628258200618	1.1102550981152068e-06	9.9231823446619e-06
SLC16A8	13.0	0.8080626780626781	0.8204518799428586	0.0001455849053423011	0.0001764597685316514	-6.310131900572492	1.1116604622913465e-06	9.924407435744194e-06
CRYGD	7.0	0.2516878306878307	0.23646023433911736	0.000831149194720623	0.0008263112185259408	6.310160540045597	1.11157932470675e-06	9.924407435744194e-06
DOC2A	15.0	0.27166172839506175	0.2814563886848865	0.0003845223678379239	0.0004484138324522924	-6.309317339529937	1.1139706897105113e-06	9.939362197246009e-06
TMX4	11.0	0.038158249158249155	0.03443241984542672	6.54710272892091e-06	3.4997152645051417e-06	6.308104344176655	1.1174199824834605e-06	9.964457393655931e-06
SYDE1	10.0	0.14046296296296296	0.12213457350929578	0.00044927780626780614	0.0002480772992791041	6.304442105025469	1.127899944239751e-06	1.0052183443822383e-05
CMYA5	10.0	0.7664444444444444	0.7846662121790428	0.002900397179487178	0.0028338250499367296	-6.304149706772114	1.1287409701823031e-06	1.0053953433894732e-05
GATAD2A	58.0	0.5237547892720307	0.53007611894854	5.889912040001224e-05	5.5945633925905584e-05	-6.302334204621703	1.1339771780771847e-06	1.009484803009553e-05
LOC729156	9.0	0.12939506172839504	0.12262009465951978	5.365178854067749e-05	4.505964847425439e-05	6.300401727102279	1.1395778728326982e-06	1.013893900502088e-05
WDR64	6.0	0.7974320987654321	0.7689835554287758	0.00042702619499841683	0.0001958296546851092	6.298255617821355	1.1458306465181859e-06	1.0188778192050914e-05
SFRS7	7.0	0.21445502645502645	0.22874357884444255	0.00020239095296238158	0.0002740838017191745	-6.29656759753064	1.1507732335825739e-06	1.0226917152508394e-05
ASPA	4.0	0.8096388888888889	0.8397735892622559	0.00043742948717948786	0.00040671965603831324	-6.293412320313503	1.1600701458808913e-06	1.0303687731575454e-05
FSTL1	6.0	0.5880925925925926	0.602022223358537	0.00033461396011396033	0.00031365020048843115	-6.291569129029114	1.1655363013271101e-06	1.0346365919324603e-05
BAK1	7.0	0.3902962962962963	0.4022249404203009	0.0004622965870108728	0.0005032984292369011	-6.2910333699904	1.1671300458631849e-06	1.0354640146121793e-05
PDCL	10.0	0.3666666666666667	0.35358280834776384	6.345000000000025e-05	6.193400347237367e-05	6.287696634382311	1.1771059090951598e-06	1.0437228032486828e-05
NDUFB10	11.0	0.29404040404040405	0.30415836563929666	0.000240309175672812	0.00021624595556261333	-6.285661222723403	1.183233672371076e-06	1.0485621162291812e-05
DPYSL2	6.0	0.09355555555555556	0.08697710164397218	7.654273504273508e-05	6.682360859768735e-05	6.283848868915927	1.1887171638650329e-06	1.052825331889517e-05
P4HB	10.0	0.042055555555555554	0.037252571927038604	5.1910256410256415e-06	5.947616451243447e-06	6.2774294978070655	1.2083481710218914e-06	1.0696068369056902e-05
LOC101928626	5.0	0.2245777777777778	0.2472088251538851	0.0015547333333333331	0.0014952810134350914	-6.276394455175795	1.211544105425864e-06	1.071829578853294e-05
CD164L2	12.0	0.36038888888888887	0.36982728797873415	0.00012790972222222264	4.041111027243411e-05	-6.274257787288054	1.2181687394200399e-06	1.0770813995437076e-05
KIAA0776	7.0	0.05607936507936508	0.06345834068599202	1.76473050758765e-05	5.004530531636562e-05	-6.272943317320086	1.2222624520103652e-06	1.0800907608109664e-05
KIAA1688	9.0	0.8418271604938271	0.8553620586669985	0.00015850269072491347	0.00010939077919611726	-6.272028737732266	1.2251190067713656e-06	1.0820040889374646e-05
OTX2	21.0	0.12963668430335099	0.11916006397869852	0.00021347586745999432	0.0001264795557284237	6.26948754085722	1.2330916991695889e-06	1.0884311952624967e-05
TXNDC11	10.0	0.04484074074074074	0.04020827998993574	1.6703276353276372e-05	8.275516462206627e-06	6.2677547922894155	1.238558174597917e-06	1.0926401032952311e-05
LPAR5	11.0	0.5463063973063973	0.5582111457281241	0.00040253537708083057	0.00036108138637602625	-6.267484413334064	1.2394133828650072e-06	1.0927785601035133e-05
PRIM1	10.0	0.3933259259259259	0.3897847134033563	1.8819943019942756e-06	5.85587456485339e-06	6.267154608295912	1.2404573675589427e-06	1.0930832095888205e-05
PLCB4	18.0	0.4921543209876543	0.483571478196347	0.0001474205444760992	0.00017016250169451152	6.2653280894587375	1.2462553273021994e-06	1.096957023187819e-05
FTL	10.0	0.07743333333333334	0.06979650496332733	4.720230769230771e-05	1.8267466896152633e-05	6.265531622457808	1.245607887976791e-06	1.096957023187819e-05
PLD5	23.0	0.34307729468599035	0.3367409582599254	0.00010361935921671257	6.262784958302194e-05	6.265081598948987	1.2470398721576863e-06	1.0970305789357948e-05
CHRD	1.0	0.8041481481481482	0.8293991442079898	0.0004601310541310534	0.00043326801121922845	-6.26418065888017	1.2499117072609678e-06	1.0989392257659632e-05
PPID	11.0	0.03324242424242424	0.03039844586241125	4.404322949777494e-06	3.374531469160614e-06	6.263599366397839	1.25176819747308e-06	1.0999535255729197e-05
DHX33	7.0	0.18187301587301588	0.1748009327030371	2.2765044479330158e-05	2.6576751637599323e-05	6.262854547275285	1.2541510400415854e-06	1.1014289436953317e-05
TMEM147	2.0	0.027592592592592592	0.023816776565379567	8.154558404558402e-06	4.132913394692272e-06	6.2625625490752395	1.2550864636919084e-06	1.101632257811462e-05
NTMT1	5.0	0.3302074074074074	0.34942522265568926	0.00020173071225071225	8.851074700353293e-05	-6.259444161753992	1.2651205869314977e-06	1.1093709815368873e-05
LRRC49	1.0	0.8374444444444444	0.6668452797112642	0.00783848717948718	0.022954548242414583	6.259382166058086	1.2653208958743412e-06	1.1093709815368873e-05
PKI55	2.0	0.7470925925925926	0.7918928453215847	0.0011650391737891706	0.00039882312895709075	-6.258862756581677	1.2670003805844402e-06	1.1102214981045067e-05
NBPF22P	1.0	0.8737407407407408	0.9012309666033145	0.0004437378917378933	0.00016040590801751455	-6.2580216182005515	1.2697249616982028e-06	1.1119863262773853e-05
XYLB	5.0	0.5638074074074074	0.5549106209159449	4.284455840455848e-05	2.9667108646395204e-05	6.257297448131025	1.2720754289403862e-06	1.1134217261139286e-05
GALR1	30.0	0.18233333333333335	0.17162184822315604	0.0007810254700854704	0.0005393214992597476	6.256082853670457	1.276027608947234e-06	1.1156330770963247e-05
FAM106B	3.0	0.7275432098765431	0.7490555828000292	0.0003033175055397276	0.0003381556375308166	-6.256247260336589	1.275491915893595e-06	1.1156330770963247e-05
TTC15	8.0	0.1743564814814815	0.1810485376993677	7.544675925925934e-05	7.840954264093584e-05	-6.255536004430134	1.2778110745814814e-06	1.1165685827582458e-05
RAB4A	6.0	0.3722345679012346	0.3845763984423729	0.0004912227761949983	0.0005316993401260663	-6.254798059690665	1.2802217818627244e-06	1.1180508307004262e-05
MIR526B	2.0	0.8287962962962964	0.8573566653110363	0.0004422549857549868	0.00038137921508274816	-6.252798696059511	1.2867765041837865e-06	1.1231484824582407e-05
ST6GALNAC2	7.0	0.21619576719576722	0.20726006990052248	0.00012430007558579	0.000121398498390831	6.250596749825138	1.2940348109621975e-06	1.1282253365770692e-05
IFNA13	5.0	0.8183851851851851	0.850389081901974	0.0004797690028490045	0.0006683560238285256	-6.2507581978463245	1.2935012182136767e-06	1.1282253365770692e-05
CNDP1	10.0	0.8713074074074074	0.8808919738840174	5.7605327635327426e-05	7.972708666582209e-05	-6.247929965947754	1.30288105193859e-06	1.1353055936992725e-05
SLC39A2	5.0	0.8494148148148148	0.8355157777115151	0.00018926746438746535	0.00015276439377437167	6.247530285865536	1.3042121490120063e-06	1.1358330624395046e-05
LRRC66	7.0	0.8543492063492063	0.8784832910255149	0.0002804495028780739	0.00019327379522277396	-6.246534783918762	1.3075335803561206e-06	1.1380923544256556e-05
TMEM42	2.0	0.028296296296296295	0.02360555429563478	1.556267806267806e-05	5.356793383169549e-06	6.244412395508632	1.3146434999711953e-06	1.1436448457225795e-05
ATP6V0D2	5.0	0.8341851851851851	0.849697412384881	0.0001870551566951573	0.00010750834492316939	-6.242402104197133	1.3214140933041608e-06	1.1488961422338953e-05
SDK1	6.0	0.16953703703703701	0.16008226198063774	0.00028620584045584044	0.00025553588870258167	6.242096610154987	1.322446081087321e-06	1.1491549788460064e-05
MELK	7.0	0.34494179894179894	0.33692683717580857	4.580731437874278e-05	3.1192896336269634e-05	6.24000379842021	1.32953783412567e-06	1.1540358904085821e-05
MARCKSL1	5.0	0.28913333333333335	0.3067257576380615	0.00019508307692307745	0.00016273472406540905	-6.240142835942582	1.3290654931369663e-06	1.1540358904085821e-05
TMEM52	17.0	0.30337254901960786	0.3124556192815758	5.738221985626801e-05	4.4857745765261436e-05	-6.238429829683686	1.3348968508778926e-06	1.1580452170864202e-05
ZNF48	8.0	0.14884722222222224	0.13965417981941114	8.087419871794867e-05	5.12820612556904e-05	6.238192048102129	1.3357083493035754e-06	1.1581072391468674e-05
CCDC109B	9.0	0.09637037037037038	0.08994639381659006	8.394207027540368e-05	6.244034555930172e-05	6.23681330837788	1.3404235781293607e-06	1.160909186371029e-05
HEATR3	7.0	0.6376190476190475	0.626395918655569	9.887755102040881e-05	0.00010227381980224737	6.237014325264429	1.3397350584310815e-06	1.160909186371029e-05
PSD3	5.0	0.3589407407407407	0.34208167145649593	0.00020921789173789163	0.00022496937017419552	6.236130936170086	1.342763508596976e-06	1.16229252818267e-05
GDF11	8.0	0.33476388888888886	0.32350553653237446	9.293309294871761e-05	3.954849474948974e-05	6.2356779068080375	1.3443192868206443e-06	1.1629959557071909e-05
ZNF582	13.0	0.1193960113960114	0.11237941466887452	6.168853149918234e-05	5.616095426730319e-05	6.2342573076644285	1.3492097370159714e-06	1.1665818996850802e-05
FAM78A	6.0	0.030783950617283947	0.026394351718970286	6.540202595758149e-06	5.628972905893306e-06	6.233801280070073	1.350783450416353e-06	1.1672976807849766e-05
TFCP2	8.0	0.04255092592592593	0.034982974365077635	0.0007046024750712252	0.0004524898870758379	6.231519056028111	1.3586872593724053e-06	1.173479890131244e-05
INSL3	6.0	0.9013333333333333	0.91277449808003	0.00041112606837606695	0.0003626165823529694	-6.230397438867416	1.3625888391784022e-06	1.1761621438169927e-05
LOC101927924	2.0	0.35531481481481475	0.37784259186850655	0.00025277207977207974	0.00046813173035332946	-6.230194515325062	1.3632959289993769e-06	1.1761621438169927e-05
CARKD	9.0	0.13817283950617285	0.12680768281405355	0.00020440677429566314	0.0001852928352149672	6.229941404841922	1.3641784179769277e-06	1.1762750546192242e-05
GNL2	11.0	0.25893602693602696	0.275345529893708	8.485811494902388e-05	0.0004189280639609535	-6.229414706417653	1.3660166514823273e-06	1.177104169526008e-05
DHRS4L2	7.0	0.14897354497354498	0.13327834669441457	0.0009079733705447989	0.0007941393696307814	6.229235044450672	1.3666442658330712e-06	1.177104169526008e-05
C11orf94	10.0	0.7564037037037037	0.7679276830620236	0.0001791988319088321	0.00020574664127806437	-6.228880187762482	1.3678847492590584e-06	1.1775245503797725e-05
CXorf40A	2.0	0.5842592592592593	0.619675368036109	0.0056192763532763495	0.00848751862688368	-6.228020319201295	1.370895360798155e-06	1.1794674214673517e-05
LNPEP	11.0	0.03153198653198653	0.027798322603257014	6.3214899578535986e-06	2.963075135035711e-06	6.227326750371733	1.3733286162463668e-06	1.180911694739321e-05
DUPD1	6.0	0.8635061728395063	0.873737238071583	7.997966128521683e-05	8.532698641824548e-05	-6.226710071957423	1.3754957980471615e-06	1.1821257133134584e-05
HCN3	12.0	0.15615432098765433	0.15184080600738525	1.1618965653687929e-05	1.0554403973129043e-05	6.225981319599702	1.3780613151135153e-06	1.1836805478335079e-05
LOC643406	10.0	0.8417592592592592	0.8552287245238269	0.000668925584045587	0.0004981195268034834	-6.224910489598669	1.381839905857531e-06	1.1862750700312869e-05
LCN12	3.0	0.7465185185185185	0.7605759133527308	0.0003110199430199432	0.00026205414469751597	-6.22445145107535	1.383462913859668e-06	1.1870172479113928e-05
GGN	4.0	0.11351851851851852	0.1301508099530582	0.0001693698361823363	0.00022677697495811412	-6.221983195845231	1.3922230803084912e-06	1.1938789702371444e-05
SKOR1	9.0	0.48946913580246915	0.5020790896665903	0.000353798987021209	0.00038485826076835154	-6.220504603081992	1.3974977496804334e-06	1.197745880750207e-05
THUMPD1	11.0	0.31435353535353533	0.31971433733963106	1.6936639118457415e-05	1.7325665404840207e-05	-6.219972981653037	1.3993991875075485e-06	1.1980650675788178e-05
HERC2	2.0	0.08633333333333333	0.06530974484566185	0.0005339615384615385	0.00018474435630055154	6.219972407670806	1.3994012418748108e-06	1.1980650675788178e-05
OVOL1	10.0	0.21778148148148146	0.20647388157193308	0.00012618233618233592	5.888754235027774e-05	6.218725258456484	1.4038722107946188e-06	1.2012356533043075e-05
MUC22	11.0	0.7112626262626263	0.7009525315001959	0.0004581114642932822	0.0006099242251338511	6.217949710155165	1.4066598225808871e-06	1.2029631816060592e-05
VAMP3	10.0	0.3029111111111111	0.31153376973751523	8.651025641025555e-06	5.060630125453329e-05	-6.216426783227929	1.4121501540141967e-06	1.2069989028029589e-05
LOC101927087	3.0	0.7866790123456789	0.8109533691111906	0.0002647562519784746	0.00024712959478729625	-6.215915448618594	1.4139984492929592e-06	1.2079189809735159e-05
IMPAD1	9.0	0.24623868312757202	0.23715617065413744	0.00019314121909183666	0.0001820335292961861	6.213197913946525	1.4238626672760468e-06	1.2156819826988616e-05
TMEM151B	6.0	0.1712037037037037	0.15864738659289332	0.00031156908831908836	0.0002870595489002839	6.21219350219588	1.4275261758403724e-06	1.218145291815803e-05
LOC100128023	3.0	0.7532716049382716	0.7755652025893882	0.0008757524533080079	0.0008885107022116121	-6.210137553464997	1.4350549418984315e-06	1.223902443635447e-05
ST6GALNAC6	4.0	0.4519722222222222	0.4653986102246024	0.00013098717948717965	0.00012515587591443352	-6.208274807913357	1.4419110046862206e-06	1.229079914125237e-05
USP6NL	7.0	0.15643386243386245	0.16612131680268302	9.50023257166116e-05	8.593894114708978e-05	-6.207604550610205	1.444386094206349e-06	1.2305194542367643e-05
MRPL17	11.0	0.03155555555555555	0.027588768134690092	6.979868616232248e-06	3.0801620323557895e-06	6.206724744253258	1.4476415415368367e-06	1.2326218784032368e-05
LINC01241	3.0	0.7278024691358025	0.6906850069393345	0.001173797087685978	0.0006904138034553325	6.200682275606109	1.4702019301172846e-06	1.2504706633877991e-05
LINC01529	5.0	0.4909851851851852	0.5046535707734249	0.0003951751566951573	0.0004987146649913112	-6.200713665454858	1.4700838144563264e-06	1.2504706633877991e-05
TMEM37	6.0	0.18806172839506172	0.1785619305619211	0.00030699390629946184	0.00028099996129039525	6.1972428724363455	1.4832024490109345e-06	1.2608429292243957e-05
CELSR2	13.0	0.34483190883190884	0.352804587076702	7.804735413611165e-05	7.53612797767844e-05	-6.195883874202867	1.4883713976059054e-06	1.2645500745131607e-05
TMEM5	10.0	0.12544814814814814	0.11742043125408667	1.646643874643877e-05	2.6781105181887915e-05	6.194506919351658	1.493627291265982e-06	1.266952146792012e-05
C5orf30	17.0	0.36292374727668847	0.3703895414913629	4.2269580733248516e-05	4.912249490019754e-05	-6.194609222576684	1.4932361486794127e-06	1.266952146792012e-05
SBF2	12.0	0.061370370370370374	0.05394996672201856	3.9391203703703675e-05	2.2781799887873688e-05	6.194816070924334	1.4924456094648306e-06	1.266952146792012e-05
LOC101927686	2.0	0.8806481481481482	0.8566882411638895	0.0003144002849002853	0.0001913086994921404	6.194262560974273	1.49456198343029e-06	1.267058236223404e-05
TUBB1	7.0	0.8025555555555556	0.8117260393642245	9.577917320774432e-05	7.890782336071673e-05	-6.187483474464372	1.5207306163725738e-06	1.2885454329307406e-05
FKBPL	19.0	0.16365302144249513	0.1544774727928534	3.082788392483684e-05	1.5722934290595975e-05	6.186940010793522	1.522848522804331e-06	1.2896417414441438e-05
TIGD5	3.0	0.8327654320987654	0.8540386439841471	0.000263297562519784	0.00017184654605280277	-6.185284352603724	1.529319178147659e-06	1.2944210458632159e-05
GDF9	5.0	0.9089481481481481	0.9226363288031684	8.474951566951582e-05	6.457636446613487e-05	-6.181425911706355	1.544507259071115e-06	1.3065696542952946e-05
SERPINB4	2.0	0.6400185185185185	0.7084109474111486	0.002000201566951565	0.002762080036427364	-6.180338250699024	1.5488162397172644e-06	1.3089712880531973e-05
SEC23A	16.0	0.21280092592592595	0.20437752035084283	8.232032362891736e-05	6.114288313618405e-05	6.180287131611861	1.5490190578111957e-06	1.3089712880531973e-05
UFSP1	3.0	0.02380246913580247	0.030894033208397436	5.412472301361192e-06	3.38165292919482e-05	-6.178550207525678	1.5559264493894307e-06	1.3140987011842736e-05
ZFP36	8.0	0.2472638888888889	0.23931081277421778	0.00011717227564102567	0.00016946517862665258	6.177576870352629	1.5598108691096906e-06	1.3166688296422146e-05
TIMM23	2.0	0.026722222222222224	0.02071365717522524	2.3044871794871792e-05	3.185377324289665e-06	6.171358048970787	1.5848624794278779e-06	1.3370942211884793e-05
SLC45A1	14.0	0.8322513227513227	0.8407868613986663	3.0024085702657464e-05	4.008794412728209e-05	-6.169662129501725	1.5917648272227004e-06	1.3421939410579344e-05
FOXF2	11.0	0.09748821548821548	0.08459866294631052	0.0005136695156695157	0.0003589500899872696	6.166827709218833	1.6033690074634097e-06	1.3512506713409996e-05
MFSD4	9.0	0.38635802469135805	0.3759414685943735	0.00010600886356441914	0.00012917553828591975	6.16563220501609	1.6082891317611508e-06	1.3546676486578046e-05
LIX1L	7.0	0.035682539682539684	0.030506119619877564	1.3730507587650453e-05	5.7220919858104215e-06	6.163530908906438	1.616974221145896e-06	1.361250487408998e-05
FAM47C	10.0	0.7408259259259259	0.7599494346865902	0.0008348227635327635	0.000747685408304861	-6.163244819495381	1.6181603626293235e-06	1.3615166492015544e-05
CENPV	13.0	0.19403418803418807	0.18846770289733453	6.262008799878615e-05	6.113631955155439e-05	6.161216202408665	1.6265964778917483e-06	1.3678793594307287e-05
PRDX1	4.0	0.714787037037037	0.7324871794769058	0.0001854024216524216	4.9105109906613424e-05	-6.1604886289886185	1.6296329927225552e-06	1.3696969031207297e-05
KRT78	7.0	0.7400687830687831	0.7511476117467124	0.0002614699691842553	0.000247469623120542	-6.159992725018028	1.6317059346245757e-06	1.3707030529723355e-05
OR2T34	6.0	0.850574074074074	0.8617573818996732	0.0015916652421652416	0.001353446464969932	-6.1582883871665866	1.6388507046247436e-06	1.3759663909537143e-05
C19orf25	11.0	0.13043771043771044	0.1256729028241	8.098561371288667e-06	5.878673269934691e-06	6.1567197558357565	1.6454546281084915e-06	1.380770237528037e-05
CFI	2.0	0.8857037037037038	0.8701954219076369	0.000188774216524216	0.00021134255491926898	6.154209355247698	1.65607962224898e-06	1.388941376645045e-05
NYAP2	4.0	0.47450000000000003	0.5011483673006296	0.0005966826923076926	0.00030173032917709026	-6.153500189119394	1.659093680316615e-06	1.3907239473462789e-05
GATA1	8.0	0.7501712962962963	0.7645133111487936	0.0016592946492165216	0.0014823467618354685	-6.152129694125758	1.664934261517145e-06	1.3948726548577793e-05
MUC2	11.0	0.5904814814814815	0.6020102500037512	0.00018845887782251424	0.00012128719813458847	-6.151772541580929	1.6664597471799306e-06	1.3954036941340778e-05
TOR1A	7.0	0.3995767195767196	0.3930413875551451	1.5416768416768474e-05	2.0780227835121426e-05	6.151341999504488	1.668300582691309e-06	1.3961980812363094e-05
EXOC3L2	16.0	0.7009930555555556	0.7175629188789537	0.0009299363982371797	0.0015400065717446894	-6.149543827171901	1.6760112181810276e-06	1.4019014198040129e-05
LINC01220	2.0	0.481	0.47620176513575846	1.0499999999999945e-05	1.4547955416812605e-05	6.147036713779037	1.6868222112006167e-06	1.4101905772056438e-05
LOC440300	1.0	0.6567407407407407	0.677776018778483	0.00044596866096866097	0.0002966658554086615	-6.146353016816613	1.6897826586932305e-06	1.4114527920021967e-05
NXN	11.0	0.09223232323232324	0.08530997098596008	5.4353676626403926e-05	2.4021139391930137e-05	6.14627154139409	1.690135803330426e-06	1.4114527920021967e-05
PLA2G2E	9.0	0.7506090534979424	0.7604620527828672	0.00021771640111146242	0.00018968255763863583	-6.144974237313846	1.6957688978531018e-06	1.4149648681430302e-05
RAET1K	11.0	0.19833670033670037	0.20346322526797803	1.9755127027854276e-05	1.1171571015866339e-05	-6.144727250915402	1.6968435073681156e-06	1.4149648681430302e-05
C13orf27	12.0	0.17427469135802467	0.1807749822224134	0.00012591817030705924	0.00010917868490523836	-6.144678956662523	1.6970537108654744e-06	1.4149648681430302e-05
TRIM71	13.0	0.056566951566951566	0.05008573999941519	7.343884758677661e-05	5.6370591605408255e-05	6.14407203083697	1.6996976434920582e-06	1.4164147029100485e-05
COL8A2	5.0	0.7232296296296297	0.742285469505522	0.000602639088319088	0.0004478742694119436	-6.143675629143588	1.7014267318375231e-06	1.4171010299764363e-05
RSL1D1	10.0	0.1995148148148148	0.18855451746257368	0.00024642284900284887	0.00022561137255042212	6.141334945117837	1.7116731434905754e-06	1.4248768455121013e-05
ZNF804A	9.0	0.06939917695473251	0.08779289807603069	0.0001911816327248426	0.00010271214618078418	-6.140823180236478	1.7139217360287956e-06	1.4252324744341471e-05
C6orf221	9.0	0.8221316872427984	0.8382566446139488	0.0014030731595793323	0.0011509018797166194	-6.14102211499166	1.7130473006786508e-06	1.4252324744341471e-05
MIR498	4.0	0.793138888888889	0.7638592568260653	0.0004446266025641042	0.0007193447598462298	6.140591170943836	1.714942125475735e-06	1.4253236465053241e-05
CABP2	3.0	0.8606913580246913	0.8776545885168475	0.00026754637543526433	0.0001884439775603716	-6.14006310449403	1.7172668886554341e-06	1.4264982381877678e-05
SLC38A9	14.0	0.08797619047619047	0.08360939593887125	9.271193092621651e-06	1.9097650598124277e-06	6.1393637356318305	1.7203507164857093e-06	1.4283017884881353e-05
OTUD6A	12.0	0.8288765432098765	0.840389922813133	0.0014596284029756263	0.0015355236295443951	-6.136464329950316	1.7331955255320489e-06	1.4382030739436142e-05
PCBD1	6.0	0.4095	0.4280931335632448	0.0002658653846153849	0.0002595035056940303	-6.134872995105836	1.7402866909172243e-06	1.4433220303579523e-05
C16orf68	5.0	0.3787259259259259	0.3945019959437626	0.0005699266096866097	0.00045201570185343973	-6.13250424391144	1.7508966619043403e-06	1.4513523706993075e-05
SLC44A4	7.0	0.6201693121693123	0.6401437297069207	0.003186948252805399	0.003238701986205934	-6.131115027711069	1.757149660615328e-06	1.4557645414838478e-05
ANKRD18B	9.0	0.273	0.2603826946329801	0.001119623931623932	0.0012073441891343717	6.12858614261046	1.7685906346694502e-06	1.46446790648555e-05
GLTSCR2	13.0	0.3130940170940171	0.30299877486273946	8.91499013806705e-05	0.00011800041042103134	6.126879158862985	1.776355921124444e-06	1.469400345773276e-05
PRRT4	8.0	0.18060185185185185	0.1637098279574679	0.0002217440349002847	0.00011809581314416217	6.126741800415929	1.7769822836976692e-06	1.469400345773276e-05
SLC38A7	12.0	0.4324907407407408	0.43946330570098424	7.263051994302e-05	4.8127363732741404e-05	-6.1266580886099575	1.7773641243123396e-06	1.469400345773276e-05
LINC01192	4.0	0.7506944444444444	0.7213541862589342	0.000524732371794871	0.0004444051370262453	6.125205053826138	1.7840052316449987e-06	1.4730857247747942e-05
LINC00332	4.0	0.8253425925925926	0.8474672282183612	0.00017371225071225084	0.00016682566222378655	-6.125065211448733	1.7846457087367476e-06	1.4730857247747942e-05
NBEAL2	10.0	0.11510370370370371	0.12215205957009284	2.0538062678062656e-05	3.369097131794377e-05	-6.125441500902016	1.7829228360715672e-06	1.4730857247747942e-05
C2orf18	7.0	0.6565343915343915	0.6496612092864419	2.4679109250538045e-05	1.9485634570861722e-05	6.124206310954084	1.7885845857377509e-06	1.475558712008213e-05
GBF1	9.0	0.23168312757201648	0.2270855332337657	8.124568252963311e-05	7.715401477665622e-05	6.1229406737540835	1.7944048153288882e-06	1.4795803666963698e-05
WDR18	10.0	0.10567407407407409	0.1103709196947791	1.0613532763532719e-05	1.5729040965151665e-05	-6.118888066204226	1.813170930182408e-06	1.4942667223462182e-05
TRAK2	13.0	0.7117749287749289	0.6966086658529747	0.0003227833072034249	0.00027203433732654245	6.118668648912195	1.8141926324148798e-06	1.494321826173309e-05
C21orf81	8.0	0.5776574074074075	0.5512543910493454	0.00526871225071225	0.006051405968526358	6.116634470859977	1.8236924959246322e-06	1.5013565261031296e-05
ANO10	13.0	0.26175213675213677	0.25540389800895313	2.0874070702473007e-05	1.0813944837597629e-05	6.116143158314925	1.8259945418306837e-06	1.502248161222209e-05
NCRNA00029	6.0	0.7607962962962963	0.7736136962970098	0.00029947079772079863	0.00028191568507585156	-6.115993709733866	1.8266953679270696e-06	1.502248161222209e-05
HIST1H2BK	1.0	0.8933333333333334	0.9132594554512589	0.0002425384615384621	0.0001669115891929465	-6.114306878311272	1.8346245610072943e-06	1.5079765955758484e-05
C3orf27	12.0	0.6314506172839507	0.6415586860183581	7.00781299461853e-05	9.454457839053326e-05	-6.110705331625953	1.851671192251963e-06	1.5211891946846835e-05
SLC46A1	10.0	0.1618814814814815	0.15587423842883222	2.7183874643874627e-05	2.2339723692937083e-05	6.10728458345945	1.8680108299907824e-06	1.5338074233659887e-05
HDAC4	81.0	0.596854138088706	0.6020050705706502	2.1813173848229414e-05	2.5552031599721404e-05	-6.106232476364154	1.8730657013803255e-06	1.5371514539382326e-05
SLC2A4	12.0	0.0603179012345679	0.06542523420864234	1.3283139442861664e-05	1.5767891345230938e-05	-6.102283519912362	1.8921626265831155e-06	1.550384560524909e-05
KANK2	14.0	0.26786507936507936	0.2582360890659469	0.00012909549973835687	8.511500106124036e-05	6.1025361327029515	1.8909351147295474e-06	1.550384560524909e-05
HMG20B	10.0	0.10202592592592594	0.09709366309215073	0.0007389604558404561	0.0007863044514638246	6.10248025828099	1.8912065536300281e-06	1.550384560524909e-05
SSTR3	7.0	0.8148571428571428	0.8263458760957869	0.00018060282574568226	0.00024243050401503508	-6.101708841454965	1.8949581514453458e-06	1.5518626410319028e-05
SPATA45	1.0	0.9128518518518519	0.8988794132515237	0.00013551566951566953	0.00013192316324859516	6.098969734784401	1.9083402169275153e-06	1.5620044139600218e-05
LZTS2	29.0	0.18444316730523627	0.19471656731038448	0.00011317430748227442	6.050825151658741e-05	-6.098312863830515	1.911563621769631e-06	1.5630078725545835e-05
GGTLC1	7.0	0.8389735449735449	0.855273032314563	0.00024364683993255345	0.0001785512475088219	-6.098381386211907	1.9112271101289378e-06	1.5630078725545835e-05
LINC01271	4.0	0.770962962962963	0.7860825012127558	0.00015705146011396032	0.00024096359608238025	-6.096798128896611	1.919017811264499e-06	1.568283485445922e-05
MRPL16	9.0	0.3025144032921811	0.31758384494333236	0.00019197165066300894	0.00019043027326519127	-6.089497766507393	1.9553593062999487e-06	1.5963157612725195e-05
BET1	11.0	0.09946801346801347	0.10500883352425364	0.00021522803795531067	0.0002291551706666884	-6.089590698233024	1.95489233011822e-06	1.5963157612725195e-05
AKR1B10	5.0	0.8343777777777779	0.8109566229361076	0.0005973517948717954	0.0004201433091279194	6.088036925164401	1.9627148273540623e-06	1.6014852475542793e-05
LOC100507201	3.0	0.8634814814814815	0.8803855070361385	0.00015127635327635353	9.292905956425693e-05	-6.08672279407781	1.9693556158508825e-06	1.6060664610769314e-05
SLC6A18	7.0	0.7895502645502646	0.8014632155970922	0.0012741832083260664	0.0012581078777454957	-6.085884072373355	1.9736058930954692e-06	1.6086943868200048e-05
DBR1	7.0	0.24506878306878305	0.2552797251514026	4.6554741554741524e-05	2.060149860918872e-05	-6.084793114679353	1.9791483153068435e-06	1.6123722610386307e-05
HLA-G	16.0	0.6060787037037036	0.6205049255060859	0.0014623409232549843	0.0017697081560365676	-6.084263246863351	1.9818459093020183e-06	1.6137298897282303e-05
LOC440905	1.0	0.6973333333333334	0.7551513910293579	0.001497615384615383	0.0010212227815838033	-6.082972849510851	1.9884310196748814e-06	1.6182498938071707e-05
GJB4	9.0	0.7722716049382716	0.7886848775938214	0.0006667477049699274	0.0005934229999440585	-6.081915913944319	1.993841263141592e-06	1.621809551359975e-05
SNX27	13.0	0.060239316239316235	0.05514741561871733	1.6253224093460776e-05	7.329495844870141e-06	6.080981408638324	1.9986372433350387e-06	1.6248661225035508e-05
GPR157	13.0	0.12058689458689459	0.12872682323419302	1.6288642762015536e-05	4.856776087007236e-05	-6.077924882175321	2.0144055195414107e-06	1.6368352222649572e-05
ACTRT2	9.0	0.766917695473251	0.7814703927118593	0.00024253712496922336	0.00021923208109583621	-6.076814576314122	2.0201646476625737e-06	1.6406630376709536e-05
FXYD6	2.0	0.8286296296296297	0.8064332549218778	0.000523972934472934	0.0005541046561893862	6.076221469902774	2.0232479140366387e-06	1.6423148264872095e-05
MAMSTR	8.0	0.7319490740740741	0.7488973998913059	0.000342380119301994	0.00037659596308831143	-6.075872792436896	2.0250627421775305e-06	1.6429358172668924e-05
TBPL2	12.0	0.6181512345679012	0.6319076469467011	0.0009770630539727744	0.0010397410910721184	-6.0730625268518335	2.0397502650908958e-06	1.653994385941581e-05
PF4	10.0	0.6201703703703703	0.6329937061777821	0.004803786011396012	0.004267866953657905	-6.0708052727919135	2.051625732071663e-06	1.6627624395091416e-05
C17orf112	6.0	0.8352160493827161	0.8265227712230918	0.0001770209718265268	0.0001816800825525898	6.067523115853455	2.0690184379085435e-06	1.6735816171141398e-05
CENPF	24.0	0.4339799382716049	0.4403140542146255	1.8312549461854966e-05	2.8046403495859804e-05	-6.067521993640313	2.06902441020263e-06	1.6735816171141398e-05
SERP2	6.0	0.45599382716049386	0.46973067949767466	0.00029533008863564424	0.0002588053845626294	-6.067479105288569	2.0692526703615724e-06	1.6735816171141398e-05
GRHL3	8.0	0.1972638888888889	0.2087996659576203	0.0002782648237179489	0.000344702483370123	-6.067854142228235	2.0672575150059947e-06	1.6735816171141398e-05
GPR37L1	14.0	0.8426058201058202	0.8509829905298021	0.00011626074190359879	8.672638542607454e-05	-6.067017352343617	2.071711827341443e-06	1.6738404800151564e-05
IL27RA	8.0	0.23443518518518516	0.24192746269033738	9.134179131054119e-05	0.00012427935763880784	-6.067211424609063	2.070677896170288e-06	1.6738404800151564e-05
USP30	7.0	0.29665079365079366	0.30684232041141185	3.0080586080586013e-05	7.78780941763484e-05	-6.0662220100275706	2.0759545306188856e-06	1.6764029104326914e-05
SLC17A1	6.0	0.8417037037037036	0.8588084133318913	0.0002816866096866096	0.00023205914160877005	-6.063964517219871	2.0880450368556134e-06	1.685296793542566e-05
LOC100133461	2.0	0.4258518518518518	0.40758395098425726	0.0004943425925925927	0.0007605251395137254	6.063714349675075	2.0893892518293316e-06	1.68551246346026e-05
PDCD5	7.0	0.16634920634920633	0.16129242420373927	9.644165358451091e-06	1.0092439488422957e-05	6.063096574598898	2.092712477078446e-06	1.6873235582832396e-05
HIST1H4H	12.0	0.055067901234567895	0.05032932196663302	9.887306109528325e-06	9.202052857150444e-06	6.061872098838733	2.0993152016145088e-06	1.691023119420619e-05
COMT	2.0	0.49572222222222223	0.46605634192625683	0.000775794871794873	0.0003877619940314331	6.061844932350763	2.0994619303733308e-06	1.691023119420619e-05
TM4SF19	10.0	0.731925925925926	0.7517957793341743	0.0014768989173789182	0.0010007292248705524	-6.058418892735812	2.118049884545223e-06	1.7051173196055936e-05
MRAP2	14.0	0.3089153439153439	0.31873091159969885	0.00011058164718878998	9.575550849143149e-05	-6.058199975512722	2.1192432745900428e-06	1.7052008867523996e-05
CCDC182	4.0	0.7082777777777778	0.6776730997694863	0.0008451506410256419	0.0007281354585224622	6.053772804789814	2.1435240840395425e-06	1.7238515886546166e-05
NUFIP2	10.0	0.059422222222222223	0.053427844370404876	1.7559487179487177e-05	1.037355978984699e-05	6.051002774014543	2.1588595686650637e-06	1.735292873631651e-05
NSMAF	2.0	0.913962962962963	0.9262819952434964	8.851780626780635e-05	3.548570038862205e-05	-6.048026566269006	2.175460485430284e-06	1.74773904501971e-05
RGS5	14.0	0.8374920634920635	0.8526345691668292	0.0001667721088435378	0.00020914320149301337	-6.044897018006795	2.1930563397276656e-06	1.7609713553995876e-05
EFEMP2	11.0	0.11144107744107744	0.10291324346404684	0.0004128872877963788	0.0002706934032274545	6.044113103368188	2.1974864446221496e-06	1.763623736324956e-05
OSGIN2	2.0	0.869462962962963	0.8847744829124875	0.00013553703703703753	0.00011103376315783717	-6.0419641379382165	2.2096773859654026e-06	1.7724987744930063e-05
NXPE1	12.0	0.788675925925926	0.8044550389419368	0.00013318287037037077	0.00021081407472987453	-6.0373003893775845	2.236370923887148e-06	1.7929920573173088e-05
MYL5	7.0	0.7362962962962962	0.7512427022848179	0.0005137722542008263	0.0005088133000969373	-6.036332913618775	2.2419492030714133e-06	1.7965440362553824e-05
PARP1	9.0	0.31453086419753085	0.30693573661056567	2.9001266223488474e-05	2.0210982452463924e-05	6.033313001247105	2.2594523318659803e-06	1.8096432443041243e-05
RCOR1	14.0	0.08458730158730159	0.07795040327907791	4.313945578231293e-05	1.1656123823292763e-05	6.032775410523105	2.2625826510277954e-06	1.8112234521015345e-05
HOXD11	13.0	0.14388034188034188	0.12684580873156714	0.0006817889546351086	0.0005643007513016147	6.031933086192929	2.267496236288686e-06	1.8142288393618577e-05
GRB7	1.0	0.8978148148148148	0.9083159146485505	7.707977207977214e-05	9.299628791749719e-05	-6.031189453239583	2.271843108002556e-06	1.8167779581113948e-05
FAM195A	10.0	0.14645185185185186	0.14012333710712416	3.498797720797724e-05	1.3648020087079429e-05	6.028345900286469	2.288543015732365e-06	1.8291980692651437e-05
TRAIP	10.0	0.14893333333333333	0.139880777809217	0.0001574769230769229	0.00010193943886442511	6.0276002324839	2.2929428070055574e-06	1.831779220502143e-05
NEFM	6.0	0.3374320987654321	0.3272103144568793	0.000607536878759101	0.00045012642347014525	6.026624177175894	2.2987149530132243e-06	1.8354535211559673e-05
LINC00094	2.0	0.5216481481481482	0.553223256987554	0.0006148233618233615	0.0008265968656405391	-6.025167072582922	2.3073593220138297e-06	1.840477746662407e-05
LINC01065	4.0	0.23396296296296296	0.26373937225866095	0.000633714921652422	0.0005916267407501526	-6.025234879395498	2.306956323582949e-06	1.840477746662407e-05
KIAA1797	3.0	0.0445679012345679	0.051750809575120606	1.145995568217791e-05	2.23237071808423e-05	-6.0230822290898995	2.3197851285713958e-06	1.8494466256822386e-05
LMAN2	11.0	0.2756296296296296	0.2726460361182188	7.378211014574756e-06	1.0469511512152614e-05	6.021614033699909	2.3285763532939273e-06	1.8555101796868618e-05
ZNF559	10.0	0.17475185185185185	0.15735608784274924	0.00012295336182336188	6.07384478255992e-05	6.021244394858138	2.3307949839760944e-06	1.8563329007239633e-05
ZNF467	12.0	0.1533611111111111	0.1458502602332306	2.9767094017094025e-05	2.9898906917063008e-05	6.02092912384919	2.3326889833422133e-06	1.856896367716462e-05
NES	12.0	0.1333827160493827	0.12304489126566935	0.00021138208293763848	0.0002684300888545774	6.019366162704156	2.3421015778822226e-06	1.8634412655748237e-05
RAD9A	6.0	0.024746913580246915	0.02123887853030069	6.676005064893955e-06	2.1824371969258514e-06	6.019139971037393	2.343466953264648e-06	1.8635801737089302e-05
ORAI3	6.0	0.045709876543209876	0.041173369658214075	5.794001266223491e-06	1.0140688577066188e-05	6.017065112271512	2.356029261877354e-06	1.8726184839197862e-05
GLUD2	9.0	0.5380246913580247	0.5188972627429805	0.0013427125672681227	0.0009155976615377374	6.015238299219855	2.3671462624024428e-06	1.880499441959301e-05
SRPRB	14.0	0.4023677248677249	0.41256954375821997	0.00047162429501715233	0.0007785195102175151	-6.014259943535983	2.3731218544512556e-06	1.8826329112810117e-05
CLPP	7.0	0.4042804232804233	0.3984430197813602	1.917030059887209e-05	2.73311687985926e-05	6.014362673405425	2.3724936841384273e-06	1.8826329112810117e-05
NCAN	15.0	0.2782098765432099	0.2688667215268921	9.971271921494133e-05	8.58733005200237e-05	6.0142078066218945	2.3734407245734417e-06	1.8826329112810117e-05
SMG1	8.0	0.2623935185185185	0.2567418379476294	6.227728810541306e-05	5.787498953265281e-05	6.013318591188792	2.3788858702438002e-06	1.885996143329051e-05
MS4A8	1.0	0.8238518518518518	0.799002903479117	0.00578205413105413	0.005018016448197164	6.012517275691346	2.383803602387405e-06	1.8880958509725972e-05
RBX1	11.0	0.19132996632996632	0.18580715464246195	3.090600645146102e-05	2.088122885260906e-05	6.012493899002776	2.3839472214197135e-06	1.8880958509725972e-05
LINC00661	2.0	0.8933518518518518	0.9095119569036696	0.0002247464387464384	0.00015539893874067084	-6.012113380600909	2.3862862405522917e-06	1.8889923957836806e-05
PCDHB15	20.0	0.3360648148148148	0.35122421227947426	0.0005981468874643876	0.0006636168260728515	-6.009885821588884	2.4000256240804335e-06	1.8989080392749638e-05
GUCA1B	7.0	0.885978835978836	0.8773451415950029	0.0002657452177452174	0.000217469615070112	6.008893172139531	2.4061739946201317e-06	1.9028106627491187e-05
HORMAD1	5.0	0.9396666666666667	0.947059977054596	3.5830769230769015e-05	3.933705981543564e-05	-6.007635832504402	2.413984751368718e-06	1.9080233009555776e-05
GPR45	17.0	0.8707015250544663	0.8826669581835047	8.229250091187878e-05	6.204015869881912e-05	-6.006206502500112	2.4228951500860726e-06	1.9131336578631198e-05
SOCS3	13.0	0.09301424501424502	0.08812252582287007	1.3583539843894868e-05	1.4815875619786613e-05	6.006298774988697	2.422318921102795e-06	1.9131336578631198e-05
TXNRD1	11.0	0.41245791245791247	0.4024633037283866	2.390685408867234e-05	6.679202437941231e-05	6.004928583519488	2.4308898780445605e-06	1.918478395935319e-05
LYPD3	8.0	0.6788101851851851	0.6951277748578124	0.00048595837784900337	0.0003641677358537675	-6.0033558704192975	2.4407655617595174e-06	1.925301463787119e-05
CNOT8	13.0	0.05536182336182337	0.06201935030965724	9.551121900234338e-06	2.056985806142126e-05	-6.001352860148669	2.453402145212231e-06	1.9342943865275274e-05
EPYC	2.0	0.7995925925925925	0.8475785122977363	0.003130923789173792	0.0017602486727046572	-5.999380264764693	2.465911649677286e-06	1.9431781126611043e-05
RPA3	16.0	0.3544398148148148	0.33838562135308703	0.00017047189948361858	0.000191676095442323	5.998991449935068	2.468384992313925e-06	1.9441482199150942e-05
PPM1K	18.0	0.19216460905349794	0.196113112428582	2.3904910133305164e-05	1.8823763811005763e-05	-5.998225399754589	2.4732653764764165e-06	1.94701223047565e-05
C9orf46	3.0	0.32107407407407407	0.33863246666244523	0.00010156695156695138	0.00024537288418448897	-5.99734628548535	2.478878125575007e-06	1.9504496060959706e-05
PSMD14	15.0	0.3862962962962963	0.39566062898777515	4.8394643874643846e-05	3.7124712493189914e-05	-5.9946897243764985	2.4959176374498855e-06	1.9628699008085785e-05
TPM4	10.0	0.7329074074074073	0.7510409228227757	0.0005946207122507114	0.0004746336863126956	-5.994049811788921	2.500039825237838e-06	1.9641377141050283e-05
TMED4	11.0	0.03281144781144781	0.029434404743565654	6.731675731675729e-06	3.827193291764472e-06	5.994119859651433	2.49958825497078e-06	1.9641377141050283e-05
ZNF568	1.0	0.8584444444444445	0.7909456116181833	0.0007294871794871805	0.0029173993780134268	5.98953356629968	2.529329410592727e-06	1.9861517950715593e-05
KLK10	1.0	0.37874074074074077	0.446197846421489	0.005496122507122507	0.005322510807230773	-5.9889047908955115	2.5334347463210782e-06	1.9883778224636344e-05
DPY19L2P4	12.0	0.10242901234567901	0.08745730651634526	0.0006472931109528332	0.0003619801148203376	5.988544817105788	2.5357880888733015e-06	1.9892272476625147e-05
SLC4A10	3.0	0.6416296296296297	0.6522581546946808	0.0001899772079772078	0.0002823131527737548	-5.984199837792439	2.564368911821974e-06	2.0106399534075095e-05
MAPK8IP1	14.0	0.32615079365079364	0.3200158980852436	9.980664573521705e-05	9.53614752947039e-05	5.9796422257863195	2.5946992977874135e-06	2.033402303974613e-05
PIK3R2	10.0	0.13036666666666666	0.12304153258877772	5.441230769230773e-05	2.53791113248277e-05	5.979105643391467	2.598294028042893e-06	2.035200277220785e-05
NDUFA4L2	25.0	0.10579999999999999	0.1136483577280133	5.865833846153847e-05	6.961449811830275e-05	-5.9781058617190785	2.605005338746925e-06	2.0394363957673524e-05
[truncated: 5,584 more rows]
