# Supplementary material for: Associations of epigenetic aging and COVID- 19: A 3-year longitudinal study
Source: GeroScience. 2025 Apr 10;47(3):4889–98. doi: 10.1007/s11357-025-01635-4 (PMC12181606; doi:10.1007/s11357-025-01635-4)
Supplement: Supplementary file 4 — Supplementary Figure S4. Comparison of mean methylation levels of gene promoters just before COVID- 19 („Before COVID”) and three years later („COVID”), only the participants are considered who had no COVID- 19 (i.e., non-infected) (CSV 2667 KB) [file 11357_2025_1635_MOESM4_ESM.csv]

gene	cpg_count	mean_methylation_infected	std_methylation_infected	mean_methylation_non_infected	std_methylation_non_infected	fdr p_value in infected samples	fdr p_value in non_infected samples	p_value (infected vs non_infected)	fdr p_value (infected vs non_infected)
MYRIP	14	-0.009042790464307901	0.008871320317854517	-0.010074095094132988	0.0074085798978995865	1.0421800501248996e-10	1.0421800501248996e-10	0.644836654323812	0.9963399430114297
ZNF286B	10	-0.008665288179367783	0.007726322482589255	-0.0098502881406634	0.005464269762087287	6.204507022920769e-13	6.204507022920769e-13	0.5181280130712249	0.9963399430114297
CLINT1	6	0.006753589935508769	0.00723195222374569	0.004997999575219019	0.006134945300475768	1.857240937838872e-07	1.857240937838872e-07	0.3405495532860111	0.9963399430114297
LOC101927481	1	-0.015070135540432416	0.015230141444390596	-0.011769592338138169	0.015968632931600436	2.6016204357465317e-07	2.6016204357465317e-07	0.44057236814388523	0.9963399430114297
ZFP3	11	-0.004877319877496868	0.0070853337366889105	-0.002757041567804829	0.007133721685482793	0.0006059248386445955	0.0006059248386445955	0.27823179648902363	0.9963399430114297
ZNF429	9	-0.022554349422332188	0.01658426146027848	-0.030397226654085112	0.015748288828210083	5.055692234172018e-15	5.055692234172018e-15	0.08060250702407425	0.9963399430114297
LOC79160	1	-0.004661836906715679	0.015895646121966374	0.003368538732881886	0.019826038262224763	0.8336588524788375	0.8336588524788375	0.10661335172445337	0.9963399430114297
HSP90AB1	13	-0.0038898289863901047	0.00873322736547563	-0.000754408874721442	0.005709247493877287	0.04267069897048844	0.04267069897048844	0.1244786471976949	0.9963399430114297
BTBD11	13	0.0014342881742111261	0.01062298476696666	0.0002971063502705987	0.012141766257621887	0.6378930306486981	0.6378930306486981	0.7156508205600953	0.9963399430114297
MRPL15	8	0.004232584694469418	0.008131716992008133	0.002376486176762863	0.0054361909631569175	0.0020433529573345094	0.0020433529573345094	0.3286964199518244	0.9963399430114297
MIR2113	3	-0.00021923958225014386	0.020749926758937196	-0.007111245514434057	0.014394608772913063	0.18924052041425918	0.18924052041425918	0.16213575366399802	0.9963399430114297
ADRBK1	10	0.0021034318484641932	0.006658646238808838	2.199870572873926e-05	0.007218262989423739	0.3304053557960247	0.3304053557960247	0.2758289581903315	0.9963399430114297
NAPRT1	7	0.005103099402454163	0.026218456286680052	0.008245018888521128	0.021896769270316814	0.06945308464348275	0.06945308464348275	0.6347028739048083	0.9963399430114297
IREB2	11	-0.0034360881014429165	0.004239299433309275	-0.004586384613229966	0.0036042493163348324	5.396865578651276e-09	5.396865578651276e-09	0.28770333939621157	0.9963399430114297
FNBP1	6	0.003675100023363847	0.015472267102540585	0.0024463685171011765	0.011778866912005772	0.14564720680610468	0.14564720680610468	0.7439771618775198	0.9963399430114297
NADK	12	0.0011894253928582204	0.008875911146447459	-0.0006845841086067125	0.00833571665516337	0.8628185733939696	0.8628185733939696	0.4275165907570201	0.9963399430114297
GABPB2	13	-0.0018176114751063163	0.0029215679521319075	-0.002312568033310424	0.003387596593836194	3.94360025425054e-05	3.94360025425054e-05	0.5678218968504425	0.9963399430114297
SNORD114-1	5	0.005479381599249672	0.032733868855125185	-0.005749926215630995	0.019271216183282976	0.9774823880411859	0.9774823880411859	0.1305772580676818	0.9963399430114297
MIR3201	1	0.020788372057455547	0.022745703563716396	0.015865979018034746	0.020912767404334915	4.4827824882735143e-07	4.4827824882735143e-07	0.4115702535172727	0.9963399430114297
OPN1SW	6	-0.0013785227787347447	0.011736362438690756	-0.003387005408604963	0.009581902208408677	0.14746504032934596	0.14746504032934596	0.4939977750412491	0.9963399430114297
C22orf32	6	-0.00020674750356026734	0.004629320009112281	0.0003173588065453511	0.0036170561604836355	0.9380382529043155	0.9380382529043155	0.6448979125831797	0.9963399430114297
LOC101927973	3	0.007725540989710955	0.046636386099993946	0.0008459453465026107	0.04457229753188335	0.5557354087586236	0.5557354087586236	0.5818645572958766	0.9963399430114297
CTHRC1	9	-0.004633220116604008	0.010718327603682699	-0.009392974008349967	0.019221832506167956	0.0036058381441744173	0.0036058381441744173	0.26626731186703084	0.9963399430114297
SNTB2	10	0.002644127312468155	0.004343099033428824	0.0013376544813866933	0.0038318614256015776	0.0017884644855610907	0.0017884644855610907	0.24649973713306964	0.9963399430114297
RIIAD1	4	-0.009996374098997977	0.0072037450326138995	-0.015644260594759273	0.007685881582449793	3.5426269483400634e-15	3.5426269483400634e-15	0.007431173423561741	0.9963399430114297
ROPN1	4	-0.004812467025385958	0.0169284304238949	-0.013331088863037247	0.02068450116371865	0.0022854510383721162	0.0022854510383721162	0.10373414074825729	0.9963399430114297
C16orf87	10	-0.017591935240560106	0.009351141662663617	-0.0193255674386466	0.006997336766930334	1.76964155295854e-20	1.76964155295854e-20	0.4440221941124364	0.9963399430114297
RRN3P2	2	0.0031960428290896997	0.025025741302133555	0.00991058527981794	0.02283807244601537	0.07458094041527114	0.07458094041527114	0.30787022087178273	0.9963399430114297
LINC00159	3	-0.038373545213981904	0.07591718496033054	-0.05267501590870043	0.06830276344400446	6.843539619480497e-05	6.843539619480497e-05	0.47006595729810574	0.9963399430114297
GFM1	8	0.0022991941857531096	0.004187522635338801	-0.0005819421470924153	0.004506093858688939	0.22447965669448788	0.22447965669448788	0.018416983545384444	0.9963399430114297
CNTN2	15	0.010478057003021225	0.007882108600179875	0.006056738769400999	0.00864561903864327	1.6407223280125523e-08	1.6407223280125523e-08	0.05492323218395684	0.9963399430114297
PSMA5	10	-0.00136782505526035	0.004273180693664014	-0.000560755475279357	0.004930522606919193	0.17407462146331307	0.17407462146331307	0.5232120552583859	0.9963399430114297
LOC100996255	2	-0.00015274038607323586	0.002567412464167175	-0.0026455943497518705	0.0037482806394494536	0.00784649294723525	0.00784649294723525	0.006234334793078474	0.9963399430114297
AIG1	13	-0.005307575824911949	0.010716845146113518	-0.008437173691273074	0.009841220688927335	3.161465209576054e-05	3.161465209576054e-05	0.26884959932828756	0.9963399430114297
SNHG11	4	0.006053901787709309	0.010119750646908622	0.009667711530846581	0.009296510787260896	1.1685605302239224e-06	1.1685605302239224e-06	0.17766507688535046	0.9963399430114297
KRTAP13-3	8	-0.001760246058305114	0.011590623841105444	-0.003533838843857808	0.009106894788107483	0.09617673487432671	0.09617673487432671	0.5345656620353578	0.9963399430114297
GPC6	10	-0.004418421463999499	0.010032385837536231	-0.005317744353799912	0.010911093221042566	0.0024701336088164584	0.0024701336088164584	0.7538188931084648	0.9963399430114297
SOAT1	14	0.0012045845093708154	0.004327031749089691	-0.0004131653356370812	0.0037727105972258776	0.5482618831923252	0.5482618831923252	0.14913879138506955	0.9963399430114297
FAM19A5	7	-0.002613105798366838	0.01679518235056259	-0.0006443432783954373	0.011489769023974226	0.47343779162849436	0.47343779162849436	0.6172836105647121	0.9963399430114297
C7orf57	7	0.00014115278801275416	0.017921618492193894	-0.006322364981054629	0.018799070525725783	0.28465085213088615	0.28465085213088615	0.20169307022556943	0.9963399430114297
NPTXR	11	-0.004095152985894118	0.0062060185830941405	-0.0031690785397684522	0.006063551606288286	0.0001608041187877794	0.0001608041187877794	0.58154224424695	0.9963399430114297
PSMB2	8	-0.01360025237252315	0.016193901043032224	-0.01018374115145869	0.014445381632550408	2.1671436207773495e-06	2.1671436207773495e-06	0.4170452798485341	0.9963399430114297
LPHN2	24	-0.002053704071353061	0.010030176503755402	0.0015749833017449674	0.007563398580129645	0.876385535172783	0.876385535172783	0.139417721870791	0.9963399430114297
PCDHB12	10	0.006678867233351416	0.017745151706887625	0.012265488290510785	0.013304878660382916	0.00014689343814600482	0.00014689343814600482	0.19634183518038537	0.9963399430114297
CHP2	8	-0.009794608510202831	0.01499690810948137	-0.008221845113292893	0.014842218518020887	0.0001205212506853066	0.0001205212506853066	0.700101148322336	0.9963399430114297
NCRNA00182	5	-0.010539101521726012	0.016785823610609665	-0.012662984567549497	0.022600070266370946	0.0001944054377484973	0.0001944054377484973	0.6966473957279995	0.9963399430114297
ADH5	9	-0.00016735909673780042	0.0033444465540382923	-0.0010855915789864201	0.0029786636899924997	0.20291228323223473	0.20291228323223473	0.29163828815059306	0.9963399430114297
LOC285692	1	0.020585480725323714	0.08384958934720649	0.007650811071749097	0.06138400204618247	0.21349931556496898	0.21349931556496898	0.5206249845908029	0.9963399430114297
HOXD3	20	-0.0033793679951793637	0.012476586176533218	-0.002086990125587693	0.010325604935774637	0.11789231789161528	0.11789231789161528	0.6801007817398548	0.9963399430114297
ZNF225	15	0.0029443389935257993	0.00606369906066223	0.002019623571671084	0.005290825185505977	0.004444445795900343	0.004444445795900343	0.553045242640912	0.9963399430114297
SNORA40	2	0.022507218175464215	0.02545519651698786	0.0147083854675293	0.019235516948490558	7.565084340015302e-07	7.565084340015302e-07	0.20969717520658238	0.9963399430114297
MIR1324	2	0.024729246130696048	0.024816225812028133	0.013658248044826356	0.028399651031716676	1.0909934401700988e-05	1.0909934401700988e-05	0.1332397326366112	0.9963399430114297
RRM2B	5	-0.00398476609002661	0.006538893725554435	-0.0070374816226738465	0.006991931108535679	1.2084308244969093e-06	1.2084308244969093e-06	0.10354705151986955	0.9963399430114297
TLDC1	3	-0.00028078380650210837	0.006652905837202766	-0.0011767019048149392	0.007348070565561602	0.5119516945431487	0.5119516945431487	0.6405702536713853	0.9963399430114297
CHMP4B	11	0.0008907456687755076	0.0075635223267238256	-0.0020679836159051457	0.008159446382449333	0.6481189409993923	0.6481189409993923	0.17293066920582062	0.9963399430114297
SNX9	7	-0.005160399178427351	0.018495815453832148	-3.9601208514016975e-05	0.01661812398950631	0.34727727685005894	0.34727727685005894	0.28950477151244275	0.9963399430114297
DEXI	8	-0.002210095084548273	0.005586171030940097	-0.00022438308079209685	0.006614455778936765	0.20172735161752633	0.20172735161752633	0.23876067349862115	0.9963399430114297
GTF2IRD2	1	-0.000992757880853282	0.002965720836186429	-0.0018668249417786245	0.0024304370873966187	0.0007616666486903828	0.0007616666486903828	0.24160569128599116	0.9963399430114297
DEFB124	5	0.018178872313322852	0.01295998726075245	0.016042481404763675	0.0144871334208873	1.69664950569386e-11	1.69664950569386e-11	0.5703942278930838	0.9963399430114297
FAM161A	8	-0.0012598758987323556	0.0035661026694365607	-3.357999140603817e-05	0.0032230898952835298	0.22424444903358012	0.22424444903358012	0.1907586678801527	0.9963399430114297
SMG8	5	0.00411865533595836	0.013803276726805746	0.0063098862262235805	0.009943567955063251	0.004719472984336776	0.004719472984336776	0.5062687828436518	0.9963399430114297
SPINT4	3	0.021880721675025083	0.02917496135104104	0.012256036858499774	0.019621350525105115	2.291065815880607e-05	2.291065815880607e-05	0.1608751835835549	0.9963399430114297
AK1	15	0.0029463550906858142	0.016908228951697336	0.006573788421095149	0.0117890789513154	0.032795247585320056	0.032795247585320056	0.36470901933069033	0.9963399430114297
C3orf56	7	0.0012206491036389942	0.012550339132736893	0.002695933463081489	0.013639377337387727	0.33744923168043045	0.33744923168043045	0.6808775309793452	0.9963399430114297
LINC00673	3	0.0027659824851118315	0.010828000755309663	0.006525842859421223	0.010074133572456852	0.004246736941098254	0.004246736941098254	0.19229239115173843	0.9963399430114297
LRP1	10	0.0005405981648575391	0.006828980960285651	-2.7890734319332516e-05	0.006757514405317982	0.8205375287656677	0.8205375287656677	0.7597123253203559	0.9963399430114297
PODN	6	-0.0029478122923109256	0.011518792547769562	-0.0012401631617067791	0.012160206475976798	0.2531251761016091	0.2531251761016091	0.5985383199837475	0.9963399430114297
LTBP1	9	-0.0014299032033838852	0.00669482587489474	-0.00021152786315713727	0.005046621675667966	0.3770280987654104	0.3770280987654104	0.45358052378254166	0.9963399430114297
SULT1E1	3	0.005638500215094764	0.041851440693016766	0.013526948958267403	0.04765153355091076	0.16445469321931516	0.16445469321931516	0.52092087623131	0.9963399430114297
CCDC96	3	0.0014152312278747502	0.01056370905496928	0.003534847765793056	0.0114944916804529	0.14421158726579808	0.14421158726579808	0.4836469420208954	0.9963399430114297
RUVBL1	9	-0.00209760974365988	0.0027423502812198657	-0.0018204793209524311	0.002700684107672921	7.5987576193893096e-06	7.5987576193893096e-06	0.7098258458957261	0.9963399430114297
CHMP4C	9	0.003922463622971318	0.017369427248562823	0.0077673137757022495	0.018752292536554874	0.03417898300434825	0.03417898300434825	0.43798844685988136	0.9963399430114297
D21S2088E	5	0.0023067387969405604	0.02840900728276621	-0.004114399300681211	0.018184098697034454	0.8212593170477591	0.8212593170477591	0.3271575169191744	0.9963399430114297
HIST3H2BB	4	0.00040416634538107435	0.006490928291253681	-0.0005544454901030766	0.008176737545713207	0.9529476680749877	0.9529476680749877	0.6352748194946889	0.9963399430114297
C9orf152	6	0.019788433891755552	0.014808678226374342	0.015197310216632872	0.011273957481554723	3.2527410085785673e-12	3.2527410085785673e-12	0.20560663950927655	0.9963399430114297
KL	15	0.0005728880257886123	0.0051965827839944604	-0.000706418183317156	0.007411501110306117	0.9518166590795285	0.9518166590795285	0.46601464180793506	0.9963399430114297
LOC101928516	1	0.010772753892121466	0.022547130053851054	0.007595052118654571	0.011945851489246625	0.0010143558284877435	0.0010143558284877435	0.5204063975790063	0.9963399430114297
CCDC84	9	0.0005554287189564084	0.004263161168585049	-0.00028784929268031376	0.003359153464955231	0.8355891794976811	0.8355891794976811	0.4231575855965456	0.9963399430114297
FAM170B	3	0.0013680918893695978	0.022924968284994823	-0.004844212514382812	0.020104763714892136	0.6194227501925118	0.6194227501925118	0.2946546831663482	0.9963399430114297
ST8SIA5	7	0.0031529873917027136	0.008787126186466484	0.0016461679427712055	0.008560998517652827	0.06958998431885219	0.06958998431885219	0.5261329793114462	0.9963399430114297
NMS	7	0.008775487236244953	0.0213715900804884	-0.0014502973178076254	0.012451190058858573	0.19087382537165473	0.19087382537165473	0.03637388256625423	0.9963399430114297
CLEC1A	3	0.008499064498477506	0.022254451563193556	-4.6296119689960815e-05	0.018964659992144854	0.19240789306589764	0.19240789306589764	0.13491459797616212	0.9963399430114297
SPATA20	11	-0.004436679616169092	0.005934863411821302	-0.0063927436335269395	0.005788975316307105	6.419791337955108e-08	6.419791337955108e-08	0.22573669529642368	0.9963399430114297
AMMECR1	13	0.005740715029572506	0.020023011681165104	2.0177432274904996e-05	0.01708756833611161	0.32482780504507125	0.32482780504507125	0.263984241350001	0.9963399430114297
RAB7A	46	0.011051839677991874	0.011984777647087948	0.009723975162479227	0.010145923066750414	3.550011378577273e-08	3.550011378577273e-08	0.6621913803666908	0.9963399430114297
TPH2	8	0.01653147671661444	0.01911439254882879	0.01419092771590308	0.016659652362413055	2.6143494065927476e-07	2.6143494065927476e-07	0.6334859624881306	0.9963399430114297
CASC19	1	-0.021709793973852073	0.030631361662259667	-0.017135517756144192	0.024625264970978184	1.3163594434329558e-05	1.3163594434329558e-05	0.5479672022968356	0.9963399430114297
UCN	12	0.015608323728596728	0.010168742026855125	0.020068860600759963	0.008032531437432761	9.32918148728441e-18	9.32918148728441e-18	0.07950649416627388	0.9963399430114297
PLEC1	3	0.002797111645340919	0.005834200598518197	0.002046218773833027	0.006949831106633633	0.013265259508954486	0.013265259508954486	0.6689787836429975	0.9963399430114297
UTF1	7	-0.01782392566355448	0.01217504931091915	-0.016500036414614117	0.011639785468385042	1.5024165753564175e-13	1.5024165753564175e-13	0.6846531552859743	0.9963399430114297
C20orf46	5	-0.010016116612818505	0.011964580500292234	-0.013837194602577776	0.016249354889935536	5.088202563544846e-07	5.088202563544846e-07	0.32970205751766435	0.9963399430114297
MIR1185-1	4	-0.011670569335972826	0.012529420181025068	-0.019029837462637172	0.011472490115704923	2.8466019262226622e-11	2.8466019262226622e-11	0.028642804561383437	0.9963399430114297
ATOH8	14	0.0012627709113140287	0.006019968240481425	0.0004826092896243863	0.0053599580817377535	0.3252500743774885	0.3252500743774885	0.6171328223538999	0.9963399430114297
PCSK1N	7	0.009694110957127081	0.016187589639074254	0.0015572092386071	0.015301102565633676	0.022876102109964942	0.022876102109964942	0.06323386536171592	0.9963399430114297
LINC00577	1	-0.015001771202793824	0.04356630400657924	-0.010199902472672637	0.0373142263754859	0.04102449396898214	0.04102449396898214	0.6653767843706585	0.9963399430114297
RBM42	11	-0.0018764921015862262	0.005291303787687303	-0.0007948014595442358	0.005259785880675396	0.09779506343343893	0.09779506343343893	0.45463308718019124	0.9963399430114297
HIST2H2AB	4	0.023223850044663298	0.0086133467876031	0.01853064642280892	0.008645418336593453	2.926114533658409e-21	2.926114533658409e-21	0.05092816128048612	0.9963399430114297
CES3	3	0.007967583470874381	0.016626187293553654	0.004118622950565692	0.011970130595421085	0.006691759204724733	0.006691759204724733	0.33347432740136196	0.9963399430114297
LOC105616981	2	0.009651235085946534	0.010430011257424576	0.0051096323949319285	0.007962912851633612	2.0750170443366664e-06	2.0750170443366664e-06	0.0779213902047919	0.9963399430114297
PAFAH1B2	13	-0.004698811386831298	0.004469092001350341	-0.0031810679827575356	0.004961355222507435	5.738963885959645e-07	5.738963885959645e-07	0.24295257573433024	0.9963399430114297
ADAP1	5	0.01983834175357111	0.013836097560805715	0.01762645276387533	0.012900619916388703	4.090840217482187e-13	4.090840217482187e-13	0.5461260714820327	0.9963399430114297
TPRG1-AS1	4	0.000610145187212361	0.03145815077058222	0.014594084476983108	0.030879102883312966	0.11876392922246007	0.11876392922246007	0.10530237583128868	0.9963399430114297
FLJ46111	2	-0.005418756306171386	0.04867073867188554	0.0028399381306436406	0.035272025642378364	0.8577891112736713	0.8577891112736713	0.4784565440343451	0.9963399430114297
DISP1	23	0.0022310271015729727	0.01710934404521864	-0.003130517687606576	0.012198881901522424	0.8598424177321117	0.8598424177321117	0.19069319171481372	0.9963399430114297
LINC01546	3	0.0036926715403427205	0.015906000830941076	-0.003336824475983059	0.01645671181913476	0.9502410184532748	0.9502410184532748	0.11656514552869987	0.9963399430114297
ZNF333	9	-0.004268104838858909	0.012179520708481084	-0.005490141084961929	0.008599222211067403	0.0025733695508933264	0.0025733695508933264	0.671937767257923	0.9963399430114297
PLBD1	9	-0.00019495980509024005	0.015447157628904137	0.0015022100416230628	0.015797052232086994	0.8007230449596224	0.8007230449596224	0.6914244839627044	0.9963399430114297
LOC100129138	5	0.003056474007500552	0.01238757265703528	-0.003520120369946562	0.008113183693807938	0.9016331415601754	0.9016331415601754	0.02502519491312424	0.9963399430114297
EYA3	11	0.004978848541977022	0.014095627845122723	0.006058026546831884	0.010605380301492788	0.003851161282247231	0.003851161282247231	0.7518383650274034	0.9963399430114297
EPCAM	8	0.00664347541759963	0.014982636230736663	0.00883631462921146	0.014330125892855032	0.0006667262583111271	0.0006667262583111271	0.5849529276539888	0.9963399430114297
CSTT	5	0.007044786170676893	0.016545413432270735	0.0037929782796788914	0.011282726712408838	0.012473674133558824	0.012473674133558824	0.4026810957893239	0.9963399430114297
FAM118A	2	-0.003521705600950479	0.010193227191357167	0.00042845379864723626	0.009329872742133394	0.3178668692501381	0.3178668692501381	0.1434800293055097	0.9963399430114297
PLA2G3	10	0.010104855318864205	0.014629165256513112	0.01214696371687783	0.011736341968953736	4.1534752950512297e-07	4.1534752950512297e-07	0.5739825846700192	0.9963399430114297
SUFU	2	-0.009073362675805887	0.006840525730566802	-0.011734887135939462	0.007678454278724903	3.149193852200857e-13	3.149193852200857e-13	0.18451494740868307	0.9963399430114297
LOC550113	1	-0.0033834185776887076	0.07684108357768649	-0.03679492438281024	0.06446459764220946	0.06970885578464027	0.06970885578464027	0.08939876607549695	0.9963399430114297
SEMA3G	11	-0.0027142274449971433	0.007095404450244033	-0.0036704186454465547	0.005846305679310977	0.0014617567668671434	0.0014617567668671434	0.5912104285708082	0.9963399430114297
RAB37	10	0.004667657075546402	0.010713445697452726	0.0017705283906724796	0.011258626680432239	0.055843193492884906	0.055843193492884906	0.3372113857219079	0.9963399430114297
LOC144776	2	0.011191023429234821	0.02109857049160834	0.00251549253640351	0.017217912280118645	0.0223006783498635	0.0223006783498635	0.10387615359509927	0.9963399430114297
CTRC	7	0.0052652656111136726	0.006288735273698042	0.006761963947740169	0.00895810015254112	1.9989884249944393e-06	1.9989884249944393e-06	0.48053715557954224	0.9963399430114297
LINC00536	3	0.004464045695316632	0.011999968503182652	0.0013384227399472492	0.010396172302977414	0.09233603355360041	0.09233603355360041	0.31107233888863733	0.9963399430114297
MYOC	7	0.008269987936373104	0.03294890634166073	-0.0026631159227361095	0.025670381097724692	0.5576327336298399	0.5576327336298399	0.17965926786424607	0.9963399430114297
P4HA2-AS1	3	-0.0003025825641773384	0.01820518491084277	0.002609018202181216	0.015516221739377301	0.6749107929611937	0.6749107929611937	0.5298448291197859	0.9963399430114297
NAA30	12	0.00232336187502944	0.003946649693294999	0.0008934649613536451	0.004349606185597856	0.012157606695500233	0.012157606695500233	0.21149314395714103	0.9963399430114297
COL1A1	11	0.010176953593689197	0.010017372488810527	0.005719964731221251	0.00933719522945049	1.052411272783241e-06	1.052411272783241e-06	0.09679048501533451	0.9963399430114297
PEBP4	8	0.005334398433014194	0.00961353845407837	0.0031949760516484607	0.00725725478828012	0.0012623484679197535	0.0012623484679197535	0.36031290607763766	0.9963399430114297
MAP1D	4	-0.0005416758290871474	0.015049520208923797	0.006092175143460419	0.014517984286057887	0.2351085275846879	0.2351085275846879	0.10528850805258382	0.9963399430114297
C8orf75	3	-0.027658106842894624	0.03807443166125918	-0.015544696940316093	0.03585359511306055	0.00022170958335527606	0.00022170958335527606	0.2342203526144558	0.9963399430114297
LRIG3	3	-0.0021303237396994045	0.008342395725285195	-0.00046430407630074737	0.010532532153087831	0.3831752596475201	0.3831752596475201	0.5222135394781893	0.9963399430114297
RBM4	8	-0.003571293088124582	0.0027025727150700517	-0.0027267231139595865	0.003354895478627917	3.7270961505090065e-09	3.7270961505090065e-09	0.3130713271932518	0.9963399430114297
ALG1L2	6	0.03846029498621267	0.027369564888887334	0.047590220276956204	0.023005195760345504	8.126473804115655e-16	8.126473804115655e-16	0.19035013076777638	0.9963399430114297
NUDT3	5	-0.0015192066157305698	0.012946747652805277	0.003099376057861026	0.015898861349120955	0.7432096164666687	0.7432096164666687	0.247144900810786	0.9963399430114297
ZDHHC1	15	0.0028171474137423957	0.007671716908532452	0.0037143526521729977	0.006205443777354686	0.0023217608774758797	0.0023217608774758797	0.6385660308844306	0.9963399430114297
MZB1	3	0.017071038820125457	0.01623307650471843	0.010839477462533097	0.015640901926937262	2.383138983236016e-07	2.383138983236016e-07	0.15687119588995413	0.9963399430114297
ARNTL2	4	-0.0021058340630045625	0.014985583333604249	-0.004948777633822628	0.01531080365186023	0.12851801417400674	0.12851801417400674	0.4935593572687451	0.9963399430114297
CLDN6	14	0.0036149036255936164	0.007082211839393933	0.0025825212375906385	0.007288348249216923	0.004859271503544419	0.004859271503544419	0.5998416015011785	0.9963399430114297
CLEC17A	6	-0.000679214838110398	0.0168964899849264	0.0008501402853447697	0.014977616066299665	0.9757421505734765	0.9757421505734765	0.7262976827344785	0.9963399430114297
MTRNR2L6	3	0.0200955753385285	0.03486600157950036	0.01060511985825905	0.028123475327929106	0.001816315533792852	0.001816315533792852	0.27601667478843456	0.9963399430114297
SLC5A7	10	-0.0028949109557050217	0.014953933491938387	-0.0010649664154759114	0.016779269898835106	0.4276460355924952	0.4276460355924952	0.6739948897481963	0.9963399430114297
WNT5A	14	-0.0005565385208046295	0.0042226884538235036	-0.0014074136455932622	0.006376690356111982	0.24052152723625925	0.24052152723625925	0.5656992170905375	0.9963399430114297
FAM92A3	3	-0.008275956236285928	0.019411645653604603	-0.012073476579454213	0.013959291390225571	0.00013522411618972663	0.00013522411618972663	0.4129757832448775	0.9963399430114297
ZNF556	5	0.02702806258024993	0.01697402525828886	0.02888104461387351	0.015551964291137468	3.3850365088877705e-16	3.3850365088877705e-16	0.6774957843205229	0.9963399430114297
TMC2	10	0.008746744751047213	0.013137316706465457	0.006972891532050245	0.014314409790393492	0.00024940016531458975	0.00024940016531458975	0.6371998492756168	0.9963399430114297
CATSPER4	9	0.012544380364839904	0.014677959492883553	0.015306396662453073	0.013611548937617702	1.1349164146827871e-08	1.1349164146827871e-08	0.47661255600295527	0.9963399430114297
GPBP1L1	10	0.00120016813347184	0.014955021621187106	0.0024704849805544825	0.011972569663311802	0.3857791705098937	0.3857791705098937	0.7318154759769175	0.9963399430114297
RALGPS1	9	-0.007199658491483929	0.014319897748924275	-0.01624995171018098	0.016366075206826803	5.763092237439659e-06	5.763092237439659e-06	0.03520083704549023	0.9963399430114297
SYT7	5	-0.012157212931911155	0.009210022749858974	-0.015162351744594394	0.009851153519738793	2.641303840406784e-13	2.641303840406784e-13	0.25220081317165116	0.9963399430114297
DCTPP1	11	0.002529842208983116	0.003192719659976411	0.0020742399429883505	0.0033953450688618907	1.3048857185905089e-05	1.3048857185905089e-05	0.6136375259474776	0.9963399430114297
PPIH	11	0.0020276917498621397	0.005109968628869583	0.0029281500737474327	0.0036708235300260974	0.0003640305348039606	0.0003640305348039606	0.4604330888210736	0.9963399430114297
CLYBL	5	-0.004048411094866418	0.003877546192507139	-0.006520497793952624	0.00440585642525131	2.942612101426424e-11	2.942612101426424e-11	0.03313888948398071	0.9963399430114297
RNF224	3	0.02703666067123413	0.018435322829226847	0.025297769670133217	0.015470454814231245	1.649673920792487e-14	1.649673920792487e-14	0.7088598533296822	0.9963399430114297
OR6C6	2	-0.001652361693205665	0.05240715602631207	-0.031344985202506746	0.03722835642854779	0.023278387693947595	0.023278387693947595	0.020006994963515677	0.9963399430114297
SUN5	2	0.007342810445361641	0.03466520698953506	-0.0016080435823511317	0.03708380146247152	0.6217010788889826	0.6217010788889826	0.36378221049058845	0.9963399430114297
PRDX2	3	-0.003966287325561788	0.010385446867344486	-0.0013252686523361036	0.008440979148873743	0.06835568641015256	0.06835568641015256	0.30991774350553913	0.9963399430114297
C20orf62	5	0.0056628928113866715	0.009637670639801149	0.0017897744708590976	0.012385840334147935	0.029396356520825968	0.029396356520825968	0.2053975774502285	0.9963399430114297
ARHGAP10	8	0.0020807451541639027	0.005871033630895592	0.0015000700915439257	0.006235102316252617	0.05181688371564488	0.05181688371564488	0.7260277501162065	0.9963399430114297
LOC101929412	6	0.007658660906332505	0.011251140672161921	0.009638968370578904	0.014244943459710252	2.3974403362394133e-05	2.3974403362394133e-05	0.5732423244827676	0.9963399430114297
RPS27L	15	-0.0017583930351300018	0.003900857976945093	-0.0014246664046505407	0.0036140114544985077	0.005585605046808559	0.005585605046808559	0.7456578391313764	0.9963399430114297
LOC401097	9	-0.00326275480998519	0.008379991814590948	-0.001252013106650285	0.01611888215606032	0.25635149512735617	0.25635149512735617	0.5676951573485669	0.9963399430114297
LINC01104	2	-0.016026921855078792	0.021854321337879665	-0.013104836146036795	0.01564116307139826	2.5163585042917177e-06	2.5163585042917177e-06	0.5745205479523539	0.9963399430114297
TPP2	10	0.001249616772129578	0.00471761658604695	-0.0004994439149620363	0.005311213435272344	0.6479752417570313	0.6479752417570313	0.20645033379143019	0.9963399430114297
C11orf9	6	-0.006379240014026932	0.01024956528029165	-0.011034617973974455	0.00977856415722672	3.284501606800821e-07	3.284501606800821e-07	0.09367141201448269	0.9963399430114297
LOC389906	3	-0.0001746262265024355	0.003585141359652174	-0.0006950784976835619	0.0024649208478234154	0.3660641252253788	0.3660641252253788	0.5369327296685891	0.9963399430114297
ALX4	42	0.0018988282195501025	0.00823964572623776	-0.00019058809267781272	0.009038884818688014	0.5367842687458262	0.5367842687458262	0.3788064460428372	0.9963399430114297
IRS1	20	0.009363552866558782	0.006898130177525001	0.0077317361590211004	0.005922626867002036	2.5605488152756673e-12	2.5605488152756673e-12	0.35533047175627275	0.9963399430114297
RPLP0P2	3	0.012911637735955503	0.015859218894088412	0.006771195491154964	0.0143196054445882	5.345034109377262e-05	5.345034109377262e-05	0.14141744559226976	0.9963399430114297
MIR891A	3	0.0005821552953602422	0.06374726368391659	-0.010165540609830688	0.038980983773657725	0.5717609130114603	0.5717609130114603	0.4581872801857405	0.9963399430114297
OR7G2	6	0.0029920617032934034	0.018157306038345648	0.0002766806784971189	0.013237658947572973	0.5177037925424144	0.5177037925424144	0.5328085499381486	0.9963399430114297
PRKAG3	10	0.020234250308849195	0.014012764939985049	0.021452029930220707	0.010640416514961984	8.202206387459407e-16	8.202206387459407e-16	0.7205735018233992	0.9963399430114297
ZNF132	11	0.008053634595063202	0.013211903806493265	0.009977168131331203	0.012230468218017624	1.0402854419844128e-05	1.0402854419844128e-05	0.5811674288607168	0.9963399430114297
TRIM72	3	0.03227478274592645	0.03702432678900653	0.02713260290357799	0.026587929273033654	5.240965054516283e-08	5.240965054516283e-08	0.5602862237795034	0.9963399430114297
ANXA2P2	2	-0.004457466712428478	0.008144407737956555	-0.0027423316389322437	0.011586450852605831	0.018407113792074506	0.018407113792074506	0.5319250508646116	0.9963399430114297
TNK2	18	0.0068534155643157945	0.011957195024748892	0.004044681668588162	0.011130027271627353	0.0022711669546784745	0.0022711669546784745	0.37574690948091727	0.9963399430114297
COMMD5	1	0.034195772338796546	0.01754771590335971	0.03934099909111306	0.019114796800518728	1.4840783959692514e-18	1.4840783959692514e-18	0.30761663893545305	0.9963399430114297
GAS2	7	-0.005344764476257679	0.013912656859777198	-0.003289784184050955	0.009858011657155354	0.018858671212387955	0.018858671212387955	0.5339021329669561	0.9963399430114297
GPR123	11	-0.00087656238564739	0.010759831338818299	0.00012332344832845696	0.00912155781109608	0.8205375287656677	0.8205375287656677	0.7141262188908659	0.9963399430114297
LINC01230	2	0.009322767447542256	0.02239122875636533	0.011143245769871605	0.018005904671339713	0.0010985648837456314	0.0010985648837456314	0.7433108365789516	0.9963399430114297
SEMA3C	13	-0.003057389529597047	0.013019247164598662	-0.005219621548285848	0.012509650157221492	0.03336433363540161	0.03336433363540161	0.5364819007795765	0.9963399430114297
MS4A5	5	0.02385908361364295	0.018124030467986583	0.013745979725873029	0.023811265559395958	2.1163197258802126e-07	2.1163197258802126e-07	0.08496327076632412	0.9963399430114297
MKL2	16	-0.001809256762697327	0.00978211953385648	-0.003840610333580389	0.007707561043354543	0.03579760771082033	0.03579760771082033	0.4005715266965113	0.9963399430114297
SPDYE5	4	0.0075115167653119	0.008451938692146789	0.008660365652154979	0.010346972885049002	2.652929530947276e-07	2.652929530947276e-07	0.6568612223672222	0.9963399430114297
CASC16	2	-0.022620829838293565	0.02850037872702949	-0.009960595298696433	0.03141668907299723	0.0006039511561698854	0.0006039511561698854	0.12699926616803803	0.9963399430114297
PLA2G2F	5	0.00202282309002344	0.010387293192264417	-0.0007504126937300946	0.009325046490157604	0.6946278602559764	0.6946278602559764	0.306698093958336	0.9963399430114297
ADAMTS12	12	0.007763136810657604	0.00905795663415122	0.003890219007239302	0.009890883653112099	0.00012434374247950188	0.00012434374247950188	0.13953510855078835	0.9963399430114297
MIR510	3	0.0011783794392774014	0.01908531221161203	-0.004660395874653365	0.014681612472032576	0.525067094970071	0.525067094970071	0.21330066309752524	0.9963399430114297
PDGFB	10	0.007358694564965045	0.00809430074853959	0.008679981608385288	0.006889595197470987	1.4062154090063629e-09	1.4062154090063629e-09	0.5211797688277156	0.9963399430114297
SNORD114-25	1	0.003440253911194945	0.015858441673852895	0.00683356270966703	0.009825145349894537	0.011180624063803157	0.011180624063803157	0.34895333953808017	0.9963399430114297
CYP2C19	6	0.017350316318464867	0.02824832019579764	0.007570395696310338	0.020451708342446077	0.0012991799690584473	0.0012991799690584473	0.15108460141460128	0.9963399430114297
TMEM151A	5	-0.014533972654519263	0.01740078764137219	-0.011799631394501086	0.012177461274945733	1.652714775931522e-07	1.652714775931522e-07	0.5064717599691361	0.9963399430114297
PIWIL2	1	-0.028569351019682703	0.05940106400185687	-0.03469436046812269	0.046623898003323	0.00015684512236794747	0.00015684512236794747	0.6751505691028816	0.9963399430114297
HIST3H3	13	0.020006928342020416	0.008392611586628834	0.022636553125843378	0.009436348270281206	1.7874916701864667e-21	1.7874916701864667e-21	0.28425079591027097	0.9963399430114297
RTCB	3	0.00861708156194214	0.009304753977313878	0.015054727733135225	0.010495735914462257	2.4073092595989987e-10	2.4073092595989987e-10	0.020766186738424192	0.9963399430114297
ADH1B	2	-0.01265492093121565	0.01892788859190596	-0.017436717757472284	0.01749259180300637	6.517082897035844e-07	6.517082897035844e-07	0.33947652584683885	0.9963399430114297
BRF1	8	-0.004144434832243456	0.00479433942244945	-0.005893631604948531	0.005318295696526282	1.212887559936616e-08	1.212887559936616e-08	0.20996021785726335	0.9963399430114297
IGFL4	5	0.0020622946350662788	0.018279707358664212	-0.005403370270905687	0.013842061309945409	0.5266922579583775	0.5266922579583775	0.09666059551844378	0.9963399430114297
TNFAIP1	1	-0.005959821153570094	0.02650288269123705	-0.01527335896315396	0.029995633461766428	0.014947594277879327	0.014947594277879327	0.23211034102537692	0.9963399430114297
ZNF238	5	0.0014832544629220599	0.03594101741212247	0.010735968304784202	0.027827179196151706	0.2217776523800244	0.2217776523800244	0.29506804565536027	0.9963399430114297
GLI4	8	-0.0026992040522120665	0.00628505036031378	0.004157478627645315	0.007269881854476018	0.5486128470072539	0.5486128470072539	0.0005092288478271613	0.9963399430114297
CTNNA1	10	-0.010019760236806334	0.010078722746762895	-0.013223987700817766	0.013538044133842594	1.6174908433769726e-08	1.6174908433769726e-08	0.3284637181449932	0.9963399430114297
CTSG	7	0.005810374683961669	0.050347124839607925	0.013581025473182165	0.05376170102388896	0.2282415566508137	0.2282415566508137	0.5859054095639906	0.9963399430114297
ZNF319	2	0.027792734773070718	0.024368444486764933	0.021436148409490235	0.021913431572304087	1.8286553058878802e-09	1.8286553058878802e-09	0.3181891780942753	0.9963399430114297
MIR1263	2	0.011664970327306677	0.03867217472450418	0.002712034172481958	0.034124533300482485	0.20316814836584418	0.20316814836584418	0.37121786593806216	0.9963399430114297
UTP6	11	-0.00469809019982012	0.00621093865703513	-0.005294483331166934	0.004853768730057194	9.496460690395956e-08	9.496460690395956e-08	0.6958234655870597	0.9963399430114297
LOC100288748	3	-0.0003340313342618369	0.007342589717951103	-0.0029541557898491977	0.014055375545319685	0.3495974625124191	0.3495974625124191	0.3945318324185869	0.9963399430114297
C4orf3	4	-0.006214883040498796	0.03850976294709675	-0.0160731892762361	0.026947285580139504	0.02894382017811286	0.02894382017811286	0.2807995951137549	0.9963399430114297
OR5W2	4	-0.0010132373461016742	0.02044365371625793	-0.0063086044104011035	0.016411792698518793	0.20353864421641163	0.20353864421641163	0.29877327721751284	0.9963399430114297
PPP1R16B	18	-0.0012108908117952006	0.003409135061773777	-0.0015111955706750692	0.003596415267858594	0.010802480080497034	0.010802480080497034	0.7541037395949364	0.9963399430114297
UBN2	7	-0.0021174424750700907	0.006986647068893829	-0.0013395105545956128	0.005162963305592676	0.06449451547946913	0.06449451547946913	0.6436557332503998	0.9963399430114297
C9orf21	2	0.006071617791498143	0.020261029578140667	0.0007685249422987235	0.018441590870285907	0.2573326805815773	0.2573326805815773	0.31917512769990936	0.9963399430114297
C4orf17	2	0.0242851734691196	0.03284628335284454	0.011132383788073508	0.021629900295902244	8.268324267174845e-05	8.268324267174845e-05	0.0881708182637209	0.9963399430114297
C14orf139	4	0.05165347293598782	0.019234487619190967	0.04713674203830736	0.017217964202129205	1.2051454255922761e-23	1.2051454255922761e-23	0.3674707816926447	0.9963399430114297
OLFM2	8	-0.0017830857842884686	0.006726960456243716	-0.0035487824539757453	0.008167017019454496	0.019841873629843503	0.019841873629843503	0.3898573617563421	0.9963399430114297
ESRRB	56	0.0015069741769767856	0.007336358572488024	-0.0017610083287926805	0.005888392050586908	0.9133972142766558	0.9133972142766558	0.07685014949444112	0.9963399430114297
ZNF416	9	-0.00396580744154537	0.004082070397009167	-0.005849522543848791	0.004523300295428154	4.098540292739146e-10	4.098540292739146e-10	0.11422709792583463	0.9963399430114297
DEFA5	6	0.006068562835822861	0.01881595574252514	-0.0032817410333656895	0.01322395754396706	0.6079609663746394	0.6079609663746394	0.03945605315618753	0.9963399430114297
HMX3	16	-0.000499011818905948	0.007068684394981691	-0.003256520438766866	0.007063523235152427	0.08632275901538833	0.08632275901538833	0.15760124893865066	0.9963399430114297
FABP4	6	0.012521262217451016	0.017731892901711163	0.007391456427397543	0.013585002849711932	7.738378131000641e-05	7.738378131000641e-05	0.23817339176250635	0.9963399430114297
DEFB129	5	0.011115521084820744	0.019621758008665988	0.005170542724044215	0.012665786312991562	0.0016102610124704814	0.0016102610124704814	0.19172385134306458	0.9963399430114297
LINC01505	3	-0.0029878723238721434	0.013629267466003918	-0.005367770454029985	0.01135478969207533	0.02895503356764872	0.02895503356764872	0.48884024555166194	0.9963399430114297
CDH12	32	0.009615567415573246	0.011718233841034162	0.0067267212758392704	0.0098536527764172	3.7572137321865294e-06	3.7572137321865294e-06	0.33141325322889303	0.9963399430114297
KLF1	8	0.007298289243821727	0.01771940653881505	0.01034422998737405	0.014797156198137087	0.0005182763089233424	0.0005182763089233424	0.49601450911355227	0.9963399430114297
IMP3	11	0.001058639846165171	0.00482789847053466	-0.0001987265099078319	0.004558058605844647	0.5694831825091886	0.5694831825091886	0.3296656809479257	0.9963399430114297
TMEM86B	5	0.003138421302371589	0.008432152876902339	0.005364031417281536	0.008516625864254994	0.0012476263831889736	0.0012476263831889736	0.33903911236993045	0.9963399430114297
LOC100506422	4	-0.003256352499679289	0.026242318566296823	-0.00044756876980816065	0.015586530582391537	0.5921219056124608	0.5921219056124608	0.6345308702169351	0.9963399430114297
LINC01386	2	0.008531242158677814	0.017662166145447813	0.002891464312871268	0.012533127700702534	0.015890944641833236	0.015890944641833236	0.18186445892878508	0.9963399430114297
OR2K2	3	0.009357649720745298	0.008081972345594574	0.008000303439152064	0.007412333259089167	3.804399715201804e-10	3.804399715201804e-10	0.5229549102429013	0.9963399430114297
ZNF567	3	0.004659680055983277	0.00695300470391893	0.007137330286664722	0.005680842861955776	6.312758096584781e-08	6.312758096584781e-08	0.15759481012411225	0.9963399430114297
SOS2	8	-0.004881465172740046	0.005582034898746113	-0.0027543410860967872	0.005060470254166963	1.144959629903391e-05	1.144959629903391e-05	0.14840309212504416	0.9963399430114297
C12orf75	9	-0.0022600850003614355	0.007403519849745713	-0.0055940256082901265	0.006594642027042045	0.00045048176412092536	0.00045048176412092536	0.08649431317725405	0.9963399430114297
E2F8	11	0.00725457584817803	0.0062044573978835	0.006374130304438698	0.005783313394533678	2.4073092595989987e-10	2.4073092595989987e-10	0.5919283181051357	0.9963399430114297
GRPEL1	14	0.002743565226200401	0.009940112322827835	0.0013677140497577876	0.008131909663223262	0.1393712094574916	0.1393712094574916	0.5801402882820204	0.9963399430114297
ASB15	3	0.013996564782696015	0.026892841385530858	0.00914845748595249	0.01842150346811894	0.0011949188822828936	0.0011949188822828936	0.4431322362601974	0.9963399430114297
ANGPT4	9	0.014820130680323606	0.01629865902703516	0.009879888548036666	0.012308910787471863	3.5752308953693283e-07	3.5752308953693283e-07	0.21442684419991076	0.9963399430114297
MMP11	9	-0.0031856750192526973	0.008548589898692636	-0.0077108559540085865	0.009027297543957181	0.0001303914346709518	0.0001303914346709518	0.0641639381129586	0.9963399430114297
LRRC34	8	-0.004383683407610213	0.006524689629547934	-0.0036390149630606185	0.004673609850867759	1.0618818920803462e-05	1.0618818920803462e-05	0.631744752226042	0.9963399430114297
STAC	9	0.0019997362205950225	0.014633232783283266	0.006240188471206416	0.009353201102266395	0.029492008812083654	0.029492008812083654	0.2101883770895016	0.9963399430114297
DNAJC4	9	-0.0013625735634393652	0.008151337751566302	-0.003632575762921889	0.00865314685622512	0.052580342190697446	0.052580342190697446	0.3256889390124883	0.9963399430114297
ZNF292	8	0.005620470386136461	0.003238843485521878	0.006351024474120802	0.0033555723106793085	5.219136969159353e-17	5.219136969159353e-17	0.4193777150431668	0.9963399430114297
ZNF804B	11	0.006110728988593279	0.009245529177163536	0.0038047889666224205	0.009656801526412505	0.000760772471627772	0.000760772471627772	0.37425235594041006	0.9963399430114297
WDR45B	2	0.004958943110925189	0.021782545714370567	0.011270116770708997	0.02338998391266589	0.01927394417647888	0.01927394417647888	0.3096293076179404	0.9963399430114297
LOC90246	5	-0.003944906312448017	0.017251527618357892	-0.006166515661169	0.017065474619561063	0.052863256519407105	0.052863256519407105	0.6362683590331815	0.9963399430114297
MCOLN2	13	0.001917561144124916	0.007930483711777453	0.0009098073770517644	0.007057146707342301	0.2222475017976206	0.2222475017976206	0.6239005921380167	0.9963399430114297
CASC23	2	0.010934088455306154	0.01661657436264037	0.008542285857377215	0.013980367885787442	6.1028567030278884e-05	6.1028567030278884e-05	0.5695721026623399	0.9963399430114297
MS4A8	1	-0.028575845462304565	0.024385155876721482	-0.0248489483727349	0.02147501909237372	1.2827333297580772e-10	1.2827333297580772e-10	0.5537702055305886	0.9963399430114297
LACTBL1	7	0.01520504274948563	0.025663252079017967	0.009169495413543048	0.02599479372865066	0.002253766405057213	0.002253766405057213	0.3945280510451943	0.9963399430114297
ABCC6P2	2	0.018002871920665107	0.020891047329473493	0.026522723495960236	0.020265425294383303	1.5622475468725092e-09	1.5622475468725092e-09	0.13430785575839935	0.9963399430114297
ING1	2	0.025889452642864647	0.03558102394920318	0.014461356198346197	0.028071059925920225	8.199656366234705e-05	8.199656366234705e-05	0.1958675347658635	0.9963399430114297
USP47	5	0.01171893298979159	0.03814712394502576	0.005609683542781406	0.04099245248012038	0.1536740474730347	0.1536740474730347	0.5732176353609976	0.9963399430114297
NPY1R	19	0.003835395844794848	0.010714488665200769	0.0025548508600359144	0.009639545917984767	0.03921892007464816	0.03921892007464816	0.6462399855413796	0.9963399430114297
PDZRN4	11	-0.011434800872372261	0.016556227149995724	-0.005917028909730993	0.011151411528526707	0.00012076759127765638	0.00012076759127765638	0.15689996156902505	0.9963399430114297
MEG8	13	-0.010541949257212154	0.013794256494972155	-0.012506173822614887	0.009651139128262333	1.6245887709072945e-08	1.6245887709072945e-08	0.5469850136807504	0.9963399430114297
LOC101927081	3	-0.013985333216043179	0.020784427727702556	-0.017927001758858013	0.013588463786288097	7.792671022476628e-08	7.792671022476628e-08	0.4132550216795423	0.9963399430114297
DUSP18	10	0.0039042343056864158	0.0028886271199978944	0.004407171038124291	0.002809777436309486	1.0904273034627737e-13	1.0904273034627737e-13	0.5195101057133381	0.9963399430114297
PCNXL3	5	0.0025590280271238753	0.004874085876449715	0.0017767603292509367	0.004555278834601552	0.002792854002024474	0.002792854002024474	0.5449873718628178	0.9963399430114297
PRRC2C	8	0.010868441241206948	0.01827742369987329	0.007818583136148478	0.016813511804528773	0.0006167623827390581	0.0006167623827390581	0.526194363187874	0.9963399430114297
CXorf30	2	-0.015533498666904599	0.014699976024659393	-0.011607347974070785	0.017898790063643446	5.88528715465678e-07	5.88528715465678e-07	0.3824741472218215	0.9963399430114297
RNASE3	5	0.028069450528533352	0.0289974043654533	0.024695733775915916	0.02302827309637609	5.8113608384193465e-09	5.8113608384193465e-09	0.6378940842071863	0.9963399430114297
MXI1	9	0.0014480261366676447	0.010889569001868663	0.0036769470953892194	0.007555871848920418	0.07391363802716305	0.07391363802716305	0.38623301954548195	0.9963399430114297
PLAGL2	4	0.015291293793254437	0.03226478374382595	0.018094458657282368	0.033757446794581904	0.0010553719349659903	0.0010553719349659903	0.7563479875317403	0.9963399430114297
DPP6	10	-0.022341830216072216	0.032334766712406655	-0.01642405494473599	0.025041744133374073	2.7069114370868995e-05	2.7069114370868995e-05	0.4555209435673234	0.9963399430114297
RGL1	3	0.016065395249260806	0.017362615454265484	0.009255458743483954	0.009961606846785398	1.847087463155923e-07	1.847087463155923e-07	0.08297129674267634	0.9963399430114297
SGK1	6	0.0030099896337882994	0.023902212699300252	0.00035955539640085665	0.019192027353729192	0.6295184264126857	0.6295184264126857	0.655097583284828	0.9963399430114297
LOC340357	4	0.006450071297310028	0.018084459440696813	0.009075689437212786	0.017789246349847014	0.004721491538228266	0.004721491538228266	0.5929953187191563	0.9963399430114297
FAM20C	8	-0.004633601329703298	0.014538608994346143	-0.0034268588146401787	0.008187471760276519	0.02457934819128368	0.02457934819128368	0.7085940165289628	0.9963399430114297
LOC101928880	4	0.0019770641426245456	0.02282660636732102	0.012650925396769134	0.02340417961986442	0.04242612989538916	0.04242612989538916	0.09577095019608628	0.9963399430114297
ADSSL1	8	0.0013077268003727524	0.007797824371741614	-0.0011925200243928884	0.00875203736603954	0.9689602582546698	0.9689602582546698	0.27282416048431407	0.9963399430114297
DIRC1	7	0.012032067205382416	0.019867718878419986	0.007612787049125742	0.013371119188420674	0.00022739718024020696	0.00022739718024020696	0.3420592949423057	0.9963399430114297
CXorf22	8	0.001260319626165756	0.014621347652531454	0.00647946401526807	0.014129921687733207	0.08139750060766798	0.08139750060766798	0.18809720669816937	0.9963399430114297
MELK	7	-0.0063268675904661975	0.007982632078630248	-0.008014961765990371	0.006674188725461306	1.4917976934962492e-08	1.4917976934962492e-08	0.4030867606865326	0.9963399430114297
FAM25A	6	0.018411262150164004	0.017989958904918564	0.023156443572338727	0.015540018924991354	2.579472403831549e-11	2.579472403831549e-11	0.3044444047693807	0.9963399430114297
C18orf42	2	0.008778366933542269	0.020368728562257903	0.00351034125133797	0.02007881832501883	0.04723655371103134	0.04723655371103134	0.3429630912942352	0.9963399430114297
DTX3	7	-0.0003244813147676075	0.012345244196978746	0.001864044346743161	0.009321829789304629	0.6650099111328136	0.6650099111328136	0.4655664834550267	0.9963399430114297
CERS3-AS1	3	-0.0011449471079273204	0.009475202411200307	-0.00297213970731808	0.010019408018993087	0.1700118941711779	0.1700118941711779	0.49420470109549464	0.9963399430114297
SERPINB1	12	-0.0002128516431254004	0.004634087420022219	-0.0015997576299870825	0.0047901648878334166	0.21644511327030583	0.21644511327030583	0.28456257535186946	0.9963399430114297
TUBB1	7	0.011012610144085373	0.00908097461624976	0.009170483808668842	0.007701229725535798	5.688010986604563e-11	5.688010986604563e-11	0.42511199369567054	0.9963399430114297
IER5	12	0.006365751139865618	0.020430095062376353	0.009840001197439833	0.015223722176293522	0.0034387850301544976	0.0034387850301544976	0.4817684579125865	0.9963399430114297
SPIN4	5	-0.004558773931033082	0.01707367093480088	-0.010192522421755177	0.01575164041715881	0.003826444543024504	0.003826444543024504	0.21322945418549547	0.9963399430114297
ZG16	4	0.006266121369821047	0.014890281215663378	0.011500078488279272	0.013576777622461777	9.568778045088683e-05	9.568778045088683e-05	0.18297343488210413	0.9963399430114297
C8orf76	9	0.006107396181780126	0.00557548810198597	0.004615165870038806	0.006944239468379098	3.3352578240185593e-07	3.3352578240185593e-07	0.38793161306813373	0.9963399430114297
EVX1-AS	1	0.011733302919952946	0.024118694656537258	0.015612605951450474	0.016006494180579135	2.8180036122977803e-05	2.8180036122977803e-05	0.48930385434415236	0.9963399430114297
C6orf132	8	0.004838552506985481	0.021391023871565794	0.00958002175721857	0.017942911127558674	0.01704855413512141	0.01704855413512141	0.3816056754807934	0.9963399430114297
PAH	9	0.001953676443470348	0.011026166604128371	0.005815538570468798	0.010064868138738541	0.017259024488024823	0.017259024488024823	0.18473763317002556	0.9963399430114297
INTS1	7	-0.008798199258035136	0.005160212844939039	-0.011408245329385395	0.0044858399031302825	8.159119387623717e-19	8.159119387623717e-19	0.05260094314862088	0.9963399430114297
VN1R4	4	0.006145336541864612	0.015063686552623412	0.003968316239339329	0.017280418074233663	0.040296546164778776	0.040296546164778776	0.6237695831680645	0.9963399430114297
SH2D4A	9	-0.0012479488004014413	0.009231576340779035	0.0008173672718153078	0.005924029766439254	0.8713849313113095	0.8713849313113095	0.3324176052727533	0.9963399430114297
MYL7	8	0.014014299381662296	0.015002611503509357	0.012178446676996014	0.007852315142789635	7.007181259644613e-10	7.007181259644613e-10	0.5756184296220497	0.9963399430114297
LINC00954	2	0.008695712716491121	0.018935983251469286	-0.00045116268705441213	0.014990371758213876	0.126655702510122	0.126655702510122	0.05441637195759905	0.9963399430114297
OXNAD1	4	-0.00428195413395211	0.018776724896759522	-0.0072481702036327755	0.014785184742095676	0.025134872521343412	0.025134872521343412	0.5218169313735724	0.9963399430114297
LMBR1L	6	0.0021882954456923878	0.00945623076543961	-1.4108509193232147e-05	0.008189456357429799	0.4373721435232755	0.4373721435232755	0.3645051854362992	0.9963399430114297
ACTR8	10	0.0028022248934540424	0.007336564894860826	0.0021292768132907362	0.00705158440353976	0.024119863296800655	0.024119863296800655	0.7325117550731692	0.9963399430114297
ANKRD32	1	0.0016268156722739583	0.016640178934189915	-0.0003050901095072712	0.012152809010673319	0.7838283954048534	0.7838283954048534	0.6281819046545621	0.9963399430114297
LOC728175	5	0.009290236316786868	0.02492791259296098	0.013195249296117725	0.020146384703213435	0.0013285796006573898	0.0013285796006573898	0.5294541457835329	0.9963399430114297
LAPTM5	5	0.002056288325455441	0.019319670436081852	0.0036524030236182283	0.015524580789615227	0.29382472664236364	0.29382472664236364	0.739247831813388	0.9963399430114297
LOC646813	1	-0.012915331451981168	0.02561016994218442	-0.009350462825210017	0.022338030714897893	0.002574089867706325	0.002574089867706325	0.5880298161534263	0.9963399430114297
TMEM141	8	-0.009415937967322492	0.008078601229366371	-0.01146336089026321	0.008183155034982676	7.590529974637121e-12	7.590529974637121e-12	0.35914413770633713	0.9963399430114297
TMEM191C	1	0.040980771188382725	0.020782452996833622	0.042670501532377995	0.011302969967809122	2.0214803805726377e-22	2.0214803805726377e-22	0.7120433332764389	0.9963399430114297
ALG14	8	-0.0033953025664237367	0.003582218323534211	-0.005750393596960716	0.003413700527789536	1.9022408023394865e-11	1.9022408023394865e-11	0.016701732530730835	0.9963399430114297
AK3	6	-0.019025674462042477	0.011242135189155626	-0.021544000085765198	0.011186330584560113	5.917661714832564e-17	5.917661714832564e-17	0.4130826541242413	0.9963399430114297
DHRS3	16	0.0014740256427925214	0.003204163721120327	0.002273652271885011	0.0036958342586223413	0.0005173770544705024	0.0005173770544705024	0.3995275316877632	0.9963399430114297
LOC113230	9	-0.0041105167931367375	0.005478710530289935	-0.006381997297636767	0.006087934664014729	1.125532217723383e-07	1.125532217723383e-07	0.15554882743075374	0.9963399430114297
ZSCAN16	5	0.011632173147797586	0.01592936618382837	0.01397388370886997	0.01222187064468711	8.672508025795358e-08	8.672508025795358e-08	0.5471272093956581	0.9963399430114297
ZNF676	1	-0.014292319509718156	0.07709122420471126	-0.031149715653172243	0.06042201237334161	0.03193396606920954	0.03193396606920954	0.3752907554302003	0.9963399430114297
OR10R2	1	0.006007653201067864	0.02453309076109237	-0.0007392153298413529	0.01982873051729749	0.4579067095096744	0.4579067095096744	0.27151834413376147	0.9963399430114297
C17orf106	1	0.03749182868886877	0.034648452094976356	0.032628402109499334	0.031084534741528412	1.4257429937816675e-09	1.4257429937816675e-09	0.5895193994399934	0.9963399430114297
GZMA	7	0.0025433962610032852	0.016319931554106853	0.00793138456912268	0.014845631575298448	0.029377742814429862	0.029377742814429862	0.21009039461390724	0.9963399430114297
PGM2L1	10	0.0009663156990927672	0.005413120267528031	0.000325856899138954	0.004655121288164067	0.4146621348472099	0.4146621348472099	0.6430691639437496	0.9963399430114297
ZNF202	11	0.002752985461919192	0.0029004039154653183	0.0037754861017569885	0.004703416879119373	5.100785874641969e-07	5.100785874641969e-07	0.34074962880585147	0.9963399430114297
AMH	2	0.01818766774954618	0.015219080878105027	0.020065247058868387	0.019155811668990403	4.999722477354156e-10	4.999722477354156e-10	0.6916942984261579	0.9963399430114297
APCDD1	7	0.0060806043233190355	0.010007866352630767	0.008321888261213514	0.01240631556084692	5.616797842236698e-05	5.616797842236698e-05	0.46828333663709454	0.9963399430114297
OR6V1	9	-0.005967682194807889	0.012807688530908466	-0.00017018132150908654	0.012695040050452971	0.12406269557279041	0.12406269557279041	0.10082938806297012	0.9963399430114297
MNS1	10	0.0025777543121465875	0.006662950024498581	0.0019786434264094633	0.006769814619135763	0.025538452047040028	0.025538452047040028	0.7444267393135583	0.9963399430114297
SYNDIG1	17	0.004074246436682149	0.012922823731224466	0.0009887069648127581	0.010722212363583965	0.16742679571319977	0.16742679571319977	0.3440934999659536	0.9963399430114297
WWTR1	10	0.015731465710975497	0.013917850147751543	0.013704060479005145	0.016412176762127483	1.6102365120001763e-08	1.6102365120001763e-08	0.6265081649556105	0.9963399430114297
SUGT1L1	10	0.004352537829704844	0.006461366509291971	0.002720082843607209	0.00794439599103531	0.001603973342025223	0.001603973342025223	0.4112595660220024	0.9963399430114297
CHRNB1	7	-0.017098709019009402	0.020272681544292365	-0.009748903496161343	0.021595896377818533	6.2914995683522e-05	6.2914995683522e-05	0.20298539531231077	0.9963399430114297
SAP30	12	-0.004449240447056514	0.004620584503144271	-0.0060016631937965205	0.003964103300203058	5.34436380751057e-11	5.34436380751057e-11	0.19096385916697606	0.9963399430114297
SLC7A5	9	0.004675402687073009	0.014211673654951037	-0.0012365777454503744	0.014387469898426602	0.45392966165831833	0.45392966165831833	0.13481014020414128	0.9963399430114297
L3MBTL2	11	-0.0005961250104762688	0.004100965954460233	-0.0024456640733688164	0.004152083214305094	0.018013204777266378	0.018013204777266378	0.10563273595739468	0.9963399430114297
TTC3L	4	0.008456047610000331	0.033109045566146016	0.0009387649546066975	0.023107904089380012	0.2926698288688154	0.2926698288688154	0.3378018837034261	0.9963399430114297
CLDN34	7	-0.01130651867452753	0.025049710227129842	-0.0150138810172914	0.02373890802746116	0.0005209678450305121	0.0005209678450305121	0.5791061553976513	0.9963399430114297
RPSAP58	7	0.008398234586315174	0.014313496648236286	0.006402828400018352	0.01530567866398314	0.0012205841608645461	0.0012205841608645461	0.6228398927022614	0.9963399430114297
LINC00844	2	-0.009459540552563126	0.024441563897646585	-0.007022108832995107	0.01964290666750563	0.014650883068200898	0.014650883068200898	0.6879343466710999	0.9963399430114297
DYNLL1	5	0.004700820544030932	0.022640229460072887	-0.002274343147542737	0.024286295877499038	0.7559102060068233	0.7559102060068233	0.2800384374596641	0.9963399430114297
UFM1	5	-0.000830889959247024	0.003605252639438592	-0.0017145799768191793	0.003283743735379741	0.016038674811976534	0.016038674811976534	0.35074928610875733	0.9963399430114297
AKAP8L	13	-0.0018264208933142167	0.005931961318463374	-0.0003506650325664408	0.005528059930582465	0.22136101920179826	0.22136101920179826	0.34867216092256037	0.9963399430114297
CACNG8	8	-0.02166129985865619	0.017972267773006992	-0.01852093749727916	0.012405322215904882	4.608390293373881e-12	4.608390293373881e-12	0.4582942894669384	0.9963399430114297
OR4L1	5	-0.013002731487486105	0.03090791683558254	-0.02345801691479152	0.023123788454097117	3.531661251115933e-05	3.531661251115933e-05	0.165252946231381	0.9963399430114297
MGAM	5	0.004879313726778354	0.010677240738619628	0.00655968035945182	0.024904414279461527	0.04947646727565826	0.04947646727565826	0.7485687693503422	0.9963399430114297
FAM69A	5	0.005311921661209175	0.010855936257362059	0.006567660515727823	0.011098544191247508	0.0004944187960889537	0.0004944187960889537	0.6760071224889719	0.9963399430114297
ACSBG1	5	-0.002240540214821139	0.018459609660845862	0.0029224623397544696	0.023095199610865688	0.924452489643762	0.924452489643762	0.3683883164653423	0.9963399430114297
REG1P	4	0.013460422701305808	0.017963590817098432	0.012121796788992698	0.013017048908960079	7.126879032096256e-07	7.126879032096256e-07	0.7551212269577021	0.9963399430114297
ELOVL3	12	-0.0015840455375059873	0.006016360263796355	-0.002058629728784717	0.004183663698247838	0.020740772306618374	0.020740772306618374	0.7378339004628938	0.9963399430114297
SNORD115-38	7	0.026106031791242965	0.014704242969673126	0.027713845476271606	0.015422380919822598	7.93013152212556e-17	7.93013152212556e-17	0.6966120310070889	0.9963399430114297
CCNY	27	0.00624835389517298	0.016970888966888566	0.004706192939206245	0.014320881613558727	0.021733179758013317	0.021733179758013317	0.7196623662723525	0.9963399430114297
TPRG1	8	-0.0009483837706071472	0.00779139619518576	0.00042490036840790875	0.008205047101610193	0.8457713685814171	0.8457713685814171	0.5310311623664614	0.9963399430114297
MPI	6	-0.007065562349778631	0.005734804291758832	-0.009872538234624603	0.007152963398603983	7.1866426967405405e-12	7.1866426967405405e-12	0.11769272766270321	0.9963399430114297
C10orf118	5	0.005628232009377733	0.0309394677737938	0.002289805640004291	0.027169302813629417	0.3842580473597458	0.3842580473597458	0.6752771135245863	0.9963399430114297
KLHL24	21	0.0028266806096180217	0.009456509954037202	0.00015807834224251804	0.006593256977626601	0.2416808118840095	0.2416808118840095	0.23448551771508652	0.9963399430114297
CRYBA4	10	-0.0037751150811160252	0.010354526376063385	-0.005248745735486356	0.0090029776070488	0.002489614871943152	0.002489614871943152	0.5791989570944907	0.9963399430114297
STL	8	-0.011323678721639294	0.019559186931871406	-0.005965593645314653	0.017700052415153794	0.0027586637954493823	0.0027586637954493823	0.29610441572251733	0.9963399430114297
C11orf54	1	-0.002358638851730891	0.017553850878420707	0.0033213142465662233	0.014167549593886422	0.8601959522570386	0.8601959522570386	0.19650353150028382	0.9963399430114297
SMIM24	2	0.021131129331058915	0.016735794058272906	0.01877263813107101	0.020712487962922615	1.5991149850882133e-09	1.5991149850882133e-09	0.6472779716572217	0.9963399430114297
LOC102724084	4	-0.00632210165482983	0.01027243260542211	-0.007855865399042792	0.009814913174195423	1.1087346505434352e-05	1.1087346505434352e-05	0.5772444355023574	0.9963399430114297
ATHL1	9	-0.010278431494785434	0.01959279472888969	-0.006829133834858493	0.0247166524866653	0.011967622823553186	0.011967622823553186	0.5723046268589018	0.9963399430114297
DDX60L	12	0.003075965125642625	0.005472185162299229	0.0016439816130348122	0.005080383650504349	0.0037936519939142034	0.0037936519939142034	0.32362163099534036	0.9963399430114297
CARD11	51	0.004288608922212541	0.0068290396616676385	0.005933821145680459	0.006091608684992884	1.5535071179921635e-06	1.5535071179921635e-06	0.3545313972471976	0.9963399430114297
MFI2-AS1	1	-0.004331436404475448	0.01786046808335617	-4.218645449038938e-05	0.015404838630215117	0.40596853028851343	0.40596853028851343	0.34905707531904284	0.9963399430114297
CYP4Z1	3	-0.034564276150715174	0.037265595830626864	-0.04170487929273535	0.030544346036680346	3.993557611729036e-10	3.993557611729036e-10	0.4447582100008195	0.9963399430114297
LINC01063	3	0.002002127396471706	0.007672373417725482	0.00038903107116987714	0.007453963102757868	0.31110812850721936	0.31110812850721936	0.4368466362563612	0.9963399430114297
ORC2L	9	0.005609610783894366	0.008992204017549452	0.0034879356701187606	0.007661987173399966	0.0004957640967335296	0.0004957640967335296	0.35503357835006677	0.9963399430114297
FREM1	10	0.007917590383247098	0.02298750894350188	-0.0004423694467103108	0.016898295150625405	0.23978182579958984	0.23978182579958984	0.13392275428882033	0.9963399430114297
C6orf57	8	-0.003505018915567131	0.007828419484038047	0.0010289598160457773	0.008393251924106847	0.3457032556985704	0.3457032556985704	0.045153303303402566	0.9963399430114297
ITPRIP	26	0.003094130075491561	0.009610375893929959	0.001689581611705801	0.010612992528559722	0.12222957661296227	0.12222957661296227	0.6123916953290458	0.9963399430114297
LOC100124692	1	0.018554131031036376	0.032038791584573734	-0.0017757539395932913	0.03372803505509438	0.11017637622214688	0.11017637622214688	0.027327728092300434	0.9963399430114297
DEFB123	7	0.010081645116604209	0.014406868469653134	0.008393682183412028	0.0153166312158924	8.0431996853941e-05	8.0431996853941e-05	0.6783108660474422	0.9963399430114297
CCDC61	10	0.0031143379956483845	0.008016546533842442	0.0051575568308432854	0.007289197556962308	0.0005538626897023529	0.0005538626897023529	0.3316883698582712	0.9963399430114297
MIR194-2	1	0.025152174260881212	0.033882512571700246	0.01774556364836515	0.031366077550596186	3.776412782743965e-05	3.776412782743965e-05	0.4083570095876369	0.9963399430114297
GRB7	1	0.00814533191257051	0.015676587704925585	0.010501099833735693	0.0090471897401334	6.516600478818793e-06	6.516600478818793e-06	0.5018489231128817	0.9963399430114297
MIR1202	2	0.011122254989765313	0.019900044264575166	0.007676225432643186	0.01689825726625582	0.0010165686971804334	0.0010165686971804334	0.49583576009139363	0.9963399430114297
ZNF788	5	0.008632562782918981	0.014935814069887471	0.0103429033184493	0.01479517365817385	5.429634311043848e-05	5.429634311043848e-05	0.6742337420924844	0.9963399430114297
TMED11P	3	0.02084371642713194	0.05047101478571435	0.009347061999050185	0.028299460984861708	0.016257779902994013	0.016257779902994013	0.3066617910067114	0.9963399430114297
KRBA1	9	0.003829217296814238	0.011980932209616607	-0.002414281421114887	0.010469318650343083	0.7104822322389772	0.7104822322389772	0.046545895279327905	0.9963399430114297
MARCH11	17	-0.028587502250273376	0.028540644398230546	-0.025250928706187187	0.014282504866570463	5.936762465541958e-11	5.936762465541958e-11	0.5892876415765346	0.9963399430114297
FLJ36031	6	0.02290015127436246	0.011216948328189041	0.020741208086135214	0.00857261181224624	4.158835230820596e-20	4.158835230820596e-20	0.43044694342835355	0.9963399430114297
PKD2	7	-0.0018539547439684436	0.0066058077158400565	-0.003439650249977915	0.0046455176773370285	0.002739836563195024	0.002739836563195024	0.31231902465182326	0.9963399430114297
C7	6	0.01001852383620945	0.02620431455339321	0.00016542324570961513	0.01760100102134516	0.1452680108639723	0.1452680108639723	0.11087276576547146	0.9963399430114297
IRAK1BP1	10	0.002771245123170039	0.004071884816562706	0.0011608357467309096	0.004880161192529272	0.004831839376741012	0.004831839376741012	0.19375236744419422	0.9963399430114297
GABPA	1	0.0010277404608549563	0.012968696981127464	-0.0005478307582714314	0.00958335190175953	0.9020187010100034	0.9020187010100034	0.613808145021437	0.9963399430114297
TOR1AIP1	10	-0.002841228001316389	0.004664017057886616	-0.004097555458131764	0.005766235924214223	3.432962827681266e-05	3.432962827681266e-05	0.38278782637416076	0.9963399430114297
RPS15	10	0.0017015391856983854	0.00791959727569207	-0.00021181157739074018	0.006578937305119799	0.5222577302437388	0.5222577302437388	0.33869033581287744	0.9963399430114297
CRYBB2	16	0.0032894612456223493	0.00883818783804069	0.0020974893629964906	0.006993599846147973	0.026358825353482048	0.026358825353482048	0.5849825370070434	0.9963399430114297
SNPH	21	-0.010026450107179608	0.014664961328309425	-0.012101671570718184	0.01315426077144353	1.2526410440033114e-06	1.2526410440033114e-06	0.5864697899789255	0.9963399430114297
RHOH	13	-0.00016916277817851592	0.017781428330307835	-0.0032317898507386662	0.012529520515956337	0.48561391751121236	0.48561391751121236	0.46770259495978495	0.9963399430114297
GALR1	30	-0.009438128063386238	0.01735171722482689	-0.010711485110177303	0.008896702714443564	5.831875948147397e-06	5.831875948147397e-06	0.7357367625104934	0.9963399430114297
KRTAP19-6	1	0.0015790754247594723	0.018369866760203208	-0.0006402656943709804	0.01407546688471928	0.8654805488758605	0.8654805488758605	0.6203684419992559	0.9963399430114297
MEIG1	16	0.004400713685968965	0.009065350153372691	0.0022146686308292898	0.00832044829373733	0.013191968632333108	0.013191968632333108	0.3602029507426525	0.9963399430114297
GTF3C3	5	0.0031306917436696815	0.004097425067172216	0.0024488950594707803	0.004038895492749506	1.8133229920023857e-05	1.8133229920023857e-05	0.5407379687358259	0.9963399430114297
CAPN11	6	-0.0024494768513573526	0.016524138207983017	-0.000820968592608409	0.011017371764368959	0.459981350062335	0.459981350062335	0.6718110082599391	0.9963399430114297
SOCS1	22	-0.006227908630438327	0.006004610132685363	-0.008387214712560279	0.006009801820946494	5.012514835166289e-11	5.012514835166289e-11	0.1923801755194994	0.9963399430114297
CCDC104	9	0.001927592971871907	0.005786989302875328	0.0001571239296791441	0.007387362598092173	0.3159768437787689	0.3159768437787689	0.33145939917911293	0.9963399430114297
TSC22D2	11	-0.0012279862836254163	0.006545809561346288	0.0006677935398387574	0.005225207234515847	0.7765955289835181	0.7765955289835181	0.2449001013021598	0.9963399430114297
CCDC74A	3	-0.05003900152775978	0.01809484776513929	-0.045193051165084784	0.020619313786041878	5.189223475171977e-22	5.189223475171977e-22	0.36292098340659873	0.9963399430114297
HTR1D	13	-0.00166127605723521	0.010211220473162214	-0.004074835904982691	0.010284475839717075	0.06729874968849472	0.06729874968849472	0.390824070950582	0.9963399430114297
PIK3CB	5	0.014459171549479156	0.018637144359319086	0.012097052397551326	0.016786185181738498	3.838997705938821e-06	3.838997705938821e-06	0.6266537266651047	0.9963399430114297
KIAA1199	23	0.002215856569616689	0.005551957719547811	0.0007252310811033515	0.004942299897332938	0.0682391834252407	0.0682391834252407	0.3022162924839529	0.9963399430114297
LOC101928626	5	0.024901148403187603	0.023731472678846708	0.022631047376107286	0.018735975326530804	4.3005484105233187e-10	4.3005484105233187e-10	0.6980389206433251	0.9963399430114297
SPON2	5	0.013414369949588075	0.015032870700618487	0.010533072675598982	0.014173170852267204	6.985195378098253e-07	6.985195378098253e-07	0.4719191152310036	0.9963399430114297
LINC00383	3	0.025026002825042366	0.030553734775219468	0.0372994683171496	0.018850784709675068	5.5930824206473747e-11	5.5930824206473747e-11	0.08151635127764709	0.9963399430114297
LOC731789	8	0.014705785292166242	0.017159348950114922	0.012752755836204244	0.0173152857783759	1.1599702432522484e-06	1.1599702432522484e-06	0.6789071757499625	0.9963399430114297
YTHDF3	6	-0.0030827050319884287	0.0032632774965780462	-0.002827085093951521	0.002787383705563282	1.321992352539196e-08	1.321992352539196e-08	0.7581840032122369	0.9963399430114297
NKX6-1	12	-0.004816172742940209	0.006788510112336479	-0.006219340772816428	0.007248098249614612	1.6175746603795857e-06	1.6175746603795857e-06	0.46612743326984707	0.9963399430114297
VAMP5	8	-0.007769523303403902	0.015296149954307258	-0.004175557416139376	0.014330061594195314	0.00864634259588906	0.00864634259588906	0.37704838894953396	0.9963399430114297
METTL21C	3	0.02370896178704722	0.03956346858096896	0.006333991362724788	0.03037805535544644	0.006728483643391779	0.006728483643391779	0.07608023037863025	0.9963399430114297
ADAM20	6	0.0327380287558944	0.0463310512483402	0.012289911758752508	0.035138236564194326	0.000606323368834092	0.000606323368834092	0.07340474861034083	0.9963399430114297
CCNB1	9	0.009431950834307647	0.009344161285810863	0.0063501106942141505	0.011801463903573672	5.334608207202474e-06	5.334608207202474e-06	0.29231949452106504	0.9963399430114297
PRR16	15	-0.0070061003210735925	0.013180211599553114	-0.005100196301256432	0.011602601513646496	0.0015750835692871772	0.0015750835692871772	0.5751874400760122	0.9963399430114297
AWAT1	1	0.0023142403496636296	0.013822248804735522	-0.0032480176466482703	0.024096622035998924	0.8896880407157202	0.8896880407157202	0.3029587409928141	0.9963399430114297
CCDC162	3	0.0001524102982179729	0.02130306805894753	-0.002049293153079935	0.018765083381939905	0.7744127047323198	0.7744127047323198	0.6886127111443026	0.9963399430114297
NOLC1	7	0.006431627690397872	0.011655241376651046	0.002933153014413268	0.009766717949794751	0.004902835459000667	0.004902835459000667	0.23733051179191583	0.9963399430114297
C10orf75	6	-0.002317088401887888	0.004278873670970986	-0.004841328134323343	0.007062653718040452	0.00013300259917290022	0.00013300259917290022	0.11826439441402949	0.9963399430114297
RPS27	10	0.0047881177601990735	0.0029992932700392623	0.0035693859096478375	0.003907166097054202	7.34805124614278e-11	7.34805124614278e-11	0.20425454513772226	0.9963399430114297
DEF6	12	0.0008077189508871442	0.006121592526586419	0.0014784537401556178	0.0061808691707574	0.2284702696223374	0.2284702696223374	0.6903290504761064	0.9963399430114297
ABCF3	11	-0.0003415000671740428	0.0061956809707726275	-0.0010294241016661682	0.005631992588950585	0.4626518481119326	0.4626518481119326	0.6712008637352246	0.9963399430114297
CYP2E1	10	0.006151317373911519	0.008492364800848723	0.007940019784150277	0.008700605353317604	7.073148675157674e-07	7.073148675157674e-07	0.44805110851226715	0.9963399430114297
HEPHL1	8	-0.002138110184421157	0.007099567787423537	-0.0031320869702570076	0.00883498537049906	0.030623378623842235	0.030623378623842235	0.6505077463745518	0.9963399430114297
SIDT2	11	-0.005661625372916961	0.004002245039708503	-0.0067081876905628725	0.004657077170183043	2.6679090292352683e-13	2.6679090292352683e-13	0.3799077990244222	0.9963399430114297
CCDC53	9	-0.0006762236276403867	0.0048434369880999755	0.001239948704041575	0.006275865099972626	0.7632853805154576	0.7632853805154576	0.21474016028800136	0.9963399430114297
WNT7B	5	0.0010719246670051865	0.008983914182818197	0.004585145629556091	0.008641835290793317	0.038224707372185245	0.038224707372185245	0.14909236969849018	0.9963399430114297
INTS4L2	2	-0.013844916996028685	0.01848096198353779	-0.017226740324938733	0.01670121381001771	1.4656585509024135e-07	1.4656585509024135e-07	0.48367466641493506	0.9963399430114297
MIR3150B	2	0.018126344667540654	0.036150047893824734	0.004455068522029447	0.038704986637706336	0.050936093299779966	0.050936093299779966	0.18564602539702957	0.9963399430114297
GMEB2	19	0.0026996230672151683	0.005201058677678354	0.001060468106997168	0.005457621059836793	0.02172422721904329	0.02172422721904329	0.2637602924767355	0.9963399430114297
LINC01564	3	-0.00792188151677452	0.014981916861476268	-0.012734310197241529	0.016997454704770747	5.419787929693526e-05	5.419787929693526e-05	0.27482727732801904	0.9963399430114297
TMEM132D	9	0.0022594749644214707	0.01712410090128206	0.0040185701157821095	0.011701563459599605	0.16276211343718605	0.16276211343718605	0.6612478667010264	0.9963399430114297
LOC101928778	2	0.022757235946478667	0.06973443923597757	-0.017159184407304826	0.044613819718304366	0.7841257778176723	0.7841257778176723	0.015399677048101417	0.9963399430114297
SERPINB3	5	0.021170975483788365	0.02535851297657032	0.01861409891887947	0.018837781531294593	1.1049228780967558e-07	1.1049228780967558e-07	0.675797693903993	0.9963399430114297
ZNF784	12	-0.004471871767698983	0.004416629323802432	-0.00607821044859327	0.005756468174084655	4.558438751920252e-09	4.558438751920252e-09	0.2552447476876182	0.9963399430114297
ABCA8	3	0.005704822922930282	0.011756937435164481	0.0033116481510209223	0.008275211555014579	0.0039803659561001795	0.0039803659561001795	0.3910497772243191	0.9963399430114297
TNP2	6	-0.002016476063080789	0.013020573081493377	-0.0004747994210984987	0.011259902398939373	0.5192110541644765	0.5192110541644765	0.6436128931201797	0.9963399430114297
KIF3B	18	-0.0008781033070305825	0.007199802918815966	-0.001990296596730188	0.004828098599061551	0.12647053059574126	0.12647053059574126	0.5079367184606369	0.9963399430114297
TDRD9	8	-0.0011473809535856737	0.013998038870162273	0.0014761929534099617	0.014385517718440047	0.9465355400198551	0.9465355400198551	0.5000378204526905	0.9963399430114297
DUSP11	10	-0.0009562953523463702	0.00565750842830443	-0.00017762806746695142	0.007214604235065448	0.584425066117004	0.584425066117004	0.6608176572379334	0.9963399430114297
RFPL4AL1	6	-0.005814316960028649	0.021939439988835054	-0.009647416641682774	0.016449087561236992	0.00920099908144367	0.00920099908144367	0.47087850818275523	0.9963399430114297
WBP4	15	-0.004352941825820341	0.003702854012820905	-0.006099991788797908	0.0039929357531945115	2.330789718993906e-12	2.330789718993906e-12	0.10152321079402232	0.9963399430114297
KRTAP17-1	8	0.004462984724177253	0.013420361688107835	0.005601083502725314	0.012559869976470215	0.01104836833475343	0.01104836833475343	0.7489446838955041	0.9963399430114297
SORCS3	13	0.005416253134884218	0.01523238937864273	0.0036432989066482614	0.009138244837134858	0.01789251827085617	0.01789251827085617	0.6062195249762659	0.9963399430114297
ANKRD58	9	0.00842493495259265	0.01973970241887217	0.004349426596498303	0.01989780093228708	0.0347293744963098	0.0347293744963098	0.4533220850804227	0.9963399430114297
SSU72	13	-0.001111768465011548	0.0054507286310426575	-0.0021164284297968262	0.005460907249508618	0.052416974628041145	0.052416974628041145	0.5016644304206679	0.9963399430114297
C17orf75	6	0.011407822399411667	0.02018121166455999	0.016596879123537616	0.02655206155478957	0.00016159934116267033	0.00016159934116267033	0.42250700019800835	0.9963399430114297
S100A5	9	0.01703453205838616	0.015274228008633246	0.015071191724435783	0.016940407980238676	7.882862774710319e-09	7.882862774710319e-09	0.6565455684138688	0.9963399430114297
TMEM110	7	-0.0031461200878891427	0.003326792549572966	-0.0025771234940205373	0.003985725886012648	1.8160779275289458e-06	1.8160779275289458e-06	0.5714780109019224	0.9963399430114297
HNF4G	4	0.01509547507983667	0.038671995364346345	0.0036694308497287505	0.027574559801349124	0.0698667406134785	0.0698667406134785	0.21688575537315996	0.9963399430114297
NSMCE1	16	-0.0010053878118353083	0.005836341158207131	-3.594134530674023e-05	0.006470746828907267	0.5987343960521705	0.5987343960521705	0.5657041775646487	0.9963399430114297
LOC101927683	1	-0.014048242463005907	0.02742641479918275	-0.008972780227661114	0.02445606861557365	0.0039401996852154175	0.0039401996852154175	0.4761561184444173	0.9963399430114297
LOC441601	7	0.03229938020781865	0.021381730523568832	0.03840154310382864	0.02017305376754849	6.812217508971721e-16	6.812217508971721e-16	0.28572694095438833	0.9963399430114297
ADNP2	11	0.009644527217354423	0.00881749138004187	0.006751999134618025	0.007325717506222097	7.562030850093257e-09	7.562030850093257e-09	0.1955820006832875	0.9963399430114297
LCN6	4	-0.0031633761767987894	0.021930835622295922	-0.007526182984864277	0.02453048534483219	0.13401630382159452	0.13401630382159452	0.4939126237239	0.9963399430114297
MTA2	4	0.002611557596880528	0.008124606852227831	0.0017743559828786936	0.010862972435368328	0.13449190660586674	0.13449190660586674	0.7497295817537013	0.9963399430114297
FAM83C	10	0.016351026738131474	0.011270976564562675	0.01376915447976854	0.008411249688275727	3.5830687769046335e-14	3.5830687769046335e-14	0.3445276777807411	0.9963399430114297
BHLHE22	13	0.002851283066505379	0.007641268035603297	0.0009877794096060627	0.00739403840170487	0.0958114781017502	0.0958114781017502	0.36667685384324067	0.9963399430114297
LINC01227	4	-0.0028142612642712375	0.006771147779782691	0.00017902378241217864	0.008704111809519756	0.2841656867747524	0.2841656867747524	0.16437289251247458	0.9963399430114297
MIR649	3	0.0013346529831121082	0.02147293188194738	0.011085320719966173	0.02741277542275812	0.10428269087771411	0.10428269087771411	0.1516760744503799	0.9963399430114297
LOC158434	3	0.006316315652411658	0.01593974265219788	0.00038998657538568413	0.014273671875443919	0.1552646529873066	0.1552646529873066	0.15608436731780242	0.9963399430114297
MTF1	15	-0.005119634284722951	0.006175126715648916	-0.006210575091875626	0.0062545618479876745	6.850784223902067e-08	6.850784223902067e-08	0.5217922297569831	0.9963399430114297
MYL12A	10	-0.005159466485513581	0.006901815065296908	-0.004482240616061073	0.0065971992602064065	8.751527350307577e-06	8.751527350307577e-06	0.7139459582240653	0.9963399430114297
LOC642597	7	-0.0031685569599349704	0.017203623685906298	-0.001235458331291006	0.012625792549517722	0.34951682309212656	0.34951682309212656	0.639818167761572	0.9963399430114297
DEFB132	7	0.010103458830919216	0.021571461078315566	0.005376629196146804	0.014480218033031105	0.006155674164040869	0.006155674164040869	0.34884597986371135	0.9963399430114297
ADH1C	6	0.000770536180631605	0.013677310175559202	0.007881334900856029	0.012909430464437006	0.038613502210070955	0.038613502210070955	0.05481731307279493	0.9963399430114297
ZNF140	9	-0.002619064452164949	0.005377347386790007	-0.0020640065566993058	0.004112327274641359	0.0015042645907230592	0.0015042645907230592	0.6718309730564762	0.9963399430114297
PQLC3	9	-0.006449930082623363	0.0065753826188736965	-0.010230465928652161	0.006039414198377432	9.723974546655919e-12	9.723974546655919e-12	0.03225307492869035	0.9963399430114297
FAM195A	10	-0.005352607031939206	0.005410251644102477	-0.006328514744727703	0.0054548839377960776	1.1519759118123723e-09	1.1519759118123723e-09	0.5121446134279112	0.9963399430114297
NLK	10	-0.001777065501472468	0.006621208339616349	-0.004290065434713059	0.0044378526628614835	0.0006901053251490145	0.0006901053251490145	0.10741677731510878	0.9963399430114297
TLN1	1	-0.028775200364766298	0.02672685947881457	-0.019636730634503892	0.022510215899160933	1.703218336845124e-08	1.703218336845124e-08	0.18003974534606662	0.9963399430114297
C7orf77	3	0.012583936491130297	0.02985961780169943	0.007222183145122763	0.019981945859648752	0.010890045856471513	0.010890045856471513	0.44159369123133985	0.9963399430114297
LOC441046	9	0.002724514889680308	0.0033519244226292207	0.0023102441976467765	0.002885405310593491	9.505890844078576e-07	9.505890844078576e-07	0.6285084972835513	0.9963399430114297
PSMD14	15	0.010298479732558312	0.008852525886720536	0.009364332691478882	0.008116933859645226	1.3770120324102529e-10	1.3770120324102529e-10	0.6877640298733962	0.9963399430114297
LINC01284	2	0.004310265858968103	0.038218895721925335	-0.002456498574327553	0.03016293277829564	0.8744604733699439	0.8744604733699439	0.4734204070686743	0.9963399430114297
ETV2	6	-0.0014742038954555236	0.008121791102294103	-0.003309088134931192	0.00929265031303689	0.07276533457090627	0.07276533457090627	0.4432965211864809	0.9963399430114297
SUDS3	9	0.0027978145843180224	0.005689013898151462	0.0013689001092817585	0.00604865723420183	0.02039329172573479	0.02039329172573479	0.37535393474070833	0.9963399430114297
LOC101928436	4	0.012366200363194493	0.025361163570901058	0.0011701151574099373	0.021116869236133522	0.06359076014468844	0.06359076014468844	0.08380416656849131	0.9963399430114297
AOX2P	7	0.011209185397814191	0.015765535709634872	0.007121783201656643	0.015385747656319438	0.00018858898323236651	0.00018858898323236651	0.33944269578009834	0.9963399430114297
GALNT9	5	-0.010276463081218578	0.022410011761177136	-0.0085058539983299	0.013506110109846793	0.0010143425760873773	0.0010143425760873773	0.7265410768488401	0.9963399430114297
OR6C75	4	-0.013249291618665048	0.033237375780494856	-0.01584493796472195	0.024780670757915287	0.0012879359025457081	0.0012879359025457081	0.7462423820221763	0.9963399430114297
RPL3L	10	0.0035805095434188893	0.019857888716619865	0.005607450392511155	0.016430763035352246	0.0979820498889353	0.0979820498889353	0.684483222634295	0.9963399430114297
LOC101926964	2	-0.06255382433644047	0.07782736683177127	-0.08102406360043417	0.07706419287324459	5.037777891247274e-08	5.037777891247274e-08	0.3849150897603152	0.9963399430114297
SFRS13B	4	-0.002063178095552657	0.01245370308514297	0.007043213513990242	0.015723657264017872	0.28109562111641917	0.28109562111641917	0.02211315720022931	0.9963399430114297
SPOPL	21	0.0011955234140578217	0.009666361003679812	-0.00019215875609106207	0.009282739251571198	0.7480228077664196	0.7480228077664196	0.5928494401753124	0.9963399430114297
MRGPRD	12	0.005550732733290859	0.016822296637916543	-2.6186862845476197e-05	0.01118818232829576	0.21776459936354492	0.21776459936354492	0.15745620724254789	0.9963399430114297
GRM5-AS1	2	0.036705868782820526	0.04850881946686004	0.02777738310672619	0.0390233637244156	6.026209253365008e-06	6.026209253365008e-06	0.45950698570999826	0.9963399430114297
FAM151B	9	-0.022696901182180335	0.017237993959747917	-0.026229887554000443	0.01808563789898942	6.251436276857718e-13	6.251436276857718e-13	0.4657833926984618	0.9963399430114297
GBP6	7	0.017742440321458077	0.018613057136086422	0.014760185695199086	0.011174917568324085	1.7630142548772755e-09	1.7630142548772755e-09	0.4785526987227843	0.9963399430114297
BARHL1	11	0.027768746100290856	0.010473449302917761	0.025895943566379122	0.007871972813417137	8.838213512166488e-25	8.838213512166488e-25	0.4609802580615847	0.9963399430114297
ARHGEF19	7	0.006765236925826497	0.02114359801535263	0.0025670451550256633	0.01602258746385198	0.10437843485700335	0.10437843485700335	0.41466423130775165	0.9963399430114297
FRMD6	30	0.00731381202921455	0.012173804138735296	0.004202156837486938	0.009314056854833325	0.0006784845069883617	0.0006784845069883617	0.2963793465297239	0.9963399430114297
CNO	12	0.006067082998837214	0.0061743740136696165	0.00482727699292203	0.005377336101021114	3.418510569312679e-08	3.418510569312679e-08	0.43496113207088805	0.9963399430114297
FATE1	3	-0.011247622557628283	0.01851767141620462	-0.015777013681553046	0.01872647774304533	7.368220694820437e-06	7.368220694820437e-06	0.37562189182309313	0.9963399430114297
KRT9	9	0.008900563849343198	0.01437348424817361	0.004884839791819882	0.013144533634485558	0.0013060144407052742	0.0013060144407052742	0.28898192150208396	0.9963399430114297
SPICE1	3	0.005504472937664862	0.02115525490612997	-3.560556986449744e-05	0.021399823530551032	0.41587373783931975	0.41587373783931975	0.3431693068283094	0.9963399430114297
SDE2	3	0.00457232748395131	0.002674634400548292	0.004756683165736405	0.001556404092923788	9.090284416700999e-20	9.090284416700999e-20	0.7581326405727793	0.9963399430114297
ANKRD34A	5	-0.00022200548488784765	0.0025664487952813736	0.00015534352428383245	0.002662325046241495	0.9408475768876099	0.9408475768876099	0.5982070371009172	0.9963399430114297
TRIM61	11	-0.0006306219803363984	0.015461661966454114	-0.004225493867589979	0.014542550137075394	0.30017814080330907	0.30017814080330907	0.38289547952439773	0.9963399430114297
CNPY2	2	0.004391489769573565	0.008363056902759455	0.007241235891977947	0.007485054475843455	7.230679084297606e-06	7.230679084297606e-06	0.1928320744244721	0.9963399430114297
PCSK2	9	-0.0061584223730206	0.011280134309056443	-0.008562800122325314	0.011061302845664308	3.574982546397983e-05	3.574982546397983e-05	0.43265171260632185	0.9963399430114297
CCDC36	3	0.0031962919765048557	0.015118990098580927	0.0007395944477599216	0.008466443534804628	0.3028026692545068	0.3028026692545068	0.4646249932913351	0.9963399430114297
SLC5A11	7	0.005275203855580134	0.012542589128005497	0.003475995351082442	0.00951749762116953	0.010094009750828054	0.010094009750828054	0.555233468733758	0.9963399430114297
MEAF6	8	-0.0007017568242563694	0.003355059682396896	-0.0016085509875513346	0.003144936839643853	0.020531048836335695	0.020531048836335695	0.3102824382692351	0.9963399430114297
TMEM65	7	0.0005366838248003019	0.0025466180573781613	-0.00097549493508365	0.00459301468817693	0.7233320490393987	0.7233320490393987	0.14065566924465142	0.9963399430114297
LINC01032	4	0.02126823561279862	0.02409101019446975	0.01764880185215559	0.01658231039720297	3.251293942050348e-08	3.251293942050348e-08	0.5230116870042132	0.9963399430114297
TTC38	11	0.0013340930146500674	0.005584834670250869	-0.0005412493001180506	0.005846041206677147	0.6724645338423518	0.6724645338423518	0.2335551673235818	0.9963399430114297
GOLGA6L5	2	0.004171496894624499	0.019013255044555682	0.010092883807641515	0.015586503359944071	0.007970549910966985	0.007970549910966985	0.21635629631278186	0.9963399430114297
BTG4	2	0.058760481278101594	0.03222155758893935	0.06267624813539009	0.02289651851779631	4.6042996597313075e-20	4.6042996597313075e-20	0.6089128091751095	0.9963399430114297
PIWIL3	4	-0.004825065709926468	0.019819358851645846	0.0020109697580337656	0.026342575154054852	0.7141781867430056	0.7141781867430056	0.28622324025614215	0.9963399430114297
DEFB133	8	0.009482947098988073	0.02549463891346307	-0.00015899348700488524	0.015207115835374695	0.1575109351657884	0.1575109351657884	0.09745461752360934	0.9963399430114297
KIAA1324L	8	-0.0009518005145644719	0.006754912725699834	-0.001776033468889422	0.006179498705426606	0.1698170597129961	0.1698170597129961	0.6418742018374457	0.9963399430114297
ZNF770	12	-0.006945834087483862	0.004630706239628128	-0.0053444976898623115	0.004738824647060315	4.8030505390923575e-12	4.8030505390923575e-12	0.21478918224402718	0.9963399430114297
UQCR11	3	0.001793922776057393	0.008012013606194121	0.00432174663484832	0.01028760597546267	0.03046466204713246	0.03046466204713246	0.3184432830095759	0.9963399430114297
LBR	1	-0.0036232618579158053	0.031165329089537678	0.006090518121366143	0.02349421359481091	0.7896027708901029	0.7896027708901029	0.20163924374658485	0.9963399430114297
SLC41A2	6	0.009455891774024484	0.019714599776087468	0.005265962512404813	0.014210067475282808	0.005352337847249972	0.005352337847249972	0.3744507686514177	0.9963399430114297
C2orf55	14	0.0008425688078952202	0.009256163649477416	0.0034587886944492025	0.009550282939930994	0.13803318718073374	0.13803318718073374	0.31144554271752556	0.9963399430114297
C3orf62	2	0.008815590140996149	0.01466471518411528	0.0052475652923738405	0.013371297144730197	0.0012557436848528666	0.0012557436848528666	0.3545110442979651	0.9963399430114297
TGFB1	7	-0.002799339637948723	0.002684197586177534	-0.00304245319867891	0.0026927417499059293	7.924406291653653e-10	7.924406291653653e-10	0.7410330177750413	0.9963399430114297
MIR137	3	-0.006629003900068771	0.01477684653253391	-0.008687930937718462	0.012965589760125162	0.00040372929744803335	0.00040372929744803335	0.5886204053041858	0.9963399430114297
CHCHD5	7	0.0053962150080494155	0.008409945056517125	0.004170636234223527	0.005979193197111601	3.72793290447975e-05	3.72793290447975e-05	0.5398264440736855	0.9963399430114297
SNORD113-2	2	0.020564757885756308	0.016070726311474305	0.015922654549280792	0.012616086313159023	1.4984390299761556e-11	1.4984390299761556e-11	0.243133794016429	0.9963399430114297
FLJ16171	3	0.0074342526469701456	0.02262726144291226	0.009427174631460198	0.01645615707178322	0.005300848376952183	0.005300848376952183	0.712793357204771	0.9963399430114297
TTC30A	11	0.002706388585595549	0.009003959620156328	-0.0010949430255978267	0.010586043395243825	0.6163992619364288	0.6163992619364288	0.16119859179414942	0.9963399430114297
FAM197Y2	1	0.0032144126097361316	0.021580176096841645	0.011256169663535223	0.0825816164463653	0.4462387380921493	0.4462387380921493	0.6265047078423769	0.9963399430114297
ZIC3	10	0.005700543844423916	0.02065587920105034	0.0025955991371914124	0.015519933832646968	0.13843140371615076	0.13843140371615076	0.5350610303835928	0.9963399430114297
KIF4B	6	0.01679402011117816	0.039173219934860795	0.007130755815976943	0.027103274775607367	0.0206399679086997	0.0206399679086997	0.29671668609865665	0.9963399430114297
MIR521-2	5	-0.011226336113611856	0.03315393345626158	-0.00192847827275593	0.020652577416147226	0.12368871071031394	0.12368871071031394	0.2216877379464334	0.9963399430114297
OR13F1	4	0.014720389900384115	0.02833226236651026	0.005331887889791418	0.019174169754891963	0.007613021738384427	0.007613021738384427	0.15984643626218345	0.9963399430114297
PGBD4	2	0.06290037867758008	0.046087113096709084	0.06988048126079417	0.039216756654683264	1.2957609964967906e-14	1.2957609964967906e-14	0.5515371041170315	0.9963399430114297
CXorf23	4	0.004223676924352281	0.02156071887186599	0.0017533694947207382	0.016832757236717313	0.3205824747434252	0.3205824747434252	0.6408388267582276	0.9963399430114297
LOC101929596	3	0.03016282544606998	0.03081905744285969	0.022547370498563014	0.02555339624219024	4.762592992856836e-08	4.762592992856836e-08	0.3275264491208062	0.9963399430114297
TEAD3	15	0.002864823568032845	0.012727196195657315	0.004325622713804981	0.010957403283748923	0.04651562409363347	0.04651562409363347	0.6531683417838858	0.9963399430114297
ZNF844	10	-0.00581732769117311	0.014407803490655915	-0.0019528044486487306	0.013372707399094097	0.0684103094783891	0.0684103094783891	0.3117323152924145	0.9963399430114297
THRSP	5	0.007361179902818466	0.016713757636461678	0.0011331584259315888	0.012485755436159299	0.06385000483699634	0.06385000483699634	0.12692105032334478	0.9963399430114297
C4orf31	11	-0.0036339265976088647	0.01429008791189212	0.004834299500391938	0.013428601891358484	0.8027019871167651	0.8027019871167651	0.029121212177251596	0.9963399430114297
FGF19	14	-0.0033974233654046793	0.006233464805744458	-0.0023975385036812263	0.009443875977855601	0.01737068306939199	0.01737068306939199	0.6480404236036905	0.9963399430114297
OR4N2	3	0.006054270965081672	0.016209466847381646	0.0007539946385371497	0.01577060989995343	0.17053156308311307	0.17053156308311307	0.22879821669029643	0.9963399430114297
FAM176A	5	0.005609490436977803	0.011925803782722325	0.0012699825180901272	0.01535585035984342	0.10455866522098178	0.10455866522098178	0.25145176078393844	0.9963399430114297
PDE6C	6	0.016042851830706164	0.0248584970639737	0.007472900381794666	0.020273247947207935	0.0009728280201787374	0.0009728280201787374	0.17098426922187707	0.9963399430114297
RAC3	1	-0.01291014354538034	0.013847690322838793	-0.008371047610485995	0.014238093904904547	3.7846664413452113e-06	3.7846664413452113e-06	0.24042225533846096	0.9963399430114297
CNIH3	9	-0.00781404656438548	0.005598647516311164	-0.01129410926154489	0.006577334983414504	3.524220851150906e-14	3.524220851150906e-14	0.04119497829555393	0.9963399430114297
GRIP2	11	0.0029906174333809896	0.011727988631592709	0.0017500177866681841	0.010130079459323756	0.1581435622019464	0.1581435622019464	0.6791455686036374	0.9963399430114297
IFNA4	1	0.018847150952727702	0.031404580439364546	0.028276935877623383	0.04208849198812311	6.531738936744203e-05	6.531738936744203e-05	0.3550997776984165	0.9963399430114297
ITGAD	5	0.04034808074986493	0.027066459333744113	0.030724264282650404	0.02033140325841807	1.0439418805909457e-13	1.0439418805909457e-13	0.14564841000286063	0.9963399430114297
PIGL	7	0.0028249563594501476	0.0033787489005399373	0.0022700330749075245	0.004051080148338296	1.912770139772962e-05	1.912770139772962e-05	0.5869824840420977	0.9963399430114297
PNRC1	11	-0.0009219053531385435	0.008638908550832245	0.0015652529498944787	0.006948187580705896	0.806927583358584	0.806927583358584	0.24904592657815644	0.9963399430114297
TMEM106A	7	-0.0008819011576749687	0.0029211541359916637	0.0012094303578453693	0.010771737211136294	0.9039274311492792	0.9039274311492792	0.334730774788486	0.9963399430114297
DNAH7	9	-0.0029896160301909574	0.0069606402374581405	7.321639821975802e-05	0.006716631828971782	0.17484637378637216	0.17484637378637216	0.10593517337602361	0.9963399430114297
GALNT18	2	0.008450131842383628	0.017724742904428527	0.01294022507137722	0.017602026830962646	0.0001272524375264111	0.0001272524375264111	0.35462218570079196	0.9963399430114297
MED13L	8	0.003343991844949347	0.020472038834698593	0.007273099887943658	0.019922364493571727	0.08522309679022234	0.08522309679022234	0.47798513163630996	0.9963399430114297
ONECUT3	13	-0.0039518379347658885	0.007802681437457579	-0.005517935000402465	0.0052561128517703065	1.0256322418055253e-05	1.0256322418055253e-05	0.3910207478733114	0.9963399430114297
TPRXL	5	-0.02254867184780265	0.025080795940586428	-0.026502798740952113	0.02652397916321911	2.5246711355234195e-08	2.5246711355234195e-08	0.5759600947044714	0.9963399430114297
CEACAM18	9	0.006066498473838534	0.01706014789938488	0.010262412410704667	0.014639953948295613	0.0009728280201787374	0.0009728280201787374	0.3366151124456829	0.9963399430114297
DIRAS2	10	0.006038243860999746	0.011406831425861831	0.007692790579464699	0.011009320617889756	0.0001005642201206085	0.0001005642201206085	0.5899225182422201	0.9963399430114297
PVRL3	7	-0.0020599189580432957	0.0052316925382083716	-0.0012523585565033415	0.005619118583323142	0.045065575723099265	0.045065575723099265	0.587022904686742	0.9963399430114297
SH2D6	6	0.0048757647849895225	0.012622970675650842	0.00711435579370569	0.010568714302603387	0.0009023547294076536	0.0009023547294076536	0.4830008596562777	0.9963399430114297
HPVC1	3	0.0026688849837691927	0.03625731062672628	-0.010836600795204246	0.02646215026488404	0.4223371069369124	0.4223371069369124	0.12402290407266708	0.9963399430114297
SNORD116-21	2	0.009685725017830157	0.008679654959775896	0.006965779525262331	0.015374443637130062	2.9576971514315874e-05	2.9576971514315874e-05	0.4270576836297323	0.9963399430114297
KIAA1279	11	0.00470090753261489	0.007400161403153306	0.006338527851233178	0.0071691154883489795	3.3351325734929553e-06	3.3351325734929553e-06	0.4126447802272005	0.9963399430114297
LINC00550	1	-0.009315696433738427	0.029707940423255048	-0.001882084422641323	0.022741274914394958	0.17133366005985987	0.17133366005985987	0.3066493576517774	0.9963399430114297
CHRNA4	4	0.007222781149877445	0.013909519149822233	0.010317732860644656	0.011396322570675497	1.7589926260321235e-05	1.7589926260321235e-05	0.37526520719883105	0.9963399430114297
GOLGA3	13	0.0067545836926185855	0.0067019365140011675	0.0089902805033063	0.004631570103211355	1.507589467568235e-12	1.507589467568235e-12	0.1598463942366286	0.9963399430114297
DNAJC27	7	0.008201981074201364	0.005205606670090276	0.00917041245796693	0.004188643094510875	3.1671453784335697e-17	3.1671453784335697e-17	0.4547642798784137	0.9963399430114297
C2orf76	5	0.00825219034972013	0.029228642041660913	0.0031111430380079356	0.02317178327222995	0.16134647561206789	0.16134647561206789	0.47707474795388327	0.9963399430114297
LOC283575	3	0.002507954585699387	0.005051587615364069	0.00145060903220265	0.005066302990411454	0.010608938076410682	0.010608938076410682	0.4460002747269737	0.9963399430114297
LOC101928093	8	0.006082680344581588	0.015819622189145423	0.0037803041912891264	0.011052451708946757	0.017772934645546336	0.017772934645546336	0.5380104798569199	0.9963399430114297
LGI4	6	-0.0008786191499711571	0.009823466867267091	0.0006454367418715963	0.007492893463735194	0.9380382529043155	0.9380382529043155	0.5243521269375249	0.9963399430114297
LOC100131303	4	-0.004021981058297348	0.015256198563531139	-0.001028881134810272	0.013418997570366855	0.2574544586140852	0.2574544586140852	0.4474585167609185	0.9963399430114297
C20orf111	15	-0.004354527817850499	0.003437488337101345	-0.005114115208203411	0.0037049852210642156	2.6506313505756e-12	2.6506313505756e-12	0.4383745359428629	0.9963399430114297
FAM117A	12	0.006663200453337697	0.005784553177483271	0.008675475859669622	0.005625298523890992	2.2996070575449164e-12	2.2996070575449164e-12	0.20074231004087228	0.9963399430114297
CBLB	13	0.0077412322285210985	0.006144768398572919	0.008505958608327768	0.0037063216376341445	4.3263085068045566e-15	4.3263085068045566e-15	0.582130598321382	0.9963399430114297
NPBWR2	15	0.01027205953185941	0.012948498425925504	0.009218734960497159	0.009875829561890407	3.322259916370527e-07	3.322259916370527e-07	0.7381523416408818	0.9963399430114297
ACADS	7	0.0003615021529809532	0.008452518818441966	-0.0010405118502479422	0.007727544673650482	0.8007377652929499	0.8007377652929499	0.5274935490477826	0.9963399430114297
CBX7	11	0.0007460858966866732	0.004094703537841116	-0.00048772648639149193	0.003950596639015503	0.8501569568362514	0.8501569568362514	0.2650139797770634	0.9963399430114297
NFIL3	14	-0.0009507184822959836	0.01365295050899991	0.0003110281278295383	0.011880689638914288	0.8831751132139595	0.8831751132139595	0.7186306627557366	0.9963399430114297
OR2G6	6	-0.00476197668652475	0.024133200434036526	-0.00770587962645071	0.01468464390262974	0.040313022245746837	0.040313022245746837	0.5904826293659963	0.9963399430114297
YWHAG	10	-0.0023076039729846873	0.008093800797261012	-0.004394967480196995	0.0100620614579709	0.0164490667573151	0.0164490667573151	0.40479525356251966	0.9963399430114297
CRYGN	6	0.0034474121374480546	0.019043261656408832	-0.0007986360431453254	0.0156461098572545	0.6395308873010163	0.6395308873010163	0.37481338639404926	0.9963399430114297
MIR5695	1	0.005341166990774664	0.027325115910859562	-0.007258617542408114	0.02590418320540137	0.8339312191611045	0.8339312191611045	0.08798428552343966	0.9963399430114297
OR1L4	2	0.04229789519309998	0.04846085576907994	0.03225410933847781	0.050890381900231436	3.909388805052647e-06	3.909388805052647e-06	0.46102820552869517	0.9963399430114297
RACGAP1P	4	0.011626959363619472	0.019458689103774077	0.01635652146957538	0.016979848229583833	2.8149185982950227e-06	2.8149185982950227e-06	0.34570240421992504	0.9963399430114297
AUH	5	0.00042918998267914033	0.006681945573677652	-0.0004130708414647425	0.0061358198718745646	0.9945208534967753	0.9945208534967753	0.6315227998002311	0.9963399430114297
SUCNR1	1	-0.015257931921217173	0.03990241246006434	-0.025381617934615516	0.030849107737091083	0.0002923086088826378	0.0002923086088826378	0.3017854784782172	0.9963399430114297
POLS	18	-0.000825458962853545	0.004079631096142779	-0.0018298316944099307	0.0034046302038213193	0.021107137077478706	0.021107137077478706	0.33056719909464094	0.9963399430114297
FAM194A	5	0.001461435169533447	0.012274775520323085	0.006116271568558834	0.007757764576124911	0.017943085112178063	0.017943085112178063	0.10178750382893996	0.9963399430114297
CSPG5	11	-0.004879558290445844	0.007737267436788603	-0.003968646885243939	0.008640262573358341	0.000511395641264563	0.000511395641264563	0.6848765763488156	0.9963399430114297
NRL	7	-0.0004177789208750432	0.007914794701990309	-0.0014826186649383197	0.0069718454658047185	0.41703260845661777	0.41703260845661777	0.6021017790764742	0.9963399430114297
GALNT6	20	-0.0007284544086980587	0.008934164543523766	0.00035720401014442834	0.008214504483567298	0.8991931505000206	0.8991931505000206	0.644006416841473	0.9963399430114297
PIK3AP1	10	0.0005320498609708416	0.0034693582699927205	0.0002317348638066542	0.003236347704138282	0.4699615252214457	0.4699615252214457	0.7435502751824157	0.9963399430114297
TBL2	12	0.002679980363972764	0.006639849797993593	0.0006639196816601876	0.0076380641850982076	0.1294161087772883	0.1294161087772883	0.3054180483710463	0.9963399430114297
SV2A	5	0.008767855595659306	0.012692761738151233	0.012430186045169829	0.009793484455608074	4.738446259434962e-08	4.738446259434962e-08	0.24061517898284399	0.9963399430114297
DCDC5	3	-0.007110711548063481	0.012449907452092355	-0.00527124497331218	0.013802984740973351	0.0021953668465303023	0.0021953668465303023	0.6092877544526888	0.9963399430114297
GSTA2	7	0.03294842165740077	0.015305591843558966	0.037513620369018064	0.01533742232279522	7.473393754004634e-21	7.473393754004634e-21	0.2786603337551578	0.9963399430114297
SMIM3	8	-0.001783409068084969	0.02057442774581293	0.000479869189430715	0.020295306770867595	0.8495497301656658	0.8495497301656658	0.6857274165004561	0.9963399430114297
GSX2	14	0.00242308370065358	0.00498486635913542	0.0017850364541250549	0.005390417012012751	0.00792786726114719	0.00792786726114719	0.6534617179656222	0.9963399430114297
MAFA-AS1	4	0.009323649340205716	0.01379815970505284	0.013848552129886761	0.01712100130390433	4.882161097468356e-06	4.882161097468356e-06	0.28988933715022186	0.9963399430114297
DVL3	6	-0.0009903022297830676	0.006508758898407045	-0.0033312799187814315	0.006922820383812644	0.03691047547246413	0.03691047547246413	0.20617387370488954	0.9963399430114297
DOK5	4	0.003346982760561838	0.015094387382367406	0.005304799654969461	0.006961797175997945	0.015844476297255824	0.015844476297255824	0.543198587426161	0.9963399430114297
ARL8A	7	-0.0011875531883939862	0.005109993093673429	-0.002887529646002112	0.005472930258872442	0.012542136732755413	0.012542136732755413	0.24348075573665823	0.9963399430114297
SGMS1	113	0.004341927317208295	0.012027285748559997	0.002029969047924707	0.007926134131715175	0.04060713086039726	0.04060713086039726	0.40808673929636585	0.9963399430114297
CHRD	1	0.01428308347419457	0.024363859162248862	0.02525099605984157	0.020945759948046757	3.3656086929932505e-07	3.3656086929932505e-07	0.08195614563682957	0.9963399430114297
OR2M7	3	0.014932168742756788	0.014266092819177666	0.01315240935337395	0.013094656396758952	3.755837806874627e-09	3.755837806874627e-09	0.6349611660051857	0.9963399430114297
CXorf1	1	-0.009324122287608963	0.036507350892707936	-0.017449197098060875	0.032240399663099134	0.011218271741296392	0.011218271741296392	0.39002087430284293	0.9963399430114297
CGB1	5	0.04005572366537871	0.019773531292959837	0.04291331451557302	0.01608366679583712	5.459261453767318e-21	5.459261453767318e-21	0.5627139143210904	0.9963399430114297
GAREML	3	-0.0010012089702082277	0.004408187095618417	-0.0016643069465587166	0.0047188681075171195	0.05520385732311548	0.05520385732311548	0.5959116792263851	0.9963399430114297
ARMC1	9	0.003435541745505213	0.008693354697724143	-0.00027862407573701946	0.010196675782799694	0.29176169780870226	0.29176169780870226	0.15577508947189517	0.9963399430114297
RHEB	13	0.0017021250992673754	0.007718970245242968	0.0034389403149315766	0.008831388296970638	0.04229524383888756	0.04229524383888756	0.4451242410479771	0.9963399430114297
TRIM38	14	0.00482585579886165	0.019578053803018327	0.006378185156594817	0.01745431529411504	0.046795476628115965	0.046795476628115965	0.7596690033335964	0.9963399430114297
C19orf53	6	0.0006652649616201706	0.005886567778959048	0.0017856859346782716	0.004798631026184569	0.13715741663232026	0.13715741663232026	0.4467991402822824	0.9963399430114297
GLUD2	9	-0.008536662986800992	0.01862306758731805	-0.019127428615044188	0.016522875669131885	3.458339176776527e-06	3.458339176776527e-06	0.031499993094246385	0.9963399430114297
NT5C	10	0.0005195089392088072	0.004274028643061561	0.0016135081311342866	0.004051654480671704	0.09507274600956599	0.09507274600956599	0.33888810641931955	0.9963399430114297
MEI4	3	0.011130741190027311	0.02633904674659298	0.0013565599064768073	0.014770042068436766	0.06075330205236496	0.06075330205236496	0.09859365199597736	0.9963399430114297
ILVBL	15	0.0015324050855489368	0.008326503049174207	0.006212946186242274	0.009648994116207179	0.006434904233972037	0.006434904233972037	0.061884025715549025	0.9963399430114297
LOC101929528	1	0.06539663713949696	0.09763115556857066	0.04505374479293823	0.0754003203817093	6.620519901708812e-05	6.620519901708812e-05	0.39543296037624553	0.9963399430114297
THSD1P	9	-0.00021979295128167074	0.006686305139917816	-0.0039712155001092354	0.009006743773647618	0.09109061319867254	0.09109061319867254	0.08817319883329838	0.9963399430114297
FOXO6	2	-0.021014335061664943	0.012561086800887755	-0.024512476402714298	0.018471984088776806	1.7545123031762483e-13	1.7545123031762483e-13	0.4195200828608132	0.9963399430114297
RBP7	9	0.0031053062627099674	0.01129087495567397	6.102824425746508e-05	0.014841873478685035	0.4476007929582737	0.4476007929582737	0.4001873011970495	0.9963399430114297
ZNF836	13	-0.000702235182168827	0.007337743994507563	-0.0028639708009370675	0.005606305635908524	0.07622125602907628	0.07622125602907628	0.2293232809559673	0.9963399430114297
ZNF630-AS1	2	0.017467627569481173	0.026770308539668764	0.011113918119006675	0.017978573251663882	7.994767530411583e-05	7.994767530411583e-05	0.31066601429992424	0.9963399430114297
RUFY1	12	-0.021515723483636975	0.008830237455237543	-0.02360539155398254	0.006613468637937732	1.0835831449156565e-24	1.0835831449156565e-24	0.3295626042466058	0.9963399430114297
GRID1	10	-0.01734806621433408	0.008958873222018974	-0.02023325390241764	0.010264803067695887	4.305730234912013e-18	4.305730234912013e-18	0.27624330238100897	0.9963399430114297
HTR6	12	0.0005995574687366087	0.013067351516487977	-0.0005998083801917196	0.012881106199711584	0.9999430961928337	0.9999430961928337	0.7354915762714136	0.9963399430114297
NAALADL2	3	0.03507393137613934	0.05981289190217719	0.019180491830095826	0.04524587106078553	0.001042329418113058	0.001042329418113058	0.27590151730629536	0.9963399430114297
HOMEZ	11	0.001618606656237884	0.0061198910301760645	0.00031052814474210206	0.005038249433661124	0.26882382675123007	0.26882382675123007	0.395131959797269	0.9963399430114297
PRKG1	10	-0.0036994602524020067	0.010136457206473326	-0.005879305900247012	0.0092872235268027	0.0014676780197832697	0.0014676780197832697	0.41375737382386557	0.9963399430114297
TAF4B	8	-0.004183790301697129	0.005071694574777224	-0.00637311424518488	0.0037839066980973625	1.8198219997343102e-10	1.8198219997343102e-10	0.07801342629806993	0.9963399430114297
LOC283070	5	-0.003108555518256296	0.008484819203852002	-0.0023187634150187452	0.008646487181343783	0.03703598572276252	0.03703598572276252	0.7361501768399754	0.9963399430114297
CDH11	21	-0.0005608394134664897	0.008957864055804097	0.0007611289729201455	0.00577572826836097	0.9382452085309908	0.9382452085309908	0.5220973931782606	0.9963399430114297
FGD5	12	-0.001482868749418395	0.012866078095725753	-0.0028277725996794668	0.012181455237209015	0.26616883087821186	0.26616883087821186	0.6948826341135155	0.9963399430114297
H2AFY	2	0.01674286914754797	0.02266932077011102	0.009439337915844384	0.035763443121289006	0.00451209773550857	0.00451209773550857	0.37424436313526177	0.9963399430114297
NR1H3	1	0.011225032894699626	0.015099861788640884	0.015456875871728927	0.011107820215847069	7.879595513350479e-09	7.879595513350479e-09	0.24612072426651738	0.9963399430114297
FLJ26850	8	-0.004820208704444006	0.011590133936647653	-0.002513538979545801	0.008125684602586305	0.016637607449175654	0.016637607449175654	0.40100519026485415	0.9963399430114297
LL22NC01-81G9.3	2	0.0023864951663546924	0.014992095041930668	-0.003834057419388396	0.011468815979884635	0.7480619603644459	0.7480619603644459	0.09278117484934507	0.9963399430114297
C16orf38	5	-0.00513550422324075	0.025764582245199865	-0.0010339141797136328	0.027854225194629045	0.466303037478232	0.466303037478232	0.576735265669839	0.9963399430114297
RP1L1	22	0.0072386763333170505	0.00802939445169087	0.004799543160782119	0.007358699505923266	2.0848085441338253e-06	2.0848085441338253e-06	0.24986352787917868	0.9963399430114297
SLIT3	12	0.006149600552969875	0.016667606357624196	0.004682462845457554	0.009315743358712169	0.008546564520274141	0.008546564520274141	0.6913412432815884	0.9963399430114297
LINC01216	5	0.005774782820101144	0.015245737492606768	0.00149415180065014	0.009799322428511495	0.06562506437714245	0.06562506437714245	0.22523911840616867	0.9963399430114297
A2LD1	9	0.013339819972897751	0.01758504778990575	0.019870234499252383	0.015235923738118794	8.777237344201568e-09	8.777237344201568e-09	0.15074429679376639	0.9963399430114297
ANKRD62P1-PARP4P3	1	0.006443675853587968	0.04224004605795017	0.0028925980461968212	0.03183436686991648	0.4264403001695309	0.4264403001695309	0.728606470795093	0.9963399430114297
RHOD	12	-0.009592580955337606	0.011495381894680108	-0.005365968471140039	0.007674068049865495	3.8014802780508704e-06	3.8014802780508704e-06	0.11812785822126001	0.9963399430114297
ANKRD36BP2	1	0.002946898001211638	0.021470004410182965	-0.0030755846412093796	0.01458900420062538	0.9841600087485589	0.9841600087485589	0.2334412124339144	0.9963399430114297
GHR	19	0.0008977693270666833	0.009045802053540811	0.003545467084364464	0.006211586149732538	0.06324908757539403	0.06324908757539403	0.21553256201242393	0.9963399430114297
ZNF808	19	-0.011446839754867275	0.007239737338936147	-0.013486161679102084	0.008689799421496456	1.3078830355137056e-14	1.3078830355137056e-14	0.3531473694088323	0.9963399430114297
C14orf180	11	0.0171392885859968	0.012705935741118364	0.0161275599026921	0.01060672844569906	2.324926782250086e-13	2.324926782250086e-13	0.7520409393326213	0.9963399430114297
BMS1	11	0.006591756892876588	0.009852798714749523	0.00855500662020762	0.007543295247743554	2.448253121855465e-07	2.448253121855465e-07	0.4147714848592562	0.9963399430114297
OR2T35	1	0.020586714921174233	0.029280826854091148	0.02581978598347418	0.031032332085313283	2.3940543063251727e-06	2.3940543063251727e-06	0.5267118622214438	0.9963399430114297
GALR2	7	-0.007573736045568718	0.018843122135916518	-0.01249856834121482	0.012540394705245542	8.185793782449417e-05	8.185793782449417e-05	0.26342033648903324	0.9963399430114297
FAM38A	6	0.00241850512644943	0.005320259041845425	0.0014038226966412767	0.00864326203853216	0.0803133750851324	0.0803133750851324	0.6056294111655826	0.9963399430114297
CEBPG	13	0.0014578550950202157	0.0047065735151068004	0.003796921015825875	0.007423416458791785	0.006464708293157093	0.006464708293157093	0.17264499879910994	0.9963399430114297
RIMKLB	9	0.0034480607586878337	0.009753184133885602	0.0057233306105122185	0.008495053834685271	0.0012421675276657036	0.0012421675276657036	0.36489950910701374	0.9963399430114297
PMVK	10	0.008856692383189993	0.00775902914725222	0.007434728848106327	0.005687366571078498	5.753791398258701e-11	5.753791398258701e-11	0.44593585141630576	0.9963399430114297
TRPC6	11	0.0006011905906979108	0.012832532881423336	0.006823128390191781	0.01160546322898968	0.053096226449594476	0.053096226449594476	0.06732018491874789	0.9963399430114297
FOXJ2	14	-0.005160830067598786	0.004663273028970332	0.0009416390709657912	0.006258738761644891	0.028210143819272653	0.028210143819272653	0.00016429313240424917	0.9963399430114297
DIRAS1	10	-0.005805341141974485	0.01012061488851974	-0.00685681339049782	0.011382703067213323	0.00017263665404782555	0.00017263665404782555	0.7212650041367779	0.9963399430114297
OR8B12	5	-0.008989664189462301	0.015187888225383214	-0.01271434641899886	0.008598105056718151	1.8281347746840635e-07	1.8281347746840635e-07	0.2725601518560776	0.9963399430114297
PRKAR2A	10	0.0024307279458200466	0.004682611376419182	0.0014913877789621004	0.004735857693757023	0.0065732995173690655	0.0065732995173690655	0.46692296693573365	0.9963399430114297
OR2AE1	6	0.00548504133577699	0.012752513657697572	0.004034139727368748	0.011169796209801445	0.009274549149565152	0.009274549149565152	0.6583701871062931	0.9963399430114297
TMEM82	4	0.021594450184040603	0.02172118897416325	0.027919701742905163	0.01636629671144636	8.366422244129472e-12	8.366422244129472e-12	0.2323269725929771	0.9963399430114297
BATF2	3	0.007130555348999716	0.011544877052319338	0.0035125232934951744	0.010783255880665523	0.002186313382583978	0.002186313382583978	0.23943260533119795	0.9963399430114297
UTP20	10	0.0026368332129109756	0.008153636880365203	0.004824511675426252	0.00758021499333224	0.002221586977493634	0.002221586977493634	0.31194660087688736	0.9963399430114297
TEKT3	15	-0.0026055655512176898	0.0064963668525722055	-0.0009387825844832397	0.005855172589757957	0.0614799308109675	0.0614799308109675	0.3266093056940653	0.9963399430114297
DMRT3	10	-0.0011674273549958545	0.01186208499800971	-0.002426300194197229	0.013747901860949895	0.3696940730021431	0.3696940730021431	0.7201248301235447	0.9963399430114297
STK32C	9	0.0031500994265079513	0.007708562336821892	-0.00010468319677766769	0.011420608431317298	0.32088775826711885	0.32088775826711885	0.22518955026846704	0.9963399430114297
C20orf186	4	0.00928832892356096	0.01988636949577854	0.007429238181423246	0.016483671742570476	0.0028435440504915774	0.0028435440504915774	0.7099315980859903	0.9963399430114297
LINC01102	4	0.02932674387649253	0.055568744851000204	0.016546614291491343	0.033488162188573395	0.0013061942709444141	0.0013061942709444141	0.3107850575210317	0.9963399430114297
C1QTNF2	11	0.01862095647493396	0.010015851833024374	0.020388086223742774	0.010557594511686263	9.574064750892242e-18	9.574064750892242e-18	0.5308247240985661	0.9963399430114297
CCDC122	3	0.016161800702412916	0.01758942555543374	0.009252519531014514	0.013978279990858072	1.6483771653272277e-06	1.6483771653272277e-06	0.11611334545132772	0.9963399430114297
CXXC4	9	0.0008697086007261457	0.005048599363083648	-0.001334637750936635	0.012839907191536817	0.8889842350072862	0.8889842350072862	0.4102203116077766	0.9963399430114297
SLIT2	6	-0.0062657614591313015	0.020937310352399097	-0.002623973337772451	0.015775436277576074	0.11737260929536765	0.11737260929536765	0.4736234922750825	0.9963399430114297
FOXG1-AS1	2	0.004238842130259232	0.01860880713110414	-0.0008605995216855281	0.02153620844054546	0.6032101470797959	0.6032101470797959	0.35617062469522187	0.9963399430114297
GAGE2A	1	0.04601793502878259	0.04898901634270409	0.05393968266027945	0.032341855229526054	4.794238225478981e-11	4.794238225478981e-11	0.4862960446559885	0.9963399430114297
LINC01121	3	0.00671763796865204	0.02243627701916484	-0.006590356120356826	0.019952610217718963	0.9871080471848257	0.9871080471848257	0.02530478656409016	0.9963399430114297
LSM11	11	0.002369808282891305	0.003454672410108954	0.0016258110396739592	0.0025330796662759157	3.619440579306435e-05	3.619440579306435e-05	0.37098233932675784	0.9963399430114297
OCM	8	0.011716922207011116	0.021452176097781644	0.014376644322165734	0.025220692772496566	0.00034605253562002344	0.00034605253562002344	0.6781006614426831	0.9963399430114297
TWIST1	25	-0.0047824389746674795	0.00955329269596549	-0.0038179779017192337	0.00783954704034122	0.0014126773124056614	0.0014126773124056614	0.6867584939573648	0.9963399430114297
LOC100101938	7	0.020352922689347044	0.015962484159621818	0.013483160304014015	0.010979661495374646	5.01415308011432e-11	5.01415308011432e-11	0.0711093205206827	0.9963399430114297
DHODH	8	0.02244855956895346	0.017717343196147692	0.024657292222017763	0.015919180215678706	4.0989665804775654e-13	4.0989665804775654e-13	0.631936420380969	0.9963399430114297
THEM5	7	0.015221241681033334	0.02045635787683487	0.008113565862494196	0.017326376529561725	0.00011597695935064825	0.00011597695935064825	0.17420502518734632	0.9963399430114297
CES8	5	-0.0004765605926513481	0.012493726133738257	0.000953303630263728	0.011820031880980773	0.9081566386616016	0.9081566386616016	0.6675352795491358	0.9963399430114297
ZNF573	8	0.0015102848420609494	0.0037838039334545217	0.0009007929587322778	0.004246100914729793	0.048987034015689185	0.048987034015689185	0.5800208604419936	0.9963399430114297
C16orf62	10	-0.005558209248080307	0.0054239550487287765	-0.007697359206775833	0.005404660160335518	4.607735615059571e-11	4.607735615059571e-11	0.15260346142406883	0.9963399430114297
LOC100996437	2	0.0036670343583380537	0.005785596285023565	0.006171769438518397	0.009267327892327518	6.683983952682986e-05	6.683983952682986e-05	0.2389456054225548	0.9963399430114297
KRTAP21-3	4	0.014406858664971819	0.02818922653017871	0.009807907091246718	0.020384965246212024	0.0014537014043815189	0.0014537014043815189	0.4951757095687973	0.9963399430114297
LINC01237	3	0.008749882172655158	0.014005309444391233	0.00699988402830965	0.016202731484527506	0.0007818313923002566	0.0007818313923002566	0.6728899772535528	0.9963399430114297
NOL4	9	-0.011994237008470077	0.010893644200330168	-0.010689128555326798	0.008716781194137563	1.7146558999269478e-10	1.7146558999269478e-10	0.6289610343423827	0.9963399430114297
C9orf140	2	-0.002239340496835885	0.006667481039901156	-0.005417222967302359	0.006013065782964765	0.00018420511274234072	0.00018420511274234072	0.0716045852602479	0.9963399430114297
PIAS4	8	-0.0014850496309291982	0.006282402967238965	-0.0023200151972748617	0.007602394768823414	0.07296775304039982	0.07296775304039982	0.661819266669176	0.9963399430114297
ALOX15	14	0.0010663174382120116	0.012637638552857983	3.609005610147834e-05	0.010807598223242225	0.77595227448909	0.77595227448909	0.7487992145548925	0.9963399430114297
C15orf32	3	0.007734074775083522	0.007146818125424739	0.003162741837678091	0.006612276611399683	3.593480817551743e-06	3.593480817551743e-06	0.018149553944741593	0.9963399430114297
TENM4	38	-0.0004923110092185872	0.00906407504367124	-0.0025371934695724973	0.0047654381073943515	0.1765282543758943	0.1765282543758943	0.30425604503914844	0.9963399430114297
FAM78B	13	0.0006641878877312746	0.008709945829413776	-0.0005299320222008558	0.006411527643979557	0.9596463234464014	0.9596463234464014	0.5686385173408894	0.9963399430114297
CASKIN1	6	-0.0014414920240272688	0.009527643859824048	-0.002623623445262143	0.01032279966963945	0.1827205519914302	0.1827205519914302	0.6637301705980712	0.9963399430114297
LARS	11	-0.001096953792353271	0.006345906119550416	-0.0021165523835605226	0.0064170533525003065	0.09895628867315838	0.09895628867315838	0.5597168883983197	0.9963399430114297
DLL4	12	-0.00020506127939824034	0.0033949635505464964	-0.0006131265579182426	0.003778698515527275	0.4699615252214457	0.4699615252214457	0.6780953610708436	0.9963399430114297
NET1	7	0.0048898552527661026	0.00952933932905906	0.0076533592184857705	0.008256733041775606	1.3684611150984424e-05	1.3684611150984424e-05	0.2599835145620862	0.9963399430114297
KRCC1	16	-0.0033340259780934825	0.005970130454647105	-0.005010131279765455	0.005353252775302254	6.159874694032606e-06	6.159874694032606e-06	0.2824345658049298	0.9963399430114297
LOC101929454	3	0.04270739700764786	0.050193445369754015	0.03409951934108027	0.02738688794134579	2.7211935703540406e-08	2.7211935703540406e-08	0.43761871738922176	0.9963399430114297
SLC2A2	7	-0.004203881980092429	0.00891203047610479	-0.0025738347501508686	0.008094951944580122	0.009292928289999497	0.009292928289999497	0.48487733913774755	0.9963399430114297
LOC102724421	5	0.022918341205738216	0.02867985699364559	0.013620549413892943	0.02402796697100416	1.972713198839788e-05	1.972713198839788e-05	0.2023212277426476	0.9963399430114297
ADCY9	7	0.002093895134314028	0.011306474428938137	0.004654251699606888	0.01154634449607714	0.05338790668183601	0.05338790668183601	0.41412349099246015	0.9963399430114297
ATXN3L	5	0.0033211015348081105	0.009788141327724417	0.0018255273501078108	0.006040508249469031	0.03788501054206684	0.03788501054206684	0.5022609746483037	0.9963399430114297
WDR27	4	0.010444555578408407	0.02666567928593273	0.013027441691469266	0.026418834098737288	0.003878995549433301	0.003878995549433301	0.7221316751948228	0.9963399430114297
LINC01231	3	0.007042174550118265	0.01300623693305822	0.00846881987025708	0.010506032493899873	3.5926852408948725e-05	3.5926852408948725e-05	0.6593297272667301	0.9963399430114297
BMF	10	-0.0017501331167088614	0.002924823568433964	-0.003672377836842228	0.003409850103166632	6.964243578118959e-07	6.964243578118959e-07	0.03056071387547683	0.9963399430114297
IAH1	13	-0.0021670355277183767	0.010341798115669307	-0.006090834997169824	0.010130419687043844	0.009346821445203013	0.009346821445203013	0.16497374136651896	0.9963399430114297
SORCS2	6	0.00345061277837296	0.012243996187743687	-0.002623125033430131	0.010640233291564015	0.8347275505060056	0.8347275505060056	0.05711799706670723	0.9963399430114297
MIF-AS1	5	0.004195873896280898	0.010823739605015998	0.006432295029251635	0.010459336635961453	0.0012677653258954336	0.0012677653258954336	0.44357225174429604	0.9963399430114297
WDR8	18	0.0011415500813796184	0.01374948407345403	0.003941984106453109	0.013304186110662442	0.22498235826630963	0.22498235826630963	0.4503510566883825	0.9963399430114297
GXYLT2	5	-0.0017261988739172608	0.009858064794526946	-0.0043679048414583576	0.009423133316127512	0.039180076212397205	0.039180076212397205	0.31881036725484646	0.9963399430114297
TK2	2	0.008795725326019287	0.03128173125628884	0.0004286570940856415	0.034667879988733954	0.37398834123907326	0.37398834123907326	0.3561157294104601	0.9963399430114297
LINC00571	2	0.01047212383482192	0.03240996320085596	0.00012621289712409932	0.023245206280841115	0.23067205868422508	0.23067205868422508	0.18354086612714618	0.9963399430114297
MIR1299	1	0.0883791508851228	0.07594071089737413	0.10898576731152004	0.06302556785935833	3.8290619309772124e-13	3.8290619309772124e-13	0.2829297926458535	0.9963399430114297
MYF5	14	0.012345005628056623	0.011533299724247603	0.007602594831948562	0.01083959667225238	1.7357347411757975e-07	1.7357347411757975e-07	0.1255563415625169	0.9963399430114297
STK17B	18	-0.0027374259022834835	0.013109959712737655	-0.004717996853001325	0.00827863806482911	0.025647100635804578	0.025647100635804578	0.5097881390890999	0.9963399430114297
SLC23A2	11	0.00831999507897631	0.02364999792308516	0.012313415516907903	0.016076144509460863	0.0010008425639003859	0.0010008425639003859	0.47132144882484606	0.9963399430114297
NFATC4	5	-0.004543268510699287	0.007738561645957808	-0.008982909285691053	0.009664683840188926	3.752011187023313e-06	3.752011187023313e-06	0.06807931367645939	0.9963399430114297
EDNRB	12	0.007283938153290454	0.011678220791083261	0.0053507380632706715	0.008083085018879301	7.036041458551736e-05	7.036041458551736e-05	0.4825543947134002	0.9963399430114297
JAK3	18	0.006582001095721993	0.0044146717132552025	0.005055833703650493	0.0069751034274565995	8.997016836758856e-09	8.997016836758856e-09	0.3411592624074158	0.9963399430114297
LPIN2	25	-0.004040815803187862	0.00676166890482805	-0.007257843805358362	0.007810400599094817	3.188662516791729e-06	3.188662516791729e-06	0.11168891495141811	0.9963399430114297
KRT76	7	0.010126450939783968	0.011959247871219037	0.006553527743728066	0.009431439471660748	2.553916771459141e-06	2.553916771459141e-06	0.22836569552900368	0.9963399430114297
LOC730668	5	0.007690821689588053	0.012525957375629098	0.004820577503354483	0.009552742624076602	0.0003425903546168231	0.0003425903546168231	0.3481403530886823	0.9963399430114297
RAB9P1	4	0.008057211416738985	0.016962685623022278	0.005233251924867953	0.009654139438872684	0.0018219134172001786	0.0018219134172001786	0.45554785845595225	0.9963399430114297
RPP25	13	-0.007563856600844792	0.008792035860407292	-0.006079445879365133	0.007932602807665098	7.730200564846309e-07	7.730200564846309e-07	0.5176820554183128	0.9963399430114297
SIK3	5	-0.004941320248886392	0.014211708554132216	-0.006117415035212487	0.013052921389477215	0.007872307839251124	0.007872307839251124	0.7527393991748512	0.9963399430114297
HMGA1P7	1	-0.004696093903647529	0.05800777622543017	0.0057887377297436695	0.04510481983399801	0.9514514317820659	0.9514514317820659	0.46176559896663016	0.9963399430114297
SLC41A3	9	-0.00025101843586673977	0.006557610554778686	0.0015035489419850728	0.0061022489282011975	0.5373448558621847	0.5373448558621847	0.31349096286562694	0.9963399430114297
SSTR4	12	-0.012301765819482589	0.019449577136276774	-0.009411006670859133	0.019452373280983513	0.00034467948217008855	0.00034467948217008855	0.5873624729788365	0.9963399430114297
CYTH3	4	0.0012258593550434822	0.006996379112055294	0.0030505789783265816	0.007144542921429745	0.04826413556538513	0.04826413556538513	0.347422945612883	0.9963399430114297
KLRC4-KLRK1	5	-0.0027095106266162962	0.021367662103078902	-0.004816309560007527	0.011746751008468894	0.15433576865786255	0.15433576865786255	0.6553272840190743	0.9963399430114297
CUGBP1	12	0.010069757628634027	0.013720130559196004	0.01111262110928879	0.009776623671893385	1.1291546105263965e-07	1.1291546105263965e-07	0.7490067459606113	0.9963399430114297
LINC01499	3	0.027728534321726103	0.038236605862625804	0.01737016366440575	0.030259729683902538	4.372322861073469e-05	4.372322861073469e-05	0.27475584454692537	0.9963399430114297
FBXW9	13	-0.0014752611888737134	0.005200085672889657	-0.0040247709038548005	0.005631211628402526	0.0013499285311938738	0.0013499285311938738	0.08986167364318873	0.9963399430114297
ESPN	10	-0.008375802865679616	0.00712344038000389	-0.011846654354435982	0.007060163282177236	5.460540686649914e-13	5.460540686649914e-13	0.0779487230399754	0.9963399430114297
ZNF569	9	0.0057652140816543416	0.011036698742317804	0.0027428220176893077	0.007200167736816223	0.0032498454789921033	0.0032498454789921033	0.2387607912067678	0.9963399430114297
MBD6	9	0.018177083504543383	0.00895157821878471	0.020146099765819533	0.007132320559861191	2.1672284907137165e-21	2.1672284907137165e-21	0.3754882686164943	0.9963399430114297
LOC389332	5	0.008565474050795599	0.008236221742328282	0.0038765358606974248	0.00849150287653834	8.335306006690042e-06	8.335306006690042e-06	0.04445867407975541	0.9963399430114297
C16orf97	6	0.0019561001606929443	0.013087374710913337	-0.004981012568061732	0.009287726271616014	0.41639108675268044	0.41639108675268044	0.02896904167555144	0.9963399430114297
ATG5	12	0.004507949271158851	0.005789849995227974	0.005913833116123712	0.004173968426739804	3.8467749504412e-09	3.8467749504412e-09	0.3108146318339533	0.9963399430114297
C2orf57	5	-0.0014011397397076797	0.009580339858124011	3.282164820918155e-05	0.010234591076610015	0.6704398670960845	0.6704398670960845	0.5973340300625087	0.9963399430114297
C6orf186	5	-0.018755194228446046	0.03153379680365505	-0.004607757513169892	0.02681074322054348	0.010893640235139964	0.010893640235139964	0.08157518804067153	0.9963399430114297
B9D1	15	0.006844835690970035	0.005984349752516776	0.006157533220744423	0.006431759419479241	2.1773921424153716e-09	2.1773921424153716e-09	0.6860319041987035	0.9963399430114297
FRG1B	4	-0.0035837885473889337	0.015065836732846968	-0.0007907500915505331	0.015732861668935297	0.3643466818864799	0.3643466818864799	0.5081941850928413	0.9963399430114297
C17orf79	9	-0.006576840805878609	0.011129669470112598	-0.005304549162647856	0.009653528259880738	0.0002594848510791578	0.0002594848510791578	0.6554957797953742	0.9963399430114297
CSRP3	9	-0.0004276438406956388	0.01087762806303873	-0.002042573671772658	0.0075472933810338105	0.40033958090320526	0.40033958090320526	0.5289785405241642	0.9963399430114297
WDR43	10	-0.0030447974569267643	0.008686372946725963	-0.0039126554047343816	0.006695057641810087	0.0034221282159271724	0.0034221282159271724	0.6826251023827523	0.9963399430114297
PECAM1	12	0.0043754210840036625	0.009945406980385473	0.00363602638391799	0.006397765578893846	0.0018353390662143245	0.0018353390662143245	0.7465665709628011	0.9963399430114297
COMMD2	8	0.005443816012806361	0.004525064608839698	0.0047993369091440035	0.003931719187485494	4.122623910139693e-11	4.122623910139693e-11	0.5788033837911356	0.9963399430114297
C19orf18	6	-0.009658170585279114	0.0136829695804542	-0.00775723379040942	0.012942340934177152	3.8215893198769585e-05	3.8215893198769585e-05	0.6021960280997256	0.9963399430114297
WNT16	7	0.009964772356881046	0.02531470419300312	0.004900081944844086	0.01847852311822478	0.028164726022116	0.028164726022116	0.4049306686529136	0.9963399430114297
TAS2R5	5	0.0025303990893893497	0.009404897020862871	0.001023373066937458	0.008220023055838199	0.19149542584601337	0.19149542584601337	0.533455416316233	0.9963399430114297
LOC101929532	1	-0.00030718519069530104	0.023389250671840438	-0.003749722180543122	0.02151111474742579	0.5727726978543343	0.5727726978543343	0.5759091121885381	0.9963399430114297
MIR1257	6	0.023663736899693803	0.015137048371849362	0.02114273463355171	0.014702201319010705	4.0524072901024644e-14	4.0524072901024644e-14	0.5374574661059102	0.9963399430114297
KIAA0528	9	0.0009598609857230532	0.0070753631597719	-0.00018568998032514225	0.006008540894092969	0.7187156018399791	0.7187156018399791	0.5241693563634369	0.9963399430114297
PMS2L3	8	-0.005924615798931982	0.008138106539224348	-0.00393077042467754	0.008324053632655226	0.0001473514389427295	0.0001473514389427295	0.3775827069680533	0.9963399430114297
SNORD1C	9	-0.0015772565714248408	0.006724079376986703	-0.0028328685135017195	0.004807527173293837	0.01368088117767727	0.01368088117767727	0.43351714414508613	0.9963399430114297
EMR3	5	0.0045136042656721866	0.01801302823278268	0.006608280941733608	0.01332486127881432	0.021081865800035085	0.021081865800035085	0.6291652695378074	0.9963399430114297
FAM190B	15	0.0036820257846035985	0.005089299405365151	0.0011236284154616711	0.0054777319377474	0.003906306000022486	0.003906306000022486	0.08126007139187169	0.9963399430114297
GABRP	8	0.006714953372875844	0.010082635896176124	0.009215764609751882	0.008607507336875108	3.616854635809444e-07	3.616854635809444e-07	0.33152375671294054	0.9963399430114297
RNF2	23	0.0034368734982542512	0.008046318512078132	0.001714487844211272	0.0067744070553988865	0.023469554712235885	0.023469554712235885	0.39874152758596215	0.9963399430114297
MERTK	6	-0.003440225375839212	0.009059956567427663	0.00037600166074656987	0.008586740259481886	0.27285665328221786	0.27285665328221786	0.11821565131648121	0.9963399430114297
HOMER3	5	-0.001714290426395568	0.01329968276005499	-0.0004730061195514655	0.012119754072553503	0.5911450175979731	0.5911450175979731	0.7214539131864169	0.9963399430114297
OBP2A	2	0.017984779269606968	0.018101997357073827	0.006959024433736428	0.02008041883716344	7.051078263658198e-05	7.051078263658198e-05	0.03887322960178961	0.9963399430114297
LOC101927418	2	0.006550788958867396	0.022633907101201986	0.010431505326871534	0.01703878321281698	0.0056955473603879925	0.0056955473603879925	0.4797876116247799	0.9963399430114297
LOC643955	2	-0.04978209972381593	0.05539323895692973	-0.044972381313641875	0.04882379957374043	7.109917849540861e-08	7.109917849540861e-08	0.7363739617409781	0.9963399430114297
LRRIQ4	9	-0.0033324596479596216	0.013350404077837575	-0.007621347129099652	0.012124972502058224	0.005533569929029899	0.005533569929029899	0.2221172267519583	0.9963399430114297
DHRS4L1	6	-0.008286781733694635	0.009984860586120392	-0.009332219668744523	0.007638932838110178	8.780991851741793e-09	8.780991851741793e-09	0.6674570202723893	0.9963399430114297
FLII	8	0.0024325184490255726	0.0044456842655706185	0.001785291718922694	0.005282276110188675	0.004774868464657415	0.004774868464657415	0.6282240257693578	0.9963399430114297
C20orf27	10	0.0012793800168015357	0.014759492974190155	0.0029777024681921366	0.015295411117978311	0.36434792232128976	0.36434792232128976	0.6797208960301652	0.9963399430114297
LOC101929260	3	-0.008993311982096	0.013968541201326241	-0.007586422461050564	0.01555281045775266	0.0003174764435666319	0.0003174764435666319	0.7279759034302444	0.9963399430114297
UTAT33	5	0.0056213082048628075	0.013313394806782666	0.007054705757564966	0.009727346657325988	0.00046875098055093107	0.00046875098055093107	0.6533489703421185	0.9963399430114297
PTH	4	0.02544029529668666	0.052822994704645014	0.0011449067879606134	0.031256822818642324	0.05243205481258249	0.05243205481258249	0.044737751963776426	0.9963399430114297
DEFB128	5	0.0017696326187363219	0.011661470800829346	0.0050592108249664335	0.013571052801786932	0.07820739428461461	0.07820739428461461	0.34385002283156196	0.9963399430114297
RLN1	2	0.006437156081199633	0.0162287726624808	0.003652222688551279	0.012450032079508252	0.022212477646281845	0.022212477646281845	0.48242815954162865	0.9963399430114297
KCTD11	5	-0.0018336253751207402	0.01187940847834719	0.006143434654783319	0.0126644714394271	0.28176077598602894	0.28176077598602894	0.020652025982847846	0.9963399430114297
CCDC91	2	0.03689565467834472	0.05160264414278829	0.022878076270774563	0.05115911102363008	0.00022182969674907168	0.00022182969674907168	0.32079978974265805	0.9963399430114297
CYYR1	7	0.010468566079146015	0.02657090243402359	0.0049793772768406625	0.020205699292379975	0.03225890735815015	0.03225890735815015	0.39676909996416043	0.9963399430114297
HISPPD1	3	0.019087037316075063	0.018106923733583826	0.013369708043557601	0.014688410131563611	1.4461772902633299e-08	1.4461772902633299e-08	0.2082642910607851	0.9963399430114297
PFKFB3	11	-0.0011751492801890641	0.009636650452913101	-0.002090819010253911	0.010769296208418913	0.3031993743605778	0.3031993743605778	0.7432976603338636	0.9963399430114297
CD81	32	-0.006394141884158474	0.0058602979650798645	-0.008569794964571322	0.004066437324334794	1.1817912135739633e-13	1.1817912135739633e-13	0.11905210907035031	0.9963399430114297
SNX12	10	0.000509329781157	0.010926993488745127	-0.0027793631178913277	0.01247909548330407	0.5469543835455382	0.5469543835455382	0.3076653991668979	0.9963399430114297
TMEM191A	2	-0.0034794658201712275	0.012257030214019651	-0.00578201225068836	0.011170898332372255	0.009870774784027616	0.009870774784027616	0.4738652874279675	0.9963399430114297
AQP12A	7	0.02822893271622833	0.013130485637261628	0.02462380246762876	0.01590682514118761	5.85433651967129e-17	5.85433651967129e-17	0.3679583288884595	0.9963399430114297
SMG1P5	1	0.00293009816275701	0.02360082450819336	0.0007228622083310489	0.02051965339625563	0.6066809798090824	0.6066809798090824	0.7153069345908466	0.9963399430114297
LOC285548	10	0.014965659186795908	0.010044449403981933	0.013365751882145805	0.00883007693179279	4.3754188129508715e-14	4.3754188129508715e-14	0.5369135879124446	0.9963399430114297
B3GALT5	7	-0.001397717559148386	0.024330701768123537	-0.007181808935902108	0.019199532448042823	0.2069212403986936	0.2069212403986936	0.33667705766965517	0.9963399430114297
CCDC67	9	0.004137873779108496	0.014904263884270696	0.0017073091881142613	0.01267023931578144	0.1694070256831186	0.1694070256831186	0.5213655786111281	0.9963399430114297
RAB11A	7	0.0023875641797979665	0.002961815967636801	0.0035411927419364765	0.002883272619543183	7.710158195127656e-09	7.710158195127656e-09	0.15300375077890027	0.9963399430114297
LOC101929395	3	0.004443191657831634	0.016969776519799598	0.00015307271627732036	0.010085783881881206	0.2939504493242589	0.2939504493242589	0.26397720504191524	0.9963399430114297
ALX1	13	-0.003812070091692812	0.012962355707692158	-0.0004572902645735314	0.01049792331795551	0.24555134825712835	0.24555134825712835	0.30082534163386004	0.9963399430114297
ZCWPW1	2	-0.011185741261199669	0.04987479924773298	-0.028813391840016394	0.0339662880906247	0.0027530714727286394	0.0027530714727286394	0.13508698691436552	0.9963399430114297
SLC25A12	6	-0.0012966945861224793	0.004394005778050297	0.0005102207883732535	0.0037575234565178314	0.5552710141390462	0.5552710141390462	0.11043120352344128	0.9963399430114297
PRICKLE2	24	0.00768062566202363	0.008736955565763179	0.006574944693917107	0.00724369134806935	1.1942499654081932e-07	1.1942499654081932e-07	0.614837498322808	0.9963399430114297
PDE6D	11	-0.0008253610695050641	0.004546235415527498	-0.0012987758266654885	0.0034167341115042475	0.08267274727891909	0.08267274727891909	0.6671291521788876	0.9963399430114297
BICC1	9	-0.003001658784785145	0.008789766152386523	-0.0012155772085481772	0.006173979065454404	0.06948917613214288	0.06948917613214288	0.391547339118667	0.9963399430114297
CBS	15	-0.0036592758779908437	0.00822734776233141	-0.004431527916663961	0.008887888987222963	0.0021062229522910837	0.0021062229522910837	0.7417330897697298	0.9963399430114297
CD63	1	0.006338426925517897	0.037799211899270366	0.015311663168448005	0.031222651020880166	0.04135809571206321	0.04135809571206321	0.3459859280636146	0.9963399430114297
CCM2	1	-0.008674802956757722	0.022256071651322294	-0.0017824585349471473	0.03254060785307286	0.22700338354200814	0.22700338354200814	0.36784154662485946	0.9963399430114297
GPR19	26	0.003712039298980242	0.008994633579321265	0.004571165382087321	0.007438371313287791	0.001147995071455006	0.001147995071455006	0.7036712495823517	0.9963399430114297
WDR70	11	-0.000444362814829801	0.0057579599252325754	0.00029764980714930896	0.005935574584564091	0.9416506373331265	0.9416506373331265	0.6429889197750466	0.9963399430114297
LOC101929124	1	0.05644241517561453	0.06941878101688181	0.08534486194893164	0.0787442557220321	3.283106750499579e-08	3.283106750499579e-08	0.1585129663444207	0.9963399430114297
C7orf65	9	0.005184185602292119	0.011448198537063341	0.006766698255951027	0.009076296089778649	0.00021906670992072165	0.00021906670992072165	0.5759575258048688	0.9963399430114297
C10orf119	5	-0.005826872104461546	0.021248773498370604	-0.008146573877279404	0.02016647572332693	0.026471662418423463	0.026471662418423463	0.6824311741779455	0.9963399430114297
RCSD1	10	0.0015028354002369776	0.00656622676412346	0.0001363101576213492	0.0045145946676027685	0.35379011357093243	0.35379011357093243	0.3769836698339518	0.9963399430114297
WDR18	10	0.003572853211727408	0.003109423683940052	0.004696845620705024	0.003988555679895792	1.9599024040503015e-10	1.9599024040503015e-10	0.2534377140519067	0.9963399430114297
VHLL	5	0.0022425969777283778	0.022856352370723865	0.003924675637704341	0.014855107613603855	0.30268139648986614	0.30268139648986614	0.7497734666815251	0.9963399430114297
EPHX4	12	0.0074436733323022955	0.0077021931540780094	0.009151019921963235	0.0067441533526719725	2.1454486921243084e-10	2.1454486921243084e-10	0.39015439369735416	0.9963399430114297
LOC389705	3	0.0007896806811109068	0.025302554295115416	-0.0038688071892585274	0.022298180650068083	0.6924362357918848	0.6924362357918848	0.4761321348497384	0.9963399430114297
LRRC4B	18	-0.004479695218304796	0.005999581669308114	-0.0067365810554704565	0.00494613346000809	6.9312032406225235e-09	6.9312032406225235e-09	0.13755434179348436	0.9963399430114297
GDE1	6	-0.0008708344731985803	0.005243821515658233	0.0013778358671216319	0.005093196494421835	0.7711449988703879	0.7711449988703879	0.11601681997058978	0.9963399430114297
FAM55B	3	-0.0009079811867372492	0.021569427890174832	0.004505704082088712	0.02118512167626126	0.6021687441673904	0.6021687441673904	0.3564411154761079	0.9963399430114297
TEK	1	0.011193634068524397	0.019698225408703692	0.009081845742684825	0.015928619862252198	0.00028556092743422536	0.00028556092743422536	0.6666871488934532	0.9963399430114297
HDAC11	1	0.016273411291616927	0.02377294987705439	0.01366036545788799	0.017670667332860428	8.751527350307577e-06	8.751527350307577e-06	0.6485871714856938	0.9963399430114297
COLGALT1	2	0.0009459453699765509	0.018113762564752993	-0.004290610647863795	0.02145021348865881	0.6021059705273224	0.6021059705273224	0.33694245652450105	0.9963399430114297
EGFL8	7	0.0018243217619638573	0.01902015847305223	0.0086430366531251	0.016115424890570204	0.055041069316206996	0.055041069316206996	0.16121118903797338	0.9963399430114297
PRSS36	3	0.015481362802011001	0.022408141868307595	0.01974653762358207	0.021476430156775226	1.0658292097139302e-06	1.0658292097139302e-06	0.47839396053966887	0.9963399430114297
LINC00226	2	0.018506031354268395	0.029161877084084582	0.021960344305744867	0.019669585775777296	7.720585717327182e-07	7.720585717327182e-07	0.612017786585754	0.9963399430114297
SNORD113-9	3	0.0029607279624467874	0.015736222460073123	-0.0013785775944039089	0.014487062942795994	0.7531274838673708	0.7531274838673708	0.2966851710787518	0.9963399430114297
CROCC	8	0.004662067445615921	0.009437182279247447	0.0037048702369685475	0.009210322548579501	0.003411336759758263	0.003411336759758263	0.7075768930432392	0.9963399430114297
FAM40A	7	0.005793757503428468	0.007955440274819288	0.007461517482601765	0.011136402893515245	1.8594403107813932e-05	1.8594403107813932e-05	0.5293821376079626	0.9963399430114297
TMEM102	12	-0.0050962195794937585	0.004368894971576006	-0.005575992388581797	0.005982314888828857	4.309936518623285e-09	4.309936518623285e-09	0.737822614822794	0.9963399430114297
CRYM	12	-0.009653025871119757	0.010592685459150987	-0.005914175918348787	0.0103699117400571	5.728326326392224e-06	5.728326326392224e-06	0.19575705281331068	0.9963399430114297
CCDC174	3	-0.005778514302807086	0.016538266575740163	-0.00047319819014751067	0.0160801960398543	0.219248757415055	0.219248757415055	0.23747273652836787	0.9963399430114297
LINC01203	4	0.004974888830273235	0.037429321312097606	-0.0052943004943706296	0.02497819632972313	0.9773853538371264	0.9773853538371264	0.24108238612394237	0.9963399430114297
TRDMT1	3	0.0020198452207777474	0.023202013836839654	0.004802846737849866	0.02274821726834015	0.34080510157788824	0.34080510157788824	0.6581361866064374	0.9963399430114297
TNXB	48	0.013271624426989823	0.012758097778414494	0.010777829178781421	0.008828101371341112	7.292207418148402e-10	7.292207418148402e-10	0.4074152886273794	0.9963399430114297
SNORD32B	7	0.020355651754550824	0.019321678339040065	0.018014430328651725	0.012512970277800123	8.454088116072052e-11	8.454088116072052e-11	0.5994161887233821	0.9963399430114297
PARP16	7	-0.0005257380050089627	0.005311349819274212	0.0002902375794355775	0.004771387356822018	0.8909551501315106	0.8909551501315106	0.5551899007408791	0.9963399430114297
CCDC185	2	0.005255926628907518	0.028185138319937353	0.013632270760006369	0.017821257322512097	0.009653472987138789	0.009653472987138789	0.19756356617831686	0.9963399430114297
SENP1	1	0.004381362032007296	0.010489889032797966	0.0022242757302743327	0.009001062057670093	0.026899390662585107	0.026899390662585107	0.4211183150969723	0.9963399430114297
CLEC4GP1	8	0.013993492707610132	0.013840113220390454	0.012511073546277143	0.014924844871954349	5.1230072431975685e-08	5.1230072431975685e-08	0.7066453561377944	0.9963399430114297
GZMB	6	0.0044225616440361016	0.020549651673636853	0.0006086241661766486	0.01952601086950783	0.4254781485206529	0.4254781485206529	0.48759609768635015	0.9963399430114297
PRSS22	10	0.00687893926843449	0.015277790515391711	0.00026271593062966107	0.011777840439770915	0.0946712700026085	0.0946712700026085	0.08056294975543894	0.9963399430114297
RPL13AP3	5	0.009369242873015228	0.008765648646979249	0.005954391567795338	0.009470108607590549	5.541983071377616e-07	5.541983071377616e-07	0.17500928363427706	0.9963399430114297
APOB48R	5	0.002118233297489308	0.0052960427119943775	-0.0001519217474593057	0.004302374682725998	0.19679717341302091	0.19679717341302091	0.08978357318615648	0.9963399430114297
CLEC11A	8	0.004935953973620027	0.02895002621004909	0.00798820359894522	0.022535180598920075	0.10226491457597968	0.10226491457597968	0.6673079358814792	0.9963399430114297
LOC100507537	5	0.02448253511322868	0.04978545735093565	0.015933086130354133	0.04633934971275173	0.006072369135398641	0.006072369135398641	0.516529799656225	0.9963399430114297
PTCHD3	13	-0.004458068936638672	0.015214050524072615	-0.0033010863218552095	0.011766211739811364	0.060541655874794896	0.060541655874794896	0.7558505272559699	0.9963399430114297
CLIC1	8	-0.0037320155456524204	0.025292723830072136	0.0016266091112737285	0.020831323767455206	0.7843384285723177	0.7843384285723177	0.3993493930571562	0.9963399430114297
CTC-338M12.4	1	-0.01857513855287322	0.026024076738774177	-0.011308132354308057	0.023206775520349485	0.0001309400629511276	0.0001309400629511276	0.28383042792780483	0.9963399430114297
PRICKLE1	26	0.003971049903889313	0.006797535316900857	0.0015778959813790294	0.008430343862018581	0.018504457291052906	0.018504457291052906	0.2561102684535474	0.9963399430114297
ARID2	6	0.003425996769173648	0.009163237585818896	0.004865148488386179	0.00963288646474678	0.0040326145234197705	0.0040326145234197705	0.5762125282572845	0.9963399430114297
HMGN2	7	-0.012053456044701668	0.006923587981604528	-0.011312432204210568	0.009113061228111159	1.386239628477888e-13	1.386239628477888e-13	0.7378945778487997	0.9963399430114297
C6orf10	3	0.020799143137755244	0.03844270538699276	0.005912796462023728	0.027330083284338755	0.010327300911286396	0.010327300911286396	0.10705483788079406	0.9963399430114297
OR52N4	1	0.039245564407772486	0.030854274574890837	0.05013415555600766	0.03313336981031825	6.556814160574606e-13	6.556814160574606e-13	0.21701371231750619	0.9963399430114297
PYDC2	4	0.00043227854922965755	0.024417818628321594	0.00893517769266057	0.016222474320070297	0.14785625950010972	0.14785625950010972	0.13782811445109389	0.9963399430114297
MALRD1	5	0.014413123088412829	0.028801769452400355	0.0018763588269551503	0.021495137956942453	0.04055274934926453	0.04055274934926453	0.07566548021410284	0.9963399430114297
C1QBP	10	-0.0029613269961818517	0.003550072696824991	-0.003690823777903007	0.0053657265951207464	6.001834504240113e-06	6.001834504240113e-06	0.5583021316214578	0.9963399430114297
MIR622	2	-0.029080420017242422	0.022079469731007034	-0.0256094953307399	0.018783498103571904	1.983611111859731e-12	1.983611111859731e-12	0.5365534997859889	0.9963399430114297
KLF14	21	-0.003968118803342395	0.011998364108619548	0.0007992577252932546	0.00813117791091437	0.3332535372550398	0.3332535372550398	0.09339150190044201	0.9963399430114297
TFR2	9	-0.0012303240686777762	0.015929121553779346	-7.138608757849429e-05	0.01021954782435919	0.7678695725800153	0.7678695725800153	0.7516112085955693	0.9963399430114297
LOC101929694	3	0.00696352012069138	0.025347274553541983	0.0009690089696719617	0.015178569516827419	0.22230056670119752	0.22230056670119752	0.29662438020495124	0.9963399430114297
LOC102546228	3	0.01208864626472378	0.021054781046086952	0.00644532029422713	0.014781827286715914	0.0010976425672507882	0.0010976425672507882	0.25956784656765575	0.9963399430114297
GGT1	15	0.0009450904469431186	0.012149399819702646	0.003966282758595016	0.009598160089703153	0.1461110413246405	0.1461110413246405	0.3153232702588324	0.9963399430114297
SELO	9	-0.0008387616536438218	0.005231054732670452	-0.0022425474293162055	0.0066655107367177766	0.09305636182667147	0.09305636182667147	0.39325723295193515	0.9963399430114297
IPO11	13	-0.0010537877010229281	0.005339809142160387	-0.00024521808818704253	0.005337381427944356	0.4397313119031388	0.4397313119031388	0.5802630828493482	0.9963399430114297
NPIPA5	1	-0.015522013169747826	0.015476292643838476	-0.009461257387090619	0.013913201644386551	4.766938527032748e-07	4.766938527032748e-07	0.1362641878768556	0.9963399430114297
WDR44	7	-0.011390979836305618	0.015804380002293866	-0.013721641751824243	0.01650170370540519	1.912366842200539e-06	1.912366842200539e-06	0.5983553778645515	0.9963399430114297
C3orf45	3	-0.0016148214634553984	0.018878228840819394	0.0007010987952903447	0.016346541299607147	0.8789539321778723	0.8789539321778723	0.6319017744213855	0.9963399430114297
TYRO3	9	-0.007488668207830357	0.009905225843513218	-0.0098748606006795	0.012170655582331161	1.7850543395008831e-06	1.7850543395008831e-06	0.4330288998536126	0.9963399430114297
CLCN4	14	-0.0007538003681434519	0.013686726361281114	0.0013674168219326556	0.01293292217275939	0.892032739534374	0.892032739534374	0.5608531438214454	0.9963399430114297
TEAD1	50	0.003064107340949533	0.006889698457433521	0.0012537450306669478	0.005358402701647118	0.022654138444026372	0.022654138444026372	0.2861113377168368	0.9963399430114297
FHDC1	8	-0.0028902176883485752	0.009012838318770318	-0.0057120416848748	0.007130242002217545	0.0007482160352104445	0.0007482160352104445	0.20767065658951206	0.9963399430114297
LOC102724323	6	0.00019849394868921277	0.024845748429757245	0.0022341743810677375	0.02338423720006065	0.7591253321572224	0.7591253321572224	0.7577846562171784	0.9963399430114297
PCDHB18P	2	0.0008645025911154544	0.025212647720909077	-0.009062696881316326	0.026329375524882504	0.3147353466751712	0.3147353466751712	0.16302572637178786	0.9963399430114297
CORO2A	8	0.00045467833479589936	0.016362087527865558	-0.0021459341371880343	0.01408625953675131	0.736213060381144	0.736213060381144	0.534123809370864	0.9963399430114297
CLEC4G	3	0.012941949335145368	0.017633656618561082	0.008487557729085283	0.016782277700738438	8.643442716886261e-05	8.643442716886261e-05	0.3461003446261135	0.9963399430114297
HBP1	9	0.001833447388415477	0.011961030957616777	-0.0028869858066179702	0.00914314401183842	0.7692967652121866	0.7692967652121866	0.10931564722659319	0.9963399430114297
SCT	7	0.007072187285811181	0.013136101503619874	0.008905638663462846	0.012555105503876961	8.066853087161337e-05	8.066853087161337e-05	0.6023053885164829	0.9963399430114297
HBQ1	9	-0.026576605877635898	0.013194511567113862	-0.03246921131382753	0.014155171730569559	1.3665718651038935e-19	1.3665718651038935e-19	0.1196488629033639	0.9963399430114297
MIR769	4	0.028056066958992567	0.01408338890471609	0.02252130516811653	0.013257407078330218	4.4933671498803897e-17	4.4933671498803897e-17	0.14307567813555092	0.9963399430114297
CNOT6L	4	-0.0015477962794679207	0.005858988854427512	-9.553766512760573e-05	0.0056531607060959195	0.36377445819315946	0.36377445819315946	0.358280320733375	0.9963399430114297
TTLL13	9	-0.0005962051199787552	0.011688737289609962	0.0015212171605094417	0.008350315627853426	0.7837368362387449	0.7837368362387449	0.4471876801647844	0.9963399430114297
TDH	6	0.01990290334489609	0.012997322490666768	0.017320131555015654	0.009252799368473678	1.6792120867447844e-15	1.6792120867447844e-15	0.40410207252019337	0.9963399430114297
LATS2	22	0.002486028973151132	0.011347663952890288	0.0033772553290657486	0.009720747973901676	0.06795442249741386	0.06795442249741386	0.7578537102992136	0.9963399430114297
GYG2P1	1	0.004237277022114507	0.02842772981873951	-0.003146449128786723	0.03442600469434287	0.9199585340917109	0.9199585340917109	0.3940890181988662	0.9963399430114297
FDFT1	8	-0.0035290854059642643	0.004763797068948189	-0.004168695383394756	0.005397208975901336	3.1905287960288496e-06	3.1905287960288496e-06	0.6462424038448733	0.9963399430114297
FAM183A	11	0.0020145426075968247	0.010359772294458008	-0.0015319917999483997	0.009951213235107793	0.8904020695908779	0.8904020695908779	0.20522678513937184	0.9963399430114297
BEST2	11	0.017071026470524713	0.009133458410213489	0.015199157494888559	0.00909871125480068	1.2680243814308936e-16	1.2680243814308936e-16	0.4539794722507766	0.9963399430114297
LOC100506844	1	-0.01322231109054	0.030812049062127204	-0.0062975323111922575	0.030001434255655407	0.03567859438703594	0.03567859438703594	0.40659581494286956	0.9963399430114297
ECSCR	4	0.007349517341013293	0.019168663210495113	0.01239464433546418	0.01345587285938277	0.00016518213305103028	0.00016518213305103028	0.2681342190927023	0.9963399430114297
STARD4	10	0.012733130874236423	0.00562834588592144	0.01085330361290662	0.008165329521314654	9.528896534216761e-16	9.528896534216761e-16	0.32921333866123736	0.9963399430114297
WNT10B	9	0.014615703326500492	0.010668245140800765	0.012087678830626072	0.011415920505962724	4.581309392827407e-11	4.581309392827407e-11	0.40435735241604054	0.9963399430114297
FBP1	3	-5.6233420784094995e-05	0.007758792836710533	-0.00280610702067246	0.006377073159968408	0.19785692980179276	0.19785692980179276	0.1607862115626204	0.9963399430114297
SPATA45	1	-0.010464575167055514	0.014380494732238716	-0.013972438600328263	0.01190412870392476	5.408720431595292e-08	5.408720431595292e-08	0.33339675916501066	0.9963399430114297
ZNF480	11	-0.008543641325901654	0.006522865325223794	-0.006386998317257723	0.004840081049439683	7.041652675195887e-12	7.041652675195887e-12	0.17359436826878205	0.9963399430114297
PXDNL	10	0.0024662397314000988	0.009410847863463809	-0.0003794058976350027	0.009566806839006991	0.4908968033446418	0.4908968033446418	0.2756029931602177	0.9963399430114297
DPPA3	8	0.0025880928790127625	0.013759537716283167	-0.0033466280809155416	0.00829609851655164	0.8474025112286793	0.8474025112286793	0.06043979276935575	0.9963399430114297
OTX2OS1	6	-0.004282506459473092	0.018290972390588352	-0.00841901019703091	0.013423896340471114	0.009951881214520193	0.009951881214520193	0.34783991634700406	0.9963399430114297
KRTAP5-5	2	0.0055648225899095965	0.02044885772597132	0.01153363779076824	0.01780925144548244	0.003976543870954494	0.003976543870954494	0.25796625749263236	0.9963399430114297
PPM1M	1	0.015562524055993118	0.04050554334189503	0.007297170822267181	0.04400096650502095	0.07661295827748724	0.07661295827748724	0.4758975782756131	0.9963399430114297
OR1E1	3	0.023435595041439862	0.043958303693991375	0.016340496718147652	0.035334252938765104	0.0012623484679197535	0.0012623484679197535	0.5161944221775631	0.9963399430114297
POLR3GL	1	-0.0002204541453608587	0.008156273117131373	-0.0014490486957408682	0.011600657732083802	0.6038659088407193	0.6038659088407193	0.6544532882375379	0.9963399430114297
ZNF622	10	-0.0028436736820472625	0.005660128453238748	-0.001997755177815755	0.005346600547381758	0.00413673122184806	0.00413673122184806	0.5748172114847664	0.9963399430114297
RAB4A	6	0.008167794601600846	0.013513808601137982	0.012341830541138283	0.010252934156301439	3.6291681661221727e-07	3.6291681661221727e-07	0.20671627968357337	0.9963399430114297
LOC151484	4	-4.7164945690783655e-06	0.01407130379412786	0.002379615608188828	0.013221220230174892	0.5876601836533555	0.5876601836533555	0.5239082909261069	0.9963399430114297
IQCA1L	4	0.002066165315746154	0.005181514077772982	0.0005593776462806471	0.005685269651407219	0.11672036524075019	0.11672036524075019	0.3134639592470087	0.9963399430114297
KBTBD7	7	0.00773103164672536	0.008252161225110993	0.0054612586117453	0.011870120390815118	4.944313514096557e-05	4.944313514096557e-05	0.4183255730115766	0.9963399430114297
LOC729156	9	-0.005624242793324064	0.005941635197045898	-0.006774967068875278	0.005587542362141574	1.1875578262653187e-09	1.1875578262653187e-09	0.4667876557236861	0.9963399430114297
XKR4	10	0.0014095323390430883	0.018953632514191705	0.0028877911880060485	0.011322517995604178	0.3777575646367811	0.3777575646367811	0.729309207824393	0.9963399430114297
ZNF575	13	0.0036480115986829782	0.0041959895179633135	0.003254770807539801	0.004021597254502508	3.913102205363142e-07	3.913102205363142e-07	0.7265804689459652	0.9963399430114297
SCN11A	9	-0.0061356556955188615	0.0159554848229737	-0.00876078814537928	0.01297437534026233	0.0009518534573977499	0.0009518534573977499	0.5100701831310894	0.9963399430114297
CCDC157	3	-0.0017283571973259245	0.011813678402941691	-0.0006416572876918654	0.011542993399875655	0.522516967476564	0.522516967476564	0.7338233725825849	0.9963399430114297
OR2B3	7	0.006534443925928197	0.01922378287477943	0.0015413028222543198	0.015783516571026234	0.1366205602742959	0.1366205602742959	0.3017282264394493	0.9963399430114297
HELB	10	0.0022004837036408765	0.0033774546162731447	0.0026592238977551455	0.003155868104868115	4.38507099175629e-06	4.38507099175629e-06	0.6082639154405676	0.9963399430114297
LOC101929512	2	0.045989745625743164	0.06584450412310906	0.05171295568678115	0.04239636929699463	1.3573231984649014e-07	1.3573231984649014e-07	0.7056846355959903	0.9963399430114297
CCDC85B	9	-0.005501020239765752	0.009266544204147171	-0.006514999930750686	0.007085965386003035	6.259665512962964e-06	6.259665512962964e-06	0.6533901381059566	0.9963399430114297
LINC00554	3	-0.014201086632999401	0.019657010656969637	-0.009819795885203816	0.014058293724777047	1.3013276137046703e-05	1.3013276137046703e-05	0.3505330544348271	0.9963399430114297
PDCD7	12	0.0014223135212137379	0.005829615687862256	0.004583749988012837	0.006977705380797198	0.00308225951065686	0.00308225951065686	0.0765974785260867	0.9963399430114297
NTS	4	0.025405398733086067	0.03744147723236467	0.009454962408101118	0.026305572954920135	0.0007275802055306952	0.0007275802055306952	0.0758775578408452	0.9963399430114297
C21orf2	7	0.0016867858791950524	0.004170443877276832	-0.00021077437292804028	0.005554565181334805	0.34324728529487086	0.34324728529487086	0.16170883635356617	0.9963399430114297
KLHL11	11	-0.007922891162762341	0.0040127362057077055	-0.011958282398881538	0.005921358507017642	3.6929760371111185e-17	3.6929760371111185e-17	0.005004289374848397	0.9963399430114297
KRTAP15-1	5	0.020132111906122283	0.03767555850905902	0.002177340860720029	0.022743885594683693	0.023470669763772413	0.023470669763772413	0.03880105422357581	0.9963399430114297
POLR2J	4	0.0053360607378460725	0.01651412104636508	0.009209575273372511	0.019368877975501075	0.008364393351306265	0.008364393351306265	0.43267739181286813	0.9963399430114297
PER1	12	-9.554974523223325e-05	0.01078636635825449	0.0011691495275331868	0.013974605975211307	0.7947979719281291	0.7947979719281291	0.7112125018402653	0.9963399430114297
PLEKHG4	5	0.0031621076548540624	0.010658151147558111	0.005913366473162606	0.011426873685697026	0.007489326637568778	0.007489326637568778	0.3644739947733554	0.9963399430114297
LRRC66	7	0.029851949959204933	0.031032083355969048	0.024134084676308596	0.020075831945009275	3.4685875819102507e-09	3.4685875819102507e-09	0.4251317681124591	0.9963399430114297
FBXL8	2	0.005521683595798632	0.02470284700853964	0.00841735672729986	0.02264320238076724	0.05321950129114381	0.05321950129114381	0.6552930949395521	0.9963399430114297
LRIT3	9	0.006582175958303752	0.023405167400655173	-0.00012398728421684582	0.01419088967622178	0.28880719757786466	0.28880719757786466	0.20864537410268347	0.9963399430114297
CPNE3	12	-0.0012787475422208667	0.01570221691813545	-0.0034702525191744943	0.016563989140710448	0.34554435888592916	0.34554435888592916	0.6199353288935534	0.9963399430114297
EIF2C4	4	0.00417241896344003	0.007124039930752856	0.001979015517565932	0.00794632907255701	0.008130654941569533	0.008130654941569533	0.29048139893912117	0.9963399430114297
ZNF827	4	-0.0012156072457631432	0.006757386593756893	0.001369754932406876	0.003947286162781413	0.9368318671863612	0.9368318671863612	0.0920008717047878	0.9963399430114297
SOX5	46	0.004753157055008438	0.011051388658724503	0.003945267802071367	0.007934998019790421	0.0031713383493367766	0.0031713383493367766	0.7588923005312758	0.9963399430114297
SH3RF1	9	-0.0064993512251494915	0.013063887488240417	-0.0004437758861255332	0.017278762045873846	0.14597988926669012	0.14597988926669012	0.15234032701862532	0.9963399430114297
DIRAS3	22	-0.004595188334734745	0.01603091650861514	-0.0012132800681020875	0.013016616159497353	0.19831769479447084	0.19831769479447084	0.39867764824938123	0.9963399430114297
MIR92B	6	-0.022451534873679464	0.010250113037880542	-0.024467451665412494	0.007864126913123857	8.740666571115592e-23	8.740666571115592e-23	0.4211755371552921	0.9963399430114297
C1orf172	14	-0.0012021127434831784	0.008259903306177978	-0.004169173669582483	0.006329677416943343	0.01860088684523961	0.01860088684523961	0.14449823210923343	0.9963399430114297
PRLHR	11	0.006844585251125829	0.015329378759673684	0.003526422375882115	0.01539061336867609	0.026991863249697934	0.026991863249697934	0.43096003673387817	0.9963399430114297
ATP13A4	7	0.008367986907403915	0.01291013825253768	0.0012762966799357638	0.00886745475071837	0.00661913315658496	0.00661913315658496	0.02245264705431211	0.9963399430114297
OR52N5	5	0.012982091644075168	0.037296620774327924	0.004320050654587914	0.027948902754821776	0.08691623068111475	0.08691623068111475	0.3386509233049476	0.9963399430114297
EXOC8	3	-0.018645584424336763	0.027741737557598956	-0.01543413169295698	0.023239853667562354	2.8432358829268113e-05	2.8432358829268113e-05	0.6466472985791596	0.9963399430114297
SBF2	12	-0.009932488485066983	0.006442333003020641	-0.007420403648351813	0.006224163551169196	1.4344222350120699e-12	1.4344222350120699e-12	0.15108212488607686	0.9963399430114297
C12orf45	7	-0.003927823345654843	0.007346826294204673	-0.0030184900370382028	0.006881464137103762	0.0015467412413857746	0.0015467412413857746	0.6407522198332192	0.9963399430114297
RER1	3	0.0019107042418585864	0.015293006421251297	-0.0006935407379527202	0.01699071292490608	0.8213205860196182	0.8213205860196182	0.556439689205956	0.9963399430114297
MIR320D2	3	-0.017654478967925616	0.03850087896500656	-0.02203646890616712	0.02799084762055413	0.00016803101109181685	0.00016803101109181685	0.6344091662814166	0.9963399430114297
LINC01526	4	-0.008411321809998283	0.014598841296991278	-0.0038565196726057247	0.012667207435017274	0.0038158260486934902	0.0038158260486934902	0.22628402442526396	0.9963399430114297
KLF7	12	-0.007980086292358647	0.006756345408629309	-0.010958260217267604	0.007936500463846483	1.1113159662264735e-11	1.1113159662264735e-11	0.14365516897694222	0.9963399430114297
ZNF735	11	-0.002009973603065577	0.009645359739412008	-4.511205114499095e-05	0.008715294291726346	0.48100305579029384	0.48100305579029384	0.4357901459433835	0.9963399430114297
FCRL2	1	0.029191696802775068	0.026123951412168396	0.020514329751332598	0.023675952689464805	1.0608190721373142e-08	1.0608190721373142e-08	0.20661478983749082	0.9963399430114297
ZIC2	13	0.0020837175816382446	0.0049689264586547386	-0.0021300340138609257	0.006148235982243751	0.9822257825995768	0.9822257825995768	0.0077596003845109476	0.9963399430114297
COL19A1	16	0.004805453823292965	0.008623001699532527	0.001970464555460404	0.008393045998732113	0.009938765235025064	0.009938765235025064	0.22639695595274872	0.9963399430114297
OR6K3	5	-0.0015770628646568105	0.011404832322695358	-0.005163033022703941	0.015399678790094979	0.10527795193763402	0.10527795193763402	0.33537510250802094	0.9963399430114297
SART3	1	-0.0038861430866850744	0.004421948818628052	-0.004844032828454619	0.0037378234245571715	1.555242109750082e-09	1.555242109750082e-09	0.3939369766087881	0.9963399430114297
LOC153684	4	-0.0005200351275227689	0.003805997683371964	-0.0018995856126701389	0.0046566641860524925	0.06460529749164567	0.06460529749164567	0.23870689490148161	0.9963399430114297
SLCO1A2	7	-0.011833691296123319	0.016035696985328668	-0.01830380663543783	0.01502699967248497	2.4413580333227464e-08	2.4413580333227464e-08	0.13212192099217854	0.9963399430114297
LINC01501	3	0.02551382883684132	0.020881608524422342	0.03067549424701265	0.017828349739682506	1.683059729736033e-13	1.683059729736033e-13	0.3331778978833698	0.9963399430114297
MAGEA10-MAGEA5	1	-0.010819077880294233	0.037300033395396316	-0.019158411432195595	0.032641082955576085	0.0054052690628668765	0.0054052690628668765	0.3860035328896887	0.9963399430114297
DLGAP4	62	0.007928585751429464	0.008983264394181706	0.005714843038945789	0.006139714515659131	1.489250789214394e-07	1.489250789214394e-07	0.2953236592675619	0.9963399430114297
INPP5J	4	0.006809754647590503	0.015734029919310086	0.005291386474061893	0.013683903989810326	0.007159650451580252	0.007159650451580252	0.7067005648937847	0.9963399430114297
LINC01036	3	0.003244572398103282	0.02735721290848843	-0.0019832748836941176	0.019187548112779028	0.8757653204173099	0.8757653204173099	0.41995736873449085	0.9963399430114297
LCN1	2	0.009942261850392363	0.020321376089823387	0.016229483520543136	0.016006306069926476	1.076879979872918e-05	1.076879979872918e-05	0.212251985747237	0.9963399430114297
SRGAP2-AS1	2	0.0284592274648172	0.02821068909028192	0.042193701117127023	0.023226355465258725	2.4978771305203233e-12	2.4978771305203233e-12	0.05621030234748956	0.9963399430114297
PES1	8	-0.002524956858544438	0.004496538628830352	-0.0006563458576522495	0.0039825028504879715	0.016197710343865832	0.016197710343865832	0.11204031700723434	0.9963399430114297
PFN3	9	-0.011756660015494745	0.015438040312447745	-0.005735107999279684	0.01647071815315999	0.0005173770544705024	0.0005173770544705024	0.17165737790537924	0.9963399430114297
LOC101927934	5	0.013647517843599669	0.022980956700230416	0.00982018142629554	0.024079047257520015	0.0012578912687431223	0.0012578912687431223	0.5527800421130937	0.9963399430114297
CCDC102B	10	0.009345297927547371	0.023677114553859353	0.0011686591457437648	0.019065182318995507	0.11498281139802448	0.11498281139802448	0.1681509229450963	0.9963399430114297
GAST	9	0.013126404914958978	0.01608928948416558	0.015153369253187011	0.010614891752251318	2.838273230099287e-09	2.838273230099287e-09	0.5871160681491709	0.9963399430114297
VN1R1	9	0.013066064767876771	0.022713736232353687	0.009575736769923446	0.01711297566328511	0.0003130780157454909	0.0003130780157454909	0.526448392635281	0.9963399430114297
SLC24A4	3	-0.003079072484263649	0.026062941333077634	0.001967405849032929	0.031084129105787044	0.9093459607012413	0.9093459607012413	0.5208440847003373	0.9963399430114297
CCDC141	8	0.0012564274799768344	0.010243170745570327	0.006712735353934533	0.011419460584923468	0.019146648702378376	0.019146648702378376	0.07026616926291884	0.9963399430114297
JMJD8	5	-0.003617116929839055	0.005542373767593298	-0.0023192490162672824	0.005167734969442181	0.0004001948462780515	0.0004001948462780515	0.37758910705069904	0.9963399430114297
USHBP1	3	0.008049759526311625	0.017914348862608113	0.005637898843965401	0.021941885274960195	0.024615135217423367	0.024615135217423367	0.6600113694753846	0.9963399430114297
PCGF3	68	0.0034539508808379806	0.007497051435568941	0.002744506091841185	0.007827147843433045	0.00801296413385478	0.00801296413385478	0.7351334819374341	0.9963399430114297
C6orf191	6	-0.0015927295743683272	0.012745355410472474	-0.006543862210379725	0.011913026736315639	0.03328890119996766	0.03328890119996766	0.14633517321644235	0.9963399430114297
ANKRD34B	14	0.007230220044416087	0.010323803238890891	0.005243530203977592	0.008896508046768139	4.669120975215277e-05	4.669120975215277e-05	0.452180097288555	0.9963399430114297
VPRBP	9	0.006238619593742447	0.006998130238547379	0.0073302247995211695	0.00482846183128981	3.056388886322921e-10	3.056388886322921e-10	0.507634648207014	0.9963399430114297
NAA11	10	0.005545275492138346	0.013010000640968227	0.0009921634267877663	0.011358683974008903	0.08346139569841426	0.08346139569841426	0.17661483248837972	0.9963399430114297
CUX2	7	0.0014494272223698449	0.013442508794408775	0.0030162224962755465	0.014732138276478573	0.3081613362983386	0.3081613362983386	0.6847869778832967	0.9963399430114297
LOC284100	2	0.017300115081999027	0.03074704778999844	0.006833295566064334	0.019617553265098734	0.002778508897507841	0.002778508897507841	0.14195311488430745	0.9963399430114297
C6orf123	7	-0.0020394394927554607	0.009765002298838544	-0.004356465638945334	0.011359678605057202	0.04808261014541594	0.04808261014541594	0.4252187121953508	0.9963399430114297
RNF144A	32	0.0035767814968367694	0.006026323226815366	0.004311081126728951	0.0063503501247612676	5.581317606558264e-05	5.581317606558264e-05	0.6647637890303495	0.9963399430114297
SLC13A1	3	0.016372816121136703	0.024282764011127805	0.007479888503934123	0.01708424099502481	0.0003541282168902937	0.0003541282168902937	0.1256887914730591	0.9963399430114297
HLA-DMB	9	0.007918387073118992	0.00818095715574509	0.003913018828863467	0.0073084106329012475	4.831403155068341e-06	4.831403155068341e-06	0.06335838386476975	0.9963399430114297
LINC00618	5	-0.010891642785955372	0.015516274069280153	-0.005657137768356914	0.013560307913775506	0.00032906163033871386	0.00032906163033871386	0.19264192374048483	0.9963399430114297
FAM43A	15	-0.004813920875721506	0.00827906987562622	-0.0064397338273348625	0.008942185296640379	4.019607892560594e-05	4.019607892560594e-05	0.49124654140192514	0.9963399430114297
ANO2	4	-0.0037685835688478437	0.010318982360790941	-0.004761337482128986	0.011012777834645267	0.008771758961329389	0.008771758961329389	0.7338729451683086	0.9963399430114297
ZNF434	1	0.0351691645692896	0.025940794323835465	0.04186527036737515	0.01995711297874161	1.4188655857390324e-15	1.4188655857390324e-15	0.29265700736049166	0.9963399430114297
TMEM192	8	-0.00018607778923103034	0.005084516195131842	-0.0008090137940038127	0.003847259995638882	0.48522391551227234	0.48522391551227234	0.6138365502784486	0.9963399430114297
LACE1	9	-0.0008029214803880623	0.005197512891702718	0.0005950581728798773	0.005072320910359224	0.9061945274324966	0.9061945274324966	0.321828718189965	0.9963399430114297
SNORD115-45	3	0.0009995786348978616	0.045722632000340414	-0.007676348188777028	0.024798801697495126	0.5721939442815774	0.5721939442815774	0.39008593396303615	0.9963399430114297
LOC105274304	4	-0.0015720801150633215	0.020336429957138885	0.002233531887608541	0.019594848325620657	0.9231247994793506	0.9231247994793506	0.48691230083014625	0.9963399430114297
SULT1A1	7	0.003722202623568499	0.00937373204343002	0.005480565101460183	0.006918418477618139	0.0003541282168902937	0.0003541282168902937	0.43645607085759297	0.9963399430114297
PATE3	5	-0.011410608454986834	0.016123255674702394	-0.014497256341686934	0.01451834130704836	3.802890715967255e-07	3.802890715967255e-07	0.4630933288482698	0.9963399430114297
GOLGA2P9	1	0.05248079918048999	0.05475668561579483	0.029555037277716183	0.04635700416067725	1.3864811290919819e-06	1.3864811290919819e-06	0.10284957270034081	0.9963399430114297
SEMA6A	22	0.011169990517387176	0.016701407628874586	0.007296298914234659	0.014391203182326274	0.00017076931963166166	0.00017076931963166166	0.36545798438151955	0.9963399430114297
UBR1	9	0.004127110721213833	0.011168677187920957	0.0021446147448241533	0.00955922082823297	0.047930427756025074	0.047930427756025074	0.486597376212737	0.9963399430114297
C1orf228	4	-0.006572855306996238	0.0366722051493863	0.011375813774488572	0.025754318783079357	0.6513345876903288	0.6513345876903288	0.04235513501883778	0.9963399430114297
FAM89A	5	0.014434401894057236	0.030803573609961693	0.0198877873354488	0.01859201312941129	2.4672690789509105e-05	2.4672690789509105e-05	0.43451934350924537	0.9963399430114297
PLIN4	11	0.015525000911569753	0.013229501442992597	0.011000088144031035	0.014717705302630096	3.430710150052998e-08	3.430710150052998e-08	0.24019141241422207	0.9963399430114297
MIR4471	1	0.020050220613126418	0.04332075413974964	0.01103433527769868	0.030638577793574453	0.006976161886119157	0.006976161886119157	0.38134522720809205	0.9963399430114297
MGAT4C	46	0.009699852519229215	0.019456973157739907	0.0043077838604913005	0.012957764124450348	0.006127009884095664	0.006127009884095664	0.2361421451327567	0.9963399430114297
ZNF33B	6	-0.00840142341247863	0.006891023502512495	-0.00970582595605541	0.006532074189394381	1.4601627638418932e-12	1.4601627638418932e-12	0.4785184002687983	0.9963399430114297
FRG2	2	-0.01873545896565474	0.018175750419221034	-0.011129950726473783	0.020009849533419676	2.4226055180465235e-06	2.4226055180465235e-06	0.1497791930704891	0.9963399430114297
KLHL41	2	0.016286158208493814	0.04245329453591642	0.011102017667558452	0.0342292209761544	0.019662575636193756	0.019662575636193756	0.6234129201175567	0.9963399430114297
FLJ40125	3	0.004369317192354323	0.012715276724677165	0.005658516415107396	0.016492959528013502	0.02498713737944309	0.02498713737944309	0.7489929606847363	0.9963399430114297
LOC286359	3	0.0011856512787901201	0.03347528032517892	0.006382324695587144	0.029178270571805554	0.44431687657985025	0.44431687657985025	0.5457841530255545	0.9963399430114297
C2orf82	11	0.019016126663195146	0.01777906616732019	0.01702857630411381	0.012352900531219936	8.623148471889622e-11	8.623148471889622e-11	0.6353303676847255	0.9963399430114297
KCNK9	11	-0.010600529518266918	0.009027239621944438	-0.012009053837921883	0.006214376240136427	1.0904273034627737e-13	1.0904273034627737e-13	0.5072036589657578	0.9963399430114297
EPHB4	8	-0.005092371729961424	0.005632537156499726	-0.00345916108980223	0.004506411966951207	5.197400388550026e-07	5.197400388550026e-07	0.2447617054454145	0.9963399430114297
ANO4	8	-0.004596558248003317	0.013958211496117076	-0.008735941445937853	0.014356191726286665	0.002385863683514873	0.002385863683514873	0.28769572523122877	0.9963399430114297
PLXNB2	27	0.016137949135609307	0.01710319016062359	0.017611725242294908	0.014362055172148181	1.2515149019579624e-09	1.2515149019579624e-09	0.7330631233202956	0.9963399430114297
LINC01030	3	-0.04544686808409514	0.02272535205071006	-0.04314316537056439	0.022290791621419365	2.130993665753039e-18	2.130993665753039e-18	0.7084165382058991	0.9963399430114297
TWF2	9	0.003534158656902518	0.007539938831856261	1.4537592483645131e-05	0.007405893234226673	0.13008094085775754	0.13008094085775754	0.0894838585641142	0.9963399430114297
LINC00524	3	0.0038366392453511467	0.01963445294049636	0.008351916360266397	0.021738443991092225	0.05413795842572573	0.05413795842572573	0.4268061384618165	0.9963399430114297
EIF2S1	5	-0.0022940291130984234	0.026205087281185053	-0.007056503905190369	0.024524359926958717	0.23403070023107644	0.23403070023107644	0.49357723191233904	0.9963399430114297
RCVRN	11	0.0019719799486073823	0.007348076496951234	0.000569740371671987	0.0044497129938191465	0.1749648095465936	0.1749648095465936	0.40021979146971387	0.9963399430114297
EPS8L2	19	0.004644114069451822	0.009218339856453523	0.00583468931625809	0.007788536426839032	9.652903060568534e-05	9.652903060568534e-05	0.6103844554319441	0.9963399430114297
LOC101929128	1	0.029813498320402927	0.026242307398128602	0.024306352897926615	0.022558602448256762	5.719023974383013e-10	5.719023974383013e-10	0.41206283506895114	0.9963399430114297
PGA5	3	0.005758900236200408	0.029444628153426997	0.002414385648421311	0.024630913177363434	0.33382688664997245	0.33382688664997245	0.6526444695481918	0.9963399430114297
LRRC32	2	-0.01335259630944994	0.014254491225960323	-0.0014547434912787576	0.01511232264930882	0.0023768361440773367	0.0023768361440773367	0.004424556841006527	0.9963399430114297
CECR7	6	-0.018807719837000338	0.014771533729281075	-0.010555516811800598	0.014033953864768854	1.1559205909009025e-08	1.1559205909009025e-08	0.04018649664024663	0.9963399430114297
AASDH	11	-0.003570327257016287	0.006786374687554228	-0.005681355098732792	0.005673424242120677	5.972141935137033e-06	5.972141935137033e-06	0.22050794574992097	0.9963399430114297
FAM102B	6	0.006235842220669174	0.007741915815082528	0.011650319625290086	0.0086191115752065	2.8318348220484004e-09	2.8318348220484004e-09	0.018660412227457575	0.9963399430114297
ZNF519	7	0.0038084423710744854	0.006242152116654036	0.0011333774152413865	0.007314922560714146	0.019006460442117495	0.019006460442117495	0.15432531812749306	0.9963399430114297
RUNX1	5	-0.0022768895993630083	0.01654122966804327	-0.00019811620204537655	0.013243889047033396	0.6071500603388112	0.6071500603388112	0.6123814137845522	0.9963399430114297
IL1B	7	-0.006563980991562828	0.022348672737905074	-0.0008140336658273542	0.023077966871971126	0.2987263775637789	0.2987263775637789	0.35665619443588303	0.9963399430114297
FLJ22536	7	-0.006109028596647834	0.005629646826528664	-0.005252024439828734	0.0041986945932922515	2.0699575748788688e-10	2.0699575748788688e-10	0.5288076706245651	0.9963399430114297
IQUB	9	-0.0015657077032474895	0.020933947107682024	0.0004541028410564256	0.011433261443715757	0.8444728253161193	0.8444728253161193	0.6617584337699659	0.9963399430114297
CCDC73	12	-0.0005468267689884575	0.008201060073169963	-0.0011610741966208888	0.005276358200864141	0.43023224710370883	0.43023224710370883	0.7447578138172946	0.9963399430114297
LINC01384	2	0.02394283461349982	0.04445569950205163	0.003833830182199125	0.04031009143736679	0.03604499195868738	0.03604499195868738	0.0875628444645551	0.9963399430114297
C5orf20	6	-0.011905787085309457	0.019142375602343664	-0.01577301189634534	0.018846906402757498	6.591898959290397e-06	6.591898959290397e-06	0.4578087326358088	0.9963399430114297
HAPLN4	9	0.0011726733360270915	0.009964793023076879	0.0023357554748960926	0.010138838224143182	0.2591686320451181	0.2591686320451181	0.672499805397629	0.9963399430114297
GBP7	5	0.009992893512160664	0.030814738140088282	-0.0048494786333154885	0.024586404245534495	0.5769276465487209	0.5769276465487209	0.055800431251183044	0.9963399430114297
C8orf84	10	0.003508073907373127	0.01411090612454742	-0.001274540413474595	0.01269286421876701	0.6096750100651036	0.6096750100651036	0.1961682578942241	0.9963399430114297
LOC93622	11	0.0019240220823522778	0.0057248843542911055	0.00035558069075899463	0.00560695856890872	0.19442418161472588	0.19442418161472588	0.3138398184403932	0.9963399430114297
TMA16	1	-0.011910543159202295	0.047977305852562	0.00242065503862168	0.056494486927933296	0.5741964515830187	0.5741964515830187	0.31968781346086433	0.9963399430114297
GRWD1	6	0.004907819928026492	0.007449697660554221	0.0019511777679493394	0.0042492274189632005	0.00040881683862640226	0.00040881683862640226	0.07905940014244102	0.9963399430114297
GABRD	8	-0.0034644690624748647	0.01089096833916595	-0.004339004758331516	0.009854813818691816	0.01360451345171795	0.01360451345171795	0.7582626865198254	0.9963399430114297
MR1	6	0.004007286798254938	0.006835280899560363	0.004750169084671833	0.006768618436662496	4.7664397059234704e-05	4.7664397059234704e-05	0.6898577988073926	0.9963399430114297
EFCAB3	2	0.014896368388776397	0.025298866939410917	0.008130022640581479	0.022641394137040066	0.0019880305092617664	0.0019880305092617664	0.30518928875000173	0.9963399430114297
MRPL28	8	0.0056343105508497434	0.01854498706751245	-0.001010335579031597	0.021768364957180368	0.4739997232851056	0.4739997232851056	0.23275762983897452	0.9963399430114297
ACTRT1	3	0.013976666262120385	0.02324728688233402	0.007949258939719503	0.014395348018856446	0.00031864346826214745	0.00031864346826214745	0.2572850711497553	0.9963399430114297
CAPN14	8	0.007164466219367788	0.014145318227979774	0.0030099673767884586	0.011506533119311869	0.010548966228053435	0.010548966228053435	0.2418406557429313	0.9963399430114297
OR2T4	4	-0.006322231001324119	0.023081698053501947	-0.008513434231281288	0.02148578589848617	0.0285943535544789	0.0285943535544789	0.7195150538887254	0.9963399430114297
MYST2	7	0.0008131280334065105	0.00533067158267247	0.0021722240098727345	0.005710295583685382	0.07753135565232762	0.07753135565232762	0.370148220176132	0.9963399430114297
TNFSF18	3	-0.0006380108513949829	0.028565201609055593	-0.0037917932912155334	0.02525139464365152	0.6090539207552831	0.6090539207552831	0.6690996823475435	0.9963399430114297
ATG9B	3	-0.011839145207110742	0.019583613064650954	-0.005733341364212975	0.020085781541723025	0.004196513800757171	0.004196513800757171	0.26325883080532064	0.9963399430114297
ZNF627	6	0.02033544150831891	0.013186022066273685	0.017930705836709634	0.010682640686853038	5.4058112912839145e-15	5.4058112912839145e-15	0.4648510671998456	0.9963399430114297
MIR886	7	-0.0068491397475991325	0.02055929335045363	-0.0012714149741426342	0.011618340775863304	0.11560291387541764	0.11560291387541764	0.2252378216134384	0.9963399430114297
TM4SF5	8	-0.00263584527704452	0.010090846712939354	-0.005192258100818704	0.012963246072407592	0.02733589813461453	0.02733589813461453	0.4224282598709499	0.9963399430114297
ARMCX4	5	-0.009868218361006839	0.01765151039585222	-0.0126202276909793	0.0160679300816108	2.884208482112238e-05	2.884208482112238e-05	0.5517178027084189	0.9963399430114297
UBR2	9	-0.001276254017902501	0.003102318388259105	-0.0018791722203049162	0.0024713270524590937	0.0003244389719196633	0.0003244389719196633	0.4331962338118446	0.9963399430114297
SKINTL	3	0.0024269790237332334	0.013502975027060302	0.00016132526044491895	0.008427521549236932	0.4672873729243292	0.4672873729243292	0.4628532162912615	0.9963399430114297
TMEM30B	7	-0.0004898809093646783	0.013340663967497848	-0.001683158351512518	0.014205138445638874	0.6239014856206276	0.6239014856206276	0.7516248424339385	0.9963399430114297
ZCCHC24	9	-0.008911884364369228	0.010838634858600274	-0.0055252290204964504	0.013554406432864298	0.000191855058176603	0.000191855058176603	0.3152899742012931	0.9963399430114297
TMEM212-AS1	4	0.008215387635760837	0.017625760180814517	-0.00037022994845001164	0.027173069730851592	0.27679046010341485	0.27679046010341485	0.17429195300960332	0.9963399430114297
OR5K2	5	0.00929926607343885	0.02355602990945507	0.0025620419502258183	0.019335135654403913	0.07352345270481081	0.07352345270481081	0.2559248966702128	0.9963399430114297
DDN	11	0.0026328031214750552	0.0038978553953840527	0.002280019551189454	0.0026245820595120007	4.75735332060553e-06	4.75735332060553e-06	0.6980573419622884	0.9963399430114297
SERGEF	10	-0.0016687086547138537	0.007549529151797743	0.00036215409509561536	0.007097398216678801	0.5804096993922456	0.5804096993922456	0.31319656993103817	0.9963399430114297
MSMP	5	0.002774655532836923	0.01233123963557664	0.006290208127763552	0.008259163282543874	0.005285970828510314	0.005285970828510314	0.22392849590150404	0.9963399430114297
BRUNOL6	8	0.00578886714336221	0.004523813564901551	0.0047068959573387265	0.003541325272183267	6.4783519614787895e-12	6.4783519614787895e-12	0.33231227273655595	0.9963399430114297
BSN	6	-0.0013254295910858067	0.00863996976561237	-0.0023820870081307723	0.007631479416787889	0.13715741663232026	0.13715741663232026	0.6358623699508346	0.9963399430114297
LOC100506700	4	0.004344938755035388	0.01629144468941534	0.0057138690882258805	0.01459714633996762	0.03233288849801157	0.03233288849801157	0.7463473932287579	0.9963399430114297
COL21A1	10	0.00554090888765123	0.009313050312393824	0.0041099720741863575	0.01105456261185287	0.0021471668232025355	0.0021471668232025355	0.6091563384698856	0.9963399430114297
NDUFB7	8	0.004145010841182539	0.004009130362798564	0.002348846731500495	0.005842118409491066	5.383180305085183e-05	5.383180305085183e-05	0.19353716705551818	0.9963399430114297
C3orf22	4	0.013992102653891959	0.014907475707917468	0.00920681151637325	0.014205368369691277	1.4670157865469639e-06	1.4670157865469639e-06	0.23269567749428322	0.9963399430114297
C19orf33	2	0.022521551763569864	0.03113230061917096	0.031873850813618404	0.024074471951509427	1.678712221061776e-08	1.678712221061776e-08	0.22244939087848803	0.9963399430114297
LINC01141	2	0.0024671728522689274	0.015480193722374642	-0.000275631520483229	0.015269523562123645	0.6600577546115872	0.6600577546115872	0.5150667311878702	0.9963399430114297
SMARCA5	11	0.009029066509771026	0.007594050297010838	0.013570105768765264	0.007543775313911437	1.9406709258770788e-13	1.9406709258770788e-13	0.03194688835335782	0.9963399430114297
ARVCF	20	0.006332077879996765	0.00438856250170507	0.005127810640853858	0.005255125474479644	8.72608025193537e-11	8.72608025193537e-11	0.36495297634159085	0.9963399430114297
OR10X1	6	0.027201521987348407	0.02780779086900704	0.01778378060552071	0.022424449103951916	1.584028623735016e-07	1.584028623735016e-07	0.17661185584531727	0.9963399430114297
C6orf15	2	0.006910861589290452	0.011185487619999058	0.008636039707395772	0.010895808865883639	1.1568437013143008e-05	1.1568437013143008e-05	0.5683918681631661	0.9963399430114297
GGCT	9	-0.0015519893703208028	0.004282874984086982	-0.003106044547425376	0.004531851003450727	0.000768740753780079	0.000768740753780079	0.20102881735370887	0.9963399430114297
GRAMD1B	5	0.008649338754018134	0.009219155335432962	0.006365552556073246	0.011580310164119957	8.797974553103524e-06	8.797974553103524e-06	0.42636671757939204	0.9963399430114297
KIAA1267	4	-0.004204096142892484	0.021399967221969976	-0.01004400412241619	0.014452342094199955	0.01139346318528955	0.01139346318528955	0.24530119990850696	0.9963399430114297
SPATS2	15	-0.002977608943390259	0.013870937503451418	-0.004986844362152936	0.014626457773175958	0.0665559027970737	0.0665559027970737	0.6067047061640364	0.9963399430114297
ZNF80	4	0.015382941967911172	0.020664387338070203	0.0184970211872348	0.01845627194776931	2.201278419145922e-07	2.201278419145922e-07	0.5617301748547519	0.9963399430114297
LOC102723330	4	0.015289141480569483	0.023708776677800594	0.013535108014389315	0.016784780137004914	1.1791032380399898e-05	1.1791032380399898e-05	0.7549621436317832	0.9963399430114297
GPR3	11	0.003153463761337876	0.010773434679981023	0.0008287229629277368	0.010300315325369912	0.2226225172873046	0.2226225172873046	0.42138171308030836	0.9963399430114297
OR56A3	5	0.005696830528753776	0.0328509424022833	-0.010199464299943688	0.02373428423100825	0.6386857099938003	0.6386857099938003	0.04664135802677762	0.9963399430114297
SATB2	22	-0.005670066242567218	0.00802506121217687	-0.006467782513925221	0.006012501932487036	2.638533098845107e-07	2.638533098845107e-07	0.6810377812205926	0.9963399430114297
SUPT6H	2	-0.004241248678278074	0.023262604136002844	-0.012657995241659682	0.022787186255125137	0.01756323320391829	0.01756323320391829	0.1850904498379453	0.9963399430114297
CD1A	4	0.0021030532695628873	0.03237493998797958	-0.006034344032958718	0.018717288727429542	0.6483136820463373	0.6483136820463373	0.26337732348653536	0.9963399430114297
KCTD17	6	-0.0011665621943955774	0.009582132966456023	-0.0059118008640721255	0.014551741151019242	0.06343953495364187	0.06343953495364187	0.16297824931607555	0.9963399430114297
MIR1973	3	0.026867178534284043	0.027841531500213974	0.030023607401200293	0.020157893884858915	1.026189380459113e-10	1.026189380459113e-10	0.6352487122788402	0.9963399430114297
ZNF691	12	0.0041859847402637	0.004094541313517697	0.002792838693308977	0.004657633253870583	1.4729280994851715e-06	1.4729280994851715e-06	0.24841621697230948	0.9963399430114297
RG9MTD1	11	-0.006985318350872206	0.008687739861805644	-0.009842421344233685	0.00955050517648236	6.474018404647493e-08	6.474018404647493e-08	0.2554523653009355	0.9963399430114297
C2CD2	8	-0.0096662572151119	0.01217264622523694	-0.014762384717628639	0.0141191267316627	6.642724315445332e-08	6.642724315445332e-08	0.16144107496129134	0.9963399430114297
PPP2CA	14	-0.003947883732538061	0.006448124962613971	-0.006316681615476101	0.00734685687888184	5.606911164131401e-06	5.606911164131401e-06	0.2135923947557842	0.9963399430114297
OR8K5	4	0.010147327217790832	0.03123137840372105	0.0049573200543721625	0.026125742452921243	0.08559987752787017	0.08559987752787017	0.5106951152779897	0.9963399430114297
FNTB	6	-0.0019171832914889628	0.00528949887742531	-8.023466887297451e-05	0.00543262945865239	0.2337831023163934	0.2337831023163934	0.2137064959795567	0.9963399430114297
MAPK8IP2	6	0.0037459214487469503	0.01097114040534487	6.129436309875046e-05	0.008183872975326042	0.2091187163895089	0.2091187163895089	0.1678068390242524	0.9963399430114297
GC	5	0.007727054002549916	0.012218915108562631	0.002451392618815103	0.010847619026987698	0.004960142488393161	0.004960142488393161	0.09939880088262343	0.9963399430114297
ARHGAP31	2	0.006603892634312312	0.006466031137788182	0.007703438271802882	0.00586139464829421	1.4243767707154828e-10	1.4243767707154828e-10	0.5155719081566168	0.9963399430114297
LOC493754	3	0.002001967071015142	0.049126886637652016	-0.009311543123221713	0.034103371888171405	0.5920888541234911	0.5920888541234911	0.3301622730366667	0.9963399430114297
MFN1	14	4.791772590270234e-05	0.008287517532159703	0.002005901041504723	0.006851274977113413	0.39112790896499333	0.39112790896499333	0.3484383097675451	0.9963399430114297
FAM8A1	12	-0.0007860719125579915	0.0055517079184322984	-0.003022627117825153	0.007653217281950861	0.06449451547946913	0.06449451547946913	0.22454411729084722	0.9963399430114297
ITGB5	9	0.005289399833100311	0.006528738065803442	0.00387027950584887	0.00455428463093087	8.61821932034326e-07	8.61821932034326e-07	0.35854576364162394	0.9963399430114297
C12orf34	17	-0.0005949747224941028	0.007951623378172797	-0.0023542216203960883	0.0077316064241981135	0.2250544363839805	0.2250544363839805	0.41357678233225237	0.9963399430114297
GUCY2G	2	-0.0021522594822777855	0.015166165608008698	0.0006395708101767125	0.01395320501955498	0.7536070356005343	0.7536070356005343	0.4846188149322135	0.9963399430114297
PRPF19	10	0.0005352545592244026	0.004897217842554509	0.0018016297702160152	0.005876264131700078	0.16106987157764946	0.16106987157764946	0.39360823451535976	0.9963399430114297
ANKLE2	6	-0.008116377219189829	0.012450921853517836	-0.009793774189910402	0.01033384835676686	1.664542007167354e-06	1.664542007167354e-06	0.5924144146852988	0.9963399430114297
ARPP19	5	-0.000616108200726676	0.008332781075947308	-0.0013899432416315425	0.0073622567349356	0.4158518078834076	0.4158518078834076	0.7191002353097331	0.9963399430114297
SLC5A8	15	0.002328744144314599	0.010868532342509523	-0.0009167237258251777	0.011287653882046765	0.6985391156892583	0.6985391156892583	0.2867963582102486	0.9963399430114297
NUDT16	6	-0.003930817590129597	0.007880746090904545	-0.0045305548344313365	0.005417433286302922	7.205931028260313e-05	7.205931028260313e-05	0.7458330831378904	0.9963399430114297
CLDN14	12	0.005180735162746773	0.013546038239358373	0.0032734539210796283	0.01047035726148033	0.02186511293960144	0.02186511293960144	0.5651847467502267	0.9963399430114297
FADS3	13	0.0030170212716203646	0.00703964689052073	-0.0012000097051220449	0.007787193340157928	0.45428962433773185	0.45428962433773185	0.04177050377527566	0.9963399430114297
LOC440563	3	0.003822367797663153	0.009513983572370318	0.005790186146159222	0.008882706697190709	0.0007813437198643257	0.0007813437198643257	0.4356825176528355	0.9963399430114297
DOCK7	4	-0.003560984282167975	0.007543235058585291	-0.00041098142649840613	0.005614378355578687	0.05583018983211951	0.05583018983211951	0.08765826829505449	0.9963399430114297
SOCS7	12	0.0001841864873551632	0.004335007145552718	-0.0012108853591812979	0.006276625840591929	0.5531478308149234	0.5531478308149234	0.3463561205779132	0.9963399430114297
SYPL2	10	-0.0005859005194571165	0.022871085561000655	0.002765164309850451	0.01990965009306067	0.7578444133771491	0.7578444133771491	0.5682813109298647	0.9963399430114297
LOC101927460	2	0.01994464137819079	0.03364377628157836	0.012676770837218698	0.02010843074642715	0.00018812036591432508	0.00018812036591432508	0.3397494490358375	0.9963399430114297
LINC00032	2	0.012303546905517588	0.02504446934241885	0.0012481384100737378	0.02229156127276462	0.0671331421987154	0.0671331421987154	0.0926044433425091	0.9963399430114297
THNSL2	8	-0.005631871679245898	0.009428436792685834	-0.004306411575663989	0.0091358847996376	0.0005664737551100132	0.0005664737551100132	0.6020887760495164	0.9963399430114297
EIF1	9	-0.0012596369281165888	0.003198164253133771	-0.0025048639557550463	0.0026613502412336414	7.136536990280781e-05	7.136536990280781e-05	0.12597909309490696	0.9963399430114297
NUMA1	10	0.0012980651619257716	0.0068400163317103675	1.2778336720327873e-05	0.008536115610016336	0.5978341146013088	0.5978341146013088	0.5441547811107709	0.9963399430114297
RBBP5	9	0.0001631891552067585	0.0039041167422651795	-0.0001681542200316129	0.0029153346613233775	0.9969066636004612	0.9969066636004612	0.7252528998552784	0.9963399430114297
TUBB4Q	7	-0.0009285770484379495	0.013421646872843706	0.0007424016124988002	0.014672764395671707	0.9697284264256243	0.9697284264256243	0.6641844623445188	0.9963399430114297
SETSIP	3	0.002427306937582702	0.02832504440050525	3.3838366284895444e-06	0.01780591665742597	0.755202204418757	0.755202204418757	0.7081084734165112	0.9963399430114297
AQP1	12	0.00587268835876459	0.012961709183070123	0.0021787418016680966	0.010375483557313003	0.025645645803210965	0.025645645803210965	0.25293199456294674	0.9963399430114297
SLC1A5	5	-0.0015297481830473278	0.007926769232601764	-0.004080458825605883	0.00801344645602461	0.022123132095722912	0.022123132095722912	0.24500434813181496	0.9963399430114297
HIST1H2AC	5	-0.0039411733676437966	0.0038572599634394255	-0.0034224791770731964	0.003738862570398048	1.5344025355016234e-08	1.5344025355016234e-08	0.6179804896005303	0.9963399430114297
ADIG	4	-0.002957514595102394	0.014273735299591955	0.0007528903219434862	0.010349035970122903	0.5839480233625746	0.5839480233625746	0.2791983047609212	0.9963399430114297
CRHR2	10	-0.002218247050736793	0.005513762941120574	-0.0012896695188626098	0.0070049155951690065	0.06769547050226754	0.06769547050226754	0.5906472278178446	0.9963399430114297
ACTC1	6	0.00658294986418368	0.012797868906320705	0.005346345103725236	0.011801982900746306	0.0016454725784315546	0.0016454725784315546	0.7135546262827269	0.9963399430114297
KIAA1211	25	-0.005254309000792329	0.013603287650165306	-0.006929089651814215	0.009753449232113532	0.0008867409513821811	0.0008867409513821811	0.6053379036283995	0.9963399430114297
SFT2D1	6	-0.001375913239555595	0.004786610669886115	-0.002894484526719209	0.005646935907227779	0.008076041847272574	0.008076041847272574	0.2913796124633697	0.9963399430114297
PLEC	2	0.03098533200555378	0.01546298594051794	0.02526234753485079	0.014165010777746161	1.6137354668855874e-17	1.6137354668855874e-17	0.16213257226331618	0.9963399430114297
RPS6KA2	14	-0.00698885178012113	0.00531795315610039	-0.008318839789304153	0.004962376498032819	6.438306839100439e-14	6.438306839100439e-14	0.34644707333775726	0.9963399430114297
WNT2B	7	-0.001742855308074791	0.0037132919275661433	-0.0024742655056730757	0.003911887596239618	0.00039599196599035373	0.00039599196599035373	0.48418515179788824	0.9963399430114297
CT62	9	-0.005504382714690503	0.009547510204472871	-0.0004358448010290579	0.009256497585789244	0.04479836283342606	0.04479836283342606	0.05294786352004511	0.9963399430114297
EP300	1	0.0017603340772566966	0.007998018177508778	0.0007233234047889713	0.009104664361254951	0.35288131402205164	0.35288131402205164	0.658425106876608	0.9963399430114297
KLK1	8	0.01728011537481237	0.014310988042061679	0.012160005400578188	0.013918279719176817	3.5557207453129403e-09	3.5557207453129403e-09	0.1884385232217173	0.9963399430114297
ZFAND3	6	-0.004898127138614654	0.00434535462586192	-0.0056791129825107855	0.0035919572226065666	2.4716471365577535e-12	2.4716471365577535e-12	0.4748638655793104	0.9963399430114297
OR5K4	4	0.016819601950822057	0.03740888012313407	0.0024586057640888217	0.02948589635498795	0.06555289791210321	0.06555289791210321	0.12326889827461912	0.9963399430114297
C1orf135	6	0.0013027714297267417	0.004907066134542699	0.00016591933130482458	0.00609695672187563	0.39844491023198186	0.39844491023198186	0.45378108730625355	0.9963399430114297
C11orf48	2	-0.008535992529105264	0.01775282777415447	-0.0029053952997481376	0.018207640316480856	0.03840845280381844	0.03840845280381844	0.2551963157426272	0.9963399430114297
GNB4	20	-0.0016086295286814436	0.007621593033929592	-0.0028609328093628103	0.006519884109711032	0.0386150589291018	0.0386150589291018	0.5193355031298643	0.9963399430114297
MIR662	3	0.016613574216395227	0.023232353438310493	0.012819727532657558	0.015539842153826578	4.429002551791701e-06	4.429002551791701e-06	0.4837724998856069	0.9963399430114297
OR10J5	6	-0.0004402845067742467	0.014366165897465347	0.0008083172521473244	0.012023245090306589	0.935068925745461	0.935068925745461	0.7304945322590026	0.9963399430114297
OR10Z1	5	0.00010925741902105084	0.01648110049702403	0.0030404278048762785	0.012869566110048998	0.5024697798294778	0.5024697798294778	0.4696497613716121	0.9963399430114297
C20orf43	8	-0.041056508824608665	0.02164034683060097	-0.04623227556549979	0.022100969754722612	1.5535169319318929e-18	1.5535169319318929e-18	0.38858472208532024	0.9963399430114297
LOC102723883	3	0.002629090120762968	0.02660285017751669	-0.014041983651526172	0.024518010491081366	0.16674931170607848	0.16674931170607848	0.02028622281055572	0.9963399430114297
SNRNP70	8	0.0015405037456571458	0.0047335819311141395	0.0020936987293815107	0.0036020738892145066	0.004769886655714861	0.004769886655714861	0.6309478447452563	0.9963399430114297
KIAA1486	5	-0.01829827992651198	0.025392827189946975	-0.01601792246324043	0.02395481402674078	1.3837975148006202e-05	1.3837975148006202e-05	0.7356535770048106	0.9963399430114297
PIGU	8	0.00034420952438893727	0.009305504788480063	-0.0007496151538496817	0.008668646019325744	0.8946035904321966	0.8946035904321966	0.6567932004053232	0.9963399430114297
SLN	11	0.0008968369110365298	0.015239014701357119	-0.0009695661768869103	0.013065289576143524	0.9883509625899392	0.9883509625899392	0.6310244882886448	0.9963399430114297
LINC01208	3	0.010250035368365995	0.026832449289449306	0.005458175270645705	0.02142280440035168	0.03397123893109119	0.03397123893109119	0.47159395086017586	0.9963399430114297
LOC101927434	6	0.004514716454494137	0.008277502281532227	0.002026574093618505	0.00917856874724817	0.014839134827457572	0.014839134827457572	0.3003813164388946	0.9963399430114297
MUC12	9	0.007885773388323965	0.00941589009828041	0.009659260665070368	0.010357987800775537	1.3008718761697034e-07	1.3008718761697034e-07	0.5132331952249845	0.9963399430114297
PLA1A	5	-0.00844171136573509	0.012440916657178051	-0.006497911260746162	0.009843605705176818	2.92637535999891e-05	2.92637535999891e-05	0.5271319572360157	0.9963399430114297
FAM53A	18	0.005536022763760602	0.006378854535681251	0.004961174907661022	0.006220668070071074	4.616714127634251e-07	4.616714127634251e-07	0.738789491380196	0.9963399430114297
GTF3A	8	-0.00010396513549817965	0.01241179957087958	-0.001582059613601478	0.009263350615323246	0.6329374821836702	0.6329374821836702	0.622047422532962	0.9963399430114297
AVIL	7	0.0035356197559013396	0.031672208576602086	0.009605978487660642	0.031752776349024986	0.1783456722619732	0.1783456722619732	0.48499606799010586	0.9963399430114297
FMN1	8	0.004258015181593321	0.020221284857574698	0.006105578732849272	0.022639227348572526	0.11336636678245707	0.11336636678245707	0.7530686577863215	0.9963399430114297
NARS	10	-0.0008703450715652236	0.008426487397595136	0.0012827097776863291	0.009334485462805289	0.8918789207958021	0.8918789207958021	0.37775209999493187	0.9963399430114297
FAM198A	8	-0.0032929409862392602	0.011793909270704579	-0.001517321776667672	0.014247414397702739	0.23382795718776764	0.23382795718776764	0.6199931714290209	0.9963399430114297
FAM167B	6	-0.0028362172930329033	0.021867760750775893	0.0008545301990744518	0.01997414090987236	0.7746536612322925	0.7746536612322925	0.5201418685535512	0.9963399430114297
MLIP-IT1	3	-0.01568539586920798	0.037239004085892966	-0.02633425733189525	0.03765066208141339	0.0003541282168902937	0.0003541282168902937	0.30090581946966305	0.9963399430114297
LOC100506474	2	0.005813799255424075	0.011983914835506178	4.003365172280383e-05	0.014768242094875114	0.16487346083379462	0.16487346083379462	0.1207550719807053	0.9963399430114297
MAPK10	16	0.0013369036656286967	0.015210453266381084	-0.0013732126388284903	0.011406948823471461	0.9940674592480273	0.9940674592480273	0.46221984737895927	0.9963399430114297
ZBBX	12	0.0015956466983497771	0.006233253217034108	-0.00014117529836518808	0.0052832230317643334	0.4274854012456432	0.4274854012456432	0.2744673540457078	0.9963399430114297
HIST1H2AM	4	-0.0009672110266983514	0.00541401780885413	0.0005676901834430517	0.00397539611288265	0.8019613230397145	0.8019613230397145	0.24046248465401088	0.9963399430114297
F2RL3	10	0.003570088457730078	0.008233249245944057	0.0019756569665339246	0.006897505544218313	0.016895825234153332	0.016895825234153332	0.4439854684236233	0.9963399430114297
SLC9A2	9	-0.0033746332562999966	0.006728164964156501	-0.0057469139957624215	0.009275427348305306	0.00034338883625195774	0.00034338883625195774	0.28700358712480706	0.9963399430114297
CCDC111	1	0.014838740066245784	0.008831395242546468	0.017570365517227775	0.005434826869760592	4.2374777809259797e-20	4.2374777809259797e-20	0.17694959929943785	0.9963399430114297
MIR3675	2	0.0034736368391248807	0.024534771525222026	-7.04571494349676e-05	0.020466119394983547	0.6408249724023312	0.6408249724023312	0.5668411914064979	0.9963399430114297
DNAJA1	11	-0.001041382219805461	0.004227170271519475	-0.0034712858583891013	0.004842101479005664	0.0018190054683158302	0.0018190054683158302	0.054845115766691356	0.9963399430114297
SLC6A13	8	-0.004865866113040177	0.012566493569636919	0.0005764546725485044	0.012709366074071601	0.2843230773954171	0.2843230773954171	0.11966221962696125	0.9963399430114297
TCHHL1	4	-0.01865692023656986	0.040671337998989865	-0.028510930067963066	0.031846852262296055	5.125779647579909e-05	5.125779647579909e-05	0.32616719688316353	0.9963399430114297
TOM1	2	-0.030528597129715826	0.04834937466999134	-0.018455989034087586	0.04095933772571804	0.00047927282063802795	0.00047927282063802795	0.326772693031252	0.9963399430114297
COX10	8	0.007619481407899272	0.006925508458484236	0.00073900869516311	0.006046799316881296	0.00027994867462510786	0.00027994867462510786	0.00028758065395870447	0.9963399430114297
ZMYND17	3	0.01834868293927041	0.023413773243234366	0.014339436113098526	0.017140560816660017	1.2330940736780891e-06	1.2330940736780891e-06	0.47600799461959975	0.9963399430114297
C3orf79	6	0.010158979618990864	0.015671891186537244	0.003968636942498473	0.011405160375964153	0.0011191743775847527	0.0011191743775847527	0.10302971675889701	0.9963399430114297
SAMD4B	9	-0.0006465393403552702	0.0054817069078183225	-0.001642220044025677	0.006373227911471589	0.21234615263174925	0.21234615263174925	0.5409415752558143	0.9963399430114297
HIST1H2BJ	4	0.0008696433968014186	0.00818856266092441	-0.0017627478255027968	0.006626771952048416	0.7174157960487565	0.7174157960487565	0.19985087818649463	0.9963399430114297
TMEM229A	13	0.0011315473335293596	0.012511027093620829	0.003624602095502564	0.012235083877098539	0.21396978765923422	0.21396978765923422	0.4624609141763806	0.9963399430114297
NKX2-4	16	-0.012781976954528585	0.013764064816253543	-0.0160317378458222	0.012875527824302636	1.0928276518148416e-09	1.0928276518148416e-09	0.3744133528351097	0.9963399430114297
TFCP2L1	6	-0.026323088950489033	0.011244002046485402	-0.028826750720816627	0.009187006720064067	1.6500686760081026e-23	1.6500686760081026e-23	0.3743986907159511	0.9963399430114297
ZNF76	10	-0.005387049521616215	0.004961388046356661	-0.004171331774636546	0.004718799138308422	1.130416327138984e-08	1.130416327138984e-08	0.3604811018827303	0.9963399430114297
RHOF	13	0.0008112575002120764	0.0023864840217595173	-0.00035231243014505453	0.0026662680212684066	0.5803688739148688	0.5803688739148688	0.09708278854110282	0.9963399430114297
C11orf96	3	0.0019712905838717596	0.010346807120070745	0.003229291995826331	0.009148848591476343	0.0802434129577318	0.0802434129577318	0.637991453782569	0.9963399430114297
ST8SIA2	7	-0.0033234484513837157	0.012930104236235074	-0.00015358273129141307	0.010924171973137938	0.3553210693342124	0.3553210693342124	0.3350263953957192	0.9963399430114297
ANKRD40	10	-0.0011289619910496286	0.0059081529090723285	-0.0025354337414105746	0.006088685504015785	0.04574826274464402	0.04574826274464402	0.3929649672460195	0.9963399430114297
SLC2A13	8	0.005193456233686038	0.009450712898071556	0.004414273455049148	0.006797458765469605	0.000190022897932121	0.000190022897932121	0.7294017268668431	0.9963399430114297
PDIA2	1	0.02193173772317392	0.019763564302288004	0.013069813463422985	0.01684485316956077	4.387039465361148e-08	4.387039465361148e-08	0.08204515438940424	0.9963399430114297
MYCBPAP	11	0.006786864922504233	0.010930590807128267	0.005200208382474048	0.006830549419936316	3.5691255734818434e-05	3.5691255734818434e-05	0.5252151465502539	0.9963399430114297
TRPV2	7	0.005362934301454555	0.005688826608991265	0.0008490649144800885	0.008857580493098049	0.008865255434764307	0.008865255434764307	0.030228275884868747	0.9963399430114297
PPBP	6	-0.020754526363478763	0.019388628725075466	-0.023351456545017357	0.021941358313899473	1.397286914434682e-09	1.397286914434682e-09	0.6468237851730743	0.9963399430114297
SMC5	5	0.0006774362619276323	0.0067991597662557125	0.005641574840633944	0.00543794122036211	0.0019880305092617664	0.0019880305092617664	0.004589793659923225	0.9963399430114297
DEFB122	5	0.011740463103188391	0.03405156678646542	0.007824416093473075	0.024221770512144393	0.02953882010998559	0.02953882010998559	0.6283417128428633	0.9963399430114297
UNC93B1	9	0.006527806481338825	0.010650912772352621	0.0022953531361901702	0.00968481606533646	0.005463204730181649	0.005463204730181649	0.13264599133993069	0.9963399430114297
RXFP1	1	0.008869269741906034	0.01383133795588695	0.005764455601021066	0.014797640537439878	0.0009980183562009748	0.0009980183562009748	0.429369782381789	0.9963399430114297
COL3A1	4	0.05329608314567143	0.046300610787205536	0.044661832835939205	0.033839730978307135	4.532175700444587e-11	4.532175700444587e-11	0.4375762011462717	0.9963399430114297
C3orf15	4	0.004684420787349894	0.01710372285466781	0.00790446615771011	0.016632401890273527	0.01457991049179715	0.01457991049179715	0.48622514087205293	0.9963399430114297
SLC34A3	2	0.013140436110673137	0.01944631309300067	0.008177457518047746	0.015743146341561383	0.00013995570048421513	0.00013995570048421513	0.3074486813261662	0.9963399430114297
LOC101928401	1	0.019393897524586427	0.02875435910559494	0.013731461975309585	0.020141635892306463	2.9646614784791404e-05	2.9646614784791404e-05	0.4058146750089603	0.9963399430114297
NMT2	5	-0.04010031156462651	0.015154740442060255	-0.04222972308629089	0.01525391734810764	9.54967499396103e-24	9.54967499396103e-24	0.6090235531099211	0.9963399430114297
UST	7	-0.0006447536937064585	0.009445474393581815	0.0012809151516704994	0.009395176427137008	0.8412444112241222	0.8412444112241222	0.4559955314859615	0.9963399430114297
IL23A	4	-0.020477576753331565	0.01654524609001467	-0.01743632108221452	0.015591498941849136	8.802823258344008e-11	8.802823258344008e-11	0.49007780464018447	0.9963399430114297
NOL3	3	0.016833428252626348	0.026768879057579277	0.020490279813607536	0.023010664289029134	3.9718531498098755e-06	3.9718531498098755e-06	0.5926712552750701	0.9963399430114297
PBK	11	0.0019811450726656874	0.00876998709425843	0.0005067392277597225	0.007027058869273832	0.31536675753150095	0.31536675753150095	0.49843672099925285	0.9963399430114297
VPS37D	12	0.007592284673341993	0.005560876431844091	0.005386977972002856	0.0067372595392348284	2.8996442370476344e-09	2.8996442370476344e-09	0.19536883361792734	0.9963399430114297
MAST2	7	0.005705473717164116	0.011187816273253206	0.00438878377759583	0.010085334219701378	0.0020614721971682726	0.0020614721971682726	0.6515609056407481	0.9963399430114297
LOC101927691	1	0.01177484853179364	0.012063240089904538	0.006920940823025149	0.010850853045848832	1.1233834456675482e-06	1.1233834456675482e-06	0.12614124828142959	0.9963399430114297
HIST1H2BB	6	-0.01664565769757753	0.012915091910000372	-0.018150561369771574	0.011440847730525866	2.1429650032855643e-13	2.1429650032855643e-13	0.6522778121767842	0.9963399430114297
FMNL1	8	-0.003418597156975281	0.010029022367311251	-0.002584471333771946	0.008645028695820902	0.03488233109889192	0.03488233109889192	0.7447241575375675	0.9963399430114297
BNIP2	11	-0.011179856466524522	0.012033641014287137	-0.013276834020309573	0.012768227679152304	1.0490491607571824e-08	1.0490491607571824e-08	0.5372896859738354	0.9963399430114297
LINC01583	1	-0.0008817085336755951	0.02520919072733449	0.00796297966992413	0.02504237378308552	0.3733795003836128	0.3733795003836128	0.2015945829990721	0.9963399430114297
FMNL2	10	0.0007093437587497401	0.005612351100336434	-0.0004566588788948743	0.004503892634133671	0.8846368480209356	0.8846368480209356	0.4036723649858627	0.9963399430114297
MIR184	5	0.01887740632913729	0.021749059807541764	0.01723252392433308	0.015161702608052033	1.7289431953364694e-08	1.7289431953364694e-08	0.7484561749845873	0.9963399430114297
NDUFA9	7	-0.003344436878801654	0.0033959715305898245	-0.00302452392198106	0.0029219972239661	6.034715285777645e-09	6.034715285777645e-09	0.7121076612874628	0.9963399430114297
PMS2L11	7	-0.013410262244088313	0.01736132882739793	-0.02017438042353071	0.018857516129098778	6.472022781212229e-08	6.472022781212229e-08	0.1761990249843481	0.9963399430114297
MIR526A1	3	-0.005778125462708666	0.01827004744708354	-0.011353087531195719	0.018549010862455435	0.0026904081314358774	0.0026904081314358774	0.27098149066243965	0.9963399430114297
SFXN1	18	0.002315286270430919	0.005721809007767706	0.0014965988829302671	0.006342385022900146	0.0380266599921812	0.0380266599921812	0.6205728991746705	0.9963399430114297
VEGFB	2	-0.0029421740052876654	0.004507845236766458	-0.004580742918506817	0.004932854271477099	1.5317522699140841e-06	1.5317522699140841e-06	0.20827828393412937	0.9963399430114297
CETP	5	-0.00639632075274433	0.025101537599939848	-0.0016657422101056252	0.01913654132602118	0.24452593985143728	0.24452593985143728	0.43965209207831446	0.9963399430114297
CYLC2	1	0.021258012038690068	0.0745015502543762	0.015233139179371023	0.05104249445092936	0.060197398666978555	0.060197398666978555	0.7302502943610201	0.9963399430114297
LILRP2	3	0.010347685519559861	0.013184763342741936	0.008034058865205737	0.013543477063005033	1.7382775406137903e-05	1.7382775406137903e-05	0.5275435660389667	0.9963399430114297
IL16	11	-0.005904615599699718	0.01641439667487424	-0.00931442175650036	0.013512559898490113	0.0011057374624936266	0.0011057374624936266	0.40845411955343447	0.9963399430114297
PELO	1	-0.0028358028067482876	0.03725073163416326	-0.00953947213402501	0.04496442768242774	0.3368139952076401	0.3368139952076401	0.5533893362341341	0.9963399430114297
MS4A18	2	-0.005191280364990219	0.02073940116826147	-0.0011980628260859628	0.023152440871971883	0.35257602489903916	0.35257602489903916	0.5073757873461969	0.9963399430114297
XCL2	4	0.024660162930135378	0.021950483654687755	0.01988398998754996	0.017469064671509167	3.8431872232623367e-10	3.8431872232623367e-10	0.38041199030828976	0.9963399430114297
CCL27	6	-0.002586984802175468	0.015265919893950592	-0.005609802565456911	0.015370437628764467	0.07968689447592509	0.07968689447592509	0.4716703477869194	0.9963399430114297
MUT	1	0.0046218487951490295	0.011248401762443034	0.005789483423586214	0.010200076195191829	0.0016398999143977116	0.0016398999143977116	0.6911122054831145	0.9963399430114297
KIAA0182	6	-0.006583481263277339	0.00558693680546982	-0.008182457568652836	0.008129128598276397	1.8546220956057283e-09	1.8546220956057283e-09	0.40346856812213017	0.9963399430114297
LOC144742	3	0.006488474616297995	0.009906789451712271	0.0037849883856596804	0.010445796910666471	0.0011740336491201408	0.0011740336491201408	0.3336942284536899	0.9963399430114297
CACHD1	9	0.0016117585468194099	0.008635635684182484	-0.00016623580363797424	0.009351321536524723	0.6187343268464721	0.6187343268464721	0.47120630593602864	0.9963399430114297
MIR646HG	6	0.0032029581305421436	0.017691098436695824	-5.3549842885983705e-05	0.0181879007275597	0.5839806274667106	0.5839806274667106	0.507778363273339	0.9963399430114297
LINC01049	1	0.0504574337888647	0.08986041504168432	0.011878423885062895	0.09117523478607166	0.02659648052115964	0.02659648052115964	0.12343087151797764	0.9963399430114297
PPP2R1A	9	-0.0016893266203962772	0.006518697564442718	0.0003901323160087617	0.006479206581615288	0.5341247670475857	0.5341247670475857	0.24509612329113498	0.9963399430114297
MID1	12	0.008044175329031768	0.023017882198270095	0.0015945685561056491	0.017358424260911196	0.12578415585300645	0.12578415585300645	0.25035542626920965	0.9963399430114297
CXorf39	4	-0.006959665193394925	0.016999759753298822	-0.003708078423652932	0.023338042684237805	0.08663288415995248	0.08663288415995248	0.5609627295953398	0.9963399430114297
KCNN2	12	-0.0032098882129346887	0.00956080035587226	0.001168982823459821	0.008518655649435387	0.4880521593077208	0.4880521593077208	0.0814407122152578	0.9963399430114297
UBL3	10	0.0039052939026719877	0.0042769713567756005	0.004737960544118164	0.005818588855039855	3.4890523024119695e-07	3.4890523024119695e-07	0.5516773756772271	0.9963399430114297
JOSD2	3	-0.0018109103432040147	0.0042015732140071975	-0.004121438158239113	0.005559300498130986	0.00017920452228913702	0.00017920452228913702	0.09085084287785473	0.9963399430114297
RNF126	10	-0.007203884799916437	0.004880069051893424	-0.008633109402863515	0.005634368319795662	4.770853508120159e-14	4.770853508120159e-14	0.3237109545829514	0.9963399430114297
LIMD1	14	0.009574835797012952	0.00951194037237993	0.007077199108888792	0.007682626556333838	2.196003686026446e-08	2.196003686026446e-08	0.2934000470746654	0.9963399430114297
UQCRC2	13	-0.00012950831711122657	0.003541145665014609	-0.0017413286120336324	0.004258512271763326	0.1252365464673129	0.1252365464673129	0.13653753940341426	0.9963399430114297
ENO2	8	-0.0010622529329525098	0.00686607277617722	0.000878154463721094	0.0037173631861508565	0.9234387898830136	0.9234387898830136	0.20229114177738275	0.9963399430114297
ZNF625	8	-0.007978658024566591	0.007496126501871603	-0.003789583376988218	0.01004054453643632	4.457499279056302e-05	4.457499279056302e-05	0.08827646913082221	0.9963399430114297
NETO1	4	-0.024507608998014976	0.02504583742656902	-0.014814925397711771	0.02392973144066383	1.4237667704125175e-06	1.4237667704125175e-06	0.15197025430584124	0.9963399430114297
INTS4	8	0.0034921014623164564	0.0034532605141196476	0.002786034458834265	0.003151070432807487	2.739467050256092e-08	2.739467050256092e-08	0.4361309048965777	0.9963399430114297
SMIM2	4	0.0019180882418596958	0.014593534502832718	0.0001879083138924943	0.01298781465110816	0.636460267690622	0.636460267690622	0.6472978688210458	0.9963399430114297
PABPC1P2	1	0.018358081217165336	0.022091003685272784	0.012530931861312287	0.017336207911734052	2.210332257476394e-06	2.210332257476394e-06	0.2858963538108769	0.9963399430114297
FDX1L	6	0.0016787660877093853	0.004399327672987782	0.001175699237136193	0.004968004066984315	0.04542052687053891	0.04542052687053891	0.6952509731030564	0.9963399430114297
GLYATL3	6	0.027014203836888444	0.04858256362302474	0.005037019120322341	0.032551902447115456	0.013905964490406916	0.013905964490406916	0.05624076013212914	0.9963399430114297
ZNF337	17	0.0012124195964540328	0.005479256194169341	-0.0018386696985636664	0.005963937701726502	0.7480619603644459	0.7480619603644459	0.05565830435346897	0.9963399430114297
ADD3	1	0.008606390246638554	0.031208424056191734	-0.00381547408633762	0.025103132170572615	0.6064443403409651	0.6064443403409651	0.11310999594049789	0.9963399430114297
C1orf168	7	0.011641593828718507	0.017397332578997483	0.009397810185554786	0.01513737371407062	4.682012619904543e-05	4.682012619904543e-05	0.6152913655577921	0.9963399430114297
PSMD7	10	0.0009996455548400127	0.0034906495055505955	0.0012888308039417978	0.0027644879319955406	0.01689816172940623	0.01689816172940623	0.7371245815505323	0.9963399430114297
RNF26	12	-0.0034911199231850523	0.0055800089014023625	-0.00491563321493657	0.007389888963559674	5.317382267171869e-05	5.317382267171869e-05	0.4277216436232626	0.9963399430114297
OR5D18	10	0.006073072202117358	0.032547173795635646	0.0024314616044362283	0.017648249187931397	0.2958987592226908	0.2958987592226908	0.6114560306092162	0.9963399430114297
ZNF675	8	0.023446638326953945	0.01218978788769783	0.01704571853950618	0.015421621546516993	2.418165557684973e-13	2.418165557684973e-13	0.09663414317411935	0.9963399430114297
SDHAP1	4	0.0101188791901977	0.018962652317273634	0.002057876598227899	0.01212064161668653	0.014815255449525338	0.014815255449525338	0.06837845357939913	0.9963399430114297
FAM12B	2	0.026336481509385258	0.03472856701679264	0.020144402389173127	0.027814679171883433	5.133335571111618e-06	5.133335571111618e-06	0.4728412410593752	0.9963399430114297
TOMM20	3	0.007089389777477849	0.021664627292668	0.011857200934563135	0.018310637675377908	0.0022384629881716366	0.0022384629881716366	0.38647359150673766	0.9963399430114297
TRPV6	8	0.0014996598318771032	0.014300761508816817	-0.0036600279101618983	0.01233012172842395	0.621239430951861	0.621239430951861	0.16161293189828516	0.9963399430114297
DFNB31	2	0.006436572805874875	0.008188301125445578	0.001705675200179772	0.006654633092467384	0.0007798863136120115	0.0007798863136120115	0.023735202891101866	0.9963399430114297
ZNF385C	3	2.5191136348377572e-05	0.013115160350933165	-0.0013274977825306355	0.014527024828534619	0.7752605376987348	0.7752605376987348	0.720948968025867	0.9963399430114297
RCN2	6	0.007242174666696862	0.007816055472960775	0.005572843501505293	0.007035837326890543	2.538831773596531e-07	2.538831773596531e-07	0.41324159394026805	0.9963399430114297
DLGAP3	8	0.005793885662875798	0.009149483214491317	0.0025043975926107814	0.008184075571978332	0.0022169107505360924	0.0022169107505360924	0.16972641022385695	0.9963399430114297
GPR149	8	0.004745876989775783	0.01297070888607326	0.0018261541882874737	0.015787328463881017	0.1383775390703084	0.1383775390703084	0.46111552802855216	0.9963399430114297
ZNF521	5	-0.024018471265501443	0.017025941628665386	-0.025596705200054023	0.014109853966397475	5.619939999372462e-15	5.619939999372462e-15	0.7122472265066527	0.9963399430114297
GZMH	1	0.02102575681827687	0.0359165008693039	0.013672741289492014	0.03810792116405923	0.0023641458500655538	0.0023641458500655538	0.46889612340104503	0.9963399430114297
CHRNB2	8	-0.0026305772271697173	0.008371782095183007	-0.006912978591673346	0.008063647477665513	0.0003109339289710153	0.0003109339289710153	0.06108215185511256	0.9963399430114297
C12orf23	21	0.00016645827555677388	0.004204755027495904	-0.0008629783242546642	0.0063416360927069345	0.6915279952888482	0.6915279952888482	0.4851906427221093	0.9963399430114297
ASAP1	5	-0.0006154610881099065	0.008195780104965914	0.0024379117435879096	0.011451225002234975	0.5710713788264781	0.5710713788264781	0.2650522774279974	0.9963399430114297
AKNA	13	0.0031493337210851476	0.010885532709316761	0.00625216682140643	0.015492022488642515	0.021628236012393318	0.021628236012393318	0.3983825748062497	0.9963399430114297
ARPC1B	20	-0.001441920122649117	0.005803646382916475	-0.0027106485783156943	0.005416362203987959	0.01564467206751318	0.01564467206751318	0.4100807517014248	0.9963399430114297
FBLL1	4	-0.0047910950879255934	0.010050539700315447	-0.0005993129655166872	0.008401983430893685	0.061862628192302635	0.061862628192302635	0.10238974802520213	0.9963399430114297
IL21	3	0.009513772734889283	0.02344360039104034	0.0035584926664093595	0.015132674800415179	0.03098343798074066	0.03098343798074066	0.27253811920976767	0.9963399430114297
PTK2B	1	0.00448766040912381	0.007849646519898803	0.00808564526118614	0.013836219437021235	0.00038424170900329375	0.00038424170900329375	0.24524699188673493	0.9963399430114297
KRTAP26-1	5	0.01192271631028915	0.019878558727680195	0.006925355112994142	0.01502032043124246	0.0006248528968212024	0.0006248528968212024	0.30213233952379775	0.9963399430114297
LINC00917	2	0.017818439744136945	0.021215633753922627	0.011919841240953508	0.023474777166188343	3.274085299692382e-05	3.274085299692382e-05	0.3371924427508831	0.9963399430114297
DRG1	9	-0.00479429530360019	0.021701794694840286	-0.0015353865553567453	0.01961022080018327	0.3260501583714233	0.3260501583714233	0.5651262468491277	0.9963399430114297
TECTA	9	0.008993208778247896	0.019360082883592467	0.004047247717900511	0.013753646573249638	0.011620965188824365	0.011620965188824365	0.28416232369729316	0.9963399430114297
NEFM	6	-0.008080008303585602	0.010026028408842085	-0.010221784308552744	0.00881321743944558	1.6908586281601933e-08	1.6908586281601933e-08	0.40826392676671397	0.9963399430114297
C7orf27	11	-0.0009140123727822342	0.00452261290855379	-0.00234255096983628	0.0045240516363929005	0.01929373570523502	0.01929373570523502	0.25119379148239346	0.9963399430114297
CMIP	6	0.0052872237860236634	0.00850215156413135	0.0023572950795476785	0.019419083804251665	0.0952139923425295	0.0952139923425295	0.4758656822100722	0.9963399430114297
C3orf64	13	0.01377197186839886	0.008916553918623544	0.012730096378154046	0.008501123514413657	2.4507800336960714e-14	2.4507800336960714e-14	0.6621640491086105	0.9963399430114297
UQCRB	7	0.005792820383553151	0.010500859594459438	0.007213679633995207	0.008944674341602982	2.8180036122977803e-05	2.8180036122977803e-05	0.5947713649062297	0.9963399430114297
LINC00562	3	0.012132075743910689	0.012409865143465502	0.015716294463401944	0.012445814990647952	4.456001922596361e-10	4.456001922596361e-10	0.29419809017046283	0.9963399430114297
C19orf67	10	0.017716232320997453	0.017929721958454135	0.013474389205155526	0.010981641685795906	2.5846154795200395e-09	2.5846154795200395e-09	0.2993433190300239	0.9963399430114297
AMBRA1	6	0.002465597802750122	0.013040720482016235	0.004604835677845986	0.013602004841049826	0.0816720791925375	0.0816720791925375	0.5578101103223585	0.9963399430114297
BRINP2	16	0.005941110416005054	0.010068474397987465	0.0035665714044675685	0.009309086363858276	0.0015594399531528263	0.0015594399531528263	0.3723772211768279	0.9963399430114297
KIAA1024L	6	-0.012827885283364192	0.012523682660167953	-0.014172850561730647	0.009629817919004247	3.971366394715366e-11	3.971366394715366e-11	0.6600517675669217	0.9963399430114297
DKK4	8	0.008486056014619483	0.018439443946832612	0.006433066146793197	0.017470684966207715	0.006533778545584573	0.006533778545584573	0.6762443100910933	0.9963399430114297
KHDC3L	2	0.0016354795826805965	0.01713620372542516	-0.0011146493399584794	0.018498165154855847	0.9320759165522982	0.9320759165522982	0.5733467018666689	0.9963399430114297
LOC101928525	4	0.016167704178227313	0.01120206011093757	0.009128152955461433	0.013547226187903537	1.1711309655794744e-08	1.1711309655794744e-08	0.04239143929319681	0.9963399430114297
PSMD6-AS2	1	0.004842510117424874	0.007954466547386926	0.003646672990587021	0.00915016886525685	0.0013376105885870254	0.0013376105885870254	0.6104690950364371	0.9963399430114297
CYP51A1	1	-0.0068786949934782834	0.016939410869776145	-0.004953157583872492	0.017012383691771438	0.02191042024063187	0.02191042024063187	0.6785700326413819	0.9963399430114297
GPD1	4	0.001467408266332404	0.014525151301216378	-0.0046511356808521314	0.010349548442930123	0.43480269582993414	0.43480269582993414	0.08049039774756066	0.9963399430114297
RCAN3	13	-0.0015247956503957492	0.008075062869038287	-0.0007300935600940057	0.005882852024804578	0.3041977126134653	0.3041977126134653	0.6810697960746991	0.9963399430114297
FOXA1	12	-0.008751328192582286	0.01814589943931142	-0.0059647879813924266	0.00991568704488077	0.0011537265329697134	0.0011537265329697134	0.4869144581524497	0.9963399430114297
YIPF7	3	-0.0009155479949197784	0.010514664203112608	-0.0039052656903678816	0.014349179771905484	0.21637078912866758	0.21637078912866758	0.38652428820021145	0.9963399430114297
NPBWR1	12	-0.004831186352964537	0.005900947935348065	-0.007135985122142752	0.005028283249111311	1.2531549424389334e-09	1.2531549424389334e-09	0.12846962825869507	0.9963399430114297
CSN1S2BP	4	0.012905686268100037	0.021513979133255517	0.010473871376779341	0.020556123922807097	0.00035938446203467644	0.00035938446203467644	0.6728365784492734	0.9963399430114297
GRHL1	8	-0.005160636951663979	0.0053185875048214004	-0.006498991887223116	0.0068807401414256765	2.861390837253171e-08	2.861390837253171e-08	0.4275508696645668	0.9963399430114297
ATP6V1F	10	-0.0013108950484130115	0.005469445482224029	-0.0018868658157962402	0.005294105859720868	0.05077325322992055	0.05077325322992055	0.695798773640516	0.9963399430114297
LOC101927285	2	0.01679156553303754	0.016823181367609606	0.008259227584909505	0.018233714102242973	1.4277618806317388e-05	1.4277618806317388e-05	0.07975627622475184	0.9963399430114297
ANGEL1	11	0.003543064042925833	0.0037850904766596753	0.004182508414692746	0.006488885210170663	6.428583877252997e-06	6.428583877252997e-06	0.660104247586535	0.9963399430114297
PEX5	1	-0.009465394850130463	0.011348410786992691	-0.00602381383048168	0.01510454982585051	0.00022826707317504135	0.00022826707317504135	0.348243409186873	0.9963399430114297
HOXA5	34	-0.001637638335653915	0.017332560364624456	-0.005970502442783792	0.01966520394296729	0.18376598134439506	0.18376598134439506	0.3943460198440427	0.9963399430114297
POM121L12	11	0.017062679759581065	0.014260393423459564	0.012326857849403667	0.01174130265030328	4.710438258711748e-10	4.710438258711748e-10	0.18861128489038478	0.9963399430114297
DMRTA2	16	-0.0006243576544716407	0.00855668074876457	-0.0026838343558764017	0.007119581332947332	0.17385720255707196	0.17385720255707196	0.340811671811602	0.9963399430114297
NUGGC	4	0.0015216190351380167	0.021610707953732183	-0.0013612844281726472	0.020831147411156957	0.9825748694560366	0.9825748694560366	0.6198366330648124	0.9963399430114297
PRLH	4	0.007366307192378559	0.0222110967733087	0.011876774359632422	0.019153299925953746	0.002619390556626803	0.002619390556626803	0.42785986584473834	0.9963399430114297
KHDC1L	6	0.005669386884312551	0.01228049612639142	0.0030034665531582165	0.009386230432450317	0.00972259127398401	0.00972259127398401	0.37427048252288064	0.9963399430114297
KCTD20	1	0.008834676071449528	0.01265147296559886	0.00995906676186452	0.0113295716601208	1.6218553420239275e-06	1.6218553420239275e-06	0.7322164486331432	0.9963399430114297
LINC00499	2	0.002605315870708858	0.011868893829193967	0.005770345626053953	0.010330988838800237	0.014288019908432464	0.014288019908432464	0.3007815854930075	0.9963399430114297
OR2G2	4	-0.0011226591357478524	0.011247919892238964	-0.002635822914264851	0.009009922630003385	0.23274478956942024	0.23274478956942024	0.587690133217038	0.9963399430114297
UGGT2	9	-0.0021830856946944708	0.01420321069525183	0.0008750402087905237	0.01330842297744232	0.7742513154560484	0.7742513154560484	0.41799228234707264	0.9963399430114297
LOC284950	4	-0.001968430086418453	0.01738971683443924	-0.005502717285244561	0.019044423534179625	0.18363591928102702	0.18363591928102702	0.4795839652532292	0.9963399430114297
HKR1	13	0.002899520301241469	0.015244808247438247	0.007395043011404499	0.015611815500709121	0.02969596910261008	0.02969596910261008	0.28932568382593526	0.9963399430114297
RAB20	11	0.0021231816123280472	0.005572272387142606	-0.00018895017912592445	0.005023573692535615	0.24869610900367253	0.24869610900367253	0.11535280738034946	0.9963399430114297
SLC6A5	12	-0.0017922778032536113	0.011978850094109117	-0.003258533467113236	0.01146350572146294	0.16009697585320257	0.16009697585320257	0.6477792178199031	0.9963399430114297
OR4S1	6	0.0026336672570970083	0.027282252857821977	-0.01192544248221831	0.01889953935147672	0.22005895676635612	0.22005895676635612	0.026775881065719112	0.9963399430114297
MMD	5	0.0059736397787376605	0.012453944000784712	0.003800457804070559	0.010182669482756465	0.005099350738538649	0.005099350738538649	0.48584032483218165	0.9963399430114297
SLC35F3	6	0.0033816861485441493	0.012790798824488046	-0.0008477396107750187	0.01360817789338413	0.5517384037760695	0.5517384037760695	0.24465511928099692	0.9963399430114297
C6orf201	1	-0.03890577591790095	0.09724338518706285	-0.05950202876550179	0.07827173245621169	0.00036797705942205833	0.00036797705942205833	0.3951964824208244	0.9963399430114297
IFIT3	2	-0.0025707468081403663	0.007754472015795633	-0.0011946717299245015	0.005766946720380639	0.07103888029317323	0.07103888029317323	0.4626862088887046	0.9963399430114297
C16orf79	8	0.00663441620270412	0.00995930701788939	0.008712034636073654	0.008673265928836268	6.820159928319855e-07	6.820159928319855e-07	0.4174047049074896	0.9963399430114297
LGALS8	4	-0.0034362151887681776	0.03316923673762817	-0.0003306709218908332	0.021446491729462603	0.6776114565050755	0.6776114565050755	0.684553609566235	0.9963399430114297
LOC100507661	4	0.01542616732473727	0.017612384192155363	0.012340971461048829	0.013784846339695997	1.6309296140957006e-07	1.6309296140957006e-07	0.4767180309135761	0.9963399430114297
SPTLC3	5	0.0014309791547280728	0.010454962603251194	-0.0031117820439515143	0.010223834878561367	0.6215022992632426	0.6215022992632426	0.11253095563518059	0.9963399430114297
MIR1826	5	-0.024716858484126903	0.02151028830247387	-0.015558809789021823	0.015501236078974976	2.3244671285082416e-09	2.3244671285082416e-09	0.07850078946709721	0.9963399430114297
PAQR9	13	0.003495285613711738	0.006505713040043303	0.005373939911651806	0.007957646189109298	0.00011503849745652105	0.00011503849745652105	0.3466460329651183	0.9963399430114297
GARNL3	1	0.009005354263164346	0.012530518535582368	0.010337240642971438	0.009126992747000939	1.3689196245694609e-07	1.3689196245694609e-07	0.6571370235266624	0.9963399430114297
GRAMD4	11	0.018876074981207806	0.01609293588178991	0.01616259252663817	0.015500113278727513	4.905275520406722e-10	4.905275520406722e-10	0.5307793355850806	0.9963399430114297
VANGL1	11	0.017279111410281062	0.010907312694952114	0.014055652977741919	0.009262314054495563	1.9436903457232476e-14	1.9436903457232476e-14	0.2471254339110441	0.9963399430114297
CCDC97	10	0.0024161499331670777	0.004454762837081941	0.0030896805936539615	0.005764531183293322	0.0005747167000822778	0.0005747167000822778	0.6329638789777458	0.9963399430114297
DLL1	9	-0.0017450138064936855	0.004602657872583748	-0.003022243614611313	0.0056552896528509825	0.0027530714727286394	0.0027530714727286394	0.3669235120877523	0.9963399430114297
TPM4	10	0.01584965217466707	0.016291272147425994	0.018133515415368267	0.015719674179623246	1.5552743633546708e-09	1.5552743633546708e-09	0.6023649949915613	0.9963399430114297
KLK6	3	-0.00014838687873180783	0.013728409486615929	0.0015669274271270393	0.020404206780004788	0.8057938871999358	0.8057938871999358	0.7185025727766007	0.9963399430114297
MAN1C1	12	-0.0026838960156856544	0.007485891642534851	-0.0034174479104716483	0.0070195931614331	0.005916490608905859	0.005916490608905859	0.7118300970161998	0.9963399430114297
PROKR1	6	-0.00038132445311841084	0.014507764879576248	-0.002204262150658531	0.011600496631825018	0.5361556543287298	0.5361556543287298	0.6122547325627321	0.9963399430114297
FAM177B	9	0.00723757223827847	0.013778307631994068	0.004768077987702286	0.010019923927789678	0.0012906262243804585	0.0012906262243804585	0.4547259666169783	0.9963399430114297
FAM101B	6	0.005023748530281889	0.009127528357484213	-0.0007054039342903751	0.01037491490830062	0.16671854712077924	0.16671854712077924	0.03586881834008781	0.9963399430114297
HIPK3	2	0.013463170148708183	0.017972151643643942	0.009309369299146842	0.01451528240288222	1.4928961485409465e-05	1.4928961485409465e-05	0.35447201744242673	0.9963399430114297
LINC00961	2	0.009142977054472333	0.017467905066334388	0.014190664395138077	0.016972657207635095	2.4997932761482417e-05	2.4997932761482417e-05	0.28649706413003706	0.9963399430114297
WDR59	10	0.0014732928566910633	0.010212948006670936	0.0038419999883682505	0.007578076447729981	0.053750324254226184	0.053750324254226184	0.3376128600874342	0.9963399430114297
LOC101927342	3	-0.0021232396584969925	0.023518693115081875	-0.01457200888056813	0.02321431902071466	0.02313061567102297	0.02313061567102297	0.055671912414761354	0.9963399430114297
TFB1M	10	-0.008762916578876746	0.005670196216994594	-0.007861571683955413	0.0055409030361018245	6.081404143551404e-14	6.081404143551404e-14	0.5572405653268733	0.9963399430114297
GIPR	7	0.0034397044534248	0.01598538496289152	0.001638044483131836	0.018139033292890502	0.34051318725905944	0.34051318725905944	0.7001845134998212	0.9963399430114297
PREB	6	0.00697673997650912	0.008606292951075121	0.0026056241707669396	0.011830470695967743	0.0031021159032223323	0.0031021159032223323	0.12660229178822824	0.9963399430114297
GPR97	5	0.015000402203312637	0.040854890862117424	0.011358807011003834	0.041686699720444934	0.035568276805356513	0.035568276805356513	0.7470979989198205	0.9963399430114297
ESPNL	6	0.010679803777624078	0.016370924646410982	0.014792648796682007	0.01997991661151909	1.4371941946616011e-05	1.4371941946616011e-05	0.4118135256209554	0.9963399430114297
CLPTM1L	6	0.004849193418421495	0.008640935120338925	0.008069585987263258	0.008110483072904465	3.0456246785368106e-06	3.0456246785368106e-06	0.1639047695403493	0.9963399430114297
LINC00920	1	-0.002732485186170649	0.020262347213534846	0.0041212691134876675	0.01823597191654007	0.8318055635164756	0.8318055635164756	0.1971587257218903	0.9963399430114297
TRIM25	13	-0.004699210466567609	0.003377198845679821	-0.005590120932655119	0.003660812469524101	1.1817912135739633e-13	1.1817912135739633e-13	0.3569478022370194	0.9963399430114297
COX7C	12	-0.0003464980032984907	0.004866671141478806	0.00033692377828705957	0.0044378122966673315	0.995551401713145	0.995551401713145	0.5920648378754276	0.9963399430114297
HEPN1	4	0.00866634081911156	0.015973604353735914	0.006144316894036754	0.014128502953833565	0.0014729340860457183	0.0014729340860457183	0.5415524717367345	0.9963399430114297
BEST3	3	0.0022839275230596024	0.01894073268971036	0.00041369902057410813	0.012888510047834853	0.6037308552918638	0.6037308552918638	0.6731825002355528	0.9963399430114297
GJA3	27	-0.0019028248759842608	0.004647378419818833	-0.0039870332370324345	0.005035855941577155	0.00014882679799730969	0.00014882679799730969	0.12007845413587351	0.9963399430114297
C17orf99	6	0.021185046019377526	0.017510855414271956	0.013791848767686778	0.014213866784745283	1.2540000956200582e-09	1.2540000956200582e-09	0.09447685758057776	0.9963399430114297
FOXI3	11	-0.0006737564593704071	0.006817994597322602	-0.00142071963189427	0.007875193105130119	0.3621474466583981	0.3621474466583981	0.7109504702852701	0.9963399430114297
OSBPL7	5	0.0057484643598397535	0.011386251634665669	0.001194760642228304	0.009591814752244104	0.03387732738786117	0.03387732738786117	0.11804893847826002	0.9963399430114297
C7orf26	3	0.0029173868018903958	0.00850996771983084	0.0013684134453902982	0.011267998510099778	0.16213059162253846	0.16213059162253846	0.5711303693417651	0.9963399430114297
MPPE1	12	-0.009167353482480035	0.007100470894538395	-0.01306469564905597	0.007303818214527553	4.8177441433139885e-14	4.8177441433139885e-14	0.05208096354846516	0.9963399430114297
SCAMP1	8	-0.0008906306499201392	0.003056113070577069	-0.0011909399514293503	0.002512251913498475	0.014545213525241253	0.014545213525241253	0.6948724070945249	0.9963399430114297
SFRS16	2	0.0001378874273763736	0.015645094894651396	-0.0011161538370781478	0.013844016288986554	0.8435757811897787	0.8435757811897787	0.7563511640187917	0.9963399430114297
LOC643486	1	0.00347828516695236	0.02860443971212199	-0.0054141225108393755	0.029206337081920105	0.8435757811897787	0.8435757811897787	0.26354715731115336	0.9963399430114297
DHRS7	10	-0.003987005482503658	0.013759334437259033	-0.00569758611749168	0.011525024345865609	0.012344540014853406	0.012344540014853406	0.6225300919022958	0.9963399430114297
RASL10B	14	-0.0018415767154286824	0.010459289975264905	0.00018513886776392894	0.009852779290007468	0.6134034723770436	0.6134034723770436	0.466913293189947	0.9963399430114297
PRRC2B	3	0.007578868624604773	0.01799125850579081	0.004122806066348241	0.017603407346204955	0.03112374048595424	0.03112374048595424	0.47875298731578486	0.9963399430114297
APOF	4	0.001728564862851741	0.01652283351795752	0.004341059702414052	0.011544614613017803	0.1661381382955719	0.1661381382955719	0.5036257483484665	0.9963399430114297
PDK4	10	-0.0025145612582564364	0.010798706644048759	-0.0042969556157787655	0.013619569637082576	0.06878147439912582	0.06878147439912582	0.596405723797359	0.9963399430114297
LOC100271836	3	-0.0030966991141070767	0.007399752727456121	-0.006134583493717678	0.00904726032971122	0.00040787492516851365	0.00040787492516851365	0.1826857206927887	0.9963399430114297
RFPL1S	4	0.010077437996864324	0.021325516741717204	0.003364235674893416	0.01503053717530513	0.018380264108125335	0.018380264108125335	0.1870384520959201	0.9963399430114297
GNG2	8	8.423978642180252e-05	0.01070269302698051	-0.0020818925102552032	0.011983932699267274	0.5838793178758633	0.5838793178758633	0.4867254138024196	0.9963399430114297
SLC9A9	6	0.0007436035877024608	0.016406650055015876	-0.0011606330978281667	0.012029382390256374	0.9325421695924127	0.9325421695924127	0.6287511130058683	0.9963399430114297
ZNFX1	1	0.0038888075263411644	0.012282388033374387	0.0004992529021368811	0.01250369698534896	0.25587450181550725	0.25587450181550725	0.31960787239922667	0.9963399430114297
SNORD1A	3	0.00019018749837521772	0.02722732166354317	-0.0022264038339073282	0.026163510580500326	0.8187791042179781	0.8187791042179781	0.7408165231745804	0.9963399430114297
PRDM8	25	-0.0010024505572407375	0.008854804099153835	-0.00024343326018916311	0.009468271979044011	0.6749198089559619	0.6749198089559619	0.7621642605760759	0.9963399430114297
TAS2R60	6	0.005099750758137223	0.013387101927681	0.0030085487763086695	0.008640252321551469	0.018366463467134723	0.018366463467134723	0.4982763266492961	0.9963399430114297
SYP	7	-0.007356739810495466	0.014634787093075852	-0.012389963750643702	0.016966734692539006	9.054011244090042e-05	9.054011244090042e-05	0.24844273650723542	0.9963399430114297
LSM14B	8	-0.002079731741782143	0.006353340911339037	-0.0015480938032269534	0.00496075720566422	0.036196035282028326	0.036196035282028326	0.7331975161604188	0.9963399430114297
GMNC	4	0.0050513965498518	0.01605016412852582	0.0005399193664391834	0.013579102279832769	0.22765782219642475	0.22765782219642475	0.26996104188363956	0.9963399430114297
GDF5	5	0.0025199320258917418	0.012447782312232465	0.005890944689291504	0.012066064412925301	0.025151424773769603	0.025151424773769603	0.31698248875212653	0.9963399430114297
LOC339529	1	0.006419903341266842	0.003607418851541699	0.008027541306835632	0.0024784568447807544	9.892462021826031e-21	9.892462021826031e-21	0.0618402638934409	0.9963399430114297
PRKD1	5	-0.009684094715339167	0.01300586629492362	-0.014376675013149222	0.014659922012539732	2.5756380844026256e-07	2.5756380844026256e-07	0.21900460368673108	0.9963399430114297
SFRS3	12	-0.0033904360994742593	0.004174269743516906	-0.0037698720708075487	0.0036667334545493597	6.472022781212229e-08	6.472022781212229e-08	0.7241304316026943	0.9963399430114297
F10	12	0.023147668408758856	0.012840636630598121	0.025441939554096755	0.011284743729555563	1.0752992253520885e-18	1.0752992253520885e-18	0.48867474200717986	0.9963399430114297
TBC1D19	6	0.001992658706542886	0.004006582359834613	0.0014814615355413629	0.005463186815117183	0.017167999354644962	0.017167999354644962	0.6966058015528174	0.9963399430114297
ACTA1	17	-0.003768358154299473	0.014423800358829411	-0.002203683837923614	0.010835962432498639	0.12544741137486431	0.12544741137486431	0.6541042348372434	0.9963399430114297
ANXA4	27	-0.003265858910221542	0.007166677633352326	-0.0040804983551916765	0.006979939763432908	0.0007944832072654425	0.0007944832072654425	0.6739466737660043	0.9963399430114297
IL36A	2	-0.008553111835762309	0.013654112397892366	-0.00999679621943721	0.013605031981088552	1.983996041189527e-05	1.983996041189527e-05	0.6987284559025378	0.9963399430114297
FAM13AOS	3	0.001035664281727341	0.007596541100889023	0.0030296131828684496	0.008028813174971896	0.08979891039366024	0.08979891039366024	0.3528974504803033	0.9963399430114297
LDLRAD1	7	-0.000588173312484882	0.011275482953890595	0.0009998132930230724	0.013002727940605675	0.9211509720585762	0.9211509720585762	0.6336387091796771	0.9963399430114297
LOC283710	5	0.0029959408230251844	0.018321606624981345	0.0008558825245609947	0.016858349168265334	0.48890184109328	0.48890184109328	0.6569938841767837	0.9963399430114297
PPP2R2A	11	0.0026326172313455307	0.004169877028547477	0.0017402386888108962	0.0045581046634134235	0.0012313111702403515	0.0012313111702403515	0.4562823923878563	0.9963399430114297
GDPD5	49	0.007106253550233738	0.00689273400583335	0.005718928031381204	0.005087661232645797	1.852277780305374e-09	1.852277780305374e-09	0.4039474292838099	0.9963399430114297
TMEM61	8	0.012092537490168098	0.01196191068418083	0.015150850879580326	0.010284137091337225	3.676046886905648e-11	3.676046886905648e-11	0.3184158339924828	0.9963399430114297
TPTE2	1	-0.01522233819961548	0.03086260920540117	-0.007746506161159934	0.03001797256694757	0.013848670649538982	0.013848670649538982	0.3710747058422328	0.9963399430114297
LPHN3	2	0.01575980029282748	0.043494543607651516	0.029036683855233374	0.04424296448297144	0.001066157181983106	0.001066157181983106	0.2712669318949857	0.9963399430114297
ARMC4	13	-0.001635704895964378	0.0059866295354418664	-0.004407945023472841	0.006413213940049855	0.0019776052807155106	0.0019776052807155106	0.106639378537565	0.9963399430114297
ALDH7A1	8	0.0046215038896986705	0.015282729251777594	0.010684300418391272	0.016518979784118776	0.0020962209396421763	0.0020962209396421763	0.16748663444835168	0.9963399430114297
LOC101928322	4	0.0005419045024447961	0.025775255024875692	-0.00475591145179889	0.019309499565974234	0.5640938002011221	0.5640938002011221	0.3966061443511937	0.9963399430114297
ZNF275	13	0.0010704110426950353	0.014879268949438954	0.0026923541986195137	0.017686665164733363	0.46491024384483476	0.46491024384483476	0.7168608563105536	0.9963399430114297
MYCN	3	-0.0019735738463975768	0.004090648351018326	-0.0027252474883456296	0.0033562759249477895	7.259159420059415e-05	7.259159420059415e-05	0.46373850068367006	0.9963399430114297
OR6S1	5	0.0029409820344712895	0.010985822392709278	0.0017089445149456892	0.009803190872338715	0.14464888103159454	0.14464888103159454	0.665509789494191	0.9963399430114297
SEL1L	12	-0.012402689814843508	0.00515606866384326	-0.014695107738912838	0.0069628804779219705	4.158835230820596e-20	4.158835230820596e-20	0.1750767976765584	0.9963399430114297
CASC21	1	0.01424592187669542	0.0258812215150086	0.005472522753256332	0.01476281858256949	0.0028014947306285484	0.0028014947306285484	0.132072636046668	0.9963399430114297
C1orf130	11	-0.008531318949479045	0.020080402820805417	-0.015051148201981782	0.01747776233500371	8.700147659588433e-05	8.700147659588433e-05	0.20882444129418737	0.9963399430114297
TRIP4	4	-0.004215878923320106	0.005900687801315309	-0.0032776087056845394	0.005854120101524171	5.650513531755499e-05	5.650513531755499e-05	0.5600430468256035	0.9963399430114297
MMP20	4	0.008481447643703868	0.014875739740261386	0.005980950920670109	0.00994536876060581	0.0002626470394908263	0.0002626470394908263	0.4710307023441951	0.9963399430114297
ZDBF2	14	-0.0007465058880114084	0.00893982709602425	-0.0018424154664512988	0.007425229056402195	0.311090534260818	0.311090534260818	0.626190245693871	0.9963399430114297
ZNF70	11	-0.0051688056629565085	0.005917183722790408	-0.003514283580623998	0.007996317354120874	9.559761185049627e-05	9.559761185049627e-05	0.3914219738962187	0.9963399430114297
AQP5	6	0.0041898072028969564	0.012304638364893542	-0.00015923265119393816	0.01366321239600365	0.32512287030019976	0.32512287030019976	0.2245952084516902	0.9963399430114297
RAN	10	0.0009997972809054232	0.010158047399338711	0.0025255026622778873	0.010741535565108073	0.27705601444684624	0.27705601444684624	0.5940780456685248	0.9963399430114297
CEP192	14	0.0045017812793492875	0.005814985508859901	0.0023853541046538677	0.0043797630482502155	3.593274597353083e-05	3.593274597353083e-05	0.1369325743156519	0.9963399430114297
EPB41L3	35	-0.000575952094887938	0.009551771821846874	-0.002630796999425173	0.008149438432316249	0.2450731641963759	0.2450731641963759	0.39901113218396267	0.9963399430114297
ZNF79	5	0.003943444280602315	0.013686007810958847	0.002697681844013707	0.014753753910798362	0.12621911904755398	0.12621911904755398	0.748997942964394	0.9963399430114297
LINC01014	1	0.03937632892749929	0.04003329942165003	0.03376451398708203	0.03413373937636099	1.1013375559485082e-08	1.1013375559485082e-08	0.5817715998684774	0.9963399430114297
LINC00307	1	0.051809161557091615	0.09738592095850337	0.03534889844611839	0.05840761153231465	0.0004982621375982772	0.0004982621375982772	0.4547369879049451	0.9963399430114297
SLC19A3	16	-0.005527074083168466	0.008122639650402868	-0.006825436155346258	0.008902917695076356	6.933143311839707e-06	6.933143311839707e-06	0.5780169635081731	0.9963399430114297
MRPL44	10	-0.0007478941642575849	0.00820033067262203	0.0013098211673122804	0.005841526150585132	0.8140395519836735	0.8140395519836735	0.2931537070221038	0.9963399430114297
IL5	8	-0.003917381940064618	0.0268554299457319	-0.0064463997538443075	0.018154758162779033	0.13934817055203894	0.13934817055203894	0.6868548246396142	0.9963399430114297
LINC00862	3	0.0053558822855537215	0.010382809480894243	0.004345551496670556	0.008642000807143542	0.001012467982644418	0.001012467982644418	0.6991410076586939	0.9963399430114297
ZBTB2	17	0.00776551612955163	0.008953402204473205	0.004531310656361576	0.006821390399764291	3.0456246785368106e-06	3.0456246785368106e-06	0.14147098281225085	0.9963399430114297
PKDREJ	13	0.007284018979028405	0.011302368233538824	0.008494672198241272	0.009813706984387542	4.115529423390892e-06	4.115529423390892e-06	0.6760209338010839	0.9963399430114297
KRT77	5	0.013985401231271248	0.02148770733973834	0.007437954955630805	0.027162925904066777	0.004556617357571151	0.004556617357571151	0.3304991685720521	0.9963399430114297
NOS2	4	-0.010154470624747095	0.018054102896024497	-0.007930644763840563	0.017993873596763316	0.0011573955931007832	0.0011573955931007832	0.6521959990812092	0.9963399430114297
PCBP4	7	0.0024926145457559207	0.008439837966525662	0.0003641363894813325	0.009404195543517542	0.3061804631811074	0.3061804631811074	0.38545457877029177	0.9963399430114297
ALG10B	8	-0.001056827326512172	0.003326962388882436	-0.0017684403749320802	0.003280327041653775	0.005356144507347891	0.005356144507347891	0.4322945998627332	0.9963399430114297
MAATS1	1	-0.005603565269046357	0.030980912441125507	-0.0014350750887835624	0.020291167746798597	0.39102080454639776	0.39102080454639776	0.5611683028496668	0.9963399430114297
TNFSF4	6	-0.00790590986388701	0.015782438876945724	-0.006178591355957368	0.015020638223717464	0.0028832028158843927	0.0028832028158843927	0.6820707623736812	0.9963399430114297
PNN	11	0.0029793220498796624	0.003802416736359694	0.0022716265258062576	0.0030133992727180282	2.7133135098491346e-06	2.7133135098491346e-06	0.451908308024901	0.9963399430114297
PDCD5	7	-0.005720870429561254	0.004878491746923001	-0.005056782145467068	0.004333727901737507	1.1031607254138096e-10	1.1031607254138096e-10	0.5991866994098047	0.9963399430114297
C2orf42	17	0.006741062710455285	0.009238082790697853	0.005602922889661673	0.009135197257725615	2.4698961798608397e-05	2.4698961798608397e-05	0.6508627657601859	0.9963399430114297
FRK	7	0.005124262050346082	0.02402518590940428	-9.223815877602693e-05	0.015537974610367348	0.43182315352620926	0.43182315352620926	0.3478371893138692	0.9963399430114297
TNIP1	14	0.0041422541599385595	0.007272803293454917	0.0010784699860270457	0.007258325192793976	0.02068874950343359	0.02068874950343359	0.12735779507623135	0.9963399430114297
HIST1H4B	12	0.00041647758613121914	0.006008176031197695	-0.003039904449112075	0.007707798828915774	0.23266396962744673	0.23266396962744673	0.0718175752016109	0.9963399430114297
USP30	7	0.008507488295987796	0.010567374767985032	0.010191526760618208	0.008729770585502375	1.7837380463367853e-08	1.7837380463367853e-08	0.5260125460902654	0.9963399430114297
CPSF1	9	0.0016466207942722258	0.008272937600906392	0.0007158755301325408	0.008809249356946932	0.37582939549335026	0.37582939549335026	0.6906531659509475	0.9963399430114297
BLM	11	-0.006200969476616543	0.0038294486335426984	-0.007657562683929096	0.004699251912937938	4.676826055133857e-15	4.676826055133857e-15	0.21742242803812378	0.9963399430114297
DKK1	10	0.0016867646899488224	0.013429980682800406	0.004236658365251844	0.009370485034555485	0.09461730972048722	0.09461730972048722	0.4221482159915364	0.9963399430114297
MIR612	4	0.008355755491389172	0.0343916448820961	0.012739988747570248	0.03195638806412657	0.03668529409774938	0.03668529409774938	0.6295335966363635	0.9963399430114297
FLJ43860	9	0.013267314516713093	0.011558160706718189	0.010510390308045549	0.010528818445584006	1.267575263088289e-09	1.267575263088289e-09	0.3637653105943762	0.9963399430114297
RFTN1	25	0.0005556266875841033	0.011267291939358397	-0.0008803358220171082	0.011507389419521138	0.9333349994963693	0.9333349994963693	0.6450817323390338	0.9963399430114297
DUS1L	13	0.0007350323028926109	0.005922567714126954	-0.0015344313860915998	0.006333781399106253	0.6933276880217257	0.6933276880217257	0.1797211767098232	0.9963399430114297
ANKS3	2	0.007543353522265383	0.01751050801029676	0.003067117187711918	0.014283737331823771	0.03035054310946773	0.03035054310946773	0.3081091490874296	0.9963399430114297
LYZL1	1	0.0029768172629453566	0.016629507561921542	-0.0028355028761757723	0.019230645520787005	0.9822257825995768	0.9822257825995768	0.24025449010359642	0.9963399430114297
TERC	8	-0.0058103887039685186	0.014208691625754234	-0.0027358629087469092	0.010729107169087818	0.02643714454190028	0.02643714454190028	0.37370300404573475	0.9963399430114297
GIMAP2	6	0.008328828136586109	0.012658558942823847	0.0068269712663727045	0.011353483671269413	6.578231584028748e-05	6.578231584028748e-05	0.6481899855931923	0.9963399430114297
TOX3	1	0.005800085658276523	0.02180133526386011	-0.0025384074239819146	0.02059511312855866	0.6395308873010163	0.6395308873010163	0.15453985736483972	0.9963399430114297
FITM1	8	0.008014668235072386	0.008217614324824988	0.0066136982418872605	0.008330741503838729	1.3661275887383048e-07	1.3661275887383048e-07	0.5365939546448668	0.9963399430114297
IGIP	3	0.01856951203758336	0.03010159130231801	0.007940997641763568	0.024718672010464016	0.0020910938271918784	0.0020910938271918784	0.16218580572345315	0.9963399430114297
FLJ40330	9	-0.0287133421095801	0.0114701996374049	-0.027204285795612584	0.009950908734564045	4.761059378172622e-23	4.761059378172622e-23	0.6077769933647323	0.9963399430114297
PHOX2A	10	0.002324371819115344	0.012811368860818002	0.0012896774933845898	0.00952569835095106	0.30243842193709686	0.30243842193709686	0.7376450646830937	0.9963399430114297
MIR29B2	2	-0.012645087754284893	0.016583975434186334	-0.033270229065859774	0.040080445768835474	9.910657132606285e-06	9.910657132606285e-06	0.01679779888909835	0.9963399430114297
OR10A3	8	0.0017221814901740389	0.014616792946107932	-0.001875419451130764	0.011929588266765611	0.97395766461573	0.97395766461573	0.3263661427140432	0.9963399430114297
PRODH2	5	-0.011698106783407715	0.015777334749285866	-0.0027319524376480603	0.0148563852526627	0.0032000442842235488	0.0032000442842235488	0.03623984508784144	0.9963399430114297
MIR5692B	1	-0.012554742406915745	0.05233113863793362	-0.0027140927314758295	0.06891716574717892	0.4276829263489428	0.4276829263489428	0.5571425457043342	0.9963399430114297
ACSBG2	5	0.009677076855412222	0.01358612763778012	0.004520781480824498	0.012295135974017603	0.000529389813032521	0.000529389813032521	0.1497015736876724	0.9963399430114297
C2orf27A	7	0.013034708508738776	0.013989425988494482	0.014521923239268963	0.013217107971590642	5.069630191402498e-09	5.069630191402498e-09	0.6896724186765739	0.9963399430114297
ASCL5	8	0.005332969229806351	0.008723408215542934	0.006072059112014595	0.008722174718481034	3.731871130837757e-05	3.731871130837757e-05	0.7568011766045597	0.9963399430114297
RFFL	9	-0.001263077681171311	0.006560974653525789	-0.003519229581847849	0.005584284419051015	0.011268057935584098	0.011268057935584098	0.1794809471124609	0.9963399430114297
LOC102724163	6	0.006602507915025862	0.010922187662919738	0.0027960737516850515	0.010445760302493815	0.004620766435616778	0.004620766435616778	0.19638615490894695	0.9963399430114297
LINGO2	19	0.0025255928215576185	0.009070823346060694	-0.00025500857684812995	0.010907145790403562	0.47685391003434696	0.47685391003434696	0.313159894414414	0.9963399430114297
SERPINA13P	1	0.0025175271034240687	0.01847358041789254	0.01618158343986227	0.030633270000568695	0.01898189725054086	0.01898189725054086	0.0524562906590147	0.9963399430114297
ERBB2	2	0.001325628757476767	0.008873042653544428	-0.0015655757321252103	0.012252583883989426	0.948619296593673	0.948619296593673	0.3252756689561278	0.9963399430114297
LOC342346	3	-0.010125639529875777	0.015432927823675615	-0.007998841044343551	0.01152941725970637	2.935203236801155e-05	2.935203236801155e-05	0.5686650140239649	0.9963399430114297
XAGE5	8	0.010555541221742263	0.017031832788367403	0.006487740613796089	0.009650553923433667	0.00010512960389310545	0.00010512960389310545	0.28524046995539654	0.9963399430114297
RPL26	12	-0.006784573627129941	0.006709941442287535	-0.007414060627328769	0.0073921971587176	5.928567143131804e-09	5.928567143131804e-09	0.7445027146947016	0.9963399430114297
TINCR	1	0.012481878051051378	0.019418577222593953	0.018206512133280433	0.01747372345563333	6.17695539620384e-07	6.17695539620384e-07	0.2600505342769312	0.9963399430114297
ARR3	4	0.006505627014018866	0.01730674248890134	0.0002161191525282495	0.0097590068089066	0.1260434759105327	0.1260434759105327	0.1060295772772336	0.9963399430114297
SET	2	-0.013293079761995211	0.009710181311335851	-0.011545134942840651	0.008382611539829938	8.945010801853218e-13	8.945010801853218e-13	0.48208701062978077	0.9963399430114297
LINC01475	1	0.017895706273891306	0.03176684976132253	0.030881901975031253	0.03326085949340545	5.151488779703621e-06	5.151488779703621e-06	0.14836568459172952	0.9963399430114297
CYP2C8	1	0.016217817465464274	0.027837204737667418	0.011343214653156427	0.03039659629837448	0.0021379719937803642	0.0021379719937803642	0.541545928233788	0.9963399430114297
IFIT5	10	-0.0002692131902332753	0.008210626845908633	0.0005737040245422561	0.007115883565168485	0.907388399214539	0.907388399214539	0.6885132824736329	0.9963399430114297
DLX5	21	0.007915716234022976	0.008089760604073477	0.0065807574766653535	0.00914522054033666	4.101897901384501e-07	4.101897901384501e-07	0.572397787836261	0.9963399430114297
CASP16P	1	0.010040631824069536	0.0238731570481715	0.016528118133544902	0.020931148821396357	0.00017954520881686148	0.00017954520881686148	0.29325882522462854	0.9963399430114297
RNASE11	4	0.007422399578271095	0.01572848836603397	0.0039949410270761635	0.009116137584842554	0.00399931722680824	0.00399931722680824	0.33178998433792883	0.9963399430114297
SELK	11	-0.003544040844998381	0.010470502768860412	-0.00039409273722356634	0.015985695100462254	0.3526569541633861	0.3526569541633861	0.39564246243295376	0.9963399430114297
PPP2R2C	12	0.005045052459785416	0.008725402330830486	0.0028116209116982767	0.008906977953404999	0.0038592169265805397	0.0038592169265805397	0.3562812491545819	0.9963399430114297
MIR492	9	0.0018891569979396742	0.009597720459700565	0.002974036985954615	0.009107479916247295	0.08782756643383872	0.08782756643383872	0.6718251989856046	0.9963399430114297
KU-MEL-3	3	0.003930393982080772	0.020380885768521134	0.001997155158975988	0.016826498246114024	0.3073155202348855	0.3073155202348855	0.7054304840200267	0.9963399430114297
RTP4	5	-0.013687737958740327	0.016554703549501004	-0.010513521651206195	0.01804217136858241	1.33455956595632e-05	1.33455956595632e-05	0.5035552648919508	0.9963399430114297
TSN	4	0.0013556930424852504	0.004197685214092453	-0.00039311307296157016	0.0033384502724341	0.4308504841564288	0.4308504841564288	0.09619411884102383	0.9963399430114297
TUBGCP6	8	-0.0014547879011197781	0.0037465851949240554	-0.0030404713919248306	0.0027263887423522324	2.744493117866381e-05	2.744493117866381e-05	0.08121739738572993	0.9963399430114297
CCR4	6	0.003792986215816585	0.012076159413819041	0.0024484405506539917	0.009097985871200991	0.055041069316206996	0.055041069316206996	0.6459548772733243	0.9963399430114297
ZNF264	20	0.012141270761771331	0.008275206717997594	0.014313567815320895	0.006517951582538337	1.3713889696800026e-16	1.3713889696800026e-16	0.28887034790859467	0.9963399430114297
C1orf87	10	-0.010758185923430653	0.009038816584234489	-0.013380533939931124	0.008491140797641065	9.383845072894115e-13	9.383845072894115e-13	0.27694326262527136	0.9963399430114297
LOC100133545	10	0.01568534559607507	0.011771161825534523	0.016905984736151163	0.008980078105340994	1.0941373445762888e-14	1.0941373445762888e-14	0.6701311245956005	0.9963399430114297
CYP2A6	1	0.0018855011728075063	0.019289089789595582	-0.00025219247959275525	0.024318376317049643	0.8230850186968324	0.8230850186968324	0.721897216406717	0.9963399430114297
C19orf71	2	-0.009690959976779087	0.03146363520007965	-0.004071523851818514	0.03461953894764949	0.17616278163253593	0.17616278163253593	0.5352437635308124	0.9963399430114297
TMEFF1	2	-0.016719675018555587	0.017170837871202136	-0.013550628672595377	0.015512712355984105	4.996693724763744e-08	4.996693724763744e-08	0.4798906565608081	0.9963399430114297
FAM131A	6	0.010565028403644214	0.01713845972072422	0.014271622061177538	0.017813835306455864	1.0339102781827698e-05	1.0339102781827698e-05	0.43942922473989643	0.9963399430114297
C18orf20	5	0.009063819627408617	0.011117612298534115	0.003948479500523305	0.009142249046162811	8.23041723689818e-05	8.23041723689818e-05	0.07049480334190204	0.9963399430114297
KRTAP1-5	8	0.009083535384248779	0.019403796518242256	0.0057190406201062215	0.013611588795129774	0.0040590902594293335	0.0040590902594293335	0.4640765191257238	0.9963399430114297
H2BFM	2	-0.005782185263103911	0.014515334458958085	-0.004195260604222611	0.021688478250451174	0.075343331428333	0.075343331428333	0.753294640873228	0.9963399430114297
TFAMP1	2	-0.00308899228661148	0.021730138561348252	0.001523607960453732	0.02091770749940442	0.8264992822114255	0.8264992822114255	0.4304386869157635	0.9963399430114297
LOC100128822	6	-0.01414999146639933	0.011559785232059699	-0.01654395504047474	0.012877208290877792	1.4330720955303609e-11	1.4330720955303609e-11	0.4754531913283956	0.9963399430114297
LOC101928622	2	-0.00025774245791964365	0.05479411161139203	-0.01591218342604461	0.038368032451618565	0.2758542919246777	0.2758542919246777	0.2294619657584245	0.9963399430114297
CYSTM1	8	-0.0005302360348955399	0.01640490663266089	-0.004721569478718774	0.015340771853925588	0.29017842846477726	0.29017842846477726	0.33670348009401463	0.9963399430114297
CCNJL	10	-0.0019570133066563805	0.005834934938437981	-0.0028544111534677275	0.005802527693141716	0.0068423592576877055	0.0068423592576877055	0.5733836368125951	0.9963399430114297
NKX1-1	5	-0.03537489764833891	0.018907750787729338	-0.0395231617934174	0.019751958263218315	4.520397211814121e-18	4.520397211814121e-18	0.43409016911822984	0.9963399430114297
PRKRIR	7	0.002958769613985342	0.009653138679987499	0.001995656838413897	0.008053460691219375	0.06694623466609714	0.06694623466609714	0.6921986694797228	0.9963399430114297
NPY6R	2	0.03966848680708144	0.026933874575653126	0.03699473899382134	0.019687951385088248	2.415435853233616e-15	2.415435853233616e-15	0.678807072018748	0.9963399430114297
FADD	12	0.003914521334508864	0.01535555288203907	0.013094466450704655	0.014436240780251772	0.0004498825121159161	0.0004498825121159161	0.027821583022860193	0.9963399430114297
SPERT	3	0.004667886816425098	0.016611160064356544	-0.0004527428532823972	0.012696545438848838	0.3675079205364568	0.3675079205364568	0.2088141128736027	0.9963399430114297
CCDC24	10	-0.0007314361591030066	0.0037970901093677136	-0.0030292651080422945	0.003040645751066519	0.0008090775919058637	0.0008090775919058637	0.017492365896975767	0.9963399430114297
SLC35F5	6	-0.002830410446281787	0.0035480146870774786	-0.002116842013358335	0.0030074454967509885	3.7846664413452113e-06	3.7846664413452113e-06	0.4289701349136512	0.9963399430114297
KATNB1	17	0.0009063915706895	0.005701960918874353	0.0014968827625002087	0.004156275054058258	0.11452983132227715	0.11452983132227715	0.6654721926508198	0.9963399430114297
ADAMTS1	9	-0.001238298535960201	0.0089737636372135	0.00023112476411670278	0.0056789731455055585	0.6805227124392969	0.6805227124392969	0.47537438949874833	0.9963399430114297
C14orf105	6	0.009422999174506574	0.018779471981881853	0.004152008582044523	0.01340631908834622	0.007066746606648704	0.007066746606648704	0.2406165181275951	0.9963399430114297
PPIEL	1	0.009233799916726586	0.02829096605826532	0.01401122504693493	0.024301833602260358	0.004095637867446753	0.004095637867446753	0.5086033150575247	0.9963399430114297
HORMAD2	14	-0.023844254322468304	0.02786603822047712	-0.01654675125350399	0.030727704943722373	1.8215072318304476e-05	1.8215072318304476e-05	0.3648737820719783	0.9963399430114297
ATXN2	6	-0.0021025233606773402	0.012218811972005694	-0.00014893711735437028	0.008966888157631359	0.5085227100226483	0.5085227100226483	0.5059638158987363	0.9963399430114297
ALPK2	13	0.003266125419880238	0.009942155783561986	-0.0003831921262279204	0.008180116811646898	0.3175334573592566	0.3175334573592566	0.14682437310201205	0.9963399430114297
LCTL	5	0.010225676324632433	0.014635224660792022	0.008190664845925759	0.012712129810106353	2.5087327694992688e-05	2.5087327694992688e-05	0.5877571442338073	0.9963399430114297
QRFPR	14	-0.0032860129749569967	0.011200672876277124	-0.005881195809159965	0.012200599392742614	0.010632367384531567	0.010632367384531567	0.4192453817595254	0.9963399430114297
ZNF93	6	-0.02082937902092565	0.011361972407559446	-0.02602761765946577	0.012285420583880982	4.013187778256853e-18	4.013187778256853e-18	0.11255151252030937	0.9963399430114297
C3orf58	9	-0.0033182656370379306	0.004477142304659048	-0.0019027973174926193	0.004496127210851564	0.00022992707029105593	0.00022992707029105593	0.25168419991228996	0.9963399430114297
LOC100129603	4	0.00329502169732695	0.01669390381773987	0.005656167081108799	0.01581801212198625	0.07065650054756552	0.07065650054756552	0.5959732536023679	0.9963399430114297
LIPH	7	-0.021144998078623776	0.017298250664309248	-0.029429798034133106	0.011989397062485646	1.832128414939419e-15	1.832128414939419e-15	0.045892027033153586	0.9963399430114297
CCL11	6	-0.00022481554231526226	0.018127095051605546	-0.0033103532761703156	0.015986556346307964	0.5153222404647199	0.5153222404647199	0.5100332093546043	0.9963399430114297
CLDND2	6	0.016052257086023886	0.025637342931932275	0.0005592837260093297	0.02525740439783273	0.03997389087726863	0.03997389087726863	0.029605989306769595	0.9963399430114297
FLJ25363	5	0.04095325354116935	0.031104093594588378	0.046483898265273486	0.02660619481976992	3.433335528401276e-14	3.433335528401276e-14	0.4857423843125128	0.9963399430114297
IFNA1	2	0.005484084729795101	0.026940432158500057	0.00015218234945225796	0.018829916263436112	0.443075389589377	0.443075389589377	0.40313922683311965	0.9963399430114297
C17orf108	11	-0.003333550361897613	0.009776932083506974	-0.0045808131550799285	0.006353754394308885	0.0018359447320824335	0.0018359447320824335	0.5807156275857303	0.9963399430114297
FAM160B2	4	-0.011531708836555488	0.016911317659636188	-0.00908956061910701	0.017562410596216372	0.00013965679833284248	0.00013965679833284248	0.6049389310414132	0.9963399430114297
LOC100133469	8	0.011276214489230411	0.012828604426376001	0.01927645198283374	0.018971800308293922	5.764280226964786e-08	5.764280226964786e-08	0.07527079300177755	0.9963399430114297
NR2E1	14	0.0027503373367840024	0.009509495950623021	0.0016481778897621006	0.011418133131558872	0.17242955662741513	0.17242955662741513	0.7015060762048386	0.9963399430114297
SAMD3	13	0.011967213537618282	0.011845182001894775	0.007009452866692818	0.008835610569809587	1.3008718761697034e-07	1.3008718761697034e-07	0.08719692801379013	0.9963399430114297
HSF5	7	-0.008463359549444504	0.01844198514076156	-0.00447031833877955	0.02731090606016537	0.06866201564510772	0.06866201564510772	0.5317058758483924	0.9963399430114297
HIST1H2BE	13	-0.004348656045320708	0.005640786722791291	-0.0036920457440733578	0.004990781485057971	3.2776944599676143e-06	3.2776944599676143e-06	0.6524341704535505	0.9963399430114297
PKD2L1	6	0.019652349683973513	0.014718270695238168	0.017839225542398134	0.012833864125152819	1.0851998735189963e-12	1.0851998735189963e-12	0.6315083418641625	0.9963399430114297
SNORD115-41	5	0.030744604089524997	0.01705266764548857	0.03411997752366242	0.014799471097243638	7.494009798615751e-19	7.494009798615751e-19	0.4408097947461158	0.9963399430114297
LINC00092	2	-7.472741300309122e-05	0.0037652305073935808	-0.002133180602005235	0.007093838879486574	0.2140027757316293	0.2140027757316293	0.18872864755929356	0.9963399430114297
SLC5A12	3	-0.0062595413202120856	0.023358373227606054	-0.00846917781712096	0.023291667636291865	0.03769322978527969	0.03769322978527969	0.7291935845986792	0.9963399430114297
C3orf10	7	-0.0023223350581826367	0.0050764259033341565	-0.0046285429628043565	0.0041795081458857256	6.591898959290397e-06	6.591898959290397e-06	0.07414554423534708	0.9963399430114297
EFHD2	10	-0.005943576589005963	0.007968302157442446	-0.00898169236122458	0.007325565324281784	2.0385363891074598e-08	2.0385363891074598e-08	0.1507221165663166	0.9963399430114297
DHX33	7	-0.006265607143087043	0.0076042000498917585	-0.007072083169978767	0.005867551580493814	1.1019643012397732e-08	1.1019643012397732e-08	0.6644251092971258	0.9963399430114297
SPRR2B	5	0.007040972259309557	0.02161510424525159	0.015506136219589798	0.019053166547222715	0.0004816270025430911	0.0004816270025430911	0.13292821777862424	0.9963399430114297
APOE	6	-0.00023263613622129356	0.010848024664319698	0.0038510901723746984	0.008240873877747933	0.23355068451890915	0.23355068451890915	0.12539116981846046	0.9963399430114297
APOC4	6	0.011304833788930633	0.015239955975174331	0.005302991281321024	0.013815748398905115	0.0003283320020930305	0.0003283320020930305	0.13554902221778573	0.9963399430114297
SIN3B	4	-0.007761866215892412	0.014440106208174087	-0.0018657758589144123	0.012114096444559153	0.020321275303717596	0.020321275303717596	0.11011750817075779	0.9963399430114297
IZUMO1R	3	-0.0020677786520969603	0.019749241844343245	-0.010459484618387095	0.02140303971641748	0.04980185719174119	0.04980185719174119	0.14036645647709947	0.9963399430114297
MMP26	6	-0.0015815473279835333	0.007467314831659552	-0.004496262579788396	0.010183224388843974	0.0269322910236479	0.0269322910236479	0.23582017969610267	0.9963399430114297
PHF19	5	0.0033958251635233454	0.0065896254665051375	0.008583915703384919	0.008163089717842784	2.746019296817548e-06	2.746019296817548e-06	0.013085920831503133	0.9963399430114297
C15orf58	1	0.015390678670671223	0.014938166558109296	0.020432970753422458	0.013997330198423155	2.947227793289008e-11	2.947227793289008e-11	0.20627295633614157	0.9963399430114297
RAB39B	5	0.008230208902999215	0.0321462973458842	-0.0004108552579526655	0.029558667888565603	0.423896897930882	0.423896897930882	0.30863156862650454	0.9963399430114297
CHSY1	8	-0.005492627875603459	0.004974087343365846	-0.006784684335674955	0.008329748145003844	1.0587328561745859e-07	1.0587328561745859e-07	0.49201393780851554	0.9963399430114297
LOC401312	2	-0.011410237868626893	0.018718241199852294	-0.0034953664585395928	0.02015511311411002	0.013637602209548714	0.013637602209548714	0.14091307548792306	0.9963399430114297
URGCP	2	0.016604266104874768	0.018381148202657332	0.010921940097102402	0.01593169457087747	1.3475178935848625e-06	1.3475178935848625e-06	0.23029206297499796	0.9963399430114297
STK32B	11	0.0011109222392943565	0.005998403470622057	0.0018675271795454262	0.005584571837626453	0.09164844213851181	0.09164844213851181	0.6334529057723708	0.9963399430114297
LYST	10	0.0003902622031944739	0.00676774632000481	0.00204717793511571	0.007401103545491523	0.26951791770626005	0.26951791770626005	0.3945684598250596	0.9963399430114297
TAF10	13	-0.003973607725864462	0.00460658476479604	-0.0034487443136268863	0.003121926523950708	2.95869424833243e-08	2.95869424833243e-08	0.6261297735240345	0.9963399430114297
OR5B12	8	0.015188358550822283	0.024256072051909102	0.002458855451257133	0.019745935758984118	0.011861675782222041	0.011861675782222041	0.039259855418919104	0.9963399430114297
SOWAHA	3	-0.009168972174326592	0.03297711186428258	0.008461220471947275	0.0361333581433242	0.9540636217218701	0.9540636217218701	0.06674326394083711	0.9963399430114297
SLCO1B3	9	-0.005195458052089676	0.0430640300931768	-0.013656220850139976	0.032849991106544	0.10817985865180312	0.10817985865180312	0.4206713839889944	0.9963399430114297
HINT3	11	0.03255045031673379	0.01356445565088065	0.033979487222904704	0.01905120952243917	8.931355125966941e-19	8.931355125966941e-19	0.7521298394662227	0.9963399430114297
HCCA2	1	0.019787963637599246	0.025169430529773835	0.026096579710642505	0.025147835434265554	7.459562661872941e-08	7.459562661872941e-08	0.3611344787921349	0.9963399430114297
MIR1268A	1	0.03950149389549537	0.025580893255604496	0.024308063454098156	0.03088287906794251	7.906279610804698e-10	7.906279610804698e-10	0.05432983060766537	0.9963399430114297
CFAP74	4	0.009161352033968317	0.010580278554773982	0.007127935433277376	0.012137726226820557	8.904761877166537e-06	8.904761877166537e-06	0.5145900676245458	0.9963399430114297
TALDO1	8	-0.00162386876327434	0.00390822175050984	-0.0011802644129428595	0.0037302073603516796	0.015936305290387053	0.015936305290387053	0.6713962229387156	0.9963399430114297
EIF3E	11	0.004201592534429296	0.006276872386008213	0.003259996394692641	0.0055522536219664844	6.797767615609997e-05	6.797767615609997e-05	0.5618505595214112	0.9963399430114297
TDRD1	16	0.0070773466582651386	0.014597486290538272	0.0037144379019737185	0.010171444862572048	0.005361747800070068	0.005361747800070068	0.33057203793529366	0.9963399430114297
THUMPD1	11	0.0029021594650566773	0.007392213133714347	0.005360801986095671	0.004478402769572575	3.000401998744403e-05	3.000401998744403e-05	0.1454034333477089	0.9963399430114297
FARP2	12	-8.925563409740217e-05	0.010873921458665147	0.0033152725805103136	0.013969135875870791	0.4149450438449338	0.4149450438449338	0.32226812059091436	0.9963399430114297
ANKRD29	2	-0.003965592645936534	0.031139989961740153	-0.013065640439589812	0.021356662431261334	0.03836947531354633	0.03836947531354633	0.21607736136130776	0.9963399430114297
HEBP2	12	-0.0028865638260994063	0.004195413483167207	-0.004330774338915945	0.005583899307098427	6.91404782724037e-06	6.91404782724037e-06	0.2875827149234416	0.9963399430114297
SYCE2	7	0.009205665195823979	0.00968654314959437	0.006914526996079577	0.00776523077639403	6.474018404647493e-08	6.474018404647493e-08	0.34202541630361183	0.9963399430114297
NPY2R	19	-0.001814423437936501	0.00861718622031544	-0.0027771705982164636	0.011787285667361484	0.1461110413246405	0.1461110413246405	0.7332702653525782	0.9963399430114297
FCRL4	4	0.011543396998334798	0.028661932816209483	0.004004170779828665	0.026539988815847397	0.06647102103362777	0.06647102103362777	0.32056302697669503	0.9963399430114297
NOG	7	-0.0019996550277900514	0.004460249676153696	5.258724219583646e-05	0.005870291740722709	0.23476431042352913	0.23476431042352913	0.15406082247379066	0.9963399430114297
MIR329-2	2	0.0025725526500631306	0.03368108320792875	-0.013402714822027418	0.04857005848154552	0.4166677197053175	0.4166677197053175	0.16613439852740142	0.9963399430114297
BCL2L10	12	-0.012517770458472717	0.011254554624381779	-0.006230756802277446	0.010728740484090645	6.47767688333952e-07	6.47767688333952e-07	0.04050708637484741	0.9963399430114297
LINC01220	2	-0.0033352291537103894	0.004812513716323834	-0.004798234864241557	0.004055996551746058	8.118487768811182e-08	8.118487768811182e-08	0.23256468419992588	0.9963399430114297
SYDE1	10	-0.015336906107432312	0.01783559479992153	-0.018328389453667184	0.015106349408469773	4.685874171569055e-09	4.685874171569055e-09	0.5089628354759483	0.9963399430114297
ADAMTS15	13	-0.004112747197095144	0.00598860439947506	-0.0049065647950114685	0.006910669689946899	1.3279130454542281e-05	1.3279130454542281e-05	0.6538133369546548	0.9963399430114297
GPR157	13	0.009286750046743283	0.007525185392501968	0.008139928647298419	0.006959005052096123	4.798940252038387e-11	4.798940252038387e-11	0.5634900432437351	0.9963399430114297
PANX1	14	0.006514372077627629	0.00601366706469024	0.005848620220920237	0.005327743872642904	7.759432110391806e-10	7.759432110391806e-10	0.6685564986772179	0.9963399430114297
THEGL	9	0.0012475349074344544	0.008121578572423066	7.37121872634547e-05	0.0075101731855497	0.5987827564187292	0.5987827564187292	0.5837272750151636	0.9963399430114297
TIMM50	10	3.865872130350258e-05	0.006197276064696398	0.0014888728834412698	0.00678247241722469	0.4575709081827818	0.4575709081827818	0.4158438979070914	0.9963399430114297
DDX10	13	1.302290614429014e-05	0.0052150635012030225	0.0006626581674457642	0.00435416239585569	0.6642647711927137	0.6642647711927137	0.6213778320073178	0.9963399430114297
LIN54	9	-0.006223951732854784	0.008815900127345488	-0.008831803756731533	0.011462439078655072	5.803454136937451e-06	5.803454136937451e-06	0.3530458491391726	0.9963399430114297
TAGLN2	19	0.0029489242643931193	0.007449499669407536	0.0040125964595618515	0.0061907771107047645	0.0010218179402282394	0.0010218179402282394	0.5707209693490625	0.9963399430114297
DCAF8L2	8	0.016663149685771365	0.01853834424121784	0.01507982702166945	0.01161694369721253	3.6341000793736415e-09	3.6341000793736415e-09	0.7084040805484655	0.9963399430114297
CDRT15P2	1	-0.018955049408806695	0.022489460567444414	-0.021799396691498923	0.02177598145339041	5.2358965595513255e-08	5.2358965595513255e-08	0.6388119050130485	0.9963399430114297
LYPD4	1	0.005326753739957436	0.015017273900233852	0.0022831823914139164	0.01689910098045514	0.12013719285686601	0.12013719285686601	0.487331586389521	0.9963399430114297
HRNR	6	0.013295583332026451	0.015377836772572918	0.01159463996798902	0.011681542417372107	6.572494597388195e-08	6.572494597388195e-08	0.6490947115936903	0.9963399430114297
ADIRF	3	-0.001327708426816966	0.02009563091924487	0.0043636166195810755	0.019751762706733338	0.6395308873010163	0.6395308873010163	0.2987884569400339	0.9963399430114297
EMP2	28	0.004536256090949764	0.006661800997530363	0.005475505611282714	0.005507226870612909	6.804458648359879e-07	6.804458648359879e-07	0.5747425990284508	0.9963399430114297
PLEKHA6	54	0.007483560169603687	0.0073344389120757044	0.004763236457285232	0.005660097414162505	5.805973596726102e-08	5.805973596726102e-08	0.13313385773123085	0.9963399430114297
OBFC1	15	-0.0019644379013114576	0.0037152950493112855	-0.003157323906303929	0.004101102688515782	4.3473960561264266e-05	4.3473960561264266e-05	0.2678136663199326	0.9963399430114297
GOLGA6L6	2	0.021661933828283225	0.014720993297820955	0.028821032303350928	0.015208634826424119	1.6798275293339485e-15	1.6798275293339485e-15	0.08471776814332915	0.9963399430114297
VPS4A	7	-0.007742616349466574	0.008981484456703373	0.0002869932077943361	0.010719143825232601	0.021750766980852997	0.021750766980852997	0.004332226363909881	0.9963399430114297
SLC25A34	10	0.023180098586612297	0.013490436018131808	0.021245281540905984	0.014621982414220873	6.8760085303776e-15	6.8760085303776e-15	0.6154526094285782	0.9963399430114297
LOC730102	1	0.012820710447099468	0.020888529525394103	0.00883468661484894	0.012489785376270355	7.233033438949424e-05	7.233033438949424e-05	0.398658251598799	0.9963399430114297
RAB18	9	0.002143484754848143	0.0057401936498040936	0.004219415839470221	0.0038363542690701444	5.458639952202216e-05	5.458639952202216e-05	0.12426683572103187	0.9963399430114297
CLRN2	8	0.0014438558287090705	0.011053716222689546	0.002404587262206591	0.006752455661245882	0.17075282249867688	0.17075282249867688	0.7015120669715078	0.9963399430114297
SMTNL2	1	0.023135133778607413	0.027695407737467835	0.013770561341886187	0.014178636931175399	6.302352306366325e-07	6.302352306366325e-07	0.12390058841192284	0.9963399430114297
TAX1BP3	1	-0.0009136289932109658	0.04777732617877407	-0.007248461299472381	0.04014535552215859	0.5625161322534086	0.5625161322534086	0.6001079555379787	0.9963399430114297
C16orf47	8	0.013515589109173522	0.01722743837676649	0.005967853910393191	0.011949669603935266	5.569913924898203e-05	5.569913924898203e-05	0.06703376842631475	0.9963399430114297
UTRN	9	0.018062007527292506	0.02253146982928625	0.013131186438195478	0.015512173583145104	1.0404291771868185e-06	1.0404291771868185e-06	0.35328231434270574	0.9963399430114297
VTCN1	5	-0.008212516830585614	0.01764067337927	-0.00598520535716303	0.018897302542239074	0.010884179266883193	0.010884179266883193	0.6562370479271797	0.9963399430114297
FGF20	8	-0.007369802270032882	0.015841385770235583	-0.0028982377696989393	0.018212236824058682	0.049520786023117304	0.049520786023117304	0.34020649430845984	0.9963399430114297
GOLGB1	13	0.0009486672010092326	0.003471232771163817	-0.0001461878398544774	0.003179234941581125	0.4488600537901266	0.4488600537901266	0.23228331314106188	0.9963399430114297
LMF1	11	-0.003394712100727396	0.006694238862491654	-0.00465602421655198	0.007699614945100351	0.0003503679287259208	0.0003503679287259208	0.5234548517853689	0.9963399430114297
RND1	9	-0.00040449858852374627	0.005192947445844596	-0.0014910827927567321	0.005393662562594599	0.24846703048824928	0.24846703048824928	0.45419433465679393	0.9963399430114297
ZNF549	9	-0.006553667968192702	0.008335459553113583	-0.005178618090572185	0.005533182301501397	5.491860470469372e-07	5.491860470469372e-07	0.4783254103415445	0.9963399430114297
C6orf225	1	0.01124383393040408	0.016353944661565527	0.007287813274948663	0.01229307927955185	5.7923985401628975e-05	5.7923985401628975e-05	0.31967250749096726	0.9963399430114297
TMEM161B	11	0.0018403702258110424	0.005824716036746522	0.00026772094871660386	0.005872611555674725	0.24709025767661894	0.24709025767661894	0.32774815831406556	0.9963399430114297
TXNDC15	9	-0.0010985461056477917	0.0075409939528406685	-0.0019821721251609497	0.005272689693420219	0.12139953517786299	0.12139953517786299	0.6198915002463927	0.9963399430114297
LIN28A	1	0.003900548347720392	0.0038828956168430804	0.0057344670924875454	0.00393460843794557	4.761450115821376e-11	4.761450115821376e-11	0.09067634790299986	0.9963399430114297
LINC01095	1	0.011427014969013343	0.015283890146387426	0.005616233560774046	0.014993642945229594	0.00037734363582395803	0.00037734363582395803	0.16442470253630642	0.9963399430114297
LOC101929565	3	0.020950576111122412	0.026563562948835894	0.008821473368891965	0.016512947319458744	4.19325026700738e-05	4.19325026700738e-05	0.049088502604331716	0.9963399430114297
ERVK13-1	4	-0.01339282282221097	0.01281091011299869	-0.01781558869917084	0.012570076880612218	3.567201215261739e-11	3.567201215261739e-11	0.20606900731133254	0.9963399430114297
GLTSCR2	13	-0.010775560053919796	0.006934200451599309	-0.01009524223127766	0.008561686303537033	1.6021212042966987e-12	1.6021212042966987e-12	0.7496055095495211	0.9963399430114297
BHLHA15	12	0.023647871158005287	0.012701532537558067	0.019520021771207277	0.009557601724149854	9.692645592568569e-18	9.692645592568569e-18	0.18307201996461214	0.9963399430114297
GUCY2D	7	0.0001680930758279497	0.0067414355014256055	0.001326608413978231	0.011233371697412604	0.6160752058128761	0.6160752058128761	0.6477946265629952	0.9963399430114297
LMAN2	11	-0.0035104716148240092	0.002693461904177253	-0.002983593511410842	0.0025745932180185707	2.4448307891683945e-11	2.4448307891683945e-11	0.465785740432477	0.9963399430114297
NCRNA00202	3	0.011277596408938176	0.03221248338518476	0.014316541966096843	0.0291011790384822	0.006317943447425497	0.006317943447425497	0.7175188008161038	0.9963399430114297
CTSL3P	3	0.002398789093818204	0.011287299905733144	0.006431650264763555	0.00972566465919725	0.006955214977575364	0.006955214977575364	0.16553639099282194	0.9963399430114297
LOC442421	1	-0.007043733000755312	0.019283937617050006	-0.0033620529263107884	0.01928206633199547	0.07705071804791067	0.07705071804791067	0.4861082421685231	0.9963399430114297
CCDC9	12	0.005567004092037675	0.00789788969600603	0.007223662302518881	0.007706451712227181	7.088552002796804e-07	7.088552002796804e-07	0.4388670924249758	0.9963399430114297
PSG9	4	0.035165864370487354	0.017568741890369666	0.03679489235083262	0.017081896487892524	2.5387324575857284e-19	2.5387324575857284e-19	0.7311579370775718	0.9963399430114297
CIPC	3	-0.00914039386247779	0.008569112798776176	-0.010432940924241218	0.009498346387505317	9.322606679963317e-10	9.322606679963317e-10	0.6018034867746734	0.9963399430114297
DCTN6	6	-0.004290060455140514	0.009947372174654003	-0.0035013015441320602	0.008142135520038295	0.005042410769006591	0.005042410769006591	0.7511307462681764	0.9963399430114297
APOBR	1	0.010139245960447525	0.025034196673931006	0.0074147850550987104	0.019264350918087925	0.009999573713473596	0.009999573713473596	0.6558980816374202	0.9963399430114297
ETV3L	5	0.008583883640501219	0.009079450793148574	0.005465526527828641	0.011820343235998211	3.240945602644048e-05	3.240945602644048e-05	0.2819969737634496	0.9963399430114297
SLC25A43	11	4.165487643643528e-05	0.012008449459867654	-0.00415918544022624	0.01251809501726933	0.28554404326356425	0.28554404326356425	0.21388441560152083	0.9963399430114297
CACNG5	3	-0.003245450143460901	0.015104343655569374	-0.008859725222175542	0.010744164868484228	0.0032028055259663265	0.0032028055259663265	0.12158791453421612	0.9963399430114297
C16orf5	15	0.000405869164676578	0.005815902051898608	-0.0017517708967497302	0.005077804684237429	0.4413983003165344	0.4413983003165344	0.15247276134433108	0.9963399430114297
GPR132	12	0.007784194404972189	0.006476587693571282	0.006210299484063803	0.0068872801257692014	2.509386642287922e-09	2.509386642287922e-09	0.3909909210853517	0.9963399430114297
LINC00544	2	0.0039327280212331575	0.02402782575776707	0.0006231824487999528	0.02282469378981679	0.5414763649469605	0.5414763649469605	0.6060273734038086	0.9963399430114297
LOC101929207	2	0.007899411695974832	0.02379007382512116	0.015916366012008104	0.017229980633957892	0.00030138694967272274	0.00030138694967272274	0.16210848533136532	0.9963399430114297
ANKRD6	13	0.0006932537271256361	0.006798149125590574	-0.002787376278103939	0.006186907777500423	0.3166499689759241	0.3166499689759241	0.05446187908814453	0.9963399430114297
FAM90A20	1	0.003087775495317267	0.008099940525717757	0.005479792612570326	0.010490624992704896	0.003070181374876577	0.003070181374876577	0.35268632353968	0.9963399430114297
YWHAQ	12	-0.0029265842232623343	0.00535841383225091	-0.006029877777935731	0.004960166878191531	4.944180677611463e-07	4.944180677611463e-07	0.03164930531480503	0.9963399430114297
PPP2R5E	10	-0.0026306864095782785	0.0032892689033647664	-0.0021443627657161822	0.0036436003287414215	1.6912371722083917e-05	1.6912371722083917e-05	0.6088706817865389	0.9963399430114297
DBX1	17	-0.006062500072850123	0.011459570535962792	-0.003951040170810843	0.010616608157537785	0.0032053851844168844	0.0032053851844168844	0.48560728937046416	0.9963399430114297
KRTAP4-6	1	0.03441338332494099	0.09235719581772507	0.009646373819421851	0.06483977650409922	0.07253997068094821	0.07253997068094821	0.25932879638852246	0.9963399430114297
RNU6-28P	1	-0.006734572516547314	0.07926317971118187	-0.022058029377902005	0.0610255361555578	0.18713647453477827	0.18713647453477827	0.4296735455219418	0.9963399430114297
RALA	22	0.0035418820365109367	0.016259833111192674	0.001430797993321489	0.011536483088118589	0.25437473335512323	0.25437473335512323	0.5845266007305812	0.9963399430114297
PIAS1	11	-0.005357101613724674	0.0049150320744497196	-0.002757771939114485	0.004817203300591079	9.186424950748902e-07	9.186424950748902e-07	0.05505757579449718	0.9963399430114297
PRSSL1	6	0.003448183293143914	0.015386201084070277	0.001073582336766492	0.01658826247366759	0.36581920343537877	0.36581920343537877	0.5878426195620149	0.9963399430114297
RSPO2	10	-0.003252870001036812	0.012783014220004382	-0.0014834571595821137	0.013698596161011746	0.24771360269095	0.24771360269095	0.6256981657255849	0.9963399430114297
GPR173	13	0.009915658136718275	0.013258995236546223	0.007253778865958877	0.014246041705175067	7.9358924575983e-05	7.9358924575983e-05	0.4804385084413628	0.9963399430114297
ECE1	6	0.010162632373104127	0.01654405722810939	0.007877533814375419	0.01144288192593487	6.125856918264604e-05	6.125856918264604e-05	0.5575673203283922	0.9963399430114297
KPNA7	4	0.010735497721919285	0.02046074381011355	0.016169887860616034	0.014626092288070573	3.7949553964540356e-06	3.7949553964540356e-06	0.26670401080325806	0.9963399430114297
TDGF3	3	0.00830263632903864	0.02453922411437889	0.001743934690216444	0.015709293027669668	0.11414050630668467	0.11414050630668467	0.2474737219077462	0.9963399430114297
AASS	17	0.00552145648241238	0.015396048405085641	0.0033625692456051622	0.01428456756072087	0.04942966995700219	0.04942966995700219	0.595525603585644	0.9963399430114297
SLC16A3	1	0.04225158362918429	0.03169891028851507	0.03458481440720734	0.037895413927077015	6.579253630760832e-10	6.579253630760832e-10	0.4237165783256972	0.9963399430114297
KCTD13	7	-0.003925637438321712	0.009082107616626893	-0.0021840853201097266	0.007173673923208956	0.014646151527038258	0.014646151527038258	0.4378173136264316	0.9963399430114297
SRGN	4	-0.0034613897525877864	0.010736210562651716	-0.0019397023587867073	0.007378479655875183	0.05438034361455536	0.05438034361455536	0.5465224403253487	0.9963399430114297
MCIDAS	4	-0.000241868385217256	0.00566349123312914	-0.0013783857169112667	0.00578501678403077	0.3661504956844129	0.3661504956844129	0.4689954482668749	0.9963399430114297
RARS	10	0.00605583557715571	0.016677267178409345	0.004566616218592273	0.010265775547386329	0.011834734685086714	0.011834734685086714	0.6943578539208365	0.9963399430114297
NACAP1	6	0.005707138202808527	0.011618411420073199	0.008267378144794028	0.012182852304386822	0.0001875814587189294	0.0001875814587189294	0.43298050601776694	0.9963399430114297
CHST12	16	-0.004594138849716357	0.008490837415403877	-0.0010508631516110043	0.005225182791380364	0.010835597318341519	0.010835597318341519	0.07048217117655825	0.9963399430114297
ETHE1	8	-0.00216321246367363	0.005706066414727166	-0.00036035925639725367	0.006817742146327035	0.19575857197861557	0.19575857197861557	0.2968923415044507	0.9963399430114297
LINC00412	1	0.010623450491163443	0.02199874995324874	0.008620934786619936	0.013772734199839052	0.000711187248933273	0.000711187248933273	0.6901295651200797	0.9963399430114297
LOC101928398	1	0.00047388248090390265	0.0271875401017571	-0.0036637936168246936	0.02120706253043934	0.6875760991546419	0.6875760991546419	0.5356544140901665	0.9963399430114297
UNK	10	0.0016021003283836221	0.010331838105876557	0.0008026645488761032	0.008656688943563471	0.42108261811315584	0.42108261811315584	0.7591758260448406	0.9963399430114297
KLK10	1	0.04630987877757461	0.06122225279630867	0.06745710568074827	0.05852779687609379	3.4649493652831516e-08	3.4649493652831516e-08	0.20022947435156707	0.9963399430114297
ZNF214	1	-0.01921960187841345	0.03056298566963726	-0.005765921592712411	0.034033660157428376	0.013004324964147863	0.013004324964147863	0.13250440821220688	0.9963399430114297
MORN2	2	0.012862276607089544	0.015278676968409531	0.006821724414825409	0.011833256986914007	1.1333434341172547e-05	1.1333434341172547e-05	0.11038443295463046	0.9963399430114297
COPRS	1	-0.002760367106508325	0.008524946566311364	-0.0004269221701003881	0.0069627192362956645	0.1869144626036332	0.1869144626036332	0.275723477320418	0.9963399430114297
CABP2	3	0.014648393978307282	0.01380436404987659	0.016963230492156246	0.014355476437080059	3.469005516285879e-10	3.469005516285879e-10	0.5485001368879371	0.9963399430114297
IDH1	12	0.0006593283717922947	0.004101383409466694	-0.001193115308236929	0.005906638840198889	0.7536778396144873	0.7536778396144873	0.18653425199790583	0.9963399430114297
CRLF3	3	0.009487687084961815	0.03136658741310563	0.003979304582800382	0.022089230950143368	0.10471710944180455	0.10471710944180455	0.45898223692466955	0.9963399430114297
METT10D	11	-0.012299223969179375	0.005398937336434587	-0.013319611843010589	0.004622149741681674	1.1049125759616236e-22	1.1049125759616236e-22	0.4590188026120875	0.9963399430114297
HNRNPA3P1	3	0.04749951418535211	0.020922401876210823	0.04339450158601928	0.020824590197253853	4.6168451213664426e-20	4.6168451213664426e-20	0.473176308636989	0.9963399430114297
C7orf30	10	0.002112042080610982	0.003236776129133213	0.0009488087272754267	0.0028513572999114534	0.001375604192117429	0.001375604192117429	0.1670839429410702	0.9963399430114297
DCBLD1	8	0.001135652168757381	0.017841053457319123	0.008847003493044115	0.019313593822662442	0.08381876453732445	0.08381876453732445	0.13357797382019834	0.9963399430114297
PAK2	22	-0.0036745634877220017	0.009564092907284891	-0.001981729487879116	0.010509725148266744	0.06482146896747139	0.06482146896747139	0.5386102119360626	0.9963399430114297
OR1L8	4	-0.005365826392615284	0.03189390645000303	-0.014470794582808458	0.026581324625659968	0.027884871737743292	0.027884871737743292	0.2597122160771979	0.9963399430114297
TRIM6	1	-0.009644427511427158	0.020294668069917886	-0.00800521891205401	0.018503169083523646	0.003024844430005906	0.003024844430005906	0.7576923136164583	0.9963399430114297
ANKRD1	5	0.0037891851177921953	0.03525733415315732	-0.003573329939665629	0.04064086266262353	0.9871926061622933	0.9871926061622933	0.4802289681400579	0.9963399430114297
COL5A2	6	0.010560622158977729	0.017270796810045747	0.008170453078584907	0.02244890377945024	0.0023346266659109746	0.0023346266659109746	0.6628472576065809	0.9963399430114297
CCDC74B	4	-0.017936034989163834	0.016159935622557773	-0.016232682334466113	0.017080462013814912	3.497298527398144e-09	3.497298527398144e-09	0.7081387538991565	0.9963399430114297
LHX5	9	-0.0012940047281514485	0.007683282467925909	-0.00018747914978015708	0.0076858022978344084	0.5454497856908537	0.5454497856908537	0.5990105794358989	0.9963399430114297
ANKRD55	10	0.0012409498612085833	0.011487000905383188	-0.005528093572899156	0.007806216600778619	0.17897208629964148	0.17897208629964148	0.014381534330784939	0.9963399430114297
LCE3A	9	0.002758148498250621	0.013941698382794961	0.004448114115024298	0.011518610013976622	0.06419197600355026	0.06419197600355026	0.6293108001065777	0.9963399430114297
HBEGF	4	0.0007861278802156438	0.013932238248769421	-0.006247836604438449	0.017595805991034785	0.2779495447345754	0.2779495447345754	0.1094634034893696	0.9963399430114297
OR4C3	5	-0.019684680726793077	0.025157016890873265	-0.02161941918267145	0.019427652667336533	5.312668582465977e-08	5.312668582465977e-08	0.7530532296550246	0.9963399430114297
ATF6	13	0.002117424747840291	0.016123111206091768	0.007970563589550147	0.012229244101038483	0.023006050883484876	0.023006050883484876	0.13890619458506995	0.9963399430114297
IPO4	7	0.00010380604204835105	0.0025514560968801915	-0.0005816342564959999	0.0027993580925298896	0.5797489525605489	0.5797489525605489	0.35139530237785377	0.9963399430114297
COQ10B	15	-0.0016973992052453544	0.003914681487043705	-0.0033867207035606296	0.004600067456937352	0.0001876747055289487	0.0001876747055289487	0.15216797405680482	0.9963399430114297
B3GAT2	10	-0.003317960999795677	0.005943910484020515	0.0027928709110728012	0.004429912981266109	0.79432636092793	0.79432636092793	7.960701503011501e-05	0.9963399430114297
CRYBB3	10	0.00460440465432626	0.016774435635577737	0.001859690080748653	0.014819116549326704	0.18463407872956297	0.18463407872956297	0.5267999755221111	0.9963399430114297
FCER2	7	0.015048427688381669	0.016688895187147987	0.019166090393192545	0.012974845915288418	2.38964668044941e-10	2.38964668044941e-10	0.3161538152496114	0.9963399430114297
MTHFD2L	11	-0.003026751455634533	0.007205592260819456	-0.005701547620272396	0.008447466051698903	0.0004192027119709463	0.0004192027119709463	0.21625398312229152	0.9963399430114297
FGF10	12	0.0005742736869020225	0.010835745321727666	0.001980123392317767	0.01023942863855808	0.44126165956476365	0.44126165956476365	0.6261991185637081	0.9963399430114297
HIST1H3B	10	-0.0011814073904244991	0.0033292528677092894	-0.0007983426599038982	0.0037217004797502782	0.06530180313923967	0.06530180313923967	0.6918118011353185	0.9963399430114297
SLC26A3	6	-0.00021387713926810956	0.027270660021652775	-0.004770121018091838	0.020995833758347075	0.5199686968258663	0.5199686968258663	0.49457947246724976	0.9963399430114297
TMEM150C	19	0.006599765525749549	0.010249694976504006	0.003817622491142201	0.007410066362459616	0.0002263199795298304	0.0002263199795298304	0.25827144330025553	0.9963399430114297
NBPF15	1	-0.010308521915365151	0.024251041822366894	-0.012372500713224764	0.02399378086146681	0.0022016915668075765	0.0022016915668075765	0.7544956517470052	0.9963399430114297
FBRSL1	30	-0.007128648510832846	0.004993651110967021	-0.009653048477951943	0.006145585154440878	9.095555938006872e-14	9.095555938006872e-14	0.10364462019007051	0.9963399430114297
LOC102723373	3	-0.0014884538890586945	0.016778273546583476	-0.010817699227620055	0.015602895927196936	0.016485656264023128	0.016485656264023128	0.039173693015531606	0.9963399430114297
NLRP12	4	0.016618362669039655	0.03208813044772505	0.02202581258614859	0.03139727981058505	0.00011114241791652943	0.00011114241791652943	0.5341325397493748	0.9963399430114297
NDUFA4L2	25	0.008485025448379693	0.007051196070719847	0.007848357728013287	0.006821769966274468	8.369689590035602e-11	8.369689590035602e-11	0.7373272575707133	0.9963399430114297
NWD2	1	-0.005808957942658001	0.009491912026542175	-0.009368889764503197	0.00918392946196806	1.0917579229056117e-06	1.0917579229056117e-06	0.16728710666290345	0.9963399430114297
APOC2	4	-0.004360855279145434	0.018213134628829737	-0.007992120541908117	0.01298530778505438	0.010835597318341519	0.010835597318341519	0.4027869584364222	0.9963399430114297
LOC552889	6	0.010709758816217932	0.008017256829037023	0.012190068523824947	0.0059601332087429225	3.073624851945482e-15	3.073624851945482e-15	0.4448054971159864	0.9963399430114297
POM121L2	16	0.00461624826766826	0.006955998427169317	0.005704535354204748	0.007355899602555017	7.626990563878993e-06	7.626990563878993e-06	0.5788561240251375	0.9963399430114297
R3HDM1	2	0.013968665847071874	0.013704822235002597	0.010473646649607869	0.010514964289074929	8.589263764149256e-09	8.589263764149256e-09	0.29796537118546235	0.9963399430114297
STXBP6	8	-0.0019991137299824623	0.009146275963956984	-0.0035918461880474124	0.007728944807631212	0.030367902784627598	0.030367902784627598	0.4925537733349403	0.9963399430114297
MESDC1	11	0.0036608478339131834	0.004684111512063819	0.002868898170263275	0.004078967002299437	4.521528723277888e-06	4.521528723277888e-06	0.5105584156197811	0.9963399430114297
NANOG	5	0.029062187615147356	0.02766337515776781	0.0055535561014104775	0.03331923993003488	0.0006676088889310148	0.0006676088889310148	0.006768313210532887	0.9963399430114297
CASP14	11	0.008712000320656131	0.010753177996982515	0.007278371784422123	0.00937988574004892	1.306329988096714e-06	1.306329988096714e-06	0.6038494118580657	0.9963399430114297
SH3GL2	7	-0.005149213651106475	0.010092000289896149	-0.007837505029938213	0.012535767374066017	0.0002756204739358387	0.0002756204739358387	0.38938946094665194	0.9963399430114297
ELP3	4	-0.0013440925185051373	0.007690557209564732	0.0013471965276532596	0.007852352521422941	0.9991596699007251	0.9991596699007251	0.2089143837227327	0.9963399430114297
LINC01524	4	-0.004783675304165602	0.017641804418077868	-0.01113469351221015	0.01389424389595166	0.0014179779703816183	0.0014179779703816183	0.1477050079878183	0.9963399430114297
OR4D2	7	0.03656270506709972	0.03685334676597485	0.032265027221548497	0.028063703996717485	1.9969636362901034e-09	1.9969636362901034e-09	0.631765809957973	0.9963399430114297
LOC105755953	3	0.011061798996395531	0.04616545773038531	-0.0008643796767717512	0.04144795264171051	0.4643997259747361	0.4643997259747361	0.32249434435116076	0.9963399430114297
BPIFB2	2	0.003063423351005278	0.02147077003331501	-0.0049801793098449565	0.014395414412525677	0.755672458642123	0.755672458642123	0.1119599416701777	0.9963399430114297
PRKCI	12	-0.0014331727338793838	0.006911671347499971	0.001695501952995487	0.004802512124067313	0.9006562745203737	0.9006562745203737	0.05886690948022968	0.9963399430114297
LOC100129550	6	0.017698697305019988	0.02402642284888344	0.011049368215195919	0.01925434469103032	3.799041370787747e-05	3.799041370787747e-05	0.2669482388901538	0.9963399430114297
ZNF114	15	-0.0010391467284457142	0.0056814493981799125	-0.00024848661656365036	0.005436754269573136	0.4630205919066666	0.4630205919066666	0.6035740449450162	0.9963399430114297
KRTAP24-1	8	0.011620446751515079	0.027159984547256592	0.001251717223889298	0.01912636825781151	0.07842912007725925	0.07842912007725925	0.11087269608245699	0.9963399430114297
LOC92249	5	-0.005633855027843404	0.016327692630211416	0.004208516530637386	0.01797476182069328	0.8100759104718114	0.8100759104718114	0.04004457441097457	0.9963399430114297
B2M	10	0.0006626329987689301	0.003942465577230042	-0.00028564393147826234	0.0036766453112859012	0.765583278083335	0.765583278083335	0.3649164732885677	0.9963399430114297
MUCL1	6	-0.002629871902366496	0.007331194672233603	-0.0005978987970286036	0.007153542985629637	0.14897693745554777	0.14897693745554777	0.30740852538826086	0.9963399430114297
SLC25A46	10	-0.00038024685391121424	0.0027975394399374306	-0.0007711743734225082	0.00290973404375608	0.18966765375182995	0.18966765375182995	0.6169162861879238	0.9963399430114297
LCE1D	5	-0.0041221278844056145	0.02341141407793678	-0.01054174977408514	0.017486184318909734	0.020978918043030884	0.020978918043030884	0.25886778357191076	0.9963399430114297
KRT37	7	0.010651569855906968	0.010873363845222441	0.007138601207228542	0.008064796520938404	5.970212109713512e-08	5.970212109713512e-08	0.18338315838672112	0.9963399430114297
PRG3	4	0.019531225010200784	0.016117903085306102	0.012520086473888806	0.01351432310468246	2.0273457072691837e-09	2.0273457072691837e-09	0.08919993971726191	0.9963399430114297
TMEM115	10	0.004634516562687026	0.00487053251622067	0.0024960075577375967	0.006201544364890167	6.79836191314871e-05	6.79836191314871e-05	0.16473733914396138	0.9963399430114297
MGMT	23	-0.00288107710322081	0.004384122601132578	-0.005927733270406434	0.006185418341225964	1.345149923401171e-06	1.345149923401171e-06	0.041705634672848144	0.9963399430114297
OLFM3	4	-0.0029743044426043808	0.015352265197998781	-0.0013428599917226327	0.01794685379806435	0.40953370084544416	0.40953370084544416	0.7210931962256587	0.9963399430114297
GAL3ST2	8	0.019665541893906076	0.012882944802660175	0.01676637418181808	0.010761831628272616	2.2189831567494677e-14	2.2189831567494677e-14	0.37363248712804376	0.9963399430114297
YJEFN3	4	0.020035726326483268	0.018119700011701188	0.02600493719401183	0.015201277905648293	1.0926000392806214e-12	1.0926000392806214e-12	0.19548229425045005	0.9963399430114297
HHLA2	8	-0.005704237744212158	0.014554787367870062	-0.009047741550538287	0.01123530465026477	0.00030141613982785995	0.00030141613982785995	0.34908868928793	0.9963399430114297
LOC388965	8	0.010114156857684806	0.009058246985861048	0.005725777522281354	0.009270335474818852	3.8439051263441515e-07	3.8439051263441515e-07	0.08440690240021329	0.9963399430114297
SORT1	8	0.00018576795869955004	0.016137023930826278	0.004005387713580771	0.02011324795039805	0.46771966659556047	0.46771966659556047	0.4449736885221811	0.9963399430114297
C6orf35	6	0.0010054215408953472	0.009385965582962463	0.0023847971764611423	0.009171892702272014	0.23727377999015842	0.23727377999015842	0.587289302437185	0.9963399430114297
CRYGD	7	-0.010552756080867127	0.014170387422681303	-0.01522759634871331	0.012539286624678101	2.4455927588411088e-08	2.4455927588411088e-08	0.20491401576668006	0.9963399430114297
APCS	5	-0.005240777488991059	0.014653189797567587	-0.008479149602960668	0.013481571637637232	0.0016452208178090299	0.0016452208178090299	0.4019310072070714	0.9963399430114297
PRDM5	8	-0.001543521962956422	0.005885641835363749	-0.00381226238384153	0.006215270435598658	0.004452478496989161	0.004452478496989161	0.1743448030906099	0.9963399430114297
EN1	14	-0.004203561348456237	0.009652408608568665	-0.003388066004468966	0.008909539033483854	0.007370978100606598	0.007370978100606598	0.7483012871380457	0.9963399430114297
KCND2	12	0.004261132430837113	0.007233187364855151	0.006022707103625126	0.005568506666407383	1.3491751646521883e-06	1.3491751646521883e-06	0.3206286552253122	0.9963399430114297
HSD17B6	5	0.0008859483118410289	0.021044708286849886	-0.006599373128679054	0.01556375316390872	0.3307632510056188	0.3307632510056188	0.14332326976605295	0.9963399430114297
STOML1	6	-0.005260128526867904	0.005916293857871531	-0.0040247218194015225	0.005146194507315936	4.640646174188688e-07	4.640646174188688e-07	0.41671574174395076	0.9963399430114297
CST2	5	0.007423346634264353	0.0237756504551584	-0.0006818104443726588	0.023866867729438714	0.3708627962492699	0.3708627962492699	0.21684092751386974	0.9963399430114297
LOC340113	2	0.005335755507151271	0.017242492732306686	-0.0009836003162242918	0.01682619771330369	0.4232496304141204	0.4232496304141204	0.17876954641069212	0.9963399430114297
SLC35B1	8	-0.0016158135387080708	0.004910010208887053	-0.00037165186685268596	0.005164729775749485	0.20296665233797487	0.20296665233797487	0.36848819194916105	0.9963399430114297
MRGPRX3	7	0.029405849687006103	0.01825740067537622	0.03177276039817344	0.015025354723660109	3.429758593550936e-17	3.429758593550936e-17	0.6051725883136669	0.9963399430114297
GNG12	54	0.00027081454117030803	0.006362066950604522	-0.0009984939618876698	0.005193857423151168	0.7019133605488249	0.7019133605488249	0.42559185685887724	0.9963399430114297
LCE4A	5	-0.0008216141630102076	0.01696194049301068	-0.008768485058678522	0.01808095085134218	0.07934843422316465	0.07934843422316465	0.1018063922966909	0.9963399430114297
OR52B6	7	0.0010186459538797767	0.00790585786356907	-0.0008300110347687341	0.0065759601956982645	0.9400082725766712	0.9400082725766712	0.3545552856733063	0.9963399430114297
ZNF641	8	0.004523031413969062	0.009667433798018774	0.0015501541361488587	0.011293585832461409	0.05972875345750068	0.05972875345750068	0.30356464415654094	0.9963399430114297
FAM83H	15	0.005914144295913937	0.008241480506817125	0.0038669284013686275	0.007157863382353723	6.744348234632846e-05	6.744348234632846e-05	0.3343157287464442	0.9963399430114297
TNIP3	6	0.011500855975680888	0.018618179885031012	0.005323645906683842	0.015159946117724138	0.001537877506194841	0.001537877506194841	0.18708435820795788	0.9963399430114297
RTKN2	5	-0.004461726029769139	0.0060582535993377725	-0.007462117025200969	0.004998109746202619	2.796719478356792e-09	2.796719478356792e-09	0.052423474136991756	0.9963399430114297
LOC101928327	3	-0.026582215709450806	0.02392706314532093	-0.042193124114731216	0.019720065717118	6.581045259521315e-14	6.581045259521315e-14	0.01161383572716075	0.9963399430114297
C13orf30	4	0.0004707169091259994	0.030877891477831397	-0.0075139503412776565	0.02270448890751182	0.4117378766283666	0.4117378766283666	0.28401477404752107	0.9963399430114297
COLEC10	5	-0.0024533448872743006	0.007458969064909708	-0.005956031248304588	0.008800218987664307	0.0010898162916297219	0.0010898162916297219	0.12069744776889085	0.9963399430114297
ANKRD60	1	0.006729632835145348	0.005504586918773607	0.006237948401658622	0.0035696716782823196	4.0796099914128553e-13	4.0796099914128553e-13	0.698556669084317	0.9963399430114297
C15orf2	12	0.019179394287827594	0.010167225865964098	0.018288477030801185	0.008983935781480011	2.7989240499490263e-18	2.7989240499490263e-18	0.734326312153998	0.9963399430114297
RNASEH1	9	-0.0014816290328715982	0.0023700428501007157	-0.0019227035065246647	0.0027658948599584153	3.2965789717907333e-05	3.2965789717907333e-05	0.5319594020817424	0.9963399430114297
ITGA2B	6	0.002292091783182104	0.024069997977151012	0.006785032094996654	0.02214918204931973	0.20386534807669318	0.20386534807669318	0.47858892245850515	0.9963399430114297
PSMD2	9	0.0005638887766334593	0.004556472148122985	-0.00019388275461678178	0.004384018280771399	0.8032196650820839	0.8032196650820839	0.5361898093986142	0.9963399430114297
ENTPD3	7	-0.0006296510199311561	0.009816555219369286	-0.004997657775327021	0.012920079644495394	0.11405282379369085	0.11405282379369085	0.16781918344667623	0.9963399430114297
HLA-DQB2	6	0.008255498681539351	0.016917988480913516	0.0035982933780292965	0.011588058089631875	0.008098718767542628	0.008098718767542628	0.2433258321985071	0.9963399430114297
PDGFC	9	-0.01258664638092243	0.02194964111824386	-0.008107452666685906	0.0140160928568322	0.00033649231169993526	0.00033649231169993526	0.3756011925515025	0.9963399430114297
LOC150622	5	0.008675615572046345	0.011207141089337704	0.006947634043516936	0.01042096527231329	7.472634920084808e-06	7.472634920084808e-06	0.5599305790907236	0.9963399430114297
BCL2L2	5	0.007193534194319335	0.028034939700632117	0.012399765159024132	0.02534213794223665	0.0163728922249042	0.0163728922249042	0.4772949057144249	0.9963399430114297
NT5DC1	12	0.0010666020051518705	0.006236451869373238	-0.0023125497684296633	0.005452614563817837	0.5195769678276442	0.5195769678276442	0.03883402178676298	0.9963399430114297
IRF9	4	0.003843521392317834	0.0048638682004434166	0.002555181378843607	0.004895283729639518	4.035825733701073e-05	4.035825733701073e-05	0.3364912959116583	0.9963399430114297
ZNF593	9	-0.00700277324456246	0.004275859299062823	-0.0043808745176611855	0.004819286303199869	4.7408555525222886e-11	4.7408555525222886e-11	0.03927596729985662	0.9963399430114297
LINC01570	4	0.0006399775478574995	0.011750859547177587	-0.00457063784629658	0.00983507966318648	0.25353655085037025	0.25353655085037025	0.08311406488386776	0.9963399430114297
EXO1	1	0.002598346710205041	0.01101664042694679	0.0009246461126538966	0.015246706782333964	0.3977321670080324	0.3977321670080324	0.6457649109804684	0.9963399430114297
OR5M9	3	0.01809055577678444	0.048427099993515084	-0.005652108616299089	0.02902240170709907	0.33766348726843526	0.33766348726843526	0.033404154451196794	0.9963399430114297
PPP1R14A	10	-0.01618917311722482	0.013440531857328755	-0.01846224641587448	0.01217586349682411	1.3355397785531063e-12	1.3355397785531063e-12	0.5177376316563875	0.9963399430114297
C16orf90	6	0.02282913246861211	0.011108177399601942	0.02615516124536962	0.013564962784179645	2.4680326005469143e-18	2.4680326005469143e-18	0.3288322201267676	0.9963399430114297
GRIK4	24	0.003391777275429086	0.007756436639010002	0.004658479082547606	0.00435123957232754	5.481479773752638e-05	5.481479773752638e-05	0.4625784155659223	0.9963399430114297
SETD5	3	0.013604023892202489	0.049210508333093136	0.0011044879960425095	0.041039339601609624	0.2997273186666719	0.2997273186666719	0.3154614327937485	0.9963399430114297
MIR4790	1	0.0008701058493720168	0.02590233881618732	-0.004520989682939314	0.02367329707187312	0.6498966416041191	0.6498966416041191	0.4283263062889634	0.9963399430114297
C2orf65	10	-0.003873537947071934	0.019921219663693885	0.0018405475373621189	0.019054987283173102	0.7538162843333752	0.7538162843333752	0.2864283479686495	0.9963399430114297
LOC220115	2	0.006995834209300833	0.014432929887496894	0.012394931740230956	0.019660198677130224	0.0003549337923491833	0.0003549337923491833	0.2552889272209051	0.9963399430114297
SRSF12	2	0.005056556392599009	0.01032091937036899	0.007848859363132041	0.009599582542132864	4.974499946794338e-05	4.974499946794338e-05	0.30806678112990843	0.9963399430114297
ADGRF5	6	-0.0006784349282582618	0.011011761562559869	-0.00454616679085628	0.006444192822029788	0.062472174479619794	0.062472174479619794	0.12128097151419157	0.9963399430114297
CCDC171	5	-0.0033495802238031665	0.0032540499821736286	-0.0053155022896550315	0.0037127019531710444	5.457133428964059e-11	5.457133428964059e-11	0.043517954308729546	0.9963399430114297
SOSTDC1	9	-0.0032625458510324333	0.02254915974072405	-0.0004200214922673615	0.015461823657438171	0.5504881392204407	0.5504881392204407	0.5913513463815125	0.9963399430114297
TTF1	7	0.0020268686509163727	0.006313485222721668	-0.0007822227088941606	0.00611280073619685	0.5386615500870661	0.5386615500870661	0.10273575559103652	0.9963399430114297
IQGAP3	6	0.003940952835811502	0.009347076768996236	0.007464305588676614	0.011443613529490896	0.0005186336220938419	0.0005186336220938419	0.2208924209554791	0.9963399430114297
MIR523	2	0.017836572558791532	0.013965513967228116	0.015009909038190475	0.013299733130482683	4.878219825546498e-11	4.878219825546498e-11	0.4497338137935418	0.9963399430114297
NCRNA00094	2	-0.00769264722311938	0.033786177677139796	-0.00410180628741229	0.02792954762273631	0.2170770774076972	0.2170770774076972	0.6721210178235368	0.9963399430114297
LIMS2	9	0.002541989338250795	0.00787530035920391	0.0016323719436739299	0.005467234602261677	0.04297132023944956	0.04297132023944956	0.6240801877283217	0.9963399430114297
PDRG1	10	-0.0035777962053815454	0.00542896365970739	-0.005088661302267398	0.005015901920131897	6.218818204955214e-07	6.218818204955214e-07	0.29308173045613084	0.9963399430114297
IARS2	4	0.002074428966613837	0.0054962462831627855	0.0003513494397479097	0.004078433923992672	0.10514176122822019	0.10514176122822019	0.19656519637840725	0.9963399430114297
GFPT2	6	0.03700264292854218	0.013827012548192921	0.03824393619633751	0.013100776576009302	3.023829392158262e-24	3.023829392158262e-24	0.7362594997552779	0.9963399430114297
VPS11	10	-0.0005309499155592033	0.005653071458782738	-0.0016894903689346943	0.002935852019040241	0.10845301407701534	0.10845301407701534	0.34900262628764833	0.9963399430114297
CCL22	8	0.00882140053932865	0.014847647936577115	0.007099752485338185	0.013786188392716366	0.0003594825101040838	0.0003594825101040838	0.6606575694777347	0.9963399430114297
PMS2CL	2	0.0280081906583574	0.023057919972088326	0.02406089680283158	0.01434493592150418	1.2507058558108114e-12	1.2507058558108114e-12	0.4534796681085541	0.9963399430114297
ZFP36L1	14	0.0010580128732497098	0.004386385696232967	0.0016427724211225435	0.005712873323947759	0.08137290188997545	0.08137290188997545	0.674864682005663	0.9963399430114297
EZR	1	0.004909992783157875	0.011395236973225486	0.0013765210398920906	0.014259304991240833	0.11335212238610329	0.11335212238610329	0.31913298021115066	0.9963399430114297
LINC01428	3	0.02001177279743148	0.024188024445494387	0.009244890766379289	0.01821998483248885	3.0345015595832875e-05	3.0345015595832875e-05	0.07036936579429164	0.9963399430114297
MIR210	7	-0.004193485566547941	0.016267784579966863	-0.007335704409808078	0.014105351826291369	0.01331302372877997	0.01331302372877997	0.4516897772079074	0.9963399430114297
C12orf12	13	-0.0068057289863923285	0.010898292351858864	-0.008025056307132437	0.011238248378224718	2.5703474302948182e-05	2.5703474302948182e-05	0.6873423367893092	0.9963399430114297
AEBP1	6	-0.008747667165266156	0.011474229297642179	-0.013674995102080298	0.01345394399647958	1.4187156888491722e-07	1.4187156888491722e-07	0.15363474330337726	0.9963399430114297
HDX	13	0.006213754915868447	0.013057675259594004	0.00369771829111623	0.010341182850807111	0.006091825241464735	0.006091825241464735	0.436076096325688	0.9963399430114297
GKN2	4	0.018966515814816513	0.018818691532288146	0.011167750989949278	0.013675522713837047	1.0681869714846788e-07	1.0681869714846788e-07	0.08742421764631346	0.9963399430114297
LOC101927650	6	-0.0020879189659047956	0.0164885016654933	0.0017023439054136096	0.01838469722292221	0.9491916222808442	0.9491916222808442	0.4287846137781376	0.9963399430114297
TMPRSS15	5	0.008213374284461701	0.05121985123619394	-0.00392484853709186	0.035713809729557296	0.770110257943459	0.770110257943459	0.31712591111706195	0.9963399430114297
CRYAA	13	0.010266513135018836	0.012023977202087973	0.011615967933268977	0.01089035877936609	2.232722613959744e-08	2.232722613959744e-08	0.6673598332065209	0.9963399430114297
CCDC8	11	0.004565924886099816	0.014010284363543278	0.0031054721940246112	0.014308432176220983	0.07488048720422973	0.07488048720422973	0.706264844055798	0.9963399430114297
NDUFA3	8	-0.012236565144456648	0.010571726264945047	-0.016146811647271667	0.01094806867167802	4.340551456654639e-12	4.340551456654639e-12	0.1876765971794014	0.9963399430114297
SPATA19	4	-0.0014678044098394962	0.013879573460295825	0.0004375086537113978	0.011017814470431753	0.8043490033818834	0.8043490033818834	0.5787814347822002	0.9963399430114297
ADCY3	15	0.0026392997658730996	0.005829773962051103	9.352722811845482e-05	0.00412609211679914	0.08456407970718721	0.08456407970718721	0.06968860808496163	0.9963399430114297
LOC100216001	2	0.06904795879787871	0.08093363846640207	0.0866919489039315	0.06964710510433048	3.671777799453883e-09	3.671777799453883e-09	0.3944836150603621	0.9963399430114297
SLC25A1	6	-0.0018804798168532662	0.004111405678267655	-0.0010088433991243826	0.004566792926330187	0.029324967191458617	0.029324967191458617	0.4643958352482247	0.9963399430114297
MIR3660	1	0.015282487056873448	0.014824440998468696	0.00963934209611679	0.01451822701530345	4.4758523134081976e-07	4.4758523134081976e-07	0.16356355041609713	0.9963399430114297
CACNA1B	6	-0.0147685436711267	0.014811063717138917	-0.02262416203117665	0.015100493654416998	3.853473381601426e-11	3.853473381601426e-11	0.0590920538050752	0.9963399430114297
NPIPB11	1	0.00680946056931108	0.04008784443926431	0.01839394297423187	0.024438942785907792	0.013987989657096831	0.013987989657096831	0.20549264578504167	0.9963399430114297
MINPP1	7	-0.013125195143478244	0.014367850790694225	-0.010462862596112895	0.010885410693161965	5.0456226781431686e-08	5.0456226781431686e-08	0.446283808203798	0.9963399430114297
MYO10	12	-0.011773132752144226	0.013796072593478335	-0.010134719796041828	0.0067117042691658664	5.62223753678071e-09	5.62223753678071e-09	0.5813361159557686	0.9963399430114297
KHDRBS3	9	-0.0016905292403182855	0.003988743413138094	-0.002850342077421549	0.004405245401048405	0.0005525828069711643	0.0005525828069711643	0.3152286772795112	0.9963399430114297
C21orf130	5	-0.020191290820086447	0.018561985152691043	-0.017442428027258955	0.013150798781501808	1.0861258454188891e-10	1.0861258454188891e-10	0.5328238628481736	0.9963399430114297
AADACL4	8	0.008025367607673004	0.012848995235190674	0.005479036494537614	0.008815407222975863	0.00010566618396494994	0.00010566618396494994	0.3997109906357793	0.9963399430114297
PAFAH2	15	0.002850055592921053	0.005317510861789291	0.002309347016005603	0.004718664486482027	0.0009045818030728696	0.0009045818030728696	0.6943097244415477	0.9963399430114297
TMEM212	9	0.012139308780309095	0.016330836087435324	0.00879879928910682	0.0122228243277567	7.244369344846216e-06	7.244369344846216e-06	0.3987041318060528	0.9963399430114297
C6orf58	4	0.020994241663703214	0.027557833130950424	0.012363733251889556	0.020682329513271546	2.2842406115624856e-05	2.2842406115624856e-05	0.19881050866940841	0.9963399430114297
FAM127C	9	0.0005866379967197016	0.023345661096961897	-0.008067912223928997	0.017504023167305434	0.2505535398735792	0.2505535398735792	0.12933399207997487	0.9963399430114297
BOD1L2	5	0.008308312121144032	0.015259336231647503	0.01012696455496329	0.012556050765039893	3.309997236523896e-05	3.309997236523896e-05	0.6345040395754831	0.9963399430114297
C14orf49	5	0.01784951326228953	0.01648532483388067	0.019419190279642753	0.015425919515600052	1.0761077046140411e-10	1.0761077046140411e-10	0.719366079216889	0.9963399430114297
C1orf115	15	0.003597064893591548	0.007993369995139435	0.0017144465551332101	0.009182073608694313	0.04336208841901978	0.04336208841901978	0.4253142551126464	0.9963399430114297
TMIE	6	0.01370984179664539	0.011911544156962415	0.010821481221987861	0.011253939819172951	1.916271210615143e-09	1.916271210615143e-09	0.3639650511530438	0.9963399430114297
MTURN	2	0.001919497985254835	0.006608073101529139	0.002518238633319183	0.005947705342198391	0.02026293436531419	0.02026293436531419	0.7277980295205483	0.9963399430114297
UGT3A1	4	0.01843735377214573	0.02037446050878806	0.016834373395752018	0.010095449450277181	6.177856661131831e-10	6.177856661131831e-10	0.7156196110368997	0.9963399430114297
PAGE1	8	0.024486002052271808	0.01905763306604216	0.026657725839703165	0.012761972281879702	7.218251894939237e-15	7.218251894939237e-15	0.6247875112312875	0.9963399430114297
TRIM64C	5	0.03937341783664845	0.016513039649292748	0.03773777592976888	0.01706004316965928	5.459261453767318e-21	5.459261453767318e-21	0.721821171260354	0.9963399430114297
PSMF1	10	-0.001502439580140283	0.008934371018022637	-0.0024978610868807045	0.009033910669676237	0.14581671929421336	0.14581671929421336	0.6856126366802525	0.9963399430114297
STRN	6	0.006250968684200888	0.0071506188246122345	0.004617674332801941	0.005763478753657005	4.863519468035548e-07	4.863519468035548e-07	0.3597166832361791	0.9963399430114297
TCL1B	2	-0.0044806917927883326	0.026183207890120002	0.014813215591289362	0.026789143487359744	0.23538994652960318	0.23538994652960318	0.009932373362794412	0.9963399430114297
NDUFB10	11	0.009320740392262291	0.0072336520453349165	0.010117961598892604	0.00836419094380645	1.6866919181462118e-11	1.6866919181462118e-11	0.7094777675872033	0.9963399430114297
LINC01568	3	0.002775274576964199	0.010354392503925345	0.0008120925985736544	0.010533245033684503	0.2686076368948909	0.2686076368948909	0.4928627828316927	0.9963399430114297
SCN10A	2	-0.03683019696341622	0.07304625316896517	-0.0032809807194603977	0.014978992965564306	0.017236775733566214	0.017236775733566214	0.02327609971227958	0.9963399430114297
VSX2	10	0.003274870268834962	0.011180411551681969	0.0017907757867817505	0.01230531092633731	0.16004128206809784	0.16004128206809784	0.6447068550015356	0.9963399430114297
SLC22A4	11	-0.003431802806453874	0.005105151862196051	-0.0025052529091535987	0.00506793451480726	0.00019811093131874954	0.00019811093131874954	0.5062755689287364	0.9963399430114297
LRIT2	8	0.01443393114485122	0.017625403569035584	0.011280984093331625	0.015303538612877983	1.8999664800856854e-06	1.8999664800856854e-06	0.4858878231145263	0.9963399430114297
ARPC1A	10	-0.0002921146642554687	0.008324459806397377	-0.0026566740306991116	0.006927719654884595	0.21643880926673964	0.21643880926673964	0.2617907003574274	0.9963399430114297
LOC101929106	3	-0.013991547531551794	0.02196891605349069	-0.01976878261566161	0.019967922352410596	1.127028922988911e-06	1.127028922988911e-06	0.3166135998213988	0.9963399430114297
TOP1MT	8	-0.012191660640554294	0.008249284719890003	-0.013126758540877036	0.008365193172173541	2.2896435585914845e-14	2.2896435585914845e-14	0.6808844466263112	0.9963399430114297
PGS1	10	-0.0009833461523607945	0.004547347459830929	-0.0003614753250722559	0.0035521970204686402	0.28880719757786466	0.28880719757786466	0.5778884595818164	0.9963399430114297
RPF1	8	-0.018345012110968433	0.01612835228073568	-0.024000069997652806	0.011977789761289518	9.062178165070468e-14	9.062178165070468e-14	0.14957428041991946	0.9963399430114297
ITGBL1	5	-0.0018428323357193824	0.01603565412143545	-0.0064885014745924355	0.01316439103082502	0.06492834842829559	0.06492834842829559	0.24993168507236427	0.9963399430114297
KRT28	7	0.0314965372791997	0.02777917671084987	0.023511232866811987	0.018495270589450306	1.6486930532930358e-10	1.6486930532930358e-10	0.21933164596945096	0.9963399430114297
PAR1	2	0.005281599141933293	0.013656250917022817	0.007133762474413273	0.009978236096642149	0.0008099054761031018	0.0008099054761031018	0.5717867041555107	0.9963399430114297
LCN8	7	0.015736560415023217	0.01173130641510933	0.01997083042475281	0.010153092073858875	4.281965026301025e-15	4.281965026301025e-15	0.16211965389221142	0.9963399430114297
CDK5R1	11	-0.007877893348158613	0.005392263822202703	-0.009790736381704565	0.004941319375888395	7.336680782855613e-16	7.336680782855613e-16	0.18001923589082114	0.9963399430114297
RPE65	4	0.004826748856791726	0.011902822486903835	0.0018033327570667766	0.007733660440290345	0.03147459306665293	0.03147459306665293	0.2734880107905188	0.9963399430114297
AGBL3	13	9.909193563748798e-05	0.004231470854224917	-0.0007406387391932758	0.00431543018553686	0.6426782975888581	0.6426782975888581	0.4735591836769658	0.9963399430114297
FGF16	4	0.0025496177011066047	0.024986254679712418	-0.0030190489866115306	0.017154362494643034	0.9497591399599948	0.9497591399599948	0.34413955193344814	0.9963399430114297
TRIP10	5	-0.015264500844754555	0.013318564082656695	-0.013858831396754147	0.015652919016625834	6.5308533147146235e-09	6.5308533147146235e-09	0.7237356612429133	0.9963399430114297
FAM55A	4	0.007706295185618906	0.013319377028460267	0.004553504687768412	0.00879169026261868	0.0005201127152532974	0.0005201127152532974	0.30940316522025335	0.9963399430114297
CTXN1	6	-0.0020628012793115634	0.00591055901325162	-0.005465790608046968	0.008481674245358896	0.0011495021257493297	0.0011495021257493297	0.09314559396830009	0.9963399430114297
ICOS	6	0.005570406527430912	0.022343839474790912	0.0018680925177939087	0.016494058772703917	0.22069213902469417	0.22069213902469417	0.49158199471198116	0.9963399430114297
CUL3	3	0.00037475841851146056	0.0037301063940667098	-0.0012152469161851903	0.003112464954911796	0.4481992324556612	0.4481992324556612	0.0949833350151226	0.9963399430114297
MIR203A	2	-0.005666482805653866	0.019170872839248374	-0.017158729565640296	0.020811262458147243	0.00042146115000376774	0.00042146115000376774	0.03965016807140378	0.9963399430114297
RNF103-CHMP3	7	-0.004060135209371183	0.011490363762387226	-0.005764656543731701	0.010370190431270177	0.0034507466051602784	0.0034507466051602784	0.5696336206163195	0.9963399430114297
NPTX1	5	-0.0019495422834599474	0.008260130500414586	-0.0012139975011348713	0.009027736308618388	0.23590745807567695	0.23590745807567695	0.7560261857202983	0.9963399430114297
SDR16C6P	6	0.0012487451117715567	0.00912902650910473	-0.004931885102648785	0.010996719207632167	0.2598144449630656	0.2598144449630656	0.028906133671111268	0.9963399430114297
LRP1B	7	0.01626065567593092	0.02723046610846521	0.010253773370117104	0.01699097108406663	0.00020850912281146353	0.00020850912281146353	0.3353234447602682	0.9963399430114297
DEFB121	10	0.0012042192876338942	0.00852897886537936	-0.0009731781893306422	0.007521813803021496	0.9333349994963693	0.9333349994963693	0.32438621961820935	0.9963399430114297
ECEL1	10	-0.016885278669551567	0.015804568819252105	-0.019481307437353677	0.014868392484586367	7.42705000304079e-11	7.42705000304079e-11	0.5368856773705275	0.9963399430114297
FBXO9	1	0.022761558603357396	0.04267033434444482	0.007580680176063844	0.02671113889147466	0.006305379298010133	0.006305379298010133	0.12319260325172025	0.9963399430114297
C12orf66	10	-0.0020287367078993066	0.003400427047961117	-0.002644528745004424	0.004014956323054216	7.067443270027412e-05	7.067443270027412e-05	0.5457348501384292	0.9963399430114297
EXOC3L2	16	0.010425842882582439	0.014444034969277427	0.016569863323398205	0.014000962977344848	4.2523888851434866e-08	4.2523888851434866e-08	0.11856388281338236	0.9963399430114297
LOC101927131	4	0.025794112368866234	0.012764231244239543	0.028714503685633316	0.010835335600125355	6.31228877193783e-21	6.31228877193783e-21	0.3689400297900711	0.9963399430114297
C15orf50	2	-0.008639618688159508	0.01761824330231403	-0.0033845542183628652	0.017277342035764066	0.02480943032683361	0.02480943032683361	0.2735676163008768	0.9963399430114297
NAB1	20	0.00697442209789597	0.011972021452966957	0.002705103901828884	0.010983878239903202	0.0066219987870485345	0.0066219987870485345	0.1780059992435479	0.9963399430114297
CCDC68	6	0.00673145546221441	0.009338579469842347	0.004574400034215699	0.009498456331311095	0.00014086684944118123	0.00014086684944118123	0.40394717645867806	0.9963399430114297
APOA1	6	-0.005307857284759309	0.011604806220750056	-0.0033003152299810427	0.009242166590662593	0.007355693176945537	0.007355693176945537	0.4850994398356673	0.9963399430114297
PCBD2	12	0.0008723727522394897	0.003143383314289198	-0.0013840937002987414	0.0038398827079372815	0.6682740557072968	0.6682740557072968	0.021915647180242238	0.9963399430114297
EML5	7	0.00793376924168496	0.008479937880925785	0.011010242111271327	0.009839147722086963	4.422324071549821e-09	4.422324071549821e-09	0.22397114677780441	0.9963399430114297
RBM22	9	0.002143484212948703	0.005600374049446106	0.00012655795325712383	0.004509451791063944	0.15237045379236766	0.15237045379236766	0.15097224981606663	0.9963399430114297
MIR30A	5	0.00568943033748203	0.022611148015814563	0.0010275157257362566	0.01579541724890773	0.2686543796792978	0.2686543796792978	0.383843358672452	0.9963399430114297
LOC338963	1	-0.01781352032555477	0.017676666769303986	-0.01587789985868668	0.02603894765451444	3.0609027840533166e-06	3.0609027840533166e-06	0.7505687504449691	0.9963399430114297
LRRC16A	5	0.010868315002984467	0.01912221167801679	0.013150786292939275	0.017992755156777573	4.461543701984343e-05	4.461543701984343e-05	0.6533620460797009	0.9963399430114297
IBSP	8	0.008119965294996898	0.037082939771806524	-0.006601794878641777	0.02561396596754697	0.8911914133534251	0.8911914133534251	0.09561482451273486	0.9963399430114297
IVNS1ABP	21	-0.00019954633602389907	0.005504135723835638	-0.0018746053162022633	0.004927386178550407	0.20234025155793134	0.20234025155793134	0.2440833152946409	0.9963399430114297
CYSLTR1	1	0.044628529689930106	0.043314411058827204	0.035004481156667086	0.034488382238305734	5.291528030264175e-09	5.291528030264175e-09	0.370586026150886	0.9963399430114297
EFCAB12	1	0.0009523946355890242	0.03052394695559408	0.009243052509095918	0.03274164223834233	0.3031993743605778	0.3031993743605778	0.34030724327502804	0.9963399430114297
TAS1R2	5	0.01255826532222606	0.01968123167704986	0.016889821748380298	0.018249179798814352	2.134783779192018e-06	2.134783779192018e-06	0.40554396523307545	0.9963399430114297
BZW1	9	0.005627263193819749	0.005529969289558268	0.00487877163309374	0.005228285139782953	1.2929758815155373e-08	1.2929758815155373e-08	0.6114726753045501	0.9963399430114297
MIR101-1	4	-0.004048483614568361	0.019392854402703955	-0.0109686376033006	0.018790435410790673	0.011063560585204444	0.011063560585204444	0.18878813433222041	0.9963399430114297
MIR2054	3	0.021024247716974327	0.035042310427763824	0.011440724196257428	0.023729056000659467	0.000548565695451341	0.000548565695451341	0.24468476637492595	0.9963399430114297
KLHL15	13	-0.027907461538231617	0.024797498146860376	-0.031549252234165825	0.019479376301865036	2.0027802155881372e-12	2.0027802155881372e-12	0.551045055729187	0.9963399430114297
KLF16	7	-0.00706294900581004	0.00859163790203808	-0.010098093641498104	0.005003546897870162	5.586681044893896e-11	5.586681044893896e-11	0.11874770477229321	0.9963399430114297
KLHL30	16	0.018367396698505793	0.016599507405574736	0.014175515338364565	0.010907025416257947	1.7886173178973362e-10	1.7886173178973362e-10	0.2778520558140571	0.9963399430114297
ATF1	18	0.009290396133077488	0.007479704116265684	0.008086047110228261	0.0073665384203391426	1.0602409855408758e-10	1.0602409855408758e-10	0.5536936419602638	0.9963399430114297
LOC101927869	2	0.012776641651436134	0.03729582932838643	0.0030011344220903296	0.021454469259531192	0.09230204837046511	0.09230204837046511	0.2431518988001331	0.9963399430114297
OR1Q1	3	-0.023992054456545977	0.03233146755133911	-0.03429582298832176	0.03723731944568921	5.311418859675565e-07	5.311418859675565e-07	0.28262862766567454	0.9963399430114297
PXK	7	0.009266355590727278	0.009861376891029503	0.007529704264902248	0.00844840397719081	6.444922079657821e-08	6.444922079657821e-08	0.49019687919683963	0.9963399430114297
KIF27	6	-0.0038756435442669885	0.0054817540979226805	-0.004689551206742538	0.007698283376163566	5.126951039543538e-05	5.126951039543538e-05	0.6563681959841456	0.9963399430114297
NELL2	3	-0.015796988525508395	0.04622492529032121	-0.023423390491509162	0.03835235412951154	0.0026912619576455227	0.0026912619576455227	0.5123160673405991	0.9963399430114297
OTUD3	10	0.0013681267182032225	0.004526502590034713	0.000741621630776801	0.0035330436991113023	0.08833843853348025	0.08833843853348025	0.5731949094320692	0.9963399430114297
CT45A6	5	0.02102176380687289	0.023046652425653208	0.027841219864068192	0.022236451519095306	1.2802188627754898e-09	1.2802188627754898e-09	0.27361434176373134	0.9963399430114297
LOC100506403	1	-0.0023002619390134317	0.006654040538914188	-0.0011130597679703442	0.009869970035255238	0.18724728129110713	0.18724728129110713	0.6064872913589954	0.9963399430114297
GYG1	7	-0.022572149680799278	0.014377511084182445	-0.021188038041430813	0.014496346910673991	2.718134951845242e-14	2.718134951845242e-14	0.7260692951798222	0.9963399430114297
L3MBTL4	30	-0.0054820203728238055	0.01233116091610904	-0.0025039883121204223	0.0076070000781896675	0.011293033651299142	0.011293033651299142	0.29044378574449564	0.9963399430114297
PPP3CC	11	-0.016211916356626586	0.007911573843881388	-0.019890600296007057	0.00825297657931936	4.098591493221813e-20	4.098591493221813e-20	0.10053756980019292	0.9963399430114297
MTG2	6	0.007992044290642666	0.020540555726457577	0.010418599495733217	0.020003315507303627	0.0030741562299465668	0.0030741562299465668	0.6619274614803221	0.9963399430114297
NRN1	7	0.00022163514587929617	0.0074314792772743965	-0.0024180572908470256	0.013396909775491767	0.5255361383391937	0.5255361383391937	0.3747455717663756	0.9963399430114297
MIR373	1	0.021218048166345656	0.025283432913290844	0.018890850473333273	0.02175021962494485	3.003015776754868e-07	3.003015776754868e-07	0.7183909170348074	0.9963399430114297
SULT4A1	10	-0.008958860393144476	0.018693420210472978	-0.004279566433639435	0.01765742142784751	0.01750400529478759	0.01750400529478759	0.3487491641967885	0.9963399430114297
TDRD15	3	-0.0025130977336271254	0.029908819459626097	-0.005104364924960651	0.028977970587621527	0.40914761363020064	0.40914761363020064	0.7477471361932515	0.9963399430114297
SPRY1	8	-0.004434313279749068	0.0058242482762933334	-0.0039714412344274705	0.004169283772910991	4.996589050331515e-07	4.996589050331515e-07	0.7383826150102268	0.9963399430114297
NKAPP1	1	0.0041106185339115295	0.06347056862335272	0.03256917896535661	0.05436639770906554	0.0470534063587322	0.0470534063587322	0.08268422717596632	0.9963399430114297
KRTAP3-1	6	0.012160829800146601	0.01813264400686128	0.003183761230589392	0.01379561839534404	0.002782030793666308	0.002782030793666308	0.04569421204025224	0.9963399430114297
SLAMF6	1	-0.01820157662144414	0.018533871906886632	-0.011980874035093516	0.014866126736697098	1.2986684885408022e-07	1.2986684885408022e-07	0.17955151835177402	0.9963399430114297
ZNF615	13	-0.005939330523297654	0.006840835386370192	-0.003215936205325984	0.0069472843715098695	3.930692592618875e-05	3.930692592618875e-05	0.15267301393463426	0.9963399430114297
HGC6.3	12	0.005044635780063694	0.006389276805668002	0.0065482511505668565	0.0067215880110035	1.4619161457693187e-07	1.4619161457693187e-07	0.40337419831816956	0.9963399430114297
CLIC5	5	0.015895523219638438	0.014859184073345666	0.008283512532269522	0.010000036170109352	6.067651157909573e-08	6.067651157909573e-08	0.031652986220432396	0.9963399430114297
TNFRSF13B	8	0.023321750022746883	0.020670768325877404	0.028745383411645876	0.019052944433967805	4.291505138674638e-12	4.291505138674638e-12	0.32075213525150087	0.9963399430114297
NKD2	4	-0.002924918877305808	0.0064440752699935905	-0.003667347464365541	0.006321493481007587	0.0008462817367872071	0.0008462817367872071	0.6708834271874158	0.9963399430114297
WFDC1	10	-0.00026344776760648737	0.005715111519167813	0.0006071408959450554	0.005871559190107625	0.8606732795924398	0.8606732795924398	0.5832503625713905	0.9963399430114297
C13orf29	4	0.012450437929895185	0.013161005441132016	0.006420441484009776	0.013205740771525738	1.2978012021580317e-05	1.2978012021580317e-05	0.09884465531425626	0.9963399430114297
CDC6	15	0.0018602612764930969	0.0049786519177340135	-2.3761607301830967e-05	0.0052183903602131074	0.25144243645879455	0.25144243645879455	0.18053517227908633	0.9963399430114297
RPS6	6	-0.0003680478197372987	0.004278817345495094	-0.0009102269560558561	0.0033564889761490482	0.28429826593097973	0.28429826593097973	0.6066241292621373	0.9963399430114297
TIPIN	9	-0.005085392899780607	0.00551714795758406	-0.005964121241628394	0.004338915049840621	4.438872285013134e-10	4.438872285013134e-10	0.5182145482175925	0.9963399430114297
SNX29P1	1	0.08082675290990758	0.043706674836296706	0.09093967610818368	0.044212327825997516	3.390299693486596e-18	3.390299693486596e-18	0.4018454312144185	0.9963399430114297
CD72	5	0.007235987113140243	0.015258444745257818	0.0052562904499195385	0.013280876871230075	0.0043664083760833585	0.0043664083760833585	0.6132364556734808	0.9963399430114297
TRIM59	16	0.001918529402171436	0.006647008845386567	0.0011187652431049013	0.005983827838750781	0.11570208208892137	0.11570208208892137	0.6441196092435204	0.9963399430114297
PGF	7	0.014692302448724322	0.011035994408000913	0.015901935115298894	0.009351147563276544	4.332290837586302e-14	4.332290837586302e-14	0.6657042263553126	0.9963399430114297
ARSF	11	0.008133045469068912	0.017182476331597887	0.005142728793500668	0.014128427453360664	0.0058989569005575395	0.0058989569005575395	0.48798089094931973	0.9963399430114297
L3MBTL1	6	-0.007152347218383249	0.011246885559838087	-0.012994359852999078	0.010471513597790928	9.710752563235268e-08	9.710752563235268e-08	0.05354146215942824	0.9963399430114297
LEFTY2	4	-0.001834074695905048	0.012822885808872158	-0.003709365226604317	0.012844338482710604	0.15927909701384574	0.15927909701384574	0.5936325619018518	0.9963399430114297
C15orf27	24	-0.0008530105306985363	0.004919178605219398	0.00011652389886202192	0.0049283159163192505	0.6438677795021555	0.6438677795021555	0.47261934971911634	0.9963399430114297
ZFP1	15	0.0009052631032687513	0.012395506765417523	-0.0030176132741165968	0.011139705913323717	0.5801163264284934	0.5801163264284934	0.22680179213931323	0.9963399430114297
C3P1	2	0.002799078570471861	0.02025396359739385	-0.0025252132592377993	0.020862230413317064	0.9697284264256243	0.9697284264256243	0.34576403664705246	0.9963399430114297
PLAC1L	4	0.015534239305390243	0.026483287329203506	0.012227507542680796	0.018874689505916576	0.0001230893288366042	0.0001230893288366042	0.5995087190296899	0.9963399430114297
F2	6	0.0030065281479446935	0.009003907184842789	0.0017653514691341053	0.007629087744903168	0.06045052339096845	0.06045052339096845	0.5870671394378048	0.9963399430114297
HPCAL1	2	-0.0074412380192014965	0.01844812396814115	-0.004094469202889337	0.0174246835554965	0.035030224291018104	0.035030224291018104	0.4961985648542502	0.9963399430114297
CNTN4-AS1	4	0.0019371048013369291	0.015734488964663174	-0.005200725520098652	0.014974723099741493	0.5136469310253068	0.5136469310253068	0.09369334773790537	0.9963399430114297
DAB2	13	0.004303435802799341	0.010542134023013225	0.0011545064204353899	0.00965751984636267	0.07923628608084354	0.07923628608084354	0.2576745041793803	0.9963399430114297
OR8B3	1	0.006716256530196573	0.020817569767530304	-0.00312100055482653	0.019000413076545892	0.5838793178758633	0.5838793178758633	0.07551286940671581	0.9963399430114297
KLRA1	2	0.010813450901596598	0.013289308497732789	0.0062711518428943585	0.008991218483429238	4.809485005397001e-06	4.809485005397001e-06	0.14731666751623293	0.9963399430114297
ZNF585B	10	0.0060855116885845184	0.004248766080437177	0.0046250149099639135	0.003249887488545654	4.748070190961112e-13	4.748070190961112e-13	0.1619485321829328	0.9963399430114297
MIR3659	1	0.013290670968868112	0.025401620745149175	0.008246046896334049	0.022688801143615735	0.0036550104490643436	0.0036550104490643436	0.4450065575344264	0.9963399430114297
TRIP12	5	0.006006990349844643	0.010027200345542973	0.004823426999758788	0.007053749727671738	7.520033967906709e-05	7.520033967906709e-05	0.6180368614623057	0.9963399430114297
LINC00870	4	-0.007165936880641512	0.01556805635747368	-0.011249542280479717	0.013889354364054139	8.458791805443318e-05	8.458791805443318e-05	0.313838816701506	0.9963399430114297
PSMB4	9	0.0007498472921642136	0.005697364156080405	-0.0004988888503040945	0.00569409785291873	0.8975667385464219	0.8975667385464219	0.42417543446064276	0.9963399430114297
LINC01179	3	-0.0039380407274505445	0.0240412394789504	0.0018673137117315194	0.028974927004520916	0.8160529548752692	0.8160529548752692	0.4266576071390472	0.9963399430114297
RAMP3	6	0.01225174728008331	0.012449850191368905	0.008980936419724674	0.013293761595817218	6.645166977977805e-07	6.645166977977805e-07	0.3550574013129949	0.9963399430114297
C19orf41	7	0.004327669741930781	0.024161160850055874	0.011965407530151352	0.015414164670419435	0.009537444402834593	0.009537444402834593	0.17203327151343356	0.9963399430114297
PRR12	2	0.0019451042626191064	0.005322561213114699	0.0005141151086599734	0.004594942084690541	0.10799559928427614	0.10799559928427614	0.29518827369041484	0.9963399430114297
PRIMA1	15	-0.004123328634195121	0.005927555913243842	-0.002070691062914737	0.005158619445239304	0.0004185519890011793	0.0004185519890011793	0.18053870021419324	0.9963399430114297
SSX7	4	0.0033597745453869767	0.012737997026536291	0.004620666945422127	0.011589212959862275	0.031080650015906246	0.031080650015906246	0.7051602688490737	0.9963399430114297
IGFBP2	7	0.0018283736840600015	0.007449666002616611	-0.0006151858202364093	0.007515527354453426	0.6184423121466792	0.6184423121466792	0.2356291317437034	0.9963399430114297
TTC29	8	-0.001851149923858	0.009889864037990057	-0.00326220902100344	0.008530905815338224	0.06915451584046543	0.06915451584046543	0.5769510835049046	0.9963399430114297
PPPDE1	7	-0.0007362809319581364	0.005516014246744308	0.0006813642931362875	0.0046947139547658615	0.9758417564443304	0.9758417564443304	0.3138770720693782	0.9963399430114297
ZNF233	7	-0.0181817720996009	0.0165326948951567	-0.020195246244076065	0.014159121499554894	1.582437088813754e-11	1.582437088813754e-11	0.6327840764655068	0.9963399430114297
FASTKD1	3	0.015957172461497932	0.027876858506220088	0.012284082068705267	0.015039128668200622	6.685986805728135e-05	6.685986805728135e-05	0.549421225709438	0.9963399430114297
C19orf75	1	-0.003818745816195453	0.005830839168577794	-0.001721574079107355	0.0070393752633962125	0.0055842850022634494	0.0055842850022634494	0.23860619568355257	0.9963399430114297
OOSP2	3	0.018995430654949595	0.042058306805757464	0.007352976537045127	0.0400910126406092	0.036490493364602444	0.036490493364602444	0.3026230094867805	0.9963399430114297
HSFY1P1	2	-0.008291562773563228	0.09130121991720759	-0.02916230424245197	0.08306272246799938	0.16414519722351725	0.16414519722351725	0.38365718767454426	0.9963399430114297
RPL21	1	-0.0075325532312746305	0.0472894739445089	-0.02533577878386884	0.045881746570979626	0.022550200426802877	0.022550200426802877	0.16626609987946717	0.9963399430114297
ANKRD56	9	-0.0013104236942137234	0.007723752266341479	-0.0021000563454480863	0.006768834112540967	0.1240632288762569	0.1240632288762569	0.6911484859136814	0.9963399430114297
EPHX1	11	0.00752744229559343	0.009552452115093162	0.00559721265223992	0.008692247396321469	8.471618447757824e-06	8.471618447757824e-06	0.4409240604654979	0.9963399430114297
PIGS	10	-0.007486313426273843	0.010563380085174856	-0.008330046444744976	0.009385324765686895	1.2920439943753243e-06	1.2920439943753243e-06	0.7576004137605649	0.9963399430114297
PPP1R10	14	0.004520631643159988	0.0160196938742643	-0.0024446567557949222	0.013655601457840954	0.675208051289421	0.675208051289421	0.09149661454434027	0.9963399430114297
PPP1R26	7	-0.0008601004389070377	0.007131664741641826	0.0009527740781269307	0.006032760549610225	0.9685551687002187	0.9685551687002187	0.31790762156560076	0.9963399430114297
PRSS50	9	-0.003375608344627511	0.014793404294706979	-0.0008481248577926471	0.014985551568123472	0.3646259071888365	0.3646259071888365	0.5355595816753768	0.9963399430114297
SNORD114-11	1	0.01536525759873567	0.07822094403634784	0.023076078397256342	0.06626165569084821	0.08129329006197403	0.08129329006197403	0.6975120909869255	0.9963399430114297
OR2M1P	2	0.0034105999204847377	0.013681974280337558	0.004805788790738136	0.012472622233092739	0.03892124685758384	0.03892124685758384	0.6969702740862775	0.9963399430114297
SPDYE3	4	0.0049793940561788895	0.008527759564244912	0.0025261809605139104	0.011578887942793659	0.015952155480848895	0.015952155480848895	0.3794622860992509	0.9963399430114297
RASA3	12	-0.0009859158185391145	0.0038788413629267464	-0.0017469441757801876	0.0027940052821552584	0.008373438843701883	0.008373438843701883	0.41189164542055023	0.9963399430114297
C7orf34	9	0.0068696059425181095	0.008557726842867736	0.005649957946298535	0.007927336769877663	3.024631109294202e-06	3.024631109294202e-06	0.5892587238094731	0.9963399430114297
TMEM128	13	4.312634005336028e-05	0.006521650848866299	-0.001549766145752704	0.007245875370117995	0.49162933451463436	0.49162933451463436	0.3997517426189279	0.9963399430114297
PAPSS1	13	-0.002297764367315166	0.005798854453796508	-0.0017254758341359974	0.004473888831199065	0.01084398908397331	0.01084398908397331	0.6863970452650079	0.9963399430114297
SMR3B	6	0.004411702543129146	0.032882993663214524	0.0008294396930270593	0.02471931481354417	0.5731235186617815	0.5731235186617815	0.6528078292561775	0.9963399430114297
PACRG-AS1	1	0.01846681414710151	0.02860905509881154	0.004215518854282522	0.029107886525824085	0.01223636948569899	0.01223636948569899	0.0753877158266356	0.9963399430114297
CNOT11	4	-0.00467686128092033	0.007005680725516536	-0.0065018485445115315	0.00732016183425662	1.9807175856079605e-06	1.9807175856079605e-06	0.3536482085382261	0.9963399430114297
FABP2	3	0.021794524922783002	0.030661828346651397	0.009860387407703152	0.018624055887647106	0.00011029403017672223	0.00011029403017672223	0.08982298535625113	0.9963399430114297
DDX53	10	0.0026420807856100785	0.0145090260619475	0.0013536406949714462	0.011405865660981982	0.3248151023609759	0.3248151023609759	0.7182540383376392	0.9963399430114297
FAM125A	6	-0.01272852665930986	0.009204990911449298	-0.016334612107433283	0.008909656785427534	7.356700349038952e-15	7.356700349038952e-15	0.14957685853063765	0.9963399430114297
FBXL18	4	0.0059895416367108986	0.010632382475763662	0.011110772302098282	0.009794223125276242	7.915681506656387e-07	7.915681506656387e-07	0.07135761157846034	0.9963399430114297
ZBTB18	2	0.0037327850345108245	0.005429510070436101	0.0032986790088039863	0.004850485869117721	1.8569942587409924e-05	1.8569942587409924e-05	0.7579347266075407	0.9963399430114297
FKBPL	19	-0.007963895415353498	0.006473529547660933	-0.009175548649641742	0.007706159953437708	4.649405869974694e-11	4.649405869974694e-11	0.5343350957311526	0.9963399430114297
DAG1	6	0.007004962850500024	0.014689660892037729	0.0037565187465997316	0.011503139624235213	0.007898906957333402	0.007898906957333402	0.3698018894561236	0.9963399430114297
SERPINA3	11	0.007842255579100725	0.0162700585266821	0.003685682324849399	0.012411772050790332	0.00965140058197801	0.00965140058197801	0.2961059344581568	0.9963399430114297
CNGB3	5	0.005878001495643905	0.04216506109897928	0.0010971940711692607	0.032852808322621885	0.563250053091565	0.563250053091565	0.644055691737748	0.9963399430114297
HSPB7	9	0.012223441686159301	0.014670896368871537	0.0059569729954127	0.013699319842608231	7.233033438949424e-05	7.233033438949424e-05	0.11081021408677956	0.9963399430114297
HLA-DQA1	4	0.01316092871626218	0.02905368456619871	0.005392354934303852	0.02981431983822145	0.039583393225302806	0.039583393225302806	0.33670128788200226	0.9963399430114297
MIR148A	7	-0.007103154047298683	0.02639391583689926	-0.0013295272963624177	0.02123953220347821	0.25773307500159365	0.25773307500159365	0.37994495863938904	0.9963399430114297
SPAG4	5	0.0007996630404834405	0.011712174172614723	-0.0034660799932700707	0.009932115952421586	0.44321828923399303	0.44321828923399303	0.15490759581759092	0.9963399430114297
WIBG	4	-0.002846282978300698	0.03276920440182443	0.0021094033019962194	0.01992689314978932	0.9369025730661751	0.9369025730661751	0.5049253280150328	0.9963399430114297
ELMO1	23	-0.0007223151073147735	0.005321017904492112	-0.00323551200726183	0.005676195981630074	0.021030872159177292	0.021030872159177292	0.09925546520735931	0.9963399430114297
ENPP7	11	0.011838358150989518	0.008554133797487214	0.009088387781522092	0.006299954845453042	7.620739802114579e-13	7.620739802114579e-13	0.18444973599825798	0.9963399430114297
MPHOSPH8	11	-0.0002840881552108249	0.003894530900484156	-0.0022672865330069197	0.00395637876965601	0.03807724539374642	0.03807724539374642	0.06909225160977898	0.9963399430114297
ZP1	7	0.007316745462871726	0.014459168878451096	0.009514781003275864	0.011716549083798355	5.419787929693526e-05	5.419787929693526e-05	0.5420835438607201	0.9963399430114297
LINC00613	3	0.026554353266586502	0.03905236209781361	0.006410362346672722	0.031323768447523256	0.0034678750771653492	0.0034678750771653492	0.04145001263344785	0.9963399430114297
NFYB	8	0.0007776693000147716	0.005184784643663863	0.0013037162175470957	0.004772515511299405	0.17337732702575226	0.17337732702575226	0.6996812976975626	0.9963399430114297
FAM71A	7	0.008076258957070651	0.018445362068231587	0.0016468791684145665	0.015434402499448196	0.06458222012583092	0.06458222012583092	0.17073853863808	0.9963399430114297
FAM19A1	6	-0.00039139360410195897	0.01566996520366891	0.005560493640693591	0.009545576823999811	0.20694688616165624	0.20694688616165624	0.0978785703560105	0.9963399430114297
SYCP2	6	0.005173951128382736	0.011655768236748215	0.002582138263149002	0.010892165963171867	0.024463796196842143	0.024463796196842143	0.4024253273518178	0.9963399430114297
RGS2	12	-0.0009914322628605116	0.00386648997205048	-0.0027413398506648695	0.003678133764633438	0.0017325917135454362	0.0017325917135454362	0.09437311976501743	0.9963399430114297
ZNF446	12	0.0006282471114378645	0.005605839288954821	0.0017956881883243684	0.004552561845151429	0.12210134995116936	0.12210134995116936	0.4047484684305679	0.9963399430114297
CCDC22	4	0.005069980760415387	0.014257755834434328	0.011955834140932117	0.018225503985095322	0.0009790282238488282	0.0009790282238488282	0.1281095707294983	0.9963399430114297
ARG2	12	-0.008863332404168667	0.005308378157266395	-0.00765944124493794	0.004125216860947988	2.754321404944388e-16	2.754321404944388e-16	0.3564106962347662	0.9963399430114297
MTCL1	3	0.023372560418682343	0.027403661768897775	0.028407115206306375	0.03263568616495406	2.538831773596531e-07	2.538831773596531e-07	0.5419749797677244	0.9963399430114297
LOC101928414	5	0.0011139790285516636	0.010815413821021478	-0.00120395080105022	0.009758548873216404	0.9803301600374222	0.9803301600374222	0.41212140916574036	0.9963399430114297
EEFSEC	10	-0.0016063353535477692	0.004346124187112625	-0.000637181323352786	0.0042217267801607575	0.08700063286344267	0.08700063286344267	0.40969710063561593	0.9963399430114297
LOC729082	8	0.003711556030092416	0.005482892051354712	0.004787140276972892	0.004325120219109262	2.5897470838240364e-07	2.5897470838240364e-07	0.42717548650348447	0.9963399430114297
GUSBL2	6	-0.008660366015301808	0.008979649371874211	-0.014034053130098336	0.008023524244543197	8.577642877926671e-12	8.577642877926671e-12	0.024373317455900902	0.9963399430114297
ENOX1	21	0.0058142044357101285	0.00768411714055898	0.004009021858637073	0.007468362002360805	4.685809243515316e-05	4.685809243515316e-05	0.38539967123576413	0.9963399430114297
FLJ37543	2	0.014266045985398466	0.01887177284184963	0.010121955059192798	0.01983913964392367	7.028197261723599e-05	7.028197261723599e-05	0.43518802756642183	0.9963399430114297
IFNA16	1	0.014959854496849922	0.04675804771765098	0.005072457401840789	0.04497734636950706	0.1559290418518035	0.1559290418518035	0.43202749634752924	0.9963399430114297
LOC100130015	1	0.008501705187338348	0.019907313782811475	0.004039262436054343	0.012936077053401808	0.014893274628175544	0.014893274628175544	0.33324946598956595	0.9963399430114297
GADD45B	15	-0.0022450618169373936	0.0028547118873073485	-0.003183098447782756	0.0023391548557211406	3.7768784983910765e-09	3.7768784983910765e-09	0.19239201089504013	0.9963399430114297
LOC102723448	2	0.003702173992439554	0.018727782119610296	0.00029728425873650806	0.018542688803765722	0.4990449528596051	0.4990449528596051	0.5049879723594785	0.9963399430114297
OR4K17	7	0.002705856857476407	0.013874964160328462	0.0005906200768455695	0.012062142835526174	0.4198897822609768	0.4198897822609768	0.5525496384850024	0.9963399430114297
RNASE10	8	0.005001845279225594	0.01756900277204258	0.002493052792769897	0.01758827247288334	0.16487346083379462	0.16487346083379462	0.6022423618623471	0.9963399430114297
POLR1E	3	0.0008199171839672849	0.010141039020710105	-0.0017023458881878567	0.01139460471667473	0.8063780759583531	0.8063780759583531	0.3941731448984963	0.9963399430114297
TIMM22	12	-0.0006590666597778047	0.0027265412840883937	-0.0011289976521820567	0.0022228473559041187	0.018517955167152017	0.018517955167152017	0.4906890550294335	0.9963399430114297
KLF5	8	-0.00813953832723202	0.005363746736703473	-0.010659969234839094	0.004447042899910427	2.2028706359703973e-17	2.2028706359703973e-17	0.0657622177756902	0.9963399430114297
LOC101929058	1	0.02092367915753966	0.035714216334067045	0.015903446674346938	0.024720257968865976	0.00013664859282600658	0.00013664859282600658	0.5507328057968331	0.9963399430114297
PRDM2	20	-0.004609643721704682	0.007620160004117372	-0.006519157192042028	0.008652262849410553	2.073044405502047e-05	2.073044405502047e-05	0.39341538078854366	0.9963399430114297
FLJ23834	4	0.006682332105106759	0.013943175731350798	0.01086229287694999	0.011741488600018357	2.4124201942320764e-05	2.4124201942320764e-05	0.23885513288856294	0.9963399430114297
MYO5C	10	0.0001596565336540878	0.01429906730255079	0.0013337200681920356	0.011804075600499881	0.7280406573073984	0.7280406573073984	0.7434629083737846	0.9963399430114297
ARPC5L	11	-0.005154564286071043	0.003175226598383016	-0.005816731778058139	0.0029102883934144395	6.878198016571515e-17	6.878198016571515e-17	0.42802066270696626	0.9963399430114297
PKDCC	7	-0.004344773754950553	0.014704155876109872	-0.0026083033266994693	0.01726918497633458	0.15713041218824442	0.15713041218824442	0.6923936822310429	0.9963399430114297
USP49	20	0.0008868252043232852	0.008581891167090504	-0.0025538320623476134	0.009170620033848604	0.563250053091565	0.563250053091565	0.160580652890599	0.9963399430114297
ASCL3	8	0.013326619702356839	0.01671560334020464	0.00957894864788761	0.01656460257341553	1.7899880589259486e-05	1.7899880589259486e-05	0.4117353928777382	0.9963399430114297
TIGD1	1	-0.16161644533828454	0.10306171659232893	-0.15103482063611348	0.1043606926611347	3.297532005363541e-14	3.297532005363541e-14	0.7092789665932497	0.9963399430114297
NDUFC2	5	0.0012442288001378217	0.01768521740849393	-0.0015489673234798291	0.017683325605671336	0.9605460811454691	0.9605460811454691	0.5641931083443017	0.9963399430114297
TTLL4	29	-0.003366543979118788	0.009856044122783767	-0.0023370668255030536	0.009859638658400692	0.05707769041710617	0.05707769041710617	0.7027587254162153	0.9963399430114297
LOC400927-CSNK1E	9	-0.0013994665808147928	0.01754655145242301	0.0014124544868744041	0.015455096423408697	0.9982049361047542	0.9982049361047542	0.5347848054451199	0.9963399430114297
ZNF606	9	-0.012148244455027487	0.017021929552532858	-0.007829092054210084	0.013862030097386659	5.4308818969657595e-05	5.4308818969657595e-05	0.31134649077801174	0.9963399430114297
KMO	7	-0.007221401024432406	0.0190531129324043	0.0019132389156591321	0.010892024508075708	0.29033182968032367	0.29033182968032367	0.03518147395288412	0.9963399430114297
CIT	12	0.0006481308301243862	0.0065262336380477	0.001567347951210392	0.005766247470229222	0.24503805398575976	0.24503805398575976	0.5857214830782502	0.9963399430114297
GNMT	30	0.007533136523809315	0.019951819539290136	0.013281767617920291	0.016484372262545333	0.00030789476219646986	0.00030789476219646986	0.2537065387988699	0.9963399430114297
[truncated: 13,651 more rows]
