# Supplementary material for: Associations of epigenetic aging and COVID- 19: A 3-year longitudinal study
Source: GeroScience. 2025 Apr 10;47(3):4889–98. doi: 10.1007/s11357-025-01635-4 (PMC12181606; doi:10.1007/s11357-025-01635-4)
Supplement: Supplementary file 5 — Supplementary Figure S5. Predictions of the seven epigenetic aging clocks (DNAmAge, DNAmAgeHannum, DNAmAgeSkinBloodClock, DNAmFitAge, DNAmPhenoAge, DNAmGrimAge, DNAmGrimAge2) and the DNA methylation-based predictor of telomere length (DNAmTL). The prediction performance was measured by the Pearson correlation coefficient (r) and mean absolute error (MAE). We calculated age acceleration as the residual, per sample, after fitting the predicted age to chronological age (i.e., the age acceleration is the deviation from the trend) (CSV 17965 KB) [file 11357_2025_1635_MOESM5_ESM.csv]

Noob_ID	Sample_Name_2019	Sample_Name_2022	Gender	had covid	Age (days/365.25)_2019	Age (days/365.25)_2022	Number BEFORE	VO2max BEFORE:	VO2max AFTER:	Max Jump BEFORE	Max Jump AFTER	Max Grip BEFORE	Max Grip AFTER	Kognitiv BEFORE	BMI	Body mass before	Body height BEFORE	Years of regular training:	Hours per week:	Education degree:	Nutritional habits:	Diseases:	DNAmGrimAge_2019	DNAmGrimAge_2022	Change_DNAmGrimAge	AgeAccel_DNAmGrimAge_2019	AgeAccel_DNAmGrimAge_2022	Change_AgeAccel_DNAmGrimAge	DNAmGrimAge2_2019	DNAmGrimAge2_2022	Change_DNAmGrimAge2	AgeAccel_DNAmGrimAge2_2019	AgeAccel_DNAmGrimAge2_2022	Change_AgeAccel_DNAmGrimAge2	DNAmPhenoAge_2019	DNAmPhenoAge_2022	Change_DNAmPhenoAge	AgeAccel_DNAmPhenoAge_2019	AgeAccel_DNAmPhenoAge_2022	Change_AgeAccel_DNAmPhenoAge	DNAmAge_2019	DNAmAge_2022	Change_DNAmAge	AgeAccel_DNAmAge_2019	AgeAccel_DNAmAge_2022	Change_AgeAccel_DNAmAge	DNAmAgeHannum_2019	DNAmAgeHannum_2022	Change_DNAmAgeHannum
204088030080_R02C01	205	2A	M	1	57.881	60.871	205							5.0	31.3	92.5	172.2	45.0	4	PhD	normal	no		61.3197940414387			1.064471			66.0610900957372			0.837719		48.773554127097	46.0256207451593	-2.747933381937699	2.692436	-2.648682	-5.341118	61.1570693850405	57.4529238374258	-3.7041455476147007	5.79984	-0.078177	-5.878017	53.9065208	51.744747301942	-2.161773498058004
204088010050_R01C01	206	3A	F	0	44.671	47.641	206	41.38	45.72	21.1	26.1	29.6	31.8	6.0	30.8	76.3	157.5	2.0	3	high school	normal	high blood pressure, asthma	56.4388575017706	53.8976776476249	-2.541179854145696	8.12234	3.392379	-4.729960999999999	66.2095621479483	61.4621875726501	-4.747374575298203	12.506946	5.647433	-6.859512999999999	49.398678254676	42.6848854283595	-6.713792826316499	14.774405	5.484774	-9.289631	44.5350642189453	49.0783625047741	4.543298285828797	-1.217874	1.166094	2.383968	36.0312365	38.237336693305	2.206100193304998
204088030009_R07C01	208	5A	M	1	44.23	47.206	208	35.75	29.87	37.5	40.4	53.5	56.1	6.0	30.0	89.9	173.0	6.0	2	Bsc	normal	no	48.2714171515022	48.405700656776	0.1342835052737996	0.279901	-1.779019	-2.05892	53.0158449312989	52.747324356796	-0.2685205745029009	-0.373151	-2.758077	-2.384926	35.730115832622	33.5021127808729	-2.2280030517490985	1.488316	-3.32073	-4.809046	48.5762282409737	53.8307102949237	5.25448205395	3.143918	6.234708	3.09079	42.4606497	42.4018005887369	-0.0588491112631004
204088010153_R04C01	209	6A	M	1	44.799	47.797	209	31.92	30.89	24.2	37.13	65.2	66.0	8.0	36.8	123.1	182.7	29.0	3	high school	normal	no	51.9612423101422	54.3664598645921	2.405217554449905	3.550394	3.746195	0.1958010000000003	57.4395359002198	58.8643447962951	1.424808896075298	3.645891	2.938649	-0.7072420000000004	39.578895501131	38.3405086538956	-1.2383868472354038	4.84361	1.0051	-3.83851	46.1212975513858	46.0803256496056	-0.0409719017802032	0.275297	-1.945362	-2.220659	35.5589426	36.2595614606602	0.7006188606601995
204798720069_R04C01	210	7A	M	1	43.042	46.089	210			29.2	28.3	53.8	49.1	6.0	37.13	155.0	174.6	16.0	5	high school	normal	no	49.2050916957302	50.0708851892572	0.8657934935270006	2.089088	0.709354	-1.3797339999999998	54.1707207567012	53.6793484900748	-0.4913722666263993	1.62658	-1.03169	-2.65827	34.5945697415977	35.7032483957124	1.1086786541146978	1.383105	-0.150836	-1.533941	44.8814731885828	43.4962206376293	-1.3852525509535027	0.312894	-3.287671	-3.600565	41.2377276246797	44.5424099437667	3.304682319087
204088010150_R01C01	211	8A	F	0	51.51	54.508	211	26.29	33.54	30.5	32.8	33.2	33.5	8.0	19.5	57.3	171.3	5.0	10	Bsc	normal	no	49.8920171924835	51.3421177212595	1.450100528775998	-3.464592	-4.223908	-0.7593159999999997	54.5192200442846	54.0884099205675	-0.4308101237171016	-4.047004	-6.609865	-2.562861	44.804944917643	44.4465754141179	-0.3583695035250969	4.249304	1.290812	-2.958492000000001	55.8615028356889	59.9063000498552	4.044797214166295	5.13629	7.0014	1.8651100000000005	41.1748287	44.9269108323931	3.752082132393099
204086170046_R04C01	214	11A	M	0	52.118	55.091	214	41.25	42.75	31.6	37.7	41.6	44.1	9.0	25.5	75.0	171.5	4.0	3	Bsc	normal	no	50.9883980957287	51.4881291346733	0.4997310389446028	-2.816285	-4.507546	-1.6912609999999997	53.6729407795048	54.8123133588962	1.139372579391399	-5.325667	-6.300567	-0.9749	53.096056712922	44.7089734850123	-8.387083227909699	12.013107	1.047583	-10.965524	60.3289152614195	52.2167886783506	-8.1121265830689	9.161658	-1.11198	-10.273637999999998	53.330026	51.1953360435141	-2.1346899564859
204088020033_R07C01	215	12A	F	1	48.663	51.661	215	29.01	30.2	28.8	28.1	36.3	37.1	4.0	23.3	56.7	155.7	10.0	5	high school	normal	no	59.9168143331385	56.7505252919608	-3.1662890411776985	8.65834	3.282634	-5.375706000000001	66.372621016938	62.2535210922561	-4.119099924681898	9.831063	3.579912	-6.251151	39.690384287619	36.5474073642916	-3.142976923327396	1.603906	-4.139193	-5.743099	42.1805795884085	45.2375199176944	3.0569403292859008	-6.474731	-5.597477	0.8772540000000006	38.3977962	34.429281269204	-3.9685149307960046
204088030153_R02C01	216	13A	M	1	43.036	46.034	216	38.39	35.37	34.8	33.2	57.4	55.7	6.0	38.4	112.8	171.6	18.0	4	high school	normal	high blood pressure	50.4102114425259	51.0122758813731	0.6020644388472007	3.298629	1.691278	-1.607351	55.5809805352115	56.987639006609	1.406658471397499	3.041107	2.315715	-0.7253919999999998	28.333447036078	30.2482748289219	1.9148277928439013	-4.872814	-5.558109	-0.685295	44.3310174832106	46.0948231260196	1.7638056428089968	-0.233199	-0.64908	-0.415881	35.7250758	36.525991324762	0.8009155247620043
204088030094_R08C01	217	14A	F	1	44.945	47.978	217	38.09	39.5	23.7	25.3	30.8	29.1	6.0	31.5	80.2	159.6	3.0	2	elementary	normal	no	49.8931307072089	50.3924006821233	0.4992699749144051	1.374686	-0.361254	-1.73594	56.7183335320415	56.4892840089546	-0.2290495230868998	2.82086	0.434869	-2.385991	46.308060596295	39.1868445318844	-7.121216064410604	11.446151	1.694457	-9.751694	53.5366459292532	59.7332592935319	6.196613364278704	7.584497	11.575976	3.991479000000001	47.2993848	45.6144688390247	-1.684915960975296
204088030065_R05C01	219	16A	M	0	48.03	51.006	219	39.83	35.3	48.4	44.1	80.6	88.1	5.0	34.5	109.2	178.1	12.0	5	high school	normal	no	50.8228663171979	51.6276968889365	0.8048305717385986	0.030889	-1.357483	-1.388372	54.8553312766063	55.643918244728	0.7885869681216988	-1.236064	-2.563882	-1.327818	34.244951485539	40.5611176808828	6.316166195343804	-3.292535	0.442589	3.735124	52.214105229796	52.0629064862812	-0.1511987435147972	4.019016	1.704125	-2.314891	42.4235767	41.3088620654705	-1.1147146345294985
204798720111_R01C01	220	17A	F	1	52.556	55.589	220	31.41		23.0		27.5		9.0	24.0	63.8	162.1	0.0	0	university	normal	no	53.6474321643875	51.8434122338777	-1.8040199305098028	-0.480041	-4.519271	-4.03923	60.3215627209376	59.2607884849149	-1.0607742360227022	1.011468	-2.206248	-3.217716	37.9617519814119	39.9541852693351	1.9924332879231983	-3.501069	-4.139114	-0.638045	47.9143214691073	51.3396795432961	3.4253580741888	-3.571383	-2.351158	1.220225	43.5419204647066	44.2990900165909	0.7571695518843029
204088020057_R02C01	222	19A	M	0	42.831	45.799	222	43.91	37.31	32.9	42.4	53.7	51.4	5.0	27.3	86.8	177.6	16.0	6	high school	normal	no	49.9658238131774	50.6770099514716	0.7111861382941953	3.005319	1.529198	-1.476121	55.1202764130404	55.470288814998	0.3500124019575992	2.72619	0.965486	-1.760704	27.129935186242	28.0113550239454	0.8814198377033975	-5.898532	-7.591217	-1.692685	45.0460470209533	45.078368491744	0.0323214707906984	0.630875	-1.494679	-2.125554	32.8623122	35.3466835434684	2.4843713434684034
204088030095_R08C01	229	26A	F	1	56.337	59.25	229	34.3	35.58	32.3	30.6	37.0	33.8	6.0	23.3	65.0	167.0	20.0	2x	Bsc	normal	no	54.7506230533115	58.7825447974624	4.0319217441509	-2.163308	-0.278161	1.885147	58.7598061602971	64.2115460999432	5.451739939646103	-3.239176	0.140961	3.380137	46.378167802013	50.3032320237753	3.925064221762298	1.636139	3.0348	1.3986610000000002	51.1530759511623	57.1817477723682	6.028671821205897	-3.081593	0.829191	3.910784	43.8822509	45.7320336679293	1.8497827679292984
204071680141_R03C01	230	27A	M	0	43.452	46.371	230	42.63	52.59	35.8	38.2	61.0	51.8	8.0	24.9	84.3	184.1	7.0	12x	Bsc	normal	no	45.8609999303247	48.7838551783092	2.9228552479845007	-1.557159	-0.7855	0.771659	50.6852845503204	53.5842309984967	2.898946448176304	-2.150431	-1.327354	0.8230770000000003	35.186591251588	34.5709072995664	-0.6156839520215982	1.619539	-1.527752	-3.147291	42.8607579457369	45.8219419357113	2.961183989974401	-2.00591	-1.166976	0.8389340000000001	37.5133702	42.5004394925501	4.987069292550103
204088020020_R03C01	231	28A	F	0	70.85	73.769	231	23.62	28.84	14.3	14.3	21.5	21.9	6.0	26.3	64.1	156.1	10.0	3x	university	normal	asthma	68.811417389812	69.0798951251516	0.2684777353396015	1.201937	-0.680781	-1.882718	74.7135897988053	73.5497161636755	-1.1638736351298036	2.393575	-0.846168	-3.239743	53.162195547596	57.3401251581695	4.1779296105735	-4.166751	-2.520429	1.6463219999999996	61.3683341894608	61.9105631402382	0.5422289507773996	-3.417969	-4.99799	-1.580021	55.0410763	58.3164516326514	3.2753753326514
204088030153_R06C01	232	29A	M	0	71.745	74.664	232	29.51	33.6	25.3	31.6	54.2	51.4	5.0	24.7	79.6	179.6	0.0	0	university	normal	reflux	66.7716823606617	68.2823133665516	1.5106310058899055	-1.49738	-2.137945	-0.6405650000000003	70.8305211258076	72.9379060367051	2.107384910897494	-2.125979	-2.094464	0.0315150000000001	57.102127934218	62.8939430378689	5.7918151036509045	-1.00304	2.257168	3.260208	62.4006712797042	63.0562752938839	0.6556040141797013	-3.036339	-4.502985	-1.466646	57.1059374	59.2907445950376	2.1848071950376
204088010050_R08C01	235	32A	F	0	63.485	66.401	235	26.86	25.5	25.3	20.3	27.5	30.6	6.0	27.9	72.2	160.9	2.0	4x	Bsc	normal	high blood pressure	58.8563215544021			-3.325424			63.6556712017218			-3.426667			42.448207369487	47.8784227329617	5.4302153634747015	-8.49318	-5.59197	2.9012100000000007	50.1154809541288	58.47852230365	8.363041349521204	-9.31612	-3.073148	6.242972	51.749188	56.4629459601432	4.713757960143205
204073580111_R06C01	237	34A	F	1	53.593	56.509	237	41.42	36.06	22.3	21.3	29.5	27.9	6.0	29.4	81.1	166.1	11.0	5x	PhD	normal	no	55.2500010351646	55.428649934758	0.1786488995933979	0.358297	-1.612039	-1.970336	60.6862805248298	60.7527125748178	0.066432049988002	0.638715	-1.368589	-2.007304	40.353934498352	40.8461217560307	0.492187257678701	-2.008262	-4.04508	-2.036818	53.0683454816373	56.4242183793325	3.3558728976952	0.828693	2.064497	1.235804	43.5026503	46.2928435906436	2.7901932906436
204088010153_R07C01	240	37A	F	0	65.065	67.975	240	32.33	32.39	19.9	21.9	23.8	24.0	5.0	25.0	65.2	160.3	2.0	1x	Bsc	normal	no	61.2284106018279	62.7786642810701	1.5502536792421964	-2.117737	-2.712047	-0.5943100000000001	66.1339734112033	66.7853657966715	0.6513923854681991	-2.071994	-3.49007	-1.4180759999999997	58.504350510679	56.2730894067623	-2.231261103916694	6.192652	1.437589	-4.755063	59.47945075955	64.7939988276676	5.314548068117595	-1.100885	2.097956	3.198841	51.5858906	52.5468241227805	0.9609335227805004
204088010050_R05C01	244	41A	F	0	73.04	75.97	244	25.43	29.96	18.6	24.4	29.3	29.5	6.0	27.2	69.7	159.9	28.0	2x	university	normal	no	66.8745504004556	68.8191558093151	1.944605408859502	-2.34888	-2.563577	-0.2146970000000001	70.2017807916348	71.1468237994685	0.9450430078337037	-3.675669	-4.814318	-1.138649	58.235049524442	53.4339411631809	-4.8011083612611	-0.993253	-8.335509	-7.342256	65.0574409149582	67.5433370034645	2.485896088506294	-1.321095	-0.965447	0.3556479999999998	57.2684739	56.2234104761672	-1.0450634238327936
204071680079_R05C01	246	43A	F	1	81.144	84.06	246	23.3	22.5	16.4	18.2	18.5	18.0	5.0	32.0	81.2	159.0	6.0	3x	university	normal	no	69.0832861398255	73.2998355728686	4.216549433043099	-6.112495	-4.044931	2.067564	72.9992589895005	76.9162188449226	3.916959855422093	-6.641413	-4.798189	1.843224	62.182502729743	66.4188117104549	4.236308980711904	-4.074284	-2.36698	1.7073039999999997	70.2022748360907	69.8499677438667	-0.3523070922239952	-2.06825	-4.540626	-2.472376	60.2231879	61.9590871522928	1.7358992522928034
204086170062_R08C01	249	46A	F	0	44.572	47.513	249	32.6	31.54	28.8	30.8	32.5	34.2	9.0	25.9	73.4	168.4	10.0	3x	Bsc	normal	autoimmun	47.8119148479994	48.2303623380658	0.4184474900664057	-0.431643	-2.180605	-1.748962	55.1458990853268	56.1122388058465	0.9663397205196986	1.513687	0.388512	-1.125175	39.232732007862	41.2316012458427	1.9988692379806992	4.69432	4.142502	-0.5518179999999999	41.556372061659	48.1095237694999	6.553151707840904	-4.124589	0.290318	4.414907	46.0152064	46.6569652403231	0.6417588403231065
204088010050_R02C01	252	49A	F	1	62.1	65.076	252					31.8	33.2	8.0	27.2	77.6	169.1	12.0	5x	university	normal	no	63.2298170121314	65.3517790152646	2.1219620031331985	2.068766	1.997525	-0.0712410000000001	68.149937267791	70.5687940017943	2.418856734003299	2.052553	2.355004	0.302451	45.637754020938	59.0057788539836	13.368024833045602	-4.102442	6.68454	10.786982	51.9349814877815	59.6960013755583	7.761019887776804	-6.48966	-0.892332	5.597328	51.4059578	50.7282486267574	-0.6777091732426044
204088020020_R05C01	260	57A	F	0	83.34	86.251	260					25.1	22.0	5.0	22.8	59.4	161.5	0.0	0	high school	diabetes diet	high blood pressure, psziches betegseg	77.282078627571	79.0093044160937	1.727225788522702	0.467926	0.049851	-0.418075	83.8942983645283	83.4918604947794	-0.4024378697488942	2.691924	0.219306	-2.472618	72.947374369281	71.808044615779	-1.1393297535019968	4.786029	1.12203	-3.663999	71.1301015312301	71.6745534212019	0.5444518899718105	-2.737019	-4.309001	-1.5719820000000002	71.5448914	72.1374331967315	0.5925417967314957
204088020020_R02C01	262	59A	F	0	67.54	70.453	262	42.43	31.54	20.7	21.0	22.8	21.9	6.0	32.0	78.2	156.6	0.0	0	Bsc	normal	no	62.7697238702671	64.9159367470609	2.146212876793797	-2.400408	-2.400969	-0.0005609999999998	67.8176373430828	69.2936257169586	1.4759883738758075	-2.148445	-2.744059	-0.5956139999999999	51.584470725596	50.563974119128	-1.0204966064680008	-2.87376	-6.42066	-3.5469	55.5026559332029	62.3080455838149	6.805389650612	-6.877121	-2.189619	4.687502	54.1842222	55.2858875503473	1.1016653503472966
204088030153_R08C01	263	60A	F	0	62.828	65.744	263	24.5	26.89			29.6	32.8	4.0	35.7	89.7	158.5	10.0	3x	PhD	normal	no	65.6429369546798	68.6522605145021	3.009323559822306	3.945376	4.805715	0.8603390000000002	71.8319009499566	75.0760728215044	3.244171871547792	5.216794	6.38723	1.1704359999999996	55.797547323243	61.6820588317012	5.884511508458196	5.425967	8.781473	3.355506	57.9182986860492	67.090794566505	9.1724958804558	-1.035633	6.016794	7.052427	52.3224056	53.8843716883587	1.5619660883586943
204088030100_R06C01	264	61A	F	0	70.303	73.21	264	26.52	27.1	22.2	30.5	28.0	27.2	6.0	24.0	65.0	167.0	58.0	2x	high school	normal	no	71.9909173297613	74.0781693669773	2.087252037216004	4.784556	4.729455	-0.0551010000000005	79.0306641813762	80.3412889181031	1.3106247367269075	7.099653	6.342942	-0.7567110000000001	64.222914770369	61.6590503278318	-2.563864442537202	7.368373	2.283309	-5.085064	66.5616056683513	66.5190143828575	-0.042591285493799	2.172998	0.016881	-2.156117	49.9562306	56.5134708372269	6.5572402372269
204088030080_R07C01	266	63A	F	1	65.139	68.052	266			14.8	19.7	28.1	27.9	6.0	26.0	67.0	160.5	35.0	2x	high school	normal	no	63.7300621238171	64.8307361605399	1.1006740367228005	0.329379	-0.716721	-1.0461	68.8141135778149	70.9060440824279	2.0919305046130034	0.555521	0.575849	0.020328	52.229269340713	59.5070796921032	7.277810351390194	-0.146609	4.604798	4.751407	57.2050778559573	65.6556504443007	8.450572588343405	-3.429059	2.903625	6.332684	52.5762329	55.0023358040374	2.4261029040374
204088030052_R02C01	267	64A	F	0	66.031	68.961	267	33.34	35.58	22.3	26.0	27.7	28.3	6.0	23.3	61.1	161.9	10.0	5	Bsc	normal	no	67.4452215227442	67.7487031584555	0.303481635711293	3.387167	1.531346	-1.855821	72.6012037877053	73.8482148241446	1.2470110364393037	3.708258	2.871577	-0.836681	52.022025120306	53.4553125192054	1.4332873988994024	-1.127472	-2.235332	-1.10786	58.6839062437478	68.7163344146157	10.032428170867902	-2.598757	5.303424	7.902181	53.7033675	52.9741764638209	-0.7291910361790954
204088030100_R04C01	270	67A	F	0	67.132	70.045	270	36.39	33.8	16.4	19.3	19.2	20.8	6.0	25.0	53.0	145.3	4.0	2x	university	normal	high blood presure	61.3967234693216	64.0399450826513	2.6432216133297004	-3.472727	-2.97628	0.4964469999999998	66.2401188653997	68.9910550621454	2.7509361967457124	-3.435811	-2.756477	0.6793340000000003	58.024567215335	55.7455355068176	-2.279031708517394	3.920189	-0.885246	-4.805435	67.4046163003592	69.6834417018195	2.2788254014603098	5.321474	5.482412	0.1609379999999998	60.4332241	59.4449633142908	-0.988260785709194
204086170008_R02C01	271	68A	F	0	65.892	68.808	271	31.63	32.08	22.4	17.8	32.3	34.0	6.0	29.8	81.7	165.4	9.0	2x	university	vegetarian	no	65.2936701091962	65.9639688583542	0.6702987491580075	1.338054	-0.140633	-1.478687	71.4102811273777	71.3551930497354	-0.0550880776422957	2.616187	0.487363	-2.128824	59.427624168298	67.2559106601303	7.828286491832294	6.39868	11.697961	5.299281	72.0539756733221	77.4127841803563	5.3588085070341975	10.872372	14.111111	3.238738999999999	54.4808825	56.3311515027445	1.850269002744497
204071680079_R06C01	272	69A	M	1	74.563	77.473	272					32.4	28.7	5.0	33.0	94.8	170.0	0.0	0	high school	normal	high blood pressure	72.5031437660884	74.0757985322576	1.572654766169194	2.157318	1.58541	-0.5719080000000001	78.0877758707833	78.5122635641735	0.4244876933901906	3.127233	1.482252	-1.644981	65.241640574279	62.6997896740966	-2.5418509001824034	4.692462	-0.373191	-5.065653	63.5668308536809	72.7660554398507	9.199224586169803	-3.918998	3.16452	7.083518	66.1415524	68.0608844143491	1.9193320143491093
204088030143_R04C01	273	70A	F	1	70.434	73.344	273	27.6	34.5	14.8	18.5	30.9	26.7	4.0	36.5	93.4	160.1	0.0	0	high school	cukormentes dieta	high blood pressure	68.3310385799271	69.7235064399575	1.3924678600304077	1.028135	0.276039	-0.7520960000000001	75.1536451763549	75.1396998165234	-0.0139453598314958	3.129472	1.046058	-2.083414	65.6715923015	58.3163727357691	-7.355219565730898	8.703436	-1.175585	-9.879021	69.1190828577744	72.61589961453	3.4968167567555923	4.635232	6.016342	1.3811099999999996	62.232025	64.2138051133063	1.981780113306293
204088030100_R08C01	274	71A	F	0	65.426	68.337	274	30.34	37.32	19.7	22.1	28.9	26.7	7.0	19.8	54.1	165.4	5.0	2x	high school	vegetarian	high blood pressure	63.2728962746495	63.6328790963485	0.3599828216990062	-0.339295	-2.124613	-1.7853180000000002	65.7155145949986	66.5393866615353	0.8238720665367083	-2.74718	-3.993488	-1.246308	46.63422435398	53.2551327486662	6.620908394686197	-5.990565	-1.894325	4.09624	51.8881684845096	56.6240226441707	4.735854159661102	-8.954631	-6.335211	2.619419999999999	47.6590967	52.8590243387664	5.199927638766404
204086170008_R08C01	275	72A	M	1	57.333	60.263	275	46.4	38.74	33.6	40.3	53.3	53.4	7.0	24.3	79.9	181.5	41.0	2x	university	normal	no	53.8656566166455	57.0064787859787	3.140822169333198	-3.78229	-2.800771	0.981519	57.3944782148626	61.3878268907276	3.993348675865001	-5.312817	-3.403161	1.909656	43.637197755373	52.0152714965951	8.378073741222096	-1.968648	3.868279	5.836926999999999	45.5799151804505	62.0248461693254	16.4449309888749	-9.378893	4.93579	14.314683	44.0136799	48.6709547409991	4.657274840999101
204074220153_R02C01	276	73A	F	0	66.428	69.402	276	21.04				26.1	26.5	5.0	20.9	49.2	153.4	36.0	4x	Bsc	normal	no	61.2215467573513	63.9511286390526	2.7295818817013	-3.129082	-2.591229	0.5378530000000001	65.0687907151239	67.873430043604	2.804639328480107	-4.106484	-3.416828	0.6896559999999998	47.223537867526	47.8860560228435	0.6625181553174997	-6.270271	-8.187061	-1.91679	62.7513943237472	63.7588298709817	1.0074355472345005	1.180094	0.025291	-1.154803	50.4213794	53.8731633244407	3.4517839244407043
204088020057_R05C01	277	74A	F	0	65.478	68.386	277	30.49	35.55	26.6	27.1	26.3	24.2	5.0	30.3	72.8	154.8	24.0	3x	high school	normal	high blood pressure, polyartrosis	63.36250892435	63.7538734875533	0.3913645632032967	-0.288005	-2.039729	-1.7517239999999998	68.4016670854959	68.5739524917195	0.1722854062235939	-0.098008	-1.993769	-1.895761	57.895316799046	54.839776494949	-3.0555403040970006	5.225429	-0.352178	-5.577607	61.5772019153035	71.9262292665891	10.349027351285606	0.696596	8.93137	8.234774	53.6373751	58.0802170514254	4.4428419514254
204088010124_R06C01	279	76A	M	1	78.787	81.697	279	21.56	20.88	21.3	26.6	52.9	52.7	7.0	30.3	92.7	175.1	5.0	3x	university	normal	no	74.4528361666082	77.019666797626	2.566830631017808	0.994078	1.416345	0.4222669999999999	77.9195316544375	80.5739797018603	2.6544480474227896	-0.044941	0.540038	0.584979	66.624348125295	64.7838227906407	-1.840525334654302	2.411754	-1.952573	-4.364327	73.4796157335604	74.587040342599	1.1074246090386026	2.922741	1.914458	-1.0082829999999998	68.3269334	67.7238583070579	-0.603075092942106
204088030138_R07C01	282	79A	F	1	62.297	65.205	282	29.05	27.46	17.7	21.4	29.6	21.7	8.0	25.7	65.9	160.1	25.0	1x	high school	normal	no	59.2350427769457	60.9994820991669	1.7644393222212005	-2.07119	-2.44984	-0.3786499999999999	63.4982273302167	65.9710911545639	2.472863824347193	-2.739255	-2.334438	0.404817	38.218280366844	39.6506800107907	1.4323996439467024	-11.692771	-12.782439	-1.0896679999999996	53.8400422088043	53.5993439326791	-0.240698276125201	-4.727827	-7.082778	-2.3549510000000007	45.5533594	48.951581942721	3.398222542721001
204088020020_R06C01	285	82A	F	1	73.123	76.038	285	23.37	25.92	13.5	12.2	25.7	24.2	6.0	31.4	81.4	160.8	0.0	0	elementary	normal	no	69.7777291123504	72.2430145863306	2.4652854739802024	0.493131	0.810168	0.317037	74.3421891986899	75.4680736678853	1.1258844691954124	0.405713	-0.541427	-0.94714	55.012283118677	59.0184124532529	4.006129334575903	-4.288004	-2.810013	1.4779909999999998	61.8159264678171	69.9282127298827	8.112286262065602	-4.622954	1.36999	5.992944	61.2860324	63.0006120410753	1.7145796410752965
204074220153_R05C01	286	83A	F	1	50.486	53.402	286	47.72	52.42	26.3	28.7	38.8	38.1	7.0	23.5	65.2	166.6	0.0	0	university	vegetarian	no	50.400434276326	51.9970505706876	1.5966162943615956	-2.201525	-2.753894	-0.5523689999999997	54.5333557436763	55.41006316902	0.876707425343696	-3.304643	-4.501671	-1.197028	39.085063215922	37.4622738969173	-1.6227893190046956	-0.582477	-4.734271	-4.151794	50.1345520459132	52.6749249015356	2.540372855622394	0.153835	0.574139	0.4203039999999999	41.096247	42.6889513799816	1.5927043799816047
204088030152_R05C01	289	86A	M	0	72.402	75.31	289	39.72		34.1	34.7	45.8	45.1	4.0	27.0	79.0	170.2	47.0	3x	high school	normal	high blood pressure	73.1345535634729	72.7687172641642	-0.365836299308711	4.381306	1.87238	-2.5089260000000007	76.6839575144457	76.8663966041992	0.1824390897535011	3.260226	1.374619	-1.885607	62.412260589139	55.6588679883134	-6.753392600825599	3.737286	-5.538173	-9.275459	67.3679680333983	68.2324148405548	0.8644468071564972	1.453288	0.203482	-1.249806	59.6323976	64.072903625034	4.440506025034004
204071680091_R06C01	290	87A	M	1	25.024	27.953	290	41.78		32.2	30.2	59.5		8.0	27.7	80.6	170.5	5.0	3x	university	normal	epilepszia		32.4806811255336			-3.515283			38.0127479607873			-3.800734		11.986774552397	12.5933816685942	0.6066071161971998	-5.597936	-7.531608	-1.9336720000000005	22.6277543699782	30.5411871513052	7.913432781327	-8.840891	-3.056979	5.783911999999999	17.2622752	17.4811634259273	0.2188882259272979
204088030124_R08C01	293	90A	F	1	48.079	50.992	293	32.86	32.86	25.9	24.3	33.8	34.2	6.0	24.4	70.1	169.5	30.0	3x	university	normal	pajzsmirigy alulmqk�d�s, autoimmun	49.9233952321444	49.7330513709549	-0.190343861189504	-0.904693	-3.241811	-2.3371180000000003	56.3629889008895	55.6355166955173	-0.7274722053721945	0.236747	-2.562328	-2.799075	40.133399470568	45.8826406955437	5.749241224975698	2.553416	5.776254	3.222838	44.3419534095341	54.3623597589496	10.020406349415502	-3.888761	4.013757	7.902518000000001	45.0106723	43.3201684786341	-1.6905038213659012
204088030095_R04C01	296	93A	M	1	71.77	74.68	296	16.8		24.7	22.5	42.3	34.3	4.0	26.0	83.9	181.4	0.0	0	university	normal	cukorb.	69.7740208736282	72.1936079049785	2.419587031350304	1.486534	1.761558	0.2750239999999999	74.3866965324308	76.5323875624459	2.145691030015101	1.412417	1.488639	0.076222	56.605568335534	55.8793920792818	-0.7261762562522023	-1.521281	-4.771259	-3.249978	65.7104470985402	66.0805888858014	0.370141787261204	0.255261	-1.490304	-1.745565	54.2607402	56.1396259602475	1.878885760247499
204088010153_R06C01	298	95A	F	0	43.825	46.754	298	34.83	37.34	26.8	27.4	42.2	40.1	6.0	25.6	69.7	164.4	0.0	0	PhD	normal	no	50.8580509743125	50.189960390953	-0.6680905833595006	3.165005	0.338349	-2.826656	55.7758010649582	55.7218659756913	-0.0539350892669006	2.674824	0.537908	-2.1369160000000003	35.136216331642	32.8302655025343	-2.305950829107694	1.245667	-3.600564	-4.846231	38.7826729442038	45.204240800531	6.421567856327194	-6.355184	-2.063137	4.292047	36.1921891	37.4958705057393	1.3036814057392974
204088010150_R08C01	299	96A	F	1	41.541	44.515	299													PhD			43.186749611762	43.7868122124638	0.6000626007018042	-2.823072	-4.414739	-1.5916670000000002	49.2027600688091	49.6279194224403	0.4251593536312015	-2.273933	-3.963756	-1.689823	34.381184419968	29.4201500705909	-4.961034349377101	2.471516	-5.068827	-7.540343	41.056516010528	45.3352492341704	4.278733223642398	-2.420765	-0.30427	2.116495	30.9442105	30.3063113425191	-0.6378991574809021
204088030009_R01C01	303	100A	F	0	73.394	76.309	303	34.3	39.27	22.2	19.8	26.6	25.2	7.0	28.0	65.0	151.9	10.0	5x	Bsc	normal	high blood pressure	76.1232039185574	75.2486400428214	-0.874563875735987	6.638889	3.616077	-3.022812	82.0325917056661	79.6635288636512	-2.3690628420149125	7.903392	3.461305	-4.442087000000001	57.041644219105	60.9728908734909	3.931246654385895	-2.493678	-1.090569	1.4031090000000002	65.3369446461332	70.6750028362239	5.338058190090692	-1.298966	1.91975	3.218716	58.5975195	59.8062232545261	1.2087037545261057
204088030022_R05C01	305	102A	M	1	46.478	49.391	305	51.94	64.69	33.1	40.6	50.3	54.6	8.0	25.0	82.5	180.9	14.0	4x	university	normal	l�z, akut fertQz�s	49.466053955802	53.0379617312344	3.5719077754323934	-0.182156	1.242978	1.425134	54.1645241512794	57.8812147787723	3.716690627492902	-0.823154	0.821934	1.645088	34.109733577871	34.0139612220141	-0.0957723558568943	-2.081725	-4.703901	-2.622176	49.1862661227425	51.6149013286479	2.428635205905401	2.119554	2.430301	0.3107470000000001	42.0988543	41.3016488708242	-0.7972054291757971
204088030080_R06C01	306	103A	M	0	67.398	70.327	306	36.54	30.88	24.8	23.1	44.2	40.2	6.0	25.7	85.2	181.9	10.0	3x	university	normal	no	67.6471664210986	70.7748275140478	3.1276610929491966	2.581683	3.550779	0.969096	72.6867890724196	77.0907602429733	4.403971170553703	2.821691	5.142681	2.32099	60.218352006919	61.9769660515017	1.7586140445827	5.883276	5.10161	-0.7816660000000004	59.8748353259854	63.5511743567607	3.676339030775296	-2.401701	-0.854883	1.546818	54.1604222	59.4089525684223	5.248530368422301
204088030148_R04C01	311	108A	M	0	47.272	50.201	311	34.29	44.88	37.6	36.2	51.0	55.3	7.0	26.3	81.6	176.1	7.0	4x	Bsc	normal	no	49.0409678722923	51.1363127344526	2.095344862160303	-1.192391	-1.255612	-0.0632209999999999	53.1099017785286	55.8483181810814	2.738416402552801	-2.442436	-1.787	0.6554359999999999	39.230983666782	39.5572251786487	0.3262415118666979	2.3509	0.136862	-2.2140380000000004	50.9157026489669	55.5705036931587	4.6548010441918	3.271715	5.796995	2.52528	43.353495	44.3676300503586	1.0141350503585969
204088010124_R01C01	315	112A	F	1	57.227	60.164	315	30.15	33.47	26.6	25.2	37.8	36.0	6.0	21.5	62.1	170.0	10.0	3x	Bsc	normal	no	59.3385958506653	61.4613917070438	2.1227958563785023	1.768767	1.727101	-0.0416659999999999	63.1643856223031	66.1762189726367	3.011833350333603	0.532473	1.455636	0.923163	41.306942371959	41.1021202961321	-0.2048220758269039	-4.206971	-6.959011	-2.75204	55.9385371892069	57.2854329199454	1.3468957307385026	1.056796	0.268355	-0.7884410000000001	43.0800881	44.7477917049222	1.6677036049222025
204086170008_R06C01	316	113A	F	1	62.418	65.355	316	41.7	33.62	33.3	30.5	30.1	30.2	5.0	29.6	79.7	163.9	0.0	0	Bsc	normal	high blood pressure	57.223416195704	64.287347643129	7.063931447424999	-4.171989	0.727481	4.89947	60.9908654226505	70.50305093294	9.512185510289498	-5.332667	2.090848	7.423515	58.776608630478	64.3474475263619	5.570838895883902	8.760615	11.784236	3.0236210000000003	61.5722195436721	61.7948412160789	0.2226216724068024	2.916377	1.003662	-1.912715	53.184224	60.6971044514786	7.512880451478601
[truncated: 5,000 more columns]
